# Supplementary material for: Oxidative stress and GPX2 control pancreatic vs. non-pancreatic cell fate in human endoderm
Source: Nat Commun. 2026 Jan 3;17:1407. doi: 10.1038/s41467-025-68145-x (PMC12881361; doi:10.1038/s41467-025-68145-x)
Supplement: Supplementary file 3 — Supplementary Data 1 [file 41467_2025_68145_MOESM3_ESM.xlsx]

## Sheet: Fig. 3C
Supplementary Data 1: d6 bulk RNA Seq - DE analysis
symbol	ensembl_ID	User_ID	KO-WT_log2FC	KO-WT_adjPval	Processed data:	D6KOE1	D6KOF1	D6WTE2	D6WTF1
LY6E	ENSG00000160932	ENSG00000160932	-9.01085	1.52084e-06		0	0	6.09499	6.7201
RNA5SP109	ENSG00000212312	ENSG00000212312	-8.78851	3.37704e-06		0	0	6.33274	6.09207
JRK	ENSG00000234616	ENSG00000234616	-4.64119	7.27237e-07		2.21078	1.48475	6.1582	6.04039
PNMA3	ENSG00000183837	ENSG00000183837	-2.36677	7.37273e-08		4.99316	4.80634	7.04033	7.40125
NPY	ENSG00000122585	ENSG00000122585	-2.12362	0.000728164		7.2868	7.35562	8.90579	9.82724
OTX1	ENSG00000115507	ENSG00000115507	-1.90961	0.00014562		5.61729	4.66005	7.14806	7.04258
TSHZ2	ENSG00000182463	ENSG00000182463	-1.89624	1.09423e-05		5.32245	5.60482	7.0735	7.57478
ENSG00000286693	ENSG00000286693	ENSG00000286693	-1.7928	5.39871e-12		6.62921	6.97738	8.55281	8.64207
CCDC81	ENSG00000149201	ENSG00000149201	-1.75012	0.032253		4.56577	4.49724	5.70119	6.63555
NEURL1	ENSG00000107954	ENSG00000107954	-1.74554	0.0645306		4.50942	4.10334	5.52054	6.38925
LHX1	ENSG00000273706	ENSG00000273706	-1.72515	0.00122115		5.66966	5.89378	6.7433	7.9902
SLFN13	ENSG00000154760	ENSG00000154760	-1.51131	0.237008		4.56577	3.857	5.61369	5.81287
ENSG00000189229	ENSG00000189229	ENSG00000189229	-1.49812	0.00037513		5.66966	5.99896	7.32377	7.3277
ETNPPL	ENSG00000164089	ENSG00000164089	-1.44717	0.0176319		5.4174	5.31004	6.47194	7.05566
IGFBP3	ENSG00000146674	ENSG00000146674	-1.42555	0.149133		11.9659	12.3207	13.0453	13.9686
GPX2	ENSG00000176153	ENSG00000176153	-1.4116	0.084335		5.11148	5.65718	7.27707	6.06646
LINC02772	ENSG00000271736	ENSG00000271736	-1.40786	0.999831		5.22082	6.17089	6.17867	7.74588
FOXC1	ENSG00000054598	ENSG00000054598	-1.40512	0.675762		6.07112	6.71869	7.12715	8.29591
SLC17A9	ENSG00000101194	ENSG00000101194	-1.40215	0.0766145		4.99316	5.20843	6.81043	6.04039
GRIA3	ENSG00000125675	ENSG00000125675	-1.34581	0.110581		5.18528	4.85198	6.07328	6.58233
NKX2-3	ENSG00000119919	ENSG00000119919	-1.30086	0.999831		5.79283	6.97738	6.53681	8.45735
ZIC3	ENSG00000156925	ENSG00000156925	-1.28582	0.0218544		6.46111	6.20646	6.95983	8.06969
IFI16	ENSG00000163565	ENSG00000163565	-1.26294	0.999831		5.3548	6.8482	5.31399	8.37628
ZMAT1	ENSG00000166432	ENSG00000166432	-1.25507	0.0354659		5.56295	5.84946	6.6729	7.19217
KCNJ3	ENSG00000162989	ENSG00000162989	-1.19435	0.162573		5.22082	5.75652	6.25776	7.02938
HHEX	ENSG00000152804	ENSG00000152804	-1.19282	1.85327e-08		9.22622	9.1326	10.0377	10.6448
SEMA5B	ENSG00000082684	ENSG00000082684	-1.1874	0.488691		4.50942	5.02135	5.52054	6.28207
MUC6	ENSG00000184956	ENSG00000184956	-1.16582	0.0974949		5.28937	5.91544	6.75698	6.81544
MOK	ENSG00000080823	ENSG00000080823	-1.16252	0.000608241		7.48978	7.60258	8.25324	9.05403
SNPH	ENSG00000101298	ENSG00000101298	-1.13307	0.276256		5.59038	5.73232	6.07328	7.26153
ZNF681	ENSG00000196172	ENSG00000196172	-1.13151	0.0032612		6.49052	6.56273	7.62909	7.67139
BCHE	ENSG00000114200	ENSG00000114200	-1.12805	0.184476		5.28937	5.43527	6.43838	6.50817
SDC1	ENSG00000115884	ENSG00000115884	-1.12718	0.11395		5.81625	6.57639	6.83643	7.75393
RNASE1	ENSG00000129538	ENSG00000129538	-1.06265	0.407669		5.53499	4.89622	6.38653	6.1902
VEGFC	ENSG00000150630	ENSG00000150630	-1.04284	0.298762		5.59038	5.37401	6.27688	6.7201
CALHM2	ENSG00000138172	ENSG00000138172	-1.0383	0.798013		4.259	5.27696	6.02888	5.68407
SEMA3E	ENSG00000170381	ENSG00000170381	-1.02049	5.68932e-08		9.83567	9.33902	10.619	10.6372
OTX2	ENSG00000165588	ENSG00000165588	-0.98317	7.03924e-06		9.05714	8.66748	9.68035	10.0163
CRNDE	ENSG00000245694	ENSG00000245694	-0.97616	0.00070186		7.77318	7.41765	8.65497	8.49623
HCN1	ENSG00000164588	ENSG00000164588	-0.960189	0.324698		5.76902	5.78033	6.40402	6.98906
SLC10A4	ENSG00000145248	ENSG00000145248	-0.936951	0.999831		7.01046	7.64857	7.4886	8.81352
SPART-AS1	ENSG00000120664	ENSG00000120664	-0.930657	0.999831		4.38963	5.13648	5.5833	5.84335
CAND2	ENSG00000144712	ENSG00000144712	-0.927589	0.72184		5.18528	5.09911	6.1582	5.93111
SPOCK2	ENSG00000107742	ENSG00000107742	-0.917432	0.0130888		7.73067	7.12411	8.43864	8.30141
ERBB4	ENSG00000178568	ENSG00000178568	-0.912574	2.52784e-06		10.1065	9.64479	10.675	10.9268
PAQR5	ENSG00000137819	ENSG00000137819	-0.910972	0.00360386		7.57462	7.50595	8.26285	8.61582
LHX1-DT	ENSG00000277268	ENSG00000277268	-0.910844	0.476857		5.53499	5.99896	6.3509	6.96153
GLYATL1P2	ENSG00000254717	ENSG00000254717	-0.908452	0.751378		5.18528	5.68266	5.86171	6.7201
C5	ENSG00000106804	ENSG00000106804	-0.907345	5.67146e-05		9.06694	9.04198	9.67135	10.2042
DLK1	ENSG00000185559	ENSG00000185559	-0.905246	7.08457e-07		10.8169	10.7441	11.3978	11.9269
TUBE1	ENSG00000074935	ENSG00000074935	-0.886111	0.0217703		7.37618	7.33166	7.95402	8.47692
UBE2L6	ENSG00000156587	ENSG00000156587	-0.880002	0.125924		6.66835	7.02797	7.369	8.03049
NEK2	ENSG00000117650	ENSG00000117650	-0.879414	0.962284		8.32362	8.67702	8.86532	9.77286
GIPR	ENSG00000010310	ENSG00000010310	-0.873574	0.806686		6.53355	5.57791	7.5049	6.1902
KCNT2	ENSG00000162687	ENSG00000162687	-0.871121	0.999831		4.72273	5.13648	5.83617	5.7499
PLEKHH2	ENSG00000152527	ENSG00000152527	-0.86958	0.074573		6.70645	6.62977	7.55273	7.50975
STC1	ENSG00000159167	ENSG00000159167	-0.863999	0.607909		5.76902	6.17089	6.29574	7.23878
NBPF10	ENSG00000271425	ENSG00000271425	-0.854517	0.950343		5.4174	4.85198	5.98306	6.01383
TFCP2	ENSG00000135457	ENSG00000135457	-0.8478	8.18265e-05		8.39146	8.61219	9.29841	9.40509
C1QTNF1	ENSG00000173918	ENSG00000173918	-0.841238	0.0862691		7.25287	6.75518	7.71569	7.99699
KYNU	ENSG00000115919	ENSG00000115919	-0.841076	0.871931		5.47739	6.07791	5.95959	7.10681
NBPF14	ENSG00000270629	ENSG00000270629	-0.838085	0.999831		4.72273	4.89622	5.67261	5.57931
EGFLAM	ENSG00000164318	ENSG00000164318	-0.837759	0.00915088		8.24382	7.935	8.65497	9.1698
PSMC3IP	ENSG00000131470	ENSG00000131470	-0.835623	0.888775		5.32245	5.1729	6.09499	6.04039
CCBE1	ENSG00000183287	ENSG00000183287	-0.834908	0.237008		6.32078	6.50675	7.0735	7.40125
CCDC74A	ENSG00000163040	ENSG00000163040	-0.832461	0.999831		5.50648	4.80634	5.95959	6.06646
GCA	ENSG00000115271	ENSG00000115271	-0.828648	0.000154342		8.65767	8.4694	9.4969	9.27975
CPT1C	ENSG00000169169	ENSG00000169169	-0.8285	0.146843		6.62921	6.61661	7.56833	7.30598
TXNIP	ENSG00000265972	ENSG00000265972	-0.825644	0.074573		7.06035	7.66784	8.0179	8.39698
DGKB	ENSG00000136267	ENSG00000136267	-0.813717	0.999831		5.3548	6.37226	5.95959	7.27277
MEF2C	ENSG00000081189	ENSG00000081189	-0.811951	0.237008		6.95878	6.93559	7.29593	8.10785
VWF	ENSG00000110799	ENSG00000110799	-0.811382	0.488691		6.43108	5.78033	6.89945	6.98906
FAM189A1	ENSG00000104059	ENSG00000104059	-0.810948	0.646546		6.2708	5.60482	6.55258	6.97536
ASGR1	ENSG00000141505	ENSG00000141505	-0.808459	0.680837		5.50648	5.95781	6.45526	6.63555
CXCR4	ENSG00000121966	ENSG00000121966	-0.804821	0.00969232		8.28637	7.95082	8.71225	9.12398
HLA-B	ENSG00000234745	ENSG00000234745	-0.80303	2.18779e-07		10.3666	10.266	10.9748	11.2527
ROBO1	ENSG00000169855	ENSG00000169855	-0.802984	0.00112585		9.1953	8.97909	9.61049	10.132
PREX2	ENSG00000046889	ENSG00000046889	-0.802734	0.999831		5.18528	5.63124	5.70119	6.60029
ATP1A2	ENSG00000018625	ENSG00000018625	-0.796005	0.324052		6.50501	6.90344	7.13764	7.80902
SYNE4	ENSG00000181392	ENSG00000181392	-0.794528	0.465884		5.9063	6.40325	7.0291	6.89033
OLFML2B	ENSG00000162745	ENSG00000162745	-0.793764	0.11805		6.83813	7.12411	7.61414	7.92756
NTN4	ENSG00000074527	ENSG00000074527	-0.789399	0.226737		7.2356	6.57639	7.59142	7.85462
CDCA7L	ENSG00000164649	ENSG00000164649	-0.785641	0.298762		6.64238	6.60333	7.10593	7.65429
SSTR2	ENSG00000180616	ENSG00000180616	-0.785163	0.999831		5.47739	5.78033	5.67261	6.90486
FZD2	ENSG00000180340	ENSG00000180340	-0.782917	0.519214		6.38484	6.74312	6.83643	7.73779
LGI2	ENSG00000153012	ENSG00000153012	-0.780084	0.950283		8.29889	8.66748	8.83984	9.60734
TNNT1	ENSG00000105048	ENSG00000105048	-0.778656	0.999831		4.50942	4.93915	5.4881	5.50499
CADM1	ENSG00000182985	ENSG00000182985	-0.778084	0.000631273		10.1613	9.61034	10.8156	10.5498
ENSG00000287252	ENSG00000287252	ENSG00000287252	-0.774758	0.999831		5.11148	5.06075	5.78368	5.90244
ARMCX5-GPRASP2 ENSG00000271147	ENSG00000271147	ENSG00000271147	-0.769778	0.999831		5.28937	5.09911	5.88681	6.01383
CCT8P1	ENSG00000226015	ENSG00000226015	-0.768266	0.999831		4.95147	6.15277	6.3509	6.50817
FOXP2	ENSG00000128573	ENSG00000128573	-0.76711	0.975231		5.47739	5.37401	6.07328	6.28207
RAB37	ENSG00000172794	ENSG00000172794	-0.762152	0.324698		6.50501	6.38784	7.17887	7.22727
SEMA3A	ENSG00000075213	ENSG00000075213	-0.761491	0.798013		5.92796	5.55048	6.56818	6.42999
SLC38A3	ENSG00000188338	ENSG00000188338	-0.756018	0.605311		6.03165	6.53501	6.75698	7.30598
TMSB15A	ENSG00000158164	ENSG00000158164	-0.751277	0.999831		5.07311	5.82678	5.70119	6.63555
MEG3	ENSG00000214548	ENSG00000214548	-0.750604	0.999831		5.14885	5.13648	5.93574	5.81287
NPL	ENSG00000135838	ENSG00000135838	-0.74899	0.999831		5.53499	5.31004	5.78368	6.46961
PCDHGB6	ENSG00000253305	ENSG00000253305	-0.748138	0.999831		5.66966	5.1729	6.11637	6.23686
TUNAR	ENSG00000250366	ENSG00000250366	-0.747738	0.0289937		8.58454	8.66108	8.97472	9.68302
PROCR	ENSG00000101000	ENSG00000101000	-0.741854	0.324481		6.51935	6.57639	7.22881	7.33844
ATOH1	ENSG00000172238	ENSG00000172238	-0.741691	0.109357		7.77915	7.8974	8.17389	8.89943
ENSG00000290555	ENSG00000290555	ENSG00000290555	-0.741134	0.999831		5.28937	5.37401	6.21876	5.8732
PMAIP1	ENSG00000141682	ENSG00000141682	-0.73965	0.463796		6.66835	6.29174	7.01779	7.41146
GCNT3	ENSG00000140297	ENSG00000140297	-0.737744	0.999831		5.22082	5.02135	5.95959	5.71736
PROX1	ENSG00000117707	ENSG00000117707	-0.737505	0.260442		6.88318	6.75518	7.37788	7.71325
SAP30	ENSG00000164105	ENSG00000164105	-0.736673	0.999831		5.18528	4.6078	5.70119	5.57931
FSD1L	ENSG00000106701	ENSG00000106701	-0.728623	0.587127		6.32078	6.79077	6.93598	7.59283
ANKRD6	ENSG00000135299	ENSG00000135299	-0.723763	0.0693764		7.55388	7.8532	8.23869	8.60697
IQCA1	ENSG00000132321	ENSG00000132321	-0.710016	0.422339		6.69386	6.44852	7.19905	7.35968
VAT1L	ENSG00000171724	ENSG00000171724	-0.706592	0.362866		7.00027	7.46248	7.57607	8.25682
SLC4A4	ENSG00000080493	ENSG00000080493	-0.701955	0.454426		7.08948	7.80759	7.75029	8.53409
SCN3B	ENSG00000166257	ENSG00000166257	-0.701022	0.999831		5.53499	5.20843	6.09499	6.04039
BMPER	ENSG00000164619	ENSG00000164619	-0.700285	0.87995		9.52164	9.6593	9.88417	10.6097
SLC37A1	ENSG00000160190	ENSG00000160190	-0.699432	0.215661		7.29516	6.96705	7.7639	7.90606
ARHGEF35	ENSG00000213214	ENSG00000213214	-0.696411	0.999831		5.56295	5.2431	6.07328	6.11724
FZD5	ENSG00000163251	ENSG00000163251	-0.694877	0.770321		9.43352	9.52662	9.79085	10.4787
SEMA3F	ENSG00000001617	ENSG00000001617	-0.689809	0.0645306		7.75511	7.73027	8.27241	8.57554
MAP3K2-DT	ENSG00000236682	ENSG00000236682	-0.688851	0.999831		5.03369	5.06075	5.78368	5.64998
CRABP2	ENSG00000143320	ENSG00000143320	-0.686183	0.000153268		9.28196	9.33702	9.92412	10.064
EPSTI1	ENSG00000133106	ENSG00000133106	-0.6844	0.605311		6.32078	6.4633	6.97161	7.16829
SPRY4	ENSG00000187678	ENSG00000187678	-0.6839	0.999831		9.15453	9.29426	9.20171	10.3821
RGS2	ENSG00000116741	ENSG00000116741	-0.678894	0.00884414		8.97369	8.91602	9.38904	9.82724
CCPG1	ENSG00000260916	ENSG00000260916	-0.673702	0.999831		4.90853	5.34238	5.95959	5.61508
NSMCE3	ENSG00000185115	ENSG00000185115	-0.671475	0.00578155		8.9098	8.66748	9.35796	9.56453
PKNOX2	ENSG00000165495	ENSG00000165495	-0.670628	0.326631		7.13675	6.81402	7.68024	7.61949
TNFAIP8	ENSG00000145779	ENSG00000145779	-0.663924	0.680837		6.69386	6.71869	6.95983	7.68828
TENT5A	ENSG00000112773	ENSG00000112773	-0.662807	0.647523		6.96927	6.44852	7.14806	7.60177
MN1	ENSG00000169184	ENSG00000169184	-0.660985	0.642326		6.38484	6.66855	7.04033	7.3277
SKA1	ENSG00000154839	ENSG00000154839	-0.657274	0.49929		6.79162	6.66855	7.23859	7.51922
PLPPR1	ENSG00000148123	ENSG00000148123	-0.654815	0.650744		6.53355	6.8816	7.08439	7.61066
FRRS1L	ENSG00000260230	ENSG00000260230	-0.651418	0.999831		4.95147	5.31004	5.61369	5.93111
B3GNTL1	ENSG00000175711	ENSG00000175711	-0.650488	0.934638		6.0115	6.09699	6.77053	6.61802
TBX2-AS1	ENSG00000267280	ENSG00000267280	-0.649846	0.999831		6.0115	5.27696	6.70147	5.81287
ADAMTS3	ENSG00000156140	ENSG00000156140	-0.649445	0.443933		7.06035	7.02797	7.41286	7.92756
ANGPTL4	ENSG00000167772	ENSG00000167772	-0.648106	0.999831		5.86198	5.65718	6.17867	6.60029
CLIP3	ENSG00000105270	ENSG00000105270	-0.643907	0.136206		7.57462	7.48438	8.17898	8.16327
ABO	ENSG00000175164	ENSG00000175164	-0.643798	0.932289		6.18345	6.30821	7.12715	6.58233
GLYATL2	ENSG00000156689	ENSG00000156689	-0.642504	0.968927		6.33707	6.81402	6.71555	7.61949
TMEM218	ENSG00000150433	ENSG00000150433	-0.640506	0.554258		6.62921	6.80244	7.43855	7.26153
SNTB1	ENSG00000172164	ENSG00000172164	-0.638972	0.319327		7.35235	7.03787	7.82362	7.85462
IQSEC2	ENSG00000124313	ENSG00000124313	-0.637704	0.162625		7.59508	7.68054	8.10604	8.42748
CSGALNACT1	ENSG00000147408	ENSG00000147408	-0.634122	0.999831		5.18528	5.27696	5.64345	6.04039
PCSK4	ENSG00000115257	ENSG00000115257	-0.633871	0.999831		5.50648	5.31004	6.21876	5.81287
CASC15	ENSG00000272168	ENSG00000272168	-0.63295	0.968927		6.03165	6.15277	6.81043	6.61802
MLXIPL	ENSG00000009950	ENSG00000009950	-0.632723	0.372659		7.20931	7.69314	7.87469	8.30141
SEPTIN3	ENSG00000100167	ENSG00000100167	-0.632006	0.75368		6.96927	6.98764	7.0952	7.9902
STRADA	ENSG00000266173	ENSG00000266173	-0.629844	0.999831		5.07311	5.43527	6.05125	5.68407
RPS15P4	ENSG00000233762	ENSG00000233762	-0.628778	0.999831		4.72273	5.37401	5.61369	5.78173
HPX	ENSG00000110169	ENSG00000110169	-0.625948	0.237008		7.73067	8.11425	8.3007	8.78239
DIAPH3	ENSG00000139734	ENSG00000139734	-0.624033	0.454426		7.24426	6.89256	7.58376	7.80902
VPS37D	ENSG00000176428	ENSG00000176428	-0.622356	0.999831		5.86198	5.84946	6.19885	6.70358
ENSG00000273151	ENSG00000273151	ENSG00000273151	-0.620931	0.999831		6.07112	6.27508	7.08439	6.40976
LMO2	ENSG00000135363	ENSG00000135363	-0.618497	0.999831		5.2555	5.73232	5.86171	6.34733
PKIA	ENSG00000171033	ENSG00000171033	-0.615798	0.977499		6.18345	6.37226	6.64374	7.10681
MTHFD2	ENSG00000065911	ENSG00000065911	-0.615735	0.658984		6.77976	7.22296	7.35108	7.86951
TMEM268	ENSG00000157693	ENSG00000157693	-0.614912	0.999831		5.14885	5.43527	5.78368	6.01383
PLK2	ENSG00000145632	ENSG00000145632	-0.61476	0.999831		10.2019	10.4386	10.5568	11.242
CACNB1	ENSG00000067191	ENSG00000067191	-0.612771	0.999831		5.56295	5.40496	6.33274	5.78173
LRRC49	ENSG00000137821	ENSG00000137821	-0.612483	0.700617		6.50501	6.70632	7.22881	7.20397
ANGPTL2	ENSG00000136859	ENSG00000136859	-0.612366	0.942844		6.50501	6.29174	6.7433	7.23878
ASTN1	ENSG00000152092	ENSG00000152092	-0.61109	0.999831		4.81862	4.98083	5.4881	5.50499
MEIS2	ENSG00000134138	ENSG00000134138	-0.610983	0.020313		8.70862	8.6188	9.16627	9.37672
ALCAM	ENSG00000170017	ENSG00000170017	-0.609511	0.00978642		10.6534	10.5274	10.9028	11.4494
RPL13AP25	ENSG00000136149	ENSG00000136149	-0.608412	0.999831		4.72273	5.55048	5.67261	5.90244
LRIG3	ENSG00000139263	ENSG00000139263	-0.606694	0.469944		8.03511	7.94556	8.07907	8.98052
MAP3K12	ENSG00000139625	ENSG00000139625	-0.605193	0.999831		6.43108	5.99896	7.22881	6.25964
CCKBR	ENSG00000110148	ENSG00000110148	-0.6048	0.00250054		9.84709	9.60702	10.2339	10.4331
GPC4	ENSG00000076716	ENSG00000076716	-0.59633	0.0314622		9.88496	9.64479	10.0859	10.602
LINC02035	ENSG00000273033	ENSG00000273033	-0.594464	0.999831		5.44771	5.06075	5.70119	5.98678
PTPN13	ENSG00000163629	ENSG00000163629	-0.593245	0.999831		12.6237	12.7733	12.8922	13.6074
ITM2A	ENSG00000078596	ENSG00000078596	-0.592891	0.999831		5.3548	5.02135	5.86171	5.68407
UNC93A	ENSG00000112494	ENSG00000112494	-0.591719	0.999831		6.30431	6.37226	6.55258	7.22727
MRPL42	ENSG00000198015	ENSG00000198015	-0.589624	0.0079199		8.96585	8.95576	9.52315	9.57592
TOR4A	ENSG00000198113	ENSG00000198113	-0.589406	0.999831		5.7202	5.70771	6.05125	6.50817
VASN	ENSG00000168140	ENSG00000168140	-0.587285	0.413058		7.2868	7.35562	7.75029	8.05022
ADAM28	ENSG00000042980	ENSG00000042980	-0.586223	0.787854		6.91607	6.76714	7.13764	7.67139
AGER	ENSG00000204305	ENSG00000204305	-0.586162	0.999831		5.61729	6.54893	7.06253	6.30415
PXMP4	ENSG00000101417	ENSG00000101417	-0.585336	0.999831		5.44771	5.37401	6.1582	5.78173
RTN4IP1	ENSG00000130347	ENSG00000130347	-0.582014	0.999831		5.64371	5.1729	5.78368	6.1902
PHYHD1	ENSG00000175287	ENSG00000175287	-0.575527	0.999831		6.05152	5.40496	6.1582	6.48902
AMIGO2	ENSG00000139211	ENSG00000139211	-0.572262	0.999831		6.38484	6.09699	6.89945	6.7201
RADIL	ENSG00000157927	ENSG00000157927	-0.572209	0.999831		5.79283	5.75652	6.02888	6.60029
ZC2HC1A	ENSG00000104427	ENSG00000104427	-0.568425	0.999831		6.16532	5.99896	6.55258	6.73644
NUDT6	ENSG00000170917	ENSG00000170917	-0.567756	0.999831		5.07311	5.06075	5.52054	5.71736
LINC01355	ENSG00000261326	ENSG00000261326	-0.565311	0.855939		6.56153	6.74312	7.23859	7.19217
TMEM229B	ENSG00000198133	ENSG00000198133	-0.565248	0.999831		5.94931	5.95781	6.56818	6.44993
ERMARD	ENSG00000130023	ENSG00000130023	-0.564881	0.790419		6.69386	6.81402	7.38671	7.23878
NHSL1-AS1	ENSG00000225177	ENSG00000225177	-0.56453	0.999831		5.3548	5.27696	5.83617	5.90244
TAF4B	ENSG00000141384	ENSG00000141384	-0.563302	0.999831		5.76902	6.18879	6.25776	6.79998
SLC40A1	ENSG00000138449	ENSG00000138449	-0.562528	0.0321408		9.857	9.78375	10.1168	10.6097
PRRT2	ENSG00000167371	ENSG00000167371	-0.561808	0.999831		5.11148	5.65718	5.93574	5.98678
MAPK8IP1	ENSG00000121653	ENSG00000121653	-0.560976	0.999831		5.3548	5.65718	5.7567	6.3259
FAM111B	ENSG00000189057	ENSG00000189057	-0.560938	0.999831		6.83813	6.44852	6.75698	7.56567
NR5A2	ENSG00000116833	ENSG00000116833	-0.560459	0.999831		6.38484	6.71869	6.94795	7.27277
TERLR1	ENSG00000249201	ENSG00000249201	-0.559719	0.999831		5.44771	5.55048	6.33274	5.68407
CARF	ENSG00000138380	ENSG00000138380	-0.55927	0.999831		5.74482	5.95781	6.25776	6.54572
NOTCH1	ENSG00000148400	ENSG00000148400	-0.55793	0.620346		7.11803	7.0672	7.54487	7.74588
CTSL	ENSG00000135047	ENSG00000135047	-0.557729	0.00357038		11.1584	11.4016	11.6632	12.0031
ZNF569	ENSG00000196437	ENSG00000196437	-0.556608	0.999831		5.50648	5.78033	6.1582	6.23686
HECW2	ENSG00000138411	ENSG00000138411	-0.554368	0.679598		7.26993	7.16988	7.51298	7.99699
FAM227A	ENSG00000184949	ENSG00000184949	-0.554082	0.999831		6.09046	6.17089	6.68725	6.66997
ANKRD36	ENSG00000135976	ENSG00000135976	-0.553946	0.999831		5.32245	5.49403	5.83617	6.06646
YPEL1	ENSG00000100027	ENSG00000100027	-0.551221	0.999831		6.28765	6.43359	6.81043	7.00263
SMAP2	ENSG00000084070	ENSG00000084070	-0.550483	0.398448		7.88815	7.80179	8.13251	8.62023
FMO5	ENSG00000131781	ENSG00000131781	-0.5476	0.246568		8.20443	8.41342	8.62545	9.06377
TRPC4	ENSG00000133107	ENSG00000133107	-0.544897	0.237008		8.33987	8.27368	8.61046	9.06053
FGD6	ENSG00000180263	ENSG00000180263	-0.54466	0.0134302		10.8442	10.8631	11.1457	11.6143
NIPAL2	ENSG00000104361	ENSG00000104361	-0.544658	0.999831		6.60252	6.44852	7.12715	7.00263
STK10	ENSG00000072786	ENSG00000072786	-0.544483	0.583439		7.41505	7.19666	7.95402	7.73779
CCDC150	ENSG00000144395	ENSG00000144395	-0.543662	0.728615		6.90519	7.04771	7.48038	7.5565
FIBCD1	ENSG00000130720	ENSG00000130720	-0.542907	0.999831		5.3548	5.43527	5.5833	6.21372
BRIP1	ENSG00000136492	ENSG00000136492	-0.542064	0.999831		6.56153	6.81402	6.9239	7.49062
DZIP1L	ENSG00000158163	ENSG00000158163	-0.540305	0.950283		6.56153	6.80244	7.21896	7.22727
KCNV1	ENSG00000164794	ENSG00000164794	-0.539258	0.748226		7.64171	8.04716	7.94807	8.74252
MAOA	ENSG00000189221	ENSG00000189221	-0.538956	0.999831		6.57533	6.49241	6.9239	7.20397
CA14	ENSG00000118298	ENSG00000118298	-0.538925	0.322551		7.80279	7.99726	8.3007	8.57099
TOX3	ENSG00000103460	ENSG00000103460	-0.538811	0.519214		7.33624	7.34768	7.84298	7.91326
GABBR1	ENSG00000204681	ENSG00000204681	-0.53881	0.162625		8.97108	8.96358	9.75381	9.19956
KIF15	ENSG00000163808	ENSG00000163808	-0.538417	0.871931		7.0406	6.68125	7.35108	7.46144
ZNRD1ASP	ENSG00000204623	ENSG00000204623	-0.538143	0.999831		5.9063	5.93678	6.31436	6.58233
SRGAP3	ENSG00000196220	ENSG00000196220	-0.53614	0.999831		6.10954	5.65718	6.50474	6.34733
WDR35	ENSG00000118965	ENSG00000118965	-0.5361	0.623724		7.20044	7.24878	7.66581	7.84712
TUSC1	ENSG00000198680	ENSG00000198680	-0.536009	0.999831		5.28937	5.2431	5.88681	5.68407
TICRR	ENSG00000140534	ENSG00000140534	-0.535857	0.812745		6.80339	7.08642	7.43004	7.53798
CHEK1	ENSG00000149554	ENSG00000149554	-0.535612	0.151015		8.6348	8.83878	9.05718	9.46757
ENSG00000269918	ENSG00000269918	ENSG00000269918	-0.534935	0.999831		5.61729	5.75652	6.23839	6.1902
GLYATL1	ENSG00000166840	ENSG00000166840	-0.534722	0.530193		7.64825	7.98194	8.10068	8.58007
KCTD12	ENSG00000178695	ENSG00000178695	-0.534123	0.0328418		9.13371	8.94	9.59725	9.54843
EXO1	ENSG00000174371	ENSG00000174371	-0.530323	0.999831		6.2708	5.87179	6.17867	6.94757
MGMT	ENSG00000170430	ENSG00000170430	-0.526555	0.999831		6.40042	6.37226	7.01779	6.78435
PDZD8	ENSG00000165650	ENSG00000165650	-0.525733	0.298762		8.92604	8.9479	9.08997	9.76093
RAB3C	ENSG00000152932	ENSG00000152932	-0.525568	0.999831		5.83929	5.43527	6.07328	6.25964
VAMP4	ENSG00000117533	ENSG00000117533	-0.525337	0.999831		6.03165	6.34059	6.77053	6.65286
FSD1	ENSG00000105255	ENSG00000105255	-0.525185	0.790565		7.26993	6.99783	7.80399	7.50022
PODXL2	ENSG00000114631	ENSG00000114631	-0.524634	0.977499		6.74357	7.18779	7.27707	7.70497
GPRIN1	ENSG00000169258	ENSG00000169258	-0.524274	0.999831		5.18528	5.20843	5.70119	5.71736
SASS6	ENSG00000156876	ENSG00000156876	-0.523562	0.999831		6.49052	6.60333	6.94795	7.18028
RHOBTB3	ENSG00000164292	ENSG00000164292	-0.522835	0.999831		10.8001	10.9987	10.9711	11.7706
HRC	ENSG00000130528	ENSG00000130528	-0.522003	0.999831		5.14885	5.49403	5.55226	6.09207
ADCY8	ENSG00000155897	ENSG00000155897	-0.520554	0.999831		4.50942	5.84946	4.72865	6.46961
MECOM	ENSG00000085276	ENSG00000085276	-0.518609	0.785103		7.95825	7.3792	8.43864	7.94172
ENSG00000271533	ENSG00000271533	ENSG00000271533	-0.518255	0.999831		6.44617	6.60333	6.95983	7.11932
ZNF233	ENSG00000159915	ENSG00000159915	-0.518224	0.999831		4.90853	5.1729	5.4881	5.61508
ENSG00000279930	ENSG00000279930	ENSG00000279930	-0.518097	0.999831		5.7202	4.43862	5.93574	5.46634
COLEC12	ENSG00000158270	ENSG00000158270	-0.516219	0.0869369		8.91795	8.67702	9.29841	9.33711
BIVM	ENSG00000134897	ENSG00000134897	-0.510013	0.999831		6.86083	6.52095	7.36007	7.02938
P4HTM	ENSG00000178467	ENSG00000178467	-0.508417	0.999831		7.10857	6.68125	7.68024	7.08146
ERO1A	ENSG00000197930	ENSG00000197930	-0.508077	0.260539		8.19998	8.06181	8.61046	8.66784
PARP16	ENSG00000138617	ENSG00000138617	-0.505819	0.999831		6.18345	6.18879	6.70147	6.66997
DOK1	ENSG00000115325	ENSG00000115325	-0.505429	0.999831		6.25375	6.09699	6.82348	6.50817
PBX3	ENSG00000167081	ENSG00000167081	-0.505319	0.588653		7.4227	7.53423	7.94807	8.01718
GABPB1-AS1	ENSG00000244879	ENSG00000244879	-0.502967	0.871931		7.05051	6.96705	7.48038	7.53798
PCLO	ENSG00000186472	ENSG00000186472	-0.502606	0.999831		5.53499	5.89378	5.98306	6.42999
ENSG00000289089	ENSG00000289089	ENSG00000289089	-0.502009	0.732326		7.27839	7.26574	7.86209	7.67139
ATPSCKMT	ENSG00000150756	ENSG00000150756	-0.501965	0.999831		6.36909	6.61661	7.12715	6.84586
KIF21B	ENSG00000116852	ENSG00000116852	-0.501902	0.999831		5.56295	5.34238	5.91148	5.98678
CNNM2	ENSG00000148842	ENSG00000148842	-0.5017	0.0260753		9.56721	9.38049	9.9835	9.97221
SALL1	ENSG00000103449	ENSG00000103449	-0.501654	0.999831		10.6063	10.8708	10.8262	11.5711
XRCC2	ENSG00000196584	ENSG00000196584	-0.500384	0.999831		6.69386	6.73095	6.61399	7.637
ADSL	ENSG00000239900	ENSG00000239900	-0.499501	0.999831		6.21903	6.11583	6.29574	6.96153
STK19	ENSG00000204344	ENSG00000204344	-0.498717	0.999568		6.75573	6.98764	7.41286	7.3277
FXYD6	ENSG00000137726	ENSG00000137726	-0.498185	0.650744		7.57462	7.42522	7.87469	8.11412
STEAP1B-AS1	ENSG00000232759	ENSG00000232759	-0.497509	0.999831		4.86428	5.78033	5.11594	6.38925
CCDC28B	ENSG00000160050	ENSG00000160050	-0.496807	0.999831		5.9063	5.34238	6.29574	5.95921
PDLIM5	ENSG00000163110	ENSG00000163110	-0.496138	0.130031		9.50912	9.58184	9.77749	10.2674
NPY1R	ENSG00000164128	ENSG00000164128	-0.495723	0.999831		5.79283	5.49403	6.45526	5.71736
SERPINB6	ENSG00000124570	ENSG00000124570	-0.495375	0.0430446		9.59456	9.33702	9.99075	9.94084
SH3RF2	ENSG00000156463	ENSG00000156463	-0.495332	0.802222		7.40736	7.68685	7.77739	8.27929
NPIPB5	ENSG00000243716	ENSG00000243716	-0.494941	0.999831		6.10954	6.09699	6.70147	6.46961
HMGN5	ENSG00000198157	ENSG00000198157	-0.494067	0.999831		6.30431	6.30821	6.94795	6.61802
H1-10-AS1	ENSG00000206417	ENSG00000206417	-0.493045	0.999831		5.47739	5.1729	5.95959	5.64998
PROCA1	ENSG00000167525	ENSG00000167525	-0.49196	0.999831		7.11803	6.76714	7.66581	7.16829
VASH2	ENSG00000143494	ENSG00000143494	-0.491714	0.999831		6.89422	6.93559	7.16868	7.61066
SP5	ENSG00000204335	ENSG00000204335	-0.489312	0.675762		8.19105	8.01743	8.23869	8.88485
RPL18AP3	ENSG00000213442	ENSG00000213442	-0.489225	0.999831		5.9063	6.32449	6.75698	6.44993
TRAF1	ENSG00000056558	ENSG00000056558	-0.488872	0.999831		6.30431	6.22393	6.84925	6.63555
FAM66C	ENSG00000226711	ENSG00000226711	-0.488818	0.999831		5.14885	5.2431	5.72921	5.61508
MMP16	ENSG00000156103	ENSG00000156103	-0.487417	0.999831		6.69386	6.76714	6.91173	7.47124
ST8SIA2	ENSG00000140557	ENSG00000140557	-0.486713	0.999831		6.2708	6.74312	6.84925	7.1562
FRY	ENSG00000073910	ENSG00000073910	-0.486555	0.322551		8.86559	8.60554	8.99794	9.4279
DOCK8	ENSG00000107099	ENSG00000107099	-0.486478	0.364421		9.02484	8.75417	9.08997	9.62718
CDCA7	ENSG00000144354	ENSG00000144354	-0.484789	0.999831		7.03063	7.48438	7.49677	7.98337
TTC6	ENSG00000139865	ENSG00000139865	-0.484318	0.999831		5.22082	5.02135	5.61369	5.57931
CADPS	ENSG00000163618	ENSG00000163618	-0.484262	0.142095		9.87105	9.77044	10.0279	10.5405
ENSG00000237356	ENSG00000237356	ENSG00000237356	-0.48188	0.999831		5.59038	5.65718	5.83617	6.3259
NECTIN1	ENSG00000110400	ENSG00000110400	-0.481492	0.0274004		9.71002	9.56823	10.0792	10.164
BCAT1	ENSG00000060982	ENSG00000060982	-0.481283	0.0595238		9.45606	9.24806	9.87636	9.79447
TLE6	ENSG00000104953	ENSG00000104953	-0.481186	0.999831		5.47739	5.49403	5.98306	5.93111
ALG10	ENSG00000139133	ENSG00000139133	-0.481133	0.999831		5.22082	5.63124	5.35053	6.3259
SCARA3	ENSG00000168077	ENSG00000168077	-0.48085	0.402349		8.05985	7.94029	8.45551	8.50579
TEAD2	ENSG00000074219	ENSG00000074219	-0.480735	0.0057018		10.3406	10.2221	10.7657	10.7601
B3GALT1	ENSG00000172318	ENSG00000172318	-0.480239	0.554906		7.81447	7.96127	8.20914	8.51529
ENSG00000170846	ENSG00000170846	ENSG00000170846	-0.479769	0.999831		6.71893	6.91424	7.28653	7.30598
CDC6	ENSG00000094804	ENSG00000094804	-0.477617	0.818752		7.46776	7.58241	7.7639	8.2108
TAPT1	ENSG00000169762	ENSG00000169762	-0.47754	0.680515		7.58829	7.4988	7.9421	8.09524
TMEM234	ENSG00000160055	ENSG00000160055	-0.477266	0.999831		6.12838	5.93678	6.7433	6.21372
GPRASP1	ENSG00000198932	ENSG00000198932	-0.477072	0.999831		6.03165	5.68266	6.50474	6.14197
PEG10	ENSG00000242265	ENSG00000242265	-0.477036	0.999831		12.1358	12.323	12.1778	13.0971
LINC02977	ENSG00000259953	ENSG00000259953	-0.476439	0.999831		5.69515	5.70771	6.36882	5.93111
SUGCT	ENSG00000175600	ENSG00000175600	-0.474639	0.999831		5.56295	5.60482	5.78368	6.28207
CCDC34	ENSG00000109881	ENSG00000109881	-0.474621	0.945142		7.46035	7.87547	7.84298	8.41738
PIP4P2	ENSG00000155099	ENSG00000155099	-0.474307	0.999831		5.92796	5.57791	6.00615	6.42999
FOXA3	ENSG00000170608	ENSG00000170608	-0.473273	0.047071		9.85276	9.79401	10.1495	10.4319
ENSG00000111788	ENSG00000111788	ENSG00000111788	-0.472691	0.999831		5.61729	6.17089	6.53681	6.21372
GYPC	ENSG00000136732	ENSG00000136732	-0.472683	0.999831		6.75573	6.73095	7.20904	7.21566
SLC4A11	ENSG00000088836	ENSG00000088836	-0.472568	0.999831		6.69386	6.92495	7.0735	7.47124
SLC28A2	ENSG00000137860	ENSG00000137860	-0.471484	0.464231		8.05494	8.17836	8.43439	8.73034
TSPAN2	ENSG00000134198	ENSG00000134198	-0.470362	0.999831		6.75573	6.52095	6.87457	7.31688
INTS6L	ENSG00000165359	ENSG00000165359	-0.470184	0.999831		7.18253	6.68125	7.68024	7.09419
KC6	ENSG00000267313	ENSG00000267313	-0.469102	0.999831		6.28765	6.09699	6.72949	6.58233
CAPRIN2	ENSG00000110888	ENSG00000110888	-0.468472	0.115488		8.97888	9.16912	9.59725	9.48942
CSMD3	ENSG00000164796	ENSG00000164796	-0.468461	0.999831		6.30431	5.89378	6.4213	6.7201
SLC16A9	ENSG00000165449	ENSG00000165449	-0.468185	0.999831		6.33707	7.09593	6.84925	7.53798
SLC16A4-AS1	ENSG00000273373	ENSG00000273373	-0.468161	0.999831		5.59038	5.40496	6.13743	5.7499
CMTM8	ENSG00000170293	ENSG00000170293	-0.466249	0.999831		6.20135	6.52095	6.64374	7.00263
LPXN	ENSG00000110031	ENSG00000110031	-0.465796	0.999831		5.74482	5.1729	5.78368	6.09207
ENSG00000291102	ENSG00000291102	ENSG00000291102	-0.465625	0.999831		5.44771	5.43527	5.83617	5.95921
HIF3A	ENSG00000124440	ENSG00000124440	-0.465263	0.950343		7.14602	7.49161	7.89339	7.67986
FKBP5	ENSG00000096060	ENSG00000096060	-0.46521	0.999831		6.38484	6.22393	6.81043	6.7201
TMEM62	ENSG00000137842	ENSG00000137842	-0.464611	0.999831		6.33707	6.49241	6.84925	6.90486
THSD7B	ENSG00000144229	ENSG00000144229	-0.463994	0.999831		5.81625	6.53501	6.1582	7.06861
UGT3A1	ENSG00000145626	ENSG00000145626	-0.46356	0.770637		7.99975	7.86993	8.64764	8.0889
TENM4	ENSG00000149256	ENSG00000149256	-0.463039	0.164553		10.2063	10.1417	10.3467	10.8807
NUAK1	ENSG00000074590	ENSG00000074590	-0.462004	0.950283		7.7245	7.24878	8.07907	7.83958
SETD6	ENSG00000103037	ENSG00000103037	-0.46194	0.685829		7.56774	7.80179	8.10604	8.19316
ENSG00000291066	ENSG00000291066	ENSG00000291066	-0.459594	0.999831		5.76902	5.43527	5.78368	6.30415
E2F7	ENSG00000165891	ENSG00000165891	-0.459378	0.999831		7.12742	7.37138	7.39548	7.97651
RUBCNL	ENSG00000102445	ENSG00000102445	-0.458835	0.694315		8.11755	8.51976	8.5211	9.02108
NPHP1	ENSG00000144061	ENSG00000144061	-0.458097	0.999831		6.21903	6.15277	6.77053	6.48902
DDIAS	ENSG00000165490	ENSG00000165490	-0.458094	0.999831		6.14697	6.05858	6.45526	6.65286
CRISPLD2	ENSG00000103196	ENSG00000103196	-0.457549	0.999831		5.47739	5.57791	5.67261	6.23686
SNAI2	ENSG00000019549	ENSG00000019549	-0.457258	0.999831		6.38484	7.11478	6.23839	7.83958
ATXN7L2	ENSG00000162650	ENSG00000162650	-0.456661	0.999831		6.41583	6.25823	6.79725	6.78435
NRG1	ENSG00000157168	ENSG00000157168	-0.456249	0.999831		5.7202	5.68266	6.1582	6.14197
VIPR1	ENSG00000114812	ENSG00000114812	-0.456051	0.999831		5.83929	5.27696	6.05125	6.01383
CABLES1	ENSG00000134508	ENSG00000134508	-0.455593	0.999831		5.61729	6.01911	6.40402	6.14197
RPP38	ENSG00000152464	ENSG00000152464	-0.45499	0.999831		6.2708	6.18879	6.88706	6.42999
BEND3	ENSG00000178409	ENSG00000178409	-0.454498	0.999831		7.17349	7.01799	7.36007	7.72147
PCOLCE	ENSG00000106333	ENSG00000106333	-0.453804	0.999831		5.79283	6.03898	6.36882	6.36844
RAB27A	ENSG00000069974	ENSG00000069974	-0.452819	0.999831		5.66966	5.70771	6.36882	5.84335
ENSG00000288075	ENSG00000288075	ENSG00000288075	-0.452056	0.999831		5.50648	5.2431	6.05125	5.54263
FAM161A	ENSG00000170264	ENSG00000170264	-0.451667	0.951358		7.24426	7.27415	7.74344	7.67139
ARHGEF19	ENSG00000142632	ENSG00000142632	-0.451457	0.428672		8.21768	8.46574	8.72275	8.87012
RCOR2	ENSG00000167771	ENSG00000167771	-0.450429	0.301385		9.05469	8.6865	9.35796	9.30461
CDC45	ENSG00000093009	ENSG00000093009	-0.449179	0.999831		6.0115	6.20646	6.1582	6.87566
PINLYP	ENSG00000234465	ENSG00000234465	-0.448997	0.999831		5.74482	5.52253	5.93574	6.21372
ENSG00000263272	ENSG00000263272	ENSG00000263272	-0.447831	0.999831		6.12838	6.03898	6.61399	6.42999
SETBP1	ENSG00000152217	ENSG00000152217	-0.447554	0.907306		7.49704	7.58916	7.79738	8.16327
LINC02604	ENSG00000273142	ENSG00000273142	-0.447182	0.999831		6.03165	5.78033	6.58361	6.06646
FKBP7	ENSG00000079150	ENSG00000079150	-0.446973	0.999831		6.53355	6.73095	6.95983	7.19217
HEG1	ENSG00000173706	ENSG00000173706	-0.446319	0.999831		7.51146	7.73027	7.52102	8.47205
ENSG00000291118	ENSG00000291118	ENSG00000291118	-0.445549	0.999831		6.90519	7.08642	7.42148	7.46144
ENSG00000279407	ENSG00000279407	ENSG00000279407	-0.445465	0.999831		5.32245	5.1729	5.81016	5.54263
BMP8A	ENSG00000183682	ENSG00000183682	-0.444404	0.999831		6.28765	5.99896	6.93598	6.11724
RIPPLY3	ENSG00000183145	ENSG00000183145	-0.444211	0.710994		8.37578	8.78096	8.74351	9.28254
DENND2A	ENSG00000146966	ENSG00000146966	-0.442725	0.750897		7.85461	7.62904	8.24355	8.12656
FRAT1	ENSG00000165879	ENSG00000165879	-0.442435	0.999831		6.7678	6.93559	7.2483	7.33844
F3	ENSG00000117525	ENSG00000117525	-0.441305	0.999831		7.2356	7.44024	7.37788	8.10156
GARS1-DT	ENSG00000196295	ENSG00000196295	-0.440892	0.999831		7.17349	7.4551	7.95402	7.52863
ITFG2	ENSG00000111203	ENSG00000111203	-0.440396	0.934638		7.51146	7.33969	7.90572	7.82438
IRX4	ENSG00000113430	ENSG00000113430	-0.439734	0.999831		6.84952	6.66855	7.52102	6.76856
NFATC4	ENSG00000100968	ENSG00000100968	-0.439316	0.999831		6.83813	6.58992	7.41286	6.83073
ZC3H10	ENSG00000135482	ENSG00000135482	-0.438724	0.999831		6.56153	6.34059	6.53681	7.18028
GYG1	ENSG00000163754	ENSG00000163754	-0.437852	0.565204		8.19552	8.12359	8.47219	8.71393
FAM222A	ENSG00000139438	ENSG00000139438	-0.437489	0.999831		5.81625	5.43527	5.91148	6.21372
ZNF608	ENSG00000168916	ENSG00000168916	-0.436391	0.261707		9.40677	9.3066	9.58388	9.97909
KIF12	ENSG00000136883	ENSG00000136883	-0.436129	0.315445		9.48375	9.95169	10.3008	10.0297
MAN2A1	ENSG00000112893	ENSG00000112893	-0.436097	0.150518		9.88496	9.98023	10.1624	10.5521
PRICKLE2-DT	ENSG00000244564	ENSG00000244564	-0.435492	0.999831		4.38963	5.68266	4.55163	6.21372
CDK5RAP2	ENSG00000136861	ENSG00000136861	-0.43531	0.172426		10.3556	10.0443	10.8049	10.4592
ENPP5	ENSG00000112796	ENSG00000112796	-0.435171	0.999831		6.71893	7.05749	7.17887	7.47124
DTL	ENSG00000143476	ENSG00000143476	-0.434727	0.999831		7.20044	7.33969	7.10593	8.13275
GPR173	ENSG00000184194	ENSG00000184194	-0.434125	0.999831		7.7245	7.77834	8.48046	7.80127
FAM162A	ENSG00000114023	ENSG00000114023	-0.432914	0.224157		9.02735	8.91602	9.33307	9.47489
COCH	ENSG00000100473	ENSG00000100473	-0.432513	0.999831		6.81506	7.09593	7.189	7.57478
KDM6A	ENSG00000147050	ENSG00000147050	-0.43228	0.120892		9.82127	9.86808	10.1088	10.4294
GPR176	ENSG00000166073	ENSG00000166073	-0.432168	0.296073		8.71798	8.84726	9.1378	9.29086
KIAA0895	ENSG00000164542	ENSG00000164542	-0.4316	0.999831		6.25375	6.11583	6.65839	6.56414
ZNF846	ENSG00000196605	ENSG00000196605	-0.430583	0.999831		6.40042	5.87179	6.6729	6.48902
ENSG00000255240	ENSG00000255240	ENSG00000255240	-0.430332	0.999831		5.66966	6.09699	5.72921	6.75259
PSMG4	ENSG00000180822	ENSG00000180822	-0.429909	0.999831		5.92796	5.52253	6.1582	6.16628
HS6ST2	ENSG00000171004	ENSG00000171004	-0.429722	0.999831		7.16439	7.16988	6.99488	8.02385
ENSG00000262877	ENSG00000262877	ENSG00000262877	-0.429612	0.999831		6.71893	7.12411	7.52902	7.16829
GPC6	ENSG00000183098	ENSG00000183098	-0.429158	0.999831		8.60149	8.70216	8.49685	9.49663
PRIM1	ENSG00000198056	ENSG00000198056	-0.428877	0.999831		6.05152	6.20646	6.17867	6.86084
ROBO2	ENSG00000185008	ENSG00000185008	-0.428873	0.295067		9.69273	9.91721	9.99653	10.4468
GRB14	ENSG00000115290	ENSG00000115290	-0.428795	0.381178		8.557	8.64497	8.92409	9.13017
PRELID2	ENSG00000186314	ENSG00000186314	-0.428675	0.999831		6.61593	6.81402	7.00638	7.27277
PARP6	ENSG00000137817	ENSG00000137817	-0.428231	0.304482		8.84011	9.02215	9.46392	9.24878
GTF2H2	ENSG00000145736	ENSG00000145736	-0.428041	0.999831		5.94931	6.01911	6.40402	6.40976
ENSG00000290541	ENSG00000290541	ENSG00000290541	-0.427973	0.999831		5.59038	5.65718	6.38653	5.57931
ZGPAT	ENSG00000197114	ENSG00000197114	-0.427728	0.999831		5.14885	5.43527	5.81016	5.61508
LRCH1	ENSG00000136141	ENSG00000136141	-0.426529	0.352136		8.56393	8.56843	8.94216	9.04094
MDM1	ENSG00000111554	ENSG00000111554	-0.426028	0.999831		7.46035	7.68054	7.75711	8.2108
GPRASP2	ENSG00000158301	ENSG00000158301	-0.424284	0.999831		7.0406	6.73095	7.39548	7.22727
WDR72	ENSG00000166415	ENSG00000166415	-0.423812	0.999831		7.97395	8.34724	7.8171	9.09893
ADAMTS6	ENSG00000049192	ENSG00000049192	-0.423162	0.999831		6.65542	6.18879	6.88706	6.83073
EPHB2	ENSG00000133216	ENSG00000133216	-0.422521	0.0134302		10.9007	10.9917	11.3072	11.4295
SLCO1C1	ENSG00000139155	ENSG00000139155	-0.422397	0.999831		5.22082	5.82678	4.67202	6.65286
NPIPB4	ENSG00000185864	ENSG00000185864	-0.421386	0.999831		5.59038	5.82678	6.29574	5.93111
ARV1	ENSG00000173409	ENSG00000173409	-0.42019	0.999831		6.70645	6.53501	6.97161	7.10681
LINC01224	ENSG00000269416	ENSG00000269416	-0.419253	0.999831		7.22689	7.25728	7.62164	7.69665
RGMA	ENSG00000182175	ENSG00000182175	-0.419124	0.999831		6.58899	6.53501	6.70147	7.21566
WDR27	ENSG00000184465	ENSG00000184465	-0.41912	0.773961		7.98433	8.23544	8.68389	8.36056
TSEN2	ENSG00000154743	ENSG00000154743	-0.418626	0.999831		7.01046	7.24878	7.60661	7.49062
ENSG00000283103	ENSG00000283103	ENSG00000283103	-0.418295	0.999831		5.47739	5.06075	5.70119	5.68407
ENSG00000288398	ENSG00000288398	ENSG00000288398	-0.418144	0.999831		5.44771	5.40496	5.88681	5.78173
PITPNC1	ENSG00000154217	ENSG00000154217	-0.417634	0.999831		6.69386	6.44852	6.82348	7.14401
UBE2T	ENSG00000077152	ENSG00000077152	-0.417533	0.999831		6.61593	6.57639	6.82348	7.18028
LINC02615	ENSG00000251432	ENSG00000251432	-0.416499	0.999831		5.2555	5.43527	5.93574	5.54263
ENSG00000244398	ENSG00000244398	ENSG00000244398	-0.415673	0.999831		5.50648	6.24118	5.81016	6.7201
PLCL2	ENSG00000154822	ENSG00000154822	-0.414843	0.999831		6.25375	6.13441	6.64374	6.56414
NR1D1	ENSG00000126368	ENSG00000126368	-0.414659	0.999831		5.2555	5.27696	5.52054	5.81287
ARNT2	ENSG00000172379	ENSG00000172379	-0.413185	0.999831		6.83813	7.40239	7.29593	7.78566
SLC25A27	ENSG00000153291	ENSG00000153291	-0.412197	0.999831		5.53499	6.22393	6.36882	6.28207
TRIM6	ENSG00000121236	ENSG00000121236	-0.411852	0.596708		8.65767	8.92138	8.99794	9.39226
PGAP4	ENSG00000165152	ENSG00000165152	-0.411829	0.999831		6.30431	6.44852	6.52086	7.01607
GINS3	ENSG00000181938	ENSG00000181938	-0.411524	0.999831		5.86198	5.75652	6.38653	6.01383
SOX5	ENSG00000134532	ENSG00000134532	-0.411017	0.999831		6.69386	6.73095	7.08439	7.1562
DPH5-DT	ENSG00000233184	ENSG00000233184	-0.410973	0.999831		5.64371	5.89378	6.25776	6.09207
VRTN	ENSG00000133980	ENSG00000133980	-0.410958	0.999831		7.46035	7.66144	7.72963	8.18723
ZFP69	ENSG00000187815	ENSG00000187815	-0.410826	0.999831		5.64371	5.65718	6.11637	5.98678
NPIPA1	ENSG00000183426	ENSG00000183426	-0.410583	0.999831		6.33707	6.15277	6.68725	6.61802
ZNF613	ENSG00000176024	ENSG00000176024	-0.410028	0.999831		6.58899	6.69384	7.11658	6.97536
PARL	ENSG00000175193	ENSG00000175193	-0.409781	0.999831		6.05152	6.37226	6.71555	6.52707
KLHDC4	ENSG00000104731	ENSG00000104731	-0.409266	0.741457		8.07934	8.0811	8.60668	8.35529
TSPAN12	ENSG00000106025	ENSG00000106025	-0.408818	0.999831		7.60856	7.69939	7.89339	8.21664
LGR4	ENSG00000205213	ENSG00000205213	-0.407304	0.0522862		11.1612	11.1185	11.3956	11.6854
CLCN4	ENSG00000073464	ENSG00000073464	-0.406628	0.999831		6.50501	6.18879	6.71555	6.79998
PCDH17	ENSG00000118946	ENSG00000118946	-0.406526	0.999831		8.85714	9.34701	8.99217	9.91954
SC5D	ENSG00000109929	ENSG00000109929	-0.406261	0.109661		10.0222	9.85972	10.2725	10.4231
SYNGAP1	ENSG00000197283	ENSG00000197283	-0.405701	0.224157		9.30904	9.35496	9.8302	9.63591
CNKSR2	ENSG00000149970	ENSG00000149970	-0.405188	0.283928		9.05469	8.97909	9.3758	9.46757
SNHG4	ENSG00000281398	ENSG00000281398	-0.404794	0.999831		6.18345	6.44852	6.52086	6.90486
RAD51	ENSG00000051180	ENSG00000051180	-0.404693	0.999831		6.25375	6.37226	6.38653	6.98906
SLC1A1	ENSG00000106688	ENSG00000106688	-0.40409	0.999831		5.3548	6.17089	5.83617	6.52707
CXXC4	ENSG00000168772	ENSG00000168772	-0.403478	0.558065		8.6992	8.80437	8.96591	9.32636
KIRREL1	ENSG00000183853	ENSG00000183853	-0.403446	0.59899		8.54654	8.4948	8.76397	9.07023
NR2F2	ENSG00000185551	ENSG00000185551	-0.403384	0.743149		7.98949	8.0763	8.47219	8.39698
PIGP	ENSG00000185808	ENSG00000185808	-0.403076	0.999831		5.4174	5.87179	6.05125	6.06646
KLHL3	ENSG00000146021	ENSG00000146021	-0.402784	0.999831		7.53988	7.20548	7.91185	7.637
AKR1C3	ENSG00000196139	ENSG00000196139	-0.402347	0.999831		6.41583	6.76714	6.86197	7.13172
PDCD6	ENSG00000249915	ENSG00000249915	-0.402223	0.999831		5.99106	6.44852	6.81043	6.42999
RECK	ENSG00000122707	ENSG00000122707	-0.401089	0.999831		6.35317	6.73095	6.78395	7.10681
ULK2	ENSG00000083290	ENSG00000083290	-0.400407	0.975405		7.71206	7.75451	8.0065	8.25115
ARHGAP31	ENSG00000031081	ENSG00000031081	-0.400106	0.999831		7.29516	7.26574	7.11658	8.0889
TBX1	ENSG00000184058	ENSG00000184058	-0.400058	0.999831		7.82605	7.4988	8.21906	7.89883
KCNN1	ENSG00000105642	ENSG00000105642	-0.398891	0.999831		5.14885	6.07791	6.27688	5.84335
ATF6B	ENSG00000213676	ENSG00000213676	-0.39857	0.5163		8.48576	8.48759	8.86216	8.90667
VEZT	ENSG00000028203	ENSG00000028203	-0.398475	0.0881359		10.4447	10.3997	10.6911	10.941
ADAMTS18	ENSG00000140873	ENSG00000140873	-0.398079	0.999831		6.58899	6.40325	6.9239	6.86084
TSPYL2	ENSG00000184205	ENSG00000184205	-0.397123	0.999831		7.58147	7.79596	8.3007	7.832
NRXN3	ENSG00000021645	ENSG00000021645	-0.395771	0.999831		7.69321	7.46981	7.79075	8.15114
ST6GALNAC4	ENSG00000136840	ENSG00000136840	-0.395035	0.999831		5.59038	5.43527	6.1582	5.57931
SLC29A4	ENSG00000164638	ENSG00000164638	-0.394761	0.890494		7.88261	7.83058	8.20416	8.29591
NALF2	ENSG00000130054	ENSG00000130054	-0.393983	0.999831		7.61525	7.17886	7.96585	7.61949
TMEM42	ENSG00000169964	ENSG00000169964	-0.393406	0.999831		6.46111	6.70632	6.56818	7.30598
C5orf63	ENSG00000164241	ENSG00000164241	-0.393392	0.999831		5.92796	5.87179	6.31436	6.25964
IL4R	ENSG00000077238	ENSG00000077238	-0.393185	0.583439		8.95534	8.59551	9.17903	9.17879
CDC25B	ENSG00000101224	ENSG00000101224	-0.391463	0.999831		7.58147	7.16988	7.69452	7.86208
C7orf50	ENSG00000146540	ENSG00000146540	-0.39127	0.792023		8.11755	8.10486	8.5915	8.40211
TAF1A	ENSG00000143498	ENSG00000143498	-0.391121	0.999831		6.50501	6.60333	6.9239	6.96153
ZNF432	ENSG00000256087	ENSG00000256087	-0.390526	0.999831		7.88261	7.75451	8.05713	8.34999
KCNK1	ENSG00000135750	ENSG00000135750	-0.390357	0.530497		8.76085	8.84161	9.04608	9.32636
ENSG00000291151	ENSG00000291151	ENSG00000291151	-0.389818	0.999831		6.16532	6.34059	6.7433	6.52707
DCPS	ENSG00000110063	ENSG00000110063	-0.389172	0.999831		6.70645	6.76714	7.04033	7.20397
USP44	ENSG00000136014	ENSG00000136014	-0.389013	0.999831		5.97034	6.05858	6.05125	6.68687
FBXO5	ENSG00000112029	ENSG00000112029	-0.388581	0.999831		7.38404	7.35562	7.62909	7.87689
TXNDC16	ENSG00000087301	ENSG00000087301	-0.386803	0.934841		8.5075	8.17388	8.53308	8.91745
SRD5A1	ENSG00000145545	ENSG00000145545	-0.385356	0.999831		7.36034	7.23161	7.67304	7.68828
GLB1L2	ENSG00000149328	ENSG00000149328	-0.384571	0.999831		7.14602	6.64281	7.53697	7.00263
FYN	ENSG00000010810	ENSG00000010810	-0.384318	0.482806		8.80834	8.6865	9.10074	9.16377
OTULINL	ENSG00000145569	ENSG00000145569	-0.383337	0.999831		5.61729	5.52253	5.4881	6.30415
TOGARAM2	ENSG00000189350	ENSG00000189350	-0.38302	0.999831		7.17349	7.31546	7.8171	7.40125
NT5DC1	ENSG00000178425	ENSG00000178425	-0.381517	0.224157		9.7302	9.77932	10.0208	10.2447
OSGEPL1	ENSG00000128694	ENSG00000128694	-0.38138	0.999831		6.10954	5.89378	6.47194	6.28207
C14orf132	ENSG00000227051	ENSG00000227051	-0.381294	0.999831		7.67411	7.69314	7.72268	8.34467
RPLP0P9	ENSG00000229119	ENSG00000229119	-0.381148	0.999831		5.47739	5.49403	5.52054	6.14197
DDX11	ENSG00000013573	ENSG00000013573	-0.380047	0.420072		8.9421	8.92138	9.36691	9.25162
PRKAA2	ENSG00000162409	ENSG00000162409	-0.379674	0.999831		6.20135	6.17089	6.36882	6.73644
TATDN3	ENSG00000203705	ENSG00000203705	-0.379661	0.999831		6.12838	6.09699	6.50474	6.46961
NT5C3A	ENSG00000122643	ENSG00000122643	-0.379443	0.999831		6.91607	6.98764	7.35108	7.30598
ARSG	ENSG00000141337	ENSG00000141337	-0.377934	0.999831		6.49052	6.64281	6.81043	7.06861
LINC02387	ENSG00000256232	ENSG00000256232	-0.376705	0.999831		6.64238	7.11478	6.81043	7.62827
PRSS23-AS1	ENSG00000255471	ENSG00000255471	-0.37662	0.999831		6.03165	5.55048	6.21876	6.14197
KIT	ENSG00000157404	ENSG00000157404	-0.376339	0.272017		10.2184	10.2013	10.3956	10.7561
PRR3	ENSG00000204576	ENSG00000204576	-0.375555	0.999831		7.06035	7.13338	7.19905	7.70497
MICU3	ENSG00000155970	ENSG00000155970	-0.375239	0.999831		5.74482	5.82678	5.88681	6.38925
GINS2	ENSG00000131153	ENSG00000131153	-0.37479	0.999831		7.43788	7.07684	7.44701	7.81672
WDR53	ENSG00000185798	ENSG00000185798	-0.373679	0.999831		6.43108	6.37226	6.84925	6.68687
SLITRK4	ENSG00000179542	ENSG00000179542	-0.37361	0.999831		6.36909	6.79077	6.78395	7.13172
AUNIP	ENSG00000127423	ENSG00000127423	-0.373265	0.999831		5.69515	5.52253	5.88681	6.06646
IFNGR2	ENSG00000159128	ENSG00000159128	-0.372961	0.999831		7.92092	7.87547	8.03484	8.47692
NR2C2AP	ENSG00000184162	ENSG00000184162	-0.372918	0.999831		6.43108	6.29174	6.7433	6.7201
CCDC74B	ENSG00000152076	ENSG00000152076	-0.372242	0.999831		5.4174	5.65718	6.09499	5.68407
SLC44A5	ENSG00000137968	ENSG00000137968	-0.371964	0.999831		6.94822	6.79077	7.20904	7.27277
WDHD1	ENSG00000198554	ENSG00000198554	-0.370817	0.719326		8.61824	8.66748	8.85263	9.16075
LRRK2	ENSG00000188906	ENSG00000188906	-0.370684	0.999831		6.70645	6.89256	6.77053	7.49062
MMP11	ENSG00000099953	ENSG00000099953	-0.370319	0.975405		7.88815	8.02741	8.32845	8.3286
ANKRD16	ENSG00000134461	ENSG00000134461	-0.370292	0.999831		6.54761	6.64281	6.82348	7.09419
IVNS1ABP	ENSG00000116679	ENSG00000116679	-0.370135	0.0320418		11.5117	11.375	11.8086	11.8213
TXNRD3	ENSG00000197763	ENSG00000197763	-0.369985	0.999831		7.08948	7.31546	7.45543	7.68828
ITPRIP	ENSG00000148841	ENSG00000148841	-0.369833	0.999831		5.3548	5.89378	5.7567	6.23686
SCMH1	ENSG00000010803	ENSG00000010803	-0.369758	0.999831		7.34432	7.31546	7.97173	7.3491
ARAP3	ENSG00000120318	ENSG00000120318	-0.369509	0.999831		8.05985	7.81913	8.52511	8.05674
KIF23	ENSG00000137807	ENSG00000137807	-0.369221	0.999831		7.69321	7.54121	7.9361	8.0371
HJURP	ENSG00000123485	ENSG00000123485	-0.36858	0.999831		7.17349	7.03787	7.44701	7.50022
EFCAB7	ENSG00000203965	ENSG00000203965	-0.367364	0.999831		5.97034	6.03898	6.38653	6.34733
ENSG00000279088	ENSG00000279088	ENSG00000279088	-0.367245	0.999831		6.32078	6.49241	6.83643	6.70358
ENSG00000290682	ENSG00000290682	ENSG00000290682	-0.366702	0.999831		7.12742	7.12411	7.72268	7.20397
KIAA0513	ENSG00000135709	ENSG00000135709	-0.366675	0.999831		6.97968	6.62977	7.26754	7.08146
RTN4RL1	ENSG00000185924	ENSG00000185924	-0.366489	0.999831		7.4227	7.00794	7.62164	7.56567
ROR1	ENSG00000185483	ENSG00000185483	-0.36634	0.395528		10.1417	10.0282	10.2412	10.6383
SEC31B	ENSG00000075826	ENSG00000075826	-0.366072	0.999831		6.61593	6.91424	7.42148	6.76856
ZNF345	ENSG00000251247	ENSG00000251247	-0.365342	0.999831		5.53499	6.30821	6.27688	6.38925
CHEK2	ENSG00000183765	ENSG00000183765	-0.365285	0.999831		7.22689	7.10539	7.369	7.67986
UNC13B	ENSG00000198722	ENSG00000198722	-0.365066	0.0871118		10.9191	10.8128	11.3112	11.1467
OXCT1	ENSG00000083720	ENSG00000083720	-0.36489	0.999831		7.50427	7.38697	7.81056	7.80902
ZNF114	ENSG00000178150	ENSG00000178150	-0.364799	0.999831		6.2708	5.82678	6.4213	6.42999
UHRF1	ENSG00000276043	ENSG00000276043	-0.364778	0.999831		7.68687	7.74849	7.79075	8.3286
KLHL17	ENSG00000187961	ENSG00000187961	-0.364302	0.999831		6.94822	7.12411	7.72963	6.96153
TMEM79	ENSG00000163472	ENSG00000163472	-0.363736	0.999831		5.3548	5.2431	5.7567	5.54263
TMEM168	ENSG00000146802	ENSG00000146802	-0.363458	0.999831		7.66769	7.91901	8.02922	8.28485
TDGF1	ENSG00000241186	ENSG00000241186	-0.363312	0.999831		7.71206	7.76647	7.86841	8.30689
ATAD5	ENSG00000176208	ENSG00000176208	-0.363135	0.999831		6.77976	6.58992	7.04033	7.05566
TMEM45A	ENSG00000181458	ENSG00000181458	-0.36278	0.999831		5.86198	5.82678	5.70119	6.58233
GPM6A	ENSG00000150625	ENSG00000150625	-0.362536	0.999831		7.12742	6.44852	7.0735	7.295
F8	ENSG00000185010	ENSG00000185010	-0.362314	0.999831		5.59038	5.57791	5.61369	6.21372
SRGAP2	ENSG00000266028	ENSG00000266028	-0.362056	0.753106		8.44502	8.38265	8.78749	8.76259
RNASEL	ENSG00000135828	ENSG00000135828	-0.361599	0.999831		5.59038	5.40496	6.02888	5.64998
VWA5A	ENSG00000110002	ENSG00000110002	-0.361593	0.6824		8.68972	8.76017	8.96296	9.2025
ZNF30	ENSG00000168661	ENSG00000168661	-0.36095	0.999831		6.41583	6.30821	6.79725	6.63555
PHACTR1	ENSG00000112137	ENSG00000112137	-0.360899	0.999831		5.61729	5.1729	5.81016	5.71736
SLC35F3	ENSG00000183780	ENSG00000183780	-0.360695	0.999831		6.0115	6.13441	6.02888	6.75259
ACVR2B-AS1	ENSG00000229589	ENSG00000229589	-0.360431	0.999831		5.94931	6.4185	6.40402	6.70358
ENSG00000268205	ENSG00000268205	ENSG00000268205	-0.359899	0.999831		7.35235	7.07684	7.59142	7.56567
MBLAC2	ENSG00000176055	ENSG00000176055	-0.359705	0.999831		5.79283	5.46494	5.88681	6.09207
SLC25A10	ENSG00000183048	ENSG00000183048	-0.359615	0.999831		5.50648	4.98083	5.55226	5.68407
FRS3	ENSG00000137218	ENSG00000137218	-0.359584	0.999831		5.99106	5.99896	6.61399	6.01383
SORCS1	ENSG00000108018	ENSG00000108018	-0.35956	0.999831		6.57533	6.50675	6.86197	6.93347
ZNF496-DT	ENSG00000289234	ENSG00000289234	-0.35905	0.999831		6.51935	6.52095	6.75698	6.98906
ETV5	ENSG00000244405	ENSG00000244405	-0.358768	0.999831		7.70581	8.07149	7.06253	8.90305
ABCA2	ENSG00000107331	ENSG00000107331	-0.358399	0.950283		8.15017	8.10014	8.52511	8.4375
FAM229B	ENSG00000203778	ENSG00000203778	-0.357882	0.999831		6.21903	6.37226	6.17867	7.01607
ADAMTS14	ENSG00000138316	ENSG00000138316	-0.35717	0.999831		5.92796	6.34059	6.56818	6.42999
MCM8	ENSG00000125885	ENSG00000125885	-0.356728	0.999831		6.49052	6.27508	6.62894	6.84586
LYPD6B	ENSG00000150556	ENSG00000150556	-0.356534	0.824342		8.38755	8.51268	8.71926	8.89216
APOO	ENSG00000184831	ENSG00000184831	-0.356407	0.999831		6.33707	6.54893	6.88706	6.70358
SLC25A36	ENSG00000114120	ENSG00000114120	-0.355497	0.222599		10.1704	10.3289	10.5222	10.6885
COL25A1	ENSG00000188517	ENSG00000188517	-0.355173	0.999831		5.7202	4.93915	5.38617	6.01383
ADAT2	ENSG00000189007	ENSG00000189007	-0.354649	0.999831		6.7313	7.02797	7.22881	7.2502
RMI2	ENSG00000175643	ENSG00000175643	-0.354438	0.999831		7.16439	7.32358	7.43004	7.75393
EGLN2	ENSG00000269858	ENSG00000269858	-0.35423	0.999831		6.56153	6.80244	7.08439	6.98906
FASTKD3	ENSG00000124279	ENSG00000124279	-0.35327	0.999831		6.49052	6.61661	6.95983	6.84586
TBC1D19	ENSG00000109680	ENSG00000109680	-0.353191	0.999831		5.66966	5.1729	5.70119	5.8732
RP9	ENSG00000164610	ENSG00000164610	-0.352212	0.999831		6.99001	6.97738	7.20904	7.45159
BMT2	ENSG00000164603	ENSG00000164603	-0.352046	0.999831		6.44617	6.70632	6.78395	7.06861
CLBA1	ENSG00000140104	ENSG00000140104	-0.351974	0.999831		6.93758	6.70632	7.06253	7.28393
EME1	ENSG00000154920	ENSG00000154920	-0.351897	0.999831		5.47739	5.95781	5.86171	6.28207
SLC25A29	ENSG00000197119	ENSG00000197119	-0.351651	0.305887		9.94329	9.81865	10.3216	10.1381
SGSH	ENSG00000181523	ENSG00000181523	-0.351137	0.977499		8.20886	8.10956	8.56841	8.44746
IGSF11	ENSG00000144847	ENSG00000144847	-0.350424	0.999831		5.50648	5.09911	5.70119	5.61508
RFXAP	ENSG00000133111	ENSG00000133111	-0.350254	0.999831		5.66966	6.09699	5.95959	6.48902
CENPO	ENSG00000138092	ENSG00000138092	-0.349793	0.999831		6.94822	6.80244	7.0291	7.40125
LTBP3	ENSG00000168056	ENSG00000168056	-0.349729	0.999831		6.81506	6.57639	7.13764	6.94757
PIGX	ENSG00000163964	ENSG00000163964	-0.349596	0.999831		6.53355	6.80244	6.95983	7.08146
CUX2	ENSG00000111249	ENSG00000111249	-0.349115	0.999831		8.25243	7.73027	8.25805	8.46226
LGR5	ENSG00000139292	ENSG00000139292	-0.349033	0.999831		6.47589	6.01911	6.43838	6.76856
ENSG00000283041	ENSG00000283041	ENSG00000283041	-0.349011	0.999831		6.77976	7.08642	7.16868	7.40125
HHAT	ENSG00000054392	ENSG00000054392	-0.349009	0.999831		6.66835	6.52095	6.71555	7.14401
PRICKLE1	ENSG00000139174	ENSG00000139174	-0.349004	0.999831		7.0406	6.64281	6.93598	7.43166
CEP290	ENSG00000198707	ENSG00000198707	-0.348846	0.999831		8.05494	7.87547	8.32386	8.30689
COL4A6	ENSG00000197565	ENSG00000197565	-0.348775	0.0488285		13.2248	13.0037	13.4708	13.4635
ENSG00000291006	ENSG00000291006	ENSG00000291006	-0.348562	0.999831		7.93704	8.2862	8.15851	8.73034
ARHGAP28	ENSG00000088756	ENSG00000088756	-0.347955	0.381332		10.8327	10.7019	10.9028	11.3043
STS	ENSG00000101846	ENSG00000101846	-0.347929	0.999831		6.40042	6.54893	6.68725	6.94757
PRRT1B	ENSG00000283526	ENSG00000283526	-0.347897	0.72184		9.30697	9.00204	9.62735	9.37932
SEMA6A-AS1	ENSG00000248445	ENSG00000248445	-0.34655	0.999831		5.83929	5.06075	5.5833	6.06646
LRRC37B	ENSG00000185158	ENSG00000185158	-0.346229	0.999831		6.28765	6.25823	6.7433	6.46961
NKAIN1	ENSG00000084628	ENSG00000084628	-0.346181	0.999831		6.58899	6.89256	6.64374	7.44166
ZNF691	ENSG00000164011	ENSG00000164011	-0.345499	0.999831		7.49704	7.25728	7.83656	7.60177
CBX6	ENSG00000183741	ENSG00000183741	-0.345004	0.999831		5.81625	5.75652	6.1582	6.09207
POLQ	ENSG00000051341	ENSG00000051341	-0.344939	0.999831		6.58899	6.44852	6.62894	7.06861
SGO1	ENSG00000129810	ENSG00000129810	-0.34434	0.999831		5.28937	5.57791	5.35053	6.11724
USP3	ENSG00000140455	ENSG00000140455	-0.344319	0.999831		8.0251	8.0811	8.31926	8.47205
TSPOAP1	ENSG00000005379	ENSG00000005379	-0.34383	0.999831		7.86587	8.0811	8.29602	8.34467
FANCG	ENSG00000221829	ENSG00000221829	-0.343591	0.999831		7.58829	7.61587	8.05159	7.82438
MAD2L1	ENSG00000164109	ENSG00000164109	-0.343218	0.999831		8.27374	8.31501	8.42585	8.82502
SOCS7	ENSG00000274211	ENSG00000274211	-0.343194	0.999831		8.14555	8.04225	8.48868	8.38149
PSD3	ENSG00000156011	ENSG00000156011	-0.341503	0.999831		7.9635	7.52721	7.95995	8.234
RAB11B-AS1	ENSG00000269386	ENSG00000269386	-0.341342	0.999831		5.47739	4.98083	5.55226	5.61508
L3MBTL1	ENSG00000185513	ENSG00000185513	-0.341336	0.999831		5.61729	6.07791	6.40402	5.95921
S1PR2	ENSG00000267534	ENSG00000267534	-0.341094	0.999831		6.97968	6.99783	7.21896	7.43166
TROAP	ENSG00000135451	ENSG00000135451	-0.340942	0.999831		7.26143	7.03787	7.63651	7.3277
BRSK2	ENSG00000174672	ENSG00000174672	-0.340198	0.999831		5.7202	5.57791	5.98306	5.98678
ENSG00000291035	ENSG00000291035	ENSG00000291035	-0.34013	0.999831		5.69515	5.82678	6.21876	5.95921
QSOX1	ENSG00000116260	ENSG00000116260	-0.340113	0.190842		10.3436	10.2329	10.632	10.6263
ENSG00000227081	ENSG00000227081	ENSG00000227081	-0.339231	0.999831		6.56153	6.60333	6.40402	7.30598
BRINP1	ENSG00000078725	ENSG00000078725	-0.339081	0.999831		6.41583	6.40325	6.27688	7.10681
BEND7	ENSG00000165626	ENSG00000165626	-0.338982	0.999831		6.53355	6.24118	6.77053	6.68687
TTC8	ENSG00000165533	ENSG00000165533	-0.338966	0.999831		6.96927	7.44769	7.46379	7.66287
ADGRL1	ENSG00000072071	ENSG00000072071	-0.338727	0.541685		9.41829	9.21351	9.64951	9.66607
LINC01108	ENSG00000226673	ENSG00000226673	-0.338453	0.999831		5.74482	5.57791	6.47194	5.25587
ENSG00000291072	ENSG00000291072	ENSG00000291072	-0.338148	0.999831		6.61593	6.61661	6.99488	6.90486
LINC01876	ENSG00000226383	ENSG00000226383	-0.337844	0.999831		5.18528	5.40496	5.64345	5.61508
AMBP	ENSG00000106927	ENSG00000106927	-0.337525	0.999831		7.76116	8.07149	7.8301	8.59806
TRAF3IP2-AS1	ENSG00000231889	ENSG00000231889	-0.337451	0.999831		5.38644	5.40496	5.91148	5.50499
HSD17B7	ENSG00000132196	ENSG00000132196	-0.337355	0.999831		6.47589	6.69384	6.89945	6.94757
FNTB	ENSG00000257365	ENSG00000257365	-0.336599	0.999831		6.14697	5.91544	6.52086	6.1902
LYAR	ENSG00000145220	ENSG00000145220	-0.336566	0.999831		7.25287	7.30729	7.44701	7.76988
KIF11	ENSG00000138160	ENSG00000138160	-0.336513	0.999831		8.26525	7.95082	8.27716	8.6114
DCLRE1C	ENSG00000152457	ENSG00000152457	-0.33647	0.999831		6.50501	6.79077	6.94795	7.02938
GPR137C	ENSG00000180998	ENSG00000180998	-0.336044	0.999831		7.25287	7.00794	7.56833	7.35968
ENSG00000227615	ENSG00000227615	ENSG00000227615	-0.335817	0.999831		6.12838	6.29174	6.3509	6.7201
ENSG00000291201	ENSG00000291201	ENSG00000291201	-0.335647	0.999831		7.46776	7.62247	7.995	7.75393
AATF	ENSG00000275700	ENSG00000275700	-0.335633	0.465884		9.4983	9.36089	9.73838	9.79447
NPEPL1	ENSG00000215440	ENSG00000215440	-0.335629	0.999831		6.46111	6.68125	7.25796	6.42999
MELK	ENSG00000165304	ENSG00000165304	-0.335352	0.999831		7.53282	7.2825	7.59903	7.88424
ENO3	ENSG00000108515	ENSG00000108515	-0.334713	0.999831		6.95878	7.09593	7.65854	6.97536
CGN	ENSG00000143375	ENSG00000143375	-0.334621	0.371908		11.8569	11.5474	12.1901	11.8826
TESK1	ENSG00000107140	ENSG00000107140	-0.334445	0.999831		7.53282	7.58241	8.05713	7.69665
ELOVL2	ENSG00000197977	ENSG00000197977	-0.334336	0.999831		6.89422	6.60333	6.82348	7.31688
VAMP2	ENSG00000220205	ENSG00000220205	-0.334194	0.999831		7.65476	7.63558	8.14297	7.78566
DLG4	ENSG00000132535	ENSG00000132535	-0.334063	0.999831		7.55388	7.58916	8.06814	7.71325
TMEM131L	ENSG00000121210	ENSG00000121210	-0.333648	0.999831		7.24426	6.99783	7.2483	7.64567
PPM1K	ENSG00000163644	ENSG00000163644	-0.333025	0.999831		7.38404	7.15175	7.4886	7.71325
CNTLN	ENSG00000044459	ENSG00000044459	-0.332893	0.999831		5.86198	5.68266	5.95959	6.23686
PRTFDC1	ENSG00000099256	ENSG00000099256	-0.33274	0.999831		7.2356	7.55507	7.52902	7.92043
SNHG14	ENSG00000224078	ENSG00000224078	-0.332572	0.0535558		12.1437	12.0788	12.388	12.4985
CHAF1B	ENSG00000159259	ENSG00000159259	-0.332472	0.999831		6.10954	6.35651	6.27688	6.81544
EEF1E1	ENSG00000124802	ENSG00000124802	-0.331948	0.999831		5.56295	5.99896	6.00615	6.23686
ZNF490	ENSG00000188033	ENSG00000188033	-0.331859	0.999831		5.22082	5.55048	5.98306	5.3858
JHY	ENSG00000109944	ENSG00000109944	-0.331766	0.999831		5.64371	4.85198	5.70119	5.54263
KLHL22	ENSG00000099910	ENSG00000099910	-0.331503	0.999831		7.36034	7.46248	7.72268	7.76193
VTCN1	ENSG00000134258	ENSG00000134258	-0.331115	0.999831		6.33707	6.17089	7.14806	5.61508
MCM4	ENSG00000104738	ENSG00000104738	-0.330896	0.999831		10.097	10.2806	10.1391	10.8255
RRM2	ENSG00000171848	ENSG00000171848	-0.330854	0.999831		8.12694	8.21375	8.33302	8.65501
TMPRSS13	ENSG00000137747	ENSG00000137747	-0.33063	0.999831		7.20931	6.91424	7.33293	7.46144
ZNF19	ENSG00000157429	ENSG00000157429	-0.330122	0.999831		5.59038	5.27696	5.81016	5.71736
GABPB1-IT1	ENSG00000285410	ENSG00000285410	-0.329995	0.999831		6.07112	6.32449	6.43838	6.61802
PIMREG	ENSG00000129195	ENSG00000129195	-0.329848	0.999831		7.38404	7.30729	7.58376	7.76193
RPL6P27	ENSG00000235552	ENSG00000235552	-0.329624	0.999831		5.94931	6.43359	6.31436	6.73644
RUSC2	ENSG00000198853	ENSG00000198853	-0.329257	0.999831		7.15524	6.8369	7.31455	7.3491
ERGIC2	ENSG00000087502	ENSG00000087502	-0.328406	0.999831		8.33177	8.01241	8.39993	8.6114
ENSG00000291130	ENSG00000291130	ENSG00000291130	-0.328142	0.999831		7.02058	6.71869	7.25796	7.14401
KIF24	ENSG00000186638	ENSG00000186638	-0.327582	0.999831		6.25375	5.93678	6.53681	6.30415
SHISA6	ENSG00000188803	ENSG00000188803	-0.327141	0.999831		4.77147	5.52253	5.19845	5.78173
FIRRE	ENSG00000213468	ENSG00000213468	-0.327101	0.926571		8.49667	8.51623	8.83662	8.82883
PBK	ENSG00000168078	ENSG00000168078	-0.326923	0.999831		5.32245	5.40496	5.5833	5.78173
MMS22L	ENSG00000146263	ENSG00000146263	-0.32659	0.999831		7.4529	7.29908	7.46379	7.91326
HERC6	ENSG00000138642	ENSG00000138642	-0.326359	0.999831		5.32245	5.46494	5.61369	5.81287
RNPC3	ENSG00000185946	ENSG00000185946	-0.325949	0.999831		6.91607	6.76714	7.10593	7.22727
LYPD6	ENSG00000187123	ENSG00000187123	-0.325924	0.999831		7.77318	8.04225	7.91185	8.51055
AFAP1	ENSG00000196526	ENSG00000196526	-0.325781	0.999831		6.12838	6.32449	6.64374	6.44993
MCOLN3	ENSG00000055732	ENSG00000055732	-0.325225	0.999831		6.43108	6.80244	6.89945	7.00263
TRIM66	ENSG00000166436	ENSG00000166436	-0.324618	0.999831		6.20135	6.01911	6.58361	6.25964
MTHFD2L	ENSG00000163738	ENSG00000163738	-0.324412	0.999831		6.44617	6.49241	6.68725	6.89033
LINC01089	ENSG00000212694	ENSG00000212694	-0.323863	0.999831		7.21813	7.2825	7.78408	7.31688
PROC	ENSG00000115718	ENSG00000115718	-0.323851	0.999831		6.64238	6.58992	6.89945	6.97536
ZNF688	ENSG00000229809	ENSG00000229809	-0.323823	0.999831		5.76902	5.55048	6.3509	5.46634
NR2C2	ENSG00000177463	ENSG00000177463	-0.323802	0.999831		6.0115	5.73232	6.1582	6.23686
ARHGAP24	ENSG00000138639	ENSG00000138639	-0.323783	0.999831		7.74904	7.91901	7.63651	8.54804
DDIT3	ENSG00000175197	ENSG00000175197	-0.323776	0.999831		6.32078	6.30821	6.9239	6.25964
ZNF562	ENSG00000171466	ENSG00000171466	-0.323507	0.999831		5.4174	5.95781	5.67261	6.3259
TPM2	ENSG00000198467	ENSG00000198467	-0.323442	0.681813		9.07181	9.02215	9.4065	9.33174
ADA	ENSG00000196839	ENSG00000196839	-0.322756	0.999831		5.28937	5.34238	5.61369	5.64998
ITPRIPL1	ENSG00000198885	ENSG00000198885	-0.322649	0.999831		5.76902	5.65718	5.42096	6.46961
ENSG00000237550	ENSG00000237550	ENSG00000237550	-0.322552	0.999831		4.95147	6.22393	5.93574	6.14197
MCM6	ENSG00000076003	ENSG00000076003	-0.322415	0.999831		9.11022	9.20254	9.21167	9.70808
GMDS-DT	ENSG00000250903	ENSG00000250903	-0.322363	0.999831		5.64371	5.97853	6.1582	6.11724
TM2D3	ENSG00000184277	ENSG00000184277	-0.321798	0.999831		8.24813	8.10956	8.46387	8.53876
MEPCE	ENSG00000146834	ENSG00000146834	-0.321604	0.999831		5.53499	4.93915	6.00615	4.95456
TRIM65	ENSG00000141569	ENSG00000141569	-0.321354	0.999831		7.74904	7.84757	7.97173	8.25682
SNRNP25	ENSG00000161981	ENSG00000161981	-0.321264	0.999831		7.99463	8.01743	8.36016	8.29039
PLEKHA8P1	ENSG00000134297	ENSG00000134297	-0.321007	0.999831		5.74482	5.73232	6.11637	5.98678
FAM185A	ENSG00000222011	ENSG00000222011	-0.320829	0.999831		5.79283	5.70771	5.93574	6.1902
PASK	ENSG00000115687	ENSG00000115687	-0.320795	0.977499		8.55003	8.63847	8.80734	9.01774
SOX4	ENSG00000124766	ENSG00000124766	-0.320061	0.407974		11.2402	11.3453	11.419	11.7864
AP1G2	ENSG00000213983	ENSG00000213983	-0.319331	0.999831		8.10809	8.16938	8.73316	8.10785
TEX2	ENSG00000136478	ENSG00000136478	-0.319208	0.999831		8.29889	8.25681	8.37797	8.79024
C16orf91	ENSG00000174109	ENSG00000174109	-0.318878	0.999831		6.18345	6.13441	6.11637	6.76856
L3HYPDH	ENSG00000126790	ENSG00000126790	-0.318743	0.999831		5.50648	5.95781	5.98306	6.14197
JAM3	ENSG00000166086	ENSG00000166086	-0.318566	0.999831		6.51935	6.75518	6.68725	7.19217
GPR160	ENSG00000173890	ENSG00000173890	-0.318558	0.999831		6.46111	5.95781	6.82348	6.1902
RPLP0P6	ENSG00000213553	ENSG00000213553	-0.318429	0.999831		6.38484	6.09699	6.48843	6.63555
GOLGA6L9	ENSG00000197978	ENSG00000197978	-0.317998	0.999831		6.66835	6.56273	7.15841	6.65286
PAXBP1	ENSG00000159086	ENSG00000159086	-0.317986	0.658883		9.22622	9.37659	9.56651	9.67457
NAIF1	ENSG00000171169	ENSG00000171169	-0.316897	0.999831		5.64371	5.68266	5.93574	6.01383
OPLAH	ENSG00000178814	ENSG00000178814	-0.316534	0.999831		7.08948	7.30729	7.49677	7.53798
KIF27	ENSG00000165115	ENSG00000165115	-0.316367	0.999831		6.38484	6.4633	6.65839	6.81544
SGSM2	ENSG00000141258	ENSG00000141258	-0.316089	0.977499		8.85432	8.91064	9.35796	9.0144
ODF2	ENSG00000136811	ENSG00000136811	-0.315807	0.999831		7.09906	7.0672	7.66581	7.05566
SEPTIN6	ENSG00000125354	ENSG00000125354	-0.315086	0.999831		6.93758	6.30821	7.19905	6.68687
NPIPB3	ENSG00000169246	ENSG00000169246	-0.314897	0.999831		5.86198	5.52253	5.98306	6.04039
PLD1	ENSG00000075651	ENSG00000075651	-0.314804	0.999831		8.49667	8.41722	8.88725	8.64207
NCAPG	ENSG00000109805	ENSG00000109805	-0.314795	0.999831		7.32811	7.00794	7.4886	7.49062
LOX	ENSG00000113083	ENSG00000113083	-0.3141	0.999831		4.67229	5.65718	5.15778	5.8732
FBXO4	ENSG00000151876	ENSG00000151876	-0.314063	0.999831		4.99316	5.68266	5.55226	5.81287
ENSG00000213963	ENSG00000213963	ENSG00000213963	-0.314047	0.999831		6.43108	6.52095	6.61399	6.94757
FOXA2	ENSG00000125798	ENSG00000125798	-0.314025	0.341495		10.4855	10.6728	10.8213	10.968
SNRPN	ENSG00000128739	ENSG00000128739	-0.313486	0.999831		6.83813	7.00794	7.34203	7.11932
SLC5A9	ENSG00000117834	ENSG00000117834	-0.313279	0.999831		7.19151	7.90283	7.80399	7.99699
FGD4	ENSG00000139132	ENSG00000139132	-0.313263	0.999831		8.06475	7.86993	8.17389	8.38667
QTRT1	ENSG00000213339	ENSG00000213339	-0.312859	0.999831		8.39535	8.42479	8.78081	8.6593
TRIP13	ENSG00000071539	ENSG00000071539	-0.312638	0.999831		6.71893	6.96705	7.05148	7.26153
DNAH14	ENSG00000185842	ENSG00000185842	-0.312628	0.999831		6.51935	6.8255	7.189	6.75259
PUSL1	ENSG00000169972	ENSG00000169972	-0.312509	0.999831		6.2708	6.20646	6.43838	6.65286
MRM1	ENSG00000278619	ENSG00000278619	-0.311874	0.999831		5.79283	6.07791	6.05125	6.42999
AHSA2P	ENSG00000173209	ENSG00000173209	-0.311725	0.999831		8.55003	8.67385	9.1378	8.66784
SLC41A3	ENSG00000114544	ENSG00000114544	-0.311689	0.72184		9.31932	9.2395	9.68214	9.49183
DYRK3	ENSG00000143479	ENSG00000143479	-0.311676	0.999831		5.11148	5.49403	5.238	5.93111
MRC2	ENSG00000011028	ENSG00000011028	-0.311636	0.552918		11.4148	11.0932	11.7114	11.4219
ZNF514	ENSG00000144026	ENSG00000144026	-0.311412	0.999831		7.26993	7.17886	7.75029	7.27277
POLG2	ENSG00000256525	ENSG00000256525	-0.311399	0.999831		7.36034	7.18779	7.67304	7.49062
ST6GALNAC3	ENSG00000184005	ENSG00000184005	-0.311344	0.999831		7.15524	7.20548	7.11658	7.79349
ST6GAL2	ENSG00000144057	ENSG00000144057	-0.311172	0.999831		6.07112	5.91544	6.09499	6.48902
ENSG00000213777	ENSG00000213777	ENSG00000213777	-0.310681	0.999831		4.77147	5.52253	5.45492	5.54263
TMEM14B	ENSG00000137210	ENSG00000137210	-0.310366	0.999831		8.47476	8.84726	8.8334	9.12087
PHTF2	ENSG00000006576	ENSG00000006576	-0.310155	0.999831		7.10857	6.8255	7.25796	7.30598
TMEM175	ENSG00000127419	ENSG00000127419	-0.30996	0.999831		6.50501	6.61661	7.13764	6.52707
ENSG00000288066	ENSG00000288066	ENSG00000288066	-0.309117	0.999831		6.10954	6.32449	6.61399	6.42999
FANCL	ENSG00000115392	ENSG00000115392	-0.308919	0.999831		8.18657	8.01743	8.48458	8.33398
ASB16-AS1	ENSG00000267080	ENSG00000267080	-0.308834	0.999831		5.97034	6.17089	6.36882	6.38925
ZNF614	ENSG00000142556	ENSG00000142556	-0.308154	0.999831		8.47108	8.50555	8.82368	8.76657
SARS2	ENSG00000104835	ENSG00000104835	-0.307897	0.999831		5.69515	5.55048	6.02888	5.81287
MIRLET7IHG	ENSG00000257354	ENSG00000257354	-0.307814	0.999831		6.99001	6.75518	7.29593	7.05566
KCND1	ENSG00000102057	ENSG00000102057	-0.307692	0.999831		5.81625	5.95781	6.23839	6.14197
INTS3	ENSG00000143624	ENSG00000143624	-0.307411	0.434178		10.2239	10.3136	10.6723	10.4727
CLASRP	ENSG00000104859	ENSG00000104859	-0.307295	0.999831		8.21327	8.2862	8.68031	8.41738
GIGYF1	ENSG00000146830	ENSG00000146830	-0.307108	0.407669		10.2359	10.3218	10.6705	10.4956
TBC1D31	ENSG00000156787	ENSG00000156787	-0.306726	0.999831		7.26993	7.13338	7.62164	7.38062
COQ4	ENSG00000167113	ENSG00000167113	-0.306487	0.999831		7.57462	7.59589	7.97173	7.80127
CNTNAP1	ENSG00000108797	ENSG00000108797	-0.3064	0.999831		5.86198	5.78033	6.19885	6.04039
AADAT	ENSG00000109576	ENSG00000109576	-0.306101	0.999831		8.52892	8.96617	8.86532	9.25162
ZNF697	ENSG00000143067	ENSG00000143067	-0.305967	0.999831		7.63514	7.62904	7.91795	7.95573
RAD1	ENSG00000113456	ENSG00000113456	-0.305529	0.999831		7.81447	7.90824	7.98922	8.3286
TPCN2	ENSG00000162341	ENSG00000162341	-0.305323	0.999831		6.05152	6.35651	6.65839	6.34733
ECPAS	ENSG00000136813	ENSG00000136813	-0.304798	0.682224		9.64611	9.4964	9.78418	9.96703
CENPN	ENSG00000166451	ENSG00000166451	-0.304776	0.999831		7.12742	7.02797	7.42148	7.33844
EXOC6	ENSG00000138190	ENSG00000138190	-0.304592	0.999831		8.29889	8.01743	8.42156	8.51529
KIF18B	ENSG00000186185	ENSG00000186185	-0.304524	0.999831		7.26143	6.94615	7.51298	7.30598
FRK	ENSG00000111816	ENSG00000111816	-0.304361	0.999831		7.76116	7.87547	7.87469	8.33933
ADAMTS9	ENSG00000163638	ENSG00000163638	-0.304337	0.999831		7.24426	7.52721	7.38671	7.95573
IFI27L2	ENSG00000119632	ENSG00000119632	-0.303968	0.999831		6.41583	6.29174	6.65839	6.65286
VIL1	ENSG00000127831	ENSG00000127831	-0.303763	0.237008		11.4066	11.3141	11.5777	11.7476
SLC39A6	ENSG00000141424	ENSG00000141424	-0.303599	0.999831		8.42992	8.48759	8.58767	8.92103
FN3KRP	ENSG00000141560	ENSG00000141560	-0.303438	0.999831		7.91551	7.86993	8.25324	8.13275
IKZF4	ENSG00000123411	ENSG00000123411	-0.303405	0.999831		7.01046	6.8369	7.23859	7.21566
TTI2	ENSG00000129696	ENSG00000129696	-0.303225	0.999831		6.89422	6.8482	7.19905	7.14401
RPS7P1	ENSG00000263266	ENSG00000263266	-0.302795	0.999831		5.56295	5.93678	5.83617	6.25964
JMJD7-PLA2G4B	ENSG00000168970	ENSG00000168970	-0.302143	0.999831		5.2555	5.91544	6.11637	5.68407
PSMG1	ENSG00000183527	ENSG00000183527	-0.301816	0.999831		7.32811	7.68054	7.67304	7.94874
NOTCH2	ENSG00000134250	ENSG00000134250	-0.301554	0.6824		10.6687	10.3499	10.6839	10.9445
RPGR	ENSG00000156313	ENSG00000156313	-0.301488	0.999831		6.62921	7.08642	7.23859	7.10681
KIFC1	ENSG00000237649	ENSG00000237649	-0.301388	0.999831		8.18207	7.98194	8.39993	8.37106
GNG4	ENSG00000168243	ENSG00000168243	-0.301174	0.999831		5.99106	6.50675	5.72921	7.10681
ING2	ENSG00000168556	ENSG00000168556	-0.301134	0.999831		7.01046	7.01799	7.4886	7.10681
GLB1L	ENSG00000163521	ENSG00000163521	-0.30099	0.999831		5.76902	5.02135	5.7567	5.71736
CNN2	ENSG00000064666	ENSG00000064666	-0.300865	0.324052		10.5445	10.4891	10.8732	10.7591
FBXW8	ENSG00000174989	ENSG00000174989	-0.300511	0.999831		8.6282	8.58879	8.7741	9.03435
KLHDC9	ENSG00000162755	ENSG00000162755	-0.30046	0.999831		5.69515	5.89378	6.09499	6.09207
MAN2C1	ENSG00000140400	ENSG00000140400	-0.300006	0.999831		8.65767	8.83595	9.14302	8.94582
ACAD9	ENSG00000177646	ENSG00000177646	-0.299912	0.999831		8.31131	8.26527	8.68747	8.47692
TMEM178A	ENSG00000152154	ENSG00000152154	-0.299565	0.999831		5.03369	5.49403	5.67261	5.46634
CADM2	ENSG00000175161	ENSG00000175161	-0.299205	0.999831		5.56295	5.60482	5.45492	6.21372
CBX8	ENSG00000141570	ENSG00000141570	-0.298807	0.999831		6.66835	7.00794	7.2483	7.02938
IRAK1BP1	ENSG00000146243	ENSG00000146243	-0.298592	0.999831		6.75573	6.76714	6.68725	7.35968
PXK	ENSG00000168297	ENSG00000168297	-0.298393	0.999831		8.55003	8.63521	8.76735	9.00768
KMT2A	ENSG00000118058	ENSG00000118058	-0.298192	0.803515		9.37755	9.19371	9.61801	9.55305
ENSG00000291087	ENSG00000291087	ENSG00000291087	-0.297737	0.999831		6.58899	6.49241	6.79725	6.87566
TAC3	ENSG00000166863	ENSG00000166863	-0.297308	0.999831		7.49704	7.60924	7.87469	7.82438
CELF2	ENSG00000048740	ENSG00000048740	-0.297182	0.999831		7.39963	6.97738	7.61414	7.37019
LINC00261	ENSG00000259974	ENSG00000259974	-0.297007	0.324052		11.9231	12.0649	12.1621	12.4131
IMMP2L	ENSG00000184903	ENSG00000184903	-0.296903	0.999831		6.88318	6.97738	7.17887	7.27277
E2F2	ENSG00000007968	ENSG00000007968	-0.296439	0.999831		5.03369	5.55048	5.19845	5.93111
RASEF	ENSG00000165105	ENSG00000165105	-0.296204	0.999831		5.94931	5.89378	6.25776	6.16628
KIAA1328	ENSG00000150477	ENSG00000150477	-0.296013	0.999831		6.50501	6.81402	6.7433	7.1562
TRMT11	ENSG00000066651	ENSG00000066651	-0.295857	0.999831		7.13675	7.20548	7.42148	7.50975
SFMBT2	ENSG00000198879	ENSG00000198879	-0.295831	0.999831		7.81447	7.68054	7.92403	8.15722
ADSS1	ENSG00000185100	ENSG00000185100	-0.295663	0.999831		5.79283	6.03898	6.4213	5.95921
FANCI	ENSG00000140525	ENSG00000140525	-0.295572	0.999831		8.52538	8.38265	8.66588	8.83263
DCAF8	ENSG00000132716	ENSG00000132716	-0.295168	0.843325		9.14763	9.23089	9.54696	9.41781
RPS2P46	ENSG00000189343	ENSG00000189343	-0.2951	0.999831		7.74904	7.68685	7.90572	8.11412
DOK6	ENSG00000206052	ENSG00000206052	-0.295007	0.999831		8.37183	8.79564	8.73316	9.04094
OR51B5	ENSG00000167355	ENSG00000167355	-0.294876	0.999831		8.59134	8.69592	8.79414	9.07345
NKAP	ENSG00000101882	ENSG00000101882	-0.294855	0.999831		6.95878	6.779	7.22881	7.09419
HLA-DOA	ENSG00000204252	ENSG00000204252	-0.294772	0.999831		8.38364	8.34724	8.88414	8.38667
ENSG00000267002	ENSG00000267002	ENSG00000267002	-0.294139	0.999831		7.69321	7.83626	8.26764	7.80902
DBF4B	ENSG00000161692	ENSG00000161692	-0.294063	0.999831		7.39963	7.23161	7.70161	7.50975
FTX	ENSG00000230590	ENSG00000230590	-0.294015	0.488691		10.0096	10.0529	10.3758	10.2716
DDX51	ENSG00000185163	ENSG00000185163	-0.294012	0.999831		7.33624	7.718	7.91185	7.74588
CAPN10	ENSG00000142330	ENSG00000142330	-0.29334	0.999831		7.53988	7.76647	8.06814	7.81672
DEAF1	ENSG00000177030	ENSG00000177030	-0.29281	0.999831		8.14092	7.89195	8.38679	8.234
CDC14A	ENSG00000079335	ENSG00000079335	-0.29274	0.999831		6.43108	6.38784	6.62894	6.76856
ENSG00000288947	ENSG00000288947	ENSG00000288947	-0.292693	0.999831		7.7245	7.52721	7.74344	8.08252
KIAA1549L	ENSG00000110427	ENSG00000110427	-0.292595	0.999831		5.32245	5.52253	5.38617	5.98678
ZNF385A	ENSG00000161642	ENSG00000161642	-0.292577	0.999831		7.83181	7.70562	8.12726	7.9902
KRI1	ENSG00000129347	ENSG00000129347	-0.292359	0.999831		9.26077	8.98934	9.56262	9.26576
IPO5P1	ENSG00000269837	ENSG00000269837	-0.292324	0.999831		8.54303	8.40961	8.8139	8.72216
CENPW	ENSG00000203760	ENSG00000203760	-0.292305	0.999831		6.07112	5.78033	6.31436	6.11724
CEP120	ENSG00000168944	ENSG00000168944	-0.292206	0.999831		7.51146	7.54816	7.59142	8.02385
ALG9	ENSG00000086848	ENSG00000086848	-0.292025	0.999831		6.05152	6.49241	6.65839	6.48902
ZNF792	ENSG00000180884	ENSG00000180884	-0.29171	0.999831		8.09857	7.95082	8.37354	8.25682
NID1	ENSG00000116962	ENSG00000116962	-0.291697	0.999831		8.88787	8.78096	9.00941	9.23735
PRKACB	ENSG00000142875	ENSG00000142875	-0.291403	0.999831		7.99463	8.04716	8.06814	8.52472
ZNF615	ENSG00000197619	ENSG00000197619	-0.29124	0.999831		7.26143	7.31546	7.59903	7.5565
CBS	ENSG00000160200	ENSG00000160200	-0.291167	0.999831		8.52892	8.68019	8.88414	8.91027
ENSG00000248747	ENSG00000248747	ENSG00000248747	-0.291112	0.999831		5.2555	5.99896	5.72921	6.16628
FKRP	ENSG00000181027	ENSG00000181027	-0.290469	0.999831		7.93704	7.95605	8.20416	8.2681
TRAF5	ENSG00000082512	ENSG00000082512	-0.290075	0.999831		7.71829	7.62247	7.8301	8.08252
CENPE	ENSG00000138778	ENSG00000138778	-0.289753	0.999831		7.37618	7.34768	7.84938	7.41146
ZNF582	ENSG00000018869	ENSG00000018869	-0.289467	0.999831		5.61729	5.60482	6.07328	5.68407
MAML3	ENSG00000196782	ENSG00000196782	-0.289437	0.999831		8.56393	8.4948	8.74694	8.88851
MET	ENSG00000105976	ENSG00000105976	-0.289188	0.999831		6.68116	6.44852	6.83643	6.87566
NPDC1	ENSG00000107281	ENSG00000107281	-0.289079	0.999831		8.26525	8.45838	8.94515	8.27929
CSTPP1	ENSG00000149179	ENSG00000149179	-0.28904	0.999831		8.45252	8.33523	8.72623	8.63773
ZNF839	ENSG00000022976	ENSG00000022976	-0.288975	0.999831		6.61593	6.90344	7.05148	7.05566
ZNRF1	ENSG00000186187	ENSG00000186187	-0.288968	0.999831		8.24813	8.25256	8.5291	8.54804
C10orf95-AS1	ENSG00000269609	ENSG00000269609	-0.288941	0.999831		6.25375	6.37226	6.71555	6.46961
PRIM2	ENSG00000146143	ENSG00000146143	-0.288931	0.999831		7.66769	8.0763	8.05159	8.29039
GGCT	ENSG00000006625	ENSG00000006625	-0.288884	0.999831		7.50427	7.46981	7.70867	7.83958
PDRG1	ENSG00000088356	ENSG00000088356	-0.288766	0.999831		7.75511	7.60924	7.86209	8.07612
CBX7	ENSG00000100307	ENSG00000100307	-0.288667	0.999831		7.81447	7.90824	8.2289	8.06323
DYRK2	ENSG00000127334	ENSG00000127334	-0.288564	0.863214		9.43352	9.3025	9.56457	9.74689
DCLRE1A	ENSG00000198924	ENSG00000198924	-0.288559	0.999831		6.65542	6.79077	6.81043	7.19217
PIGL	ENSG00000108474	ENSG00000108474	-0.288541	0.999831		6.7678	6.87055	7.10593	7.10681
FNDC10	ENSG00000228594	ENSG00000228594	-0.2883	0.999831		5.32245	5.73232	5.83617	5.81287
CCND3	ENSG00000112576	ENSG00000112576	-0.288248	0.999831		6.44617	6.57639	6.56818	7.00263
PKIG	ENSG00000168734	ENSG00000168734	-0.288175	0.999831		7.24426	7.37138	7.47211	7.71325
GGT7	ENSG00000131067	ENSG00000131067	-0.288132	0.999831		8.43749	8.37486	8.77746	8.60252
BRCA1	ENSG00000012048	ENSG00000012048	-0.288105	0.999831		7.48978	7.41004	7.56056	7.89883
ORC1	ENSG00000085840	ENSG00000085840	-0.288101	0.999831		7.10857	6.79077	6.98329	7.47124
SLC6A19	ENSG00000174358	ENSG00000174358	-0.287943	0.999831		8.35194	7.99217	8.56063	8.37106
FBXL15	ENSG00000107872	ENSG00000107872	-0.287593	0.999831		5.11148	5.43527	5.5833	5.54263
CBX2	ENSG00000173894	ENSG00000173894	-0.287212	0.554258		10.5962	10.459	10.7053	10.9206
SETD1B	ENSG00000139718	ENSG00000139718	-0.287201	0.855939		9.19082	9.19813	9.44925	9.51331
RPL13AP5	ENSG00000236552	ENSG00000236552	-0.286598	0.999831		6.03165	6.09699	6.21876	6.46961
PIK3R3	ENSG00000117461	ENSG00000117461	-0.286511	0.999831		7.06035	7.23161	7.16868	7.66287
C21orf91	ENSG00000154642	ENSG00000154642	-0.286496	0.999831		8.26099	8.29449	8.46387	8.6593
ENSG00000268362	ENSG00000268362	ENSG00000268362	-0.286414	0.999831		6.65542	6.92495	7.11658	7.04258
CHST2	ENSG00000175040	ENSG00000175040	-0.286388	0.999831		6.21903	6.69384	6.56818	6.93347
LENG8	ENSG00000167615	ENSG00000167615	-0.286005	0.999831		10.1498	10.2415	10.7384	10.167
ZC4H2	ENSG00000126970	ENSG00000126970	-0.285577	0.999831		8.10334	8.27786	8.31926	8.62462
ATG16L2	ENSG00000168010	ENSG00000168010	-0.285414	0.999831		6.38484	6.65574	7.05148	6.50817
TMEM63A	ENSG00000196187	ENSG00000196187	-0.285381	0.96813		9.51986	9.55622	9.98785	9.63373
DNAJC24	ENSG00000170946	ENSG00000170946	-0.28534	0.999831		7.03063	6.97738	7.47211	7.06861
ZNF467	ENSG00000181444	ENSG00000181444	-0.285207	0.999831		6.20135	5.49403	6.19885	6.14197
USP49	ENSG00000164663	ENSG00000164663	-0.285172	0.999831		7.29516	7.16084	7.35108	7.66287
NLGN2	ENSG00000169992	ENSG00000169992	-0.285134	0.999831		8.86559	9.0321	9.35571	9.10209
CEP83	ENSG00000173588	ENSG00000173588	-0.285024	0.999831		7.48248	7.35562	7.85575	7.52863
DNAJC27	ENSG00000115137	ENSG00000115137	-0.284983	0.999831		6.16532	5.84946	6.17867	6.40976
RNF122	ENSG00000133874	ENSG00000133874	-0.284941	0.999831		7.63514	7.62247	7.75711	8.05674
SKIDA1	ENSG00000180592	ENSG00000180592	-0.284865	0.999831		7.09906	7.01799	7.15841	7.50975
TSPAN15	ENSG00000099282	ENSG00000099282	-0.284694	0.999831		6.03165	5.46494	6.40402	5.57931
RTKN2	ENSG00000182010	ENSG00000182010	-0.284658	0.999831		6.77976	6.68125	6.97161	7.05566
C12orf73	ENSG00000204954	ENSG00000204954	-0.284303	0.999831		6.14697	6.11583	6.47194	6.34733
ZNF571	ENSG00000180479	ENSG00000180479	-0.284288	0.999831		5.74482	5.43527	6.11637	5.57931
CLEC2D	ENSG00000069493	ENSG00000069493	-0.28424	0.999831		6.33707	5.91544	6.47194	6.36844
DCUN1D3	ENSG00000188215	ENSG00000188215	-0.284181	0.999831		7.86025	7.97164	8.18405	8.21664
TUBGCP6	ENSG00000128159	ENSG00000128159	-0.283925	0.999831		8.78182	9.00457	9.24845	9.10838
DCLRE1B	ENSG00000118655	ENSG00000118655	-0.28384	0.999831		6.57533	6.58992	6.71555	7.00263
MIR600HG	ENSG00000236901	ENSG00000236901	-0.283412	0.999831		7.60856	7.62904	7.87469	7.92756
SPATA13 ENSG00000182957	ENSG00000182957	ENSG00000182957	-0.28335	0.999831		6.41583	6.03898	6.58361	6.44993
NOVA1	ENSG00000139910	ENSG00000139910	-0.28325	0.999831		7.83181	7.33969	7.94807	7.82438
COQ3	ENSG00000132423	ENSG00000132423	-0.282991	0.999831		5.3548	5.87179	6.00615	5.81287
ENSG00000278730	ENSG00000278730	ENSG00000278730	-0.28288	0.999831		5.32245	5.70771	5.67261	5.93111
ZFP37	ENSG00000136866	ENSG00000136866	-0.282629	0.999831		6.0115	5.87179	6.13743	6.30415
ENOSF1	ENSG00000132199	ENSG00000132199	-0.282468	0.999831		7.52574	7.83626	7.97173	7.96962
LMBR1L	ENSG00000139636	ENSG00000139636	-0.282383	0.999831		8.27796	8.40579	8.74007	8.49623
TRAPPC2	ENSG00000196459	ENSG00000196459	-0.282259	0.999831		6.83813	6.96705	7.27707	7.08146
RFC4	ENSG00000163918	ENSG00000163918	-0.282172	0.999831		7.67411	7.88648	8.02922	8.10156
R3HDM2	ENSG00000179912	ENSG00000179912	-0.281971	0.999831		8.36391	8.50198	8.70168	8.73034
ADCY3	ENSG00000138031	ENSG00000138031	-0.281851	0.999831		6.82664	7.01799	7.30527	7.09419
CDT1	ENSG00000167513	ENSG00000167513	-0.281554	0.999831		7.40736	7.11478	7.37788	7.70497
NDUFA9	ENSG00000139180	ENSG00000139180	-0.280837	0.999831		5.99106	6.01911	6.23839	6.3259
FAM104B	ENSG00000182518	ENSG00000182518	-0.280757	0.999831		7.11803	7.19666	7.189	7.65429
HES1	ENSG00000114315	ENSG00000114315	-0.280632	0.999831		8.27374	8.11893	8.45551	8.50102
CEP70	ENSG00000114107	ENSG00000114107	-0.280627	0.999831		8.14092	7.98707	8.31001	8.38149
DPCD	ENSG00000166171	ENSG00000166171	-0.280589	0.999831		6.69386	6.65574	6.97161	6.93347
NR1D2	ENSG00000174738	ENSG00000174738	-0.280349	0.999831		8.59134	8.72993	8.72275	9.13634
FSTL3	ENSG00000070404	ENSG00000070404	-0.279659	0.999831		6.35317	6.47793	6.82348	6.54572
PCMTD1	ENSG00000168300	ENSG00000168300	-0.279392	0.977499		9.23928	9.31478	9.66592	9.43542
FANCD2	ENSG00000144554	ENSG00000144554	-0.279181	0.999831		7.56774	7.58241	7.61414	8.06323
PCDH1	ENSG00000156453	ENSG00000156453	-0.279133	0.999831		8.76387	8.68335	8.90579	9.09577
NPHP3	ENSG00000113971	ENSG00000113971	-0.278824	0.999831		5.88431	5.80374	6.40402	5.7499
DPH6	ENSG00000134146	ENSG00000134146	-0.278394	0.999831		6.74357	6.57639	6.55258	7.2502
ASF1B	ENSG00000105011	ENSG00000105011	-0.277984	0.999831		6.99001	6.96705	7.08439	7.41146
RAPGEF5	ENSG00000136237	ENSG00000136237	-0.277976	0.999831		7.56083	8.16486	7.88095	8.41738
NRGN	ENSG00000154146	ENSG00000154146	-0.277833	0.999831		8.16392	8.19174	8.68389	8.1753
DTX3L	ENSG00000163840	ENSG00000163840	-0.277236	0.999831		6.82664	6.43359	6.87457	6.96153
SYK	ENSG00000165025	ENSG00000165025	-0.277161	0.999831		6.12838	5.49403	6.09499	6.14197
FAM184A	ENSG00000111879	ENSG00000111879	-0.277024	0.999831		9.13604	9.18258	9.19419	9.64675
PRKAR2B	ENSG00000005249	ENSG00000005249	-0.276879	0.999831		6.82664	6.96705	7.00638	7.3277
PPP1R1A	ENSG00000135447	ENSG00000135447	-0.276832	0.999831		6.32078	6.34059	6.77053	6.40976
MATN2	ENSG00000132561	ENSG00000132561	-0.276801	0.999831		5.92796	6.18879	6.36882	6.30415
SIRT2	ENSG00000068903	ENSG00000068903	-0.27644	0.999831		7.30347	7.13338	7.53697	7.45159
ZSWIM6	ENSG00000130449	ENSG00000130449	-0.276357	0.999831		8.30304	8.26104	8.2819	8.79414
ZMYM6	ENSG00000163867	ENSG00000163867	-0.276058	0.999831		6.49052	6.4185	6.79725	6.65286
LINC02381	ENSG00000250742	ENSG00000250742	-0.275995	0.999831		6.93758	6.25823	7.14806	6.61802
HPF1	ENSG00000056050	ENSG00000056050	-0.275542	0.999831		7.87148	7.77242	8.06814	8.12656
TPM3P9	ENSG00000241015	ENSG00000241015	-0.274932	0.977499		9.16597	9.30865	9.56845	9.45529
CASD1	ENSG00000127995	ENSG00000127995	-0.274918	0.999831		9.28616	9.46186	9.47637	9.80998
SLC25A53	ENSG00000269743	ENSG00000269743	-0.274909	0.999831		6.28765	5.89378	6.4213	6.3259
ARHGEF39	ENSG00000137135	ENSG00000137135	-0.274805	0.999831		6.23649	5.99896	6.13743	6.61802
ZNF277	ENSG00000198839	ENSG00000198839	-0.27466	0.999831		7.39963	7.33969	7.60661	7.67986
HMGB1	ENSG00000189403	ENSG00000189403	-0.273833	0.519629		11.803	11.8435	11.9366	12.2424
C9orf72	ENSG00000147894	ENSG00000147894	-0.273811	0.999831		7.18253	7.24878	7.369	7.60177
CCDC138	ENSG00000163006	ENSG00000163006	-0.273732	0.999831		7.48248	7.44769	7.61414	7.85462
ZNF587B	ENSG00000269343	ENSG00000269343	-0.27366	0.999831		7.83181	7.90824	8.06814	8.21664
MTSS1	ENSG00000170873	ENSG00000170873	-0.273505	0.999831		8.18657	8.18283	8.541	8.36582
SNHG1	ENSG00000255717	ENSG00000255717	-0.273086	0.638971		10.1313	10.2586	10.5202	10.4155
SMARCC2	ENSG00000139613	ENSG00000139613	-0.273025	0.855939		9.77869	9.85413	10.208	9.95835
C17orf75	ENSG00000108666	ENSG00000108666	-0.272841	0.999831		7.66124	7.64857	7.81056	8.0371
C19orf44	ENSG00000105072	ENSG00000105072	-0.272776	0.999831		6.49052	6.17089	6.45526	6.75259
ARFGEF3	ENSG00000112379	ENSG00000112379	-0.272653	0.999831		6.0115	6.09699	6.25776	6.38925
LPAR6	ENSG00000139679	ENSG00000139679	-0.272219	0.999831		6.47589	6.79077	6.86197	6.96153
THBS3	ENSG00000169231	ENSG00000169231	-0.272084	0.999831		6.86083	6.92495	7.15841	7.16829
KRBA2	ENSG00000184619	ENSG00000184619	-0.272083	0.999831		6.32078	6.15277	6.61399	6.38925
RETREG1	ENSG00000154153	ENSG00000154153	-0.272046	0.999831		6.81506	7.29081	7.22881	7.45159
TTL	ENSG00000114999	ENSG00000114999	-0.272032	0.999831		8.39146	8.16938	8.6029	8.50579
ADGRG6	ENSG00000112414	ENSG00000112414	-0.271837	0.436784		10.915	10.8941	11.1014	11.2484
AEBP1	ENSG00000106624	ENSG00000106624	-0.271831	0.999831		9.26504	9.09987	9.59725	9.29637
CTNND1	ENSG00000198561	ENSG00000198561	-0.271805	0.999831		6.64238	6.87055	6.81043	7.22727
ZNF418	ENSG00000196724	ENSG00000196724	-0.271615	0.999831		6.91607	6.8369	6.95983	7.31688
TMEM237	ENSG00000155755	ENSG00000155755	-0.271146	0.999831		8.28637	8.43233	8.50092	8.7546
FAT4	ENSG00000196159	ENSG00000196159	-0.271133	0.950283		9.63463	9.40366	9.77917	9.80998
MYO19	ENSG00000278259	ENSG00000278259	-0.271132	0.999831		8.32362	8.42101	8.63659	8.65071
TSC22D3	ENSG00000157514	ENSG00000157514	-0.270908	0.999831		7.20044	6.80244	7.44701	7.09419
IFT80	ENSG00000068885	ENSG00000068885	-0.270558	0.999831		7.41505	7.47712	7.75711	7.67139
B3GNT5	ENSG00000176597	ENSG00000176597	-0.270444	0.999831		7.06035	6.53501	6.58361	7.47124
RAD54B	ENSG00000197275	ENSG00000197275	-0.270442	0.999831		5.53499	5.55048	5.86171	5.7499
TRIM45	ENSG00000134253	ENSG00000134253	-0.270337	0.999831		7.96874	8.18283	8.43864	8.25115
CTXN1	ENSG00000178531	ENSG00000178531	-0.270216	0.999831		7.34432	7.41004	7.62164	7.67139
KIZ	ENSG00000088970	ENSG00000088970	-0.270009	0.999831		7.43788	7.26574	7.65123	7.59283
CENPT	ENSG00000102901	ENSG00000102901	-0.269996	0.999831		7.86025	8.02741	8.43012	7.95573
KCNAB2	ENSG00000069424	ENSG00000069424	-0.269932	0.999831		6.0115	5.95781	6.50474	5.93111
C1orf112	ENSG00000000460	ENSG00000000460	-0.269853	0.999831		6.49052	6.57639	6.75698	6.84586
IL27RA	ENSG00000104998	ENSG00000104998	-0.269312	0.999831		6.46111	6.79077	6.99488	6.79998
GPHN	ENSG00000171723	ENSG00000171723	-0.269291	0.999831		7.10857	7.24022	7.31455	7.56567
ABI2	ENSG00000138443	ENSG00000138443	-0.269239	0.950343		9.26291	9.34302	9.58004	9.56453
MPHOSPH9	ENSG00000051825	ENSG00000051825	-0.269009	0.999831		7.00027	6.97738	7.06253	7.43166
SH3PXD2A	ENSG00000107957	ENSG00000107957	-0.269007	0.999831		8.57084	8.03732	8.83017	8.31235
ENSG00000280071	ENSG00000280071	ENSG00000280071	-0.268964	0.999831		5.81625	5.89378	6.23839	5.98678
IFITM2	ENSG00000185201	ENSG00000185201	-0.268964	0.999831		5.74482	5.2431	5.83617	5.71736
ZNF616	ENSG00000204611	ENSG00000204611	-0.268884	0.999831		7.63514	7.34768	7.54487	7.96269
HELLS	ENSG00000119969	ENSG00000119969	-0.268845	0.999831		9.06205	9.24379	9.22157	9.60511
LINC00960	ENSG00000242516	ENSG00000242516	-0.268818	0.999831		5.4174	5.20843	5.61369	5.54263
C19orf25	ENSG00000119559	ENSG00000119559	-0.268606	0.999831		7.89366	7.74244	8.11669	8.05674
NUMA1	ENSG00000137497	ENSG00000137497	-0.267994	0.554258		10.5637	10.4673	10.8318	10.7339
RNF113A	ENSG00000125352	ENSG00000125352	-0.267876	0.999831		6.70645	6.4633	6.94795	6.75259
CCDC191	ENSG00000163617	ENSG00000163617	-0.267832	0.999831		5.99106	5.84946	6.1582	6.21372
ST3GAL5	ENSG00000115525	ENSG00000115525	-0.267777	0.999831		6.57533	6.57639	6.83643	6.84586
ENSG00000279382	ENSG00000279382	ENSG00000279382	-0.267578	0.999831		5.14885	5.46494	5.64345	5.50499
PLPP5	ENSG00000147535	ENSG00000147535	-0.267319	0.999831		8.57427	8.81305	8.88414	9.04422
TK2	ENSG00000166548	ENSG00000166548	-0.267151	0.999831		5.76902	6.32449	6.21876	6.44993
CDADC1	ENSG00000102543	ENSG00000102543	-0.26706	0.999831		4.95147	5.78033	5.55226	5.81287
LOXL3	ENSG00000115318	ENSG00000115318	-0.267033	0.999831		6.46111	6.07791	6.59888	6.48902
RHOBTB1	ENSG00000072422	ENSG00000072422	-0.267029	0.999831		7.32811	7.27415	7.369	7.74588
FXYD5	ENSG00000089327	ENSG00000089327	-0.266932	0.999831		5.53499	5.82678	5.88681	6.01383
GEMIN4	ENSG00000179409	ENSG00000179409	-0.266923	0.999831		8.58454	8.69278	8.85899	8.95283
NSG1	ENSG00000168824	ENSG00000168824	-0.266871	0.999831		5.44771	5.89378	5.67261	6.1902
WDR76	ENSG00000092470	ENSG00000092470	-0.266674	0.999831		5.56295	5.80374	5.42096	6.34733
RTN1	ENSG00000139970	ENSG00000139970	-0.266656	0.999831		6.96927	6.53501	7.15841	6.89033
C3orf18	ENSG00000088543	ENSG00000088543	-0.266595	0.999831		6.16532	6.27508	6.25776	6.68687
FARSB	ENSG00000116120	ENSG00000116120	-0.266538	0.999831		7.88815	8.25256	8.39119	8.30141
BLM	ENSG00000197299	ENSG00000197299	-0.266421	0.999831		7.09906	7.10539	7.0952	7.60177
EFNA4	ENSG00000243364	ENSG00000243364	-0.266279	0.999831		7.41505	7.29081	7.64389	7.59283
SDK2	ENSG00000069188	ENSG00000069188	-0.26618	0.999831		8.4821	8.67385	8.5291	9.11151
INTS12	ENSG00000138785	ENSG00000138785	-0.266166	0.999831		6.56153	6.69384	6.82348	6.96153
ZFP2	ENSG00000198939	ENSG00000198939	-0.266148	0.999831		5.64371	5.82678	5.95959	6.04039
GPRC5C	ENSG00000170412	ENSG00000170412	-0.266133	0.681813		9.95916	9.95823	10.2302	10.2188
STARD4-AS1	ENSG00000246859	ENSG00000246859	-0.266052	0.999831		7.22689	7.47712	7.53697	7.70497
VWA5B2	ENSG00000145198	ENSG00000145198	-0.266021	0.999831		7.76116	7.62247	8.13251	7.75393
ROR2	ENSG00000169071	ENSG00000169071	-0.265926	0.728615		10.144	10.048	10.4355	10.2842
LINC01002	ENSG00000282508	ENSG00000282508	-0.265896	0.999831		5.92796	6.03898	6.4213	6.04039
LINC00348	ENSG00000226846	ENSG00000226846	-0.265556	0.999831		7.89916	7.62904	8.05159	8.01718
LRP3	ENSG00000130881	ENSG00000130881	-0.265409	0.999831		7.88815	7.58916	7.88095	8.13275
CHRAC1	ENSG00000104472	ENSG00000104472	-0.264935	0.999831		7.15524	7.3792	7.369	7.68828
ZFHX3-AS1	ENSG00000259768	ENSG00000259768	-0.264859	0.999831		5.38644	5.49403	5.5833	5.81287
BTBD8	ENSG00000189195	ENSG00000189195	-0.264486	0.999831		5.61729	5.78033	5.93574	5.98678
ACTR1B	ENSG00000115073	ENSG00000115073	-0.264257	0.999831		9.0046	8.9347	9.21911	9.24878
TAFAZZIN	ENSG00000102125	ENSG00000102125	-0.264223	0.999831		7.24426	7.30729	7.70161	7.3491
FAM210A	ENSG00000177150	ENSG00000177150	-0.264165	0.999831		7.06035	7.09593	7.17887	7.49062
ZNF793	ENSG00000188227	ENSG00000188227	-0.264099	0.999831		7.51862	7.68054	7.82362	7.90606
LINC00511	ENSG00000227036	ENSG00000227036	-0.26401	0.999831		7.44541	7.92969	7.87469	8.06323
SLC9A3-AS1	ENSG00000225138	ENSG00000225138	-0.263843	0.999831		8.78182	8.94	9.44503	8.7098
CCDC106	ENSG00000173581	ENSG00000173581	-0.263812	0.999831		7.18253	6.98764	7.4886	7.19217
ATP8A1	ENSG00000124406	ENSG00000124406	-0.263695	0.999831		7.65476	7.54121	7.7639	7.95573
TUBD1	ENSG00000108423	ENSG00000108423	-0.263664	0.999831		7.24426	6.70632	7.22881	7.295
TNFRSF10B	ENSG00000120889	ENSG00000120889	-0.263656	0.999831		9.59456	9.4765	9.69107	9.90335
BOLA1	ENSG00000178096	ENSG00000178096	-0.263522	0.999831		6.12838	5.93678	6.19885	6.38925
THYN1	ENSG00000151500	ENSG00000151500	-0.263408	0.999831		8.557	8.75417	8.83662	9.00432
RNF150	ENSG00000170153	ENSG00000170153	-0.263319	0.999831		7.36034	7.89195	7.65123	8.1389
CKMT2-AS1	ENSG00000247572	ENSG00000247572	-0.263229	0.999831		5.53499	5.68266	5.83617	5.90244
UNC5B	ENSG00000107731	ENSG00000107731	-0.263166	0.999831		10.5072	10.1302	10.7401	10.4294
RNF125	ENSG00000101695	ENSG00000101695	-0.262644	0.999831		6.53355	6.15277	7.0291	6.01383
PRXL2B	ENSG00000157870	ENSG00000157870	-0.262632	0.999831		7.95825	8.04716	8.37797	8.1389
RNF166	ENSG00000158717	ENSG00000158717	-0.262566	0.999831		6.41583	6.8482	7.00638	6.79998
RIPOR1	ENSG00000039523	ENSG00000039523	-0.262339	0.999831		8.04506	8.01241	8.33758	8.23974
PROM1	ENSG00000007062	ENSG00000007062	-0.262295	0.849201		10.9372	11.1405	11.1306	11.4611
NKIRAS1	ENSG00000197885	ENSG00000197885	-0.262272	0.999831		5.99106	6.20646	6.1582	6.54572
TMEM9	ENSG00000116857	ENSG00000116857	-0.262264	0.668598		10.1077	10.1825	10.3923	10.4231
NEO1	ENSG00000067141	ENSG00000067141	-0.262096	0.608591		11.6283	11.5952	11.7198	12.014
GPM6B	ENSG00000046653	ENSG00000046653	-0.261392	0.999831		6.25375	6.18879	5.83617	6.93347
PPP2R3C	ENSG00000092020	ENSG00000092020	-0.261283	0.999831		6.35317	6.57639	6.68725	6.76856
FAAH	ENSG00000117480	ENSG00000117480	-0.261275	0.999831		6.69386	7.3947	7.33293	7.35968
EFNA5	ENSG00000184349	ENSG00000184349	-0.261259	0.999831		8.59134	8.6155	8.76058	8.96327
ADAM22	ENSG00000008277	ENSG00000008277	-0.261064	0.999831		7.07983	7.3947	7.32377	7.67139
GPSM3	ENSG00000213654	ENSG00000213654	-0.260988	0.999831		6.92687	6.8255	7.0291	7.23878
TRIM59	ENSG00000213186	ENSG00000213186	-0.260925	0.999831		7.20931	7.13338	7.56056	7.28393
LINC00479	ENSG00000236384	ENSG00000236384	-0.260887	0.999831		6.97968	6.96705	7.2483	7.21566
IGDCC4	ENSG00000103742	ENSG00000103742	-0.260804	0.999831		9.82705	9.60702	10.0832	9.87043
FRAT2	ENSG00000181274	ENSG00000181274	-0.260601	0.999831		9.33562	9.21132	9.51713	9.55305
PSTK	ENSG00000179988	ENSG00000179988	-0.260449	0.999831		5.38644	5.87179	5.93574	5.8732
FAM126A	ENSG00000122591	ENSG00000122591	-0.260441	0.855939		11.3344	11.5181	11.4928	11.8637
PCDHGA10	ENSG00000253846	ENSG00000253846	-0.260439	0.999831		4.72273	5.52253	5.81016	4.8976
PBX1	ENSG00000185630	ENSG00000185630	-0.260399	0.670965		10.7659	10.6831	10.8732	11.0906
PCDHA4	ENSG00000204967	ENSG00000204967	-0.260112	0.999831		6.33707	6.22393	6.43838	6.63555
ATF7	ENSG00000170653	ENSG00000170653	-0.26009	0.999831		7.95825	8.00233	8.31001	8.16327
EEFSEC	ENSG00000132394	ENSG00000132394	-0.259896	0.999831		7.14602	6.57639	7.29593	6.97536
ZNF517	ENSG00000197363	ENSG00000197363	-0.259688	0.999831		7.11803	7.20548	7.5049	7.3277
DUSP5	ENSG00000138166	ENSG00000138166	-0.259677	0.937492		10.1348	9.91587	10.3791	10.1909
CBWD1	ENSG00000172785	ENSG00000172785	-0.259664	0.999831		7.83181	7.71182	7.81056	8.22823
SH3GLB2	ENSG00000148341	ENSG00000148341	-0.259657	0.999831		8.42231	8.51976	8.84945	8.59806
KIF22	ENSG00000079616	ENSG00000079616	-0.259517	0.999831		8.59134	8.72993	8.89345	8.94933
SNHG10	ENSG00000247092	ENSG00000247092	-0.259332	0.999831		5.56295	6.13441	6.23839	6.01383
PFKFB2	ENSG00000123836	ENSG00000123836	-0.259124	0.999831		6.14697	6.15277	6.4213	6.38925
WDR41	ENSG00000164253	ENSG00000164253	-0.259109	0.999831		8.92065	8.79564	9.08456	9.15165
DTX3	ENSG00000178498	ENSG00000178498	-0.259089	0.999831		8.98148	8.90253	9.43656	8.91386
KCTD11	ENSG00000213859	ENSG00000213859	-0.259087	0.999831		6.66835	6.49241	7.05148	6.58233
UBOX5	ENSG00000185019	ENSG00000185019	-0.259072	0.999831		7.07013	6.66855	7.22881	7.04258
SDHA	ENSG00000073578	ENSG00000073578	-0.258743	0.999831		5.83929	5.55048	6.00615	5.90244
CAPN13	ENSG00000162949	ENSG00000162949	-0.258463	0.999831		7.91008	7.95082	8.10604	8.2681
SEMA6B	ENSG00000167680	ENSG00000167680	-0.25829	0.999831		7.00027	6.8816	7.15841	7.23878
ELMO3	ENSG00000102890	ENSG00000102890	-0.258251	0.999831		6.95878	6.81402	7.08439	7.20397
WDR90	ENSG00000161996	ENSG00000161996	-0.257995	0.999831		7.33624	7.33969	7.68024	7.50022
POMGNT2	ENSG00000144647	ENSG00000144647	-0.257993	0.999831		7.55388	7.12411	7.56833	7.65429
KRTCAP3	ENSG00000157992	ENSG00000157992	-0.257979	0.999831		6.44617	6.54893	6.77053	6.73644
GLT1D1	ENSG00000151948	ENSG00000151948	-0.257837	0.999831		7.26993	6.93559	7.45543	7.27277
LACTB2	ENSG00000147592	ENSG00000147592	-0.2577	0.999831		5.53499	5.65718	5.67261	6.01383
BMP1	ENSG00000168487	ENSG00000168487	-0.257618	0.999831		8.16848	8.21812	8.47219	8.42748
RPP14	ENSG00000163684	ENSG00000163684	-0.257433	0.999831		6.71893	6.58992	6.87457	6.94757
CRYBG3	ENSG00000080200	ENSG00000080200	-0.257374	0.999831		6.93758	6.99783	7.12715	7.31688
ZDHHC21	ENSG00000175893	ENSG00000175893	-0.257327	0.999831		8.29889	8.26104	8.72623	8.31235
NTNG1	ENSG00000162631	ENSG00000162631	-0.256969	0.999831		5.47739	5.75652	5.72921	6.01383
ITGB3BP	ENSG00000142856	ENSG00000142856	-0.256771	0.999831		7.30347	7.3947	7.52902	7.67986
MTMR3	ENSG00000100330	ENSG00000100330	-0.256684	0.999831		5.88431	5.93678	6.13743	6.1902
TP53I11	ENSG00000175274	ENSG00000175274	-0.256679	0.999831		9.7302	9.37659	9.80244	9.83863
PER1	ENSG00000179094	ENSG00000179094	-0.256514	0.999831		7.89366	8.05206	8.19915	8.26247
CDCA4	ENSG00000170779	ENSG00000170779	-0.256258	0.999831		8.04009	8.0811	8.23869	8.39183
APIP	ENSG00000149089	ENSG00000149089	-0.256066	0.999831		7.30347	7.25728	7.5049	7.56567
DUBR	ENSG00000243701	ENSG00000243701	-0.25606	0.999831		5.76902	4.80634	5.5833	5.64998
HMGCS2	ENSG00000134240	ENSG00000134240	-0.256044	0.999831		11.0801	12.0232	11.4995	12.1863
ING4	ENSG00000111653	ENSG00000111653	-0.255812	0.999831		8.20443	8.34724	8.48046	8.58459
ANKH	ENSG00000154122	ENSG00000154122	-0.255717	0.999831		8.5777	8.4984	8.82693	8.7586
ZNF280C	ENSG00000056277	ENSG00000056277	-0.255553	0.999831		6.54761	6.95664	6.97161	7.06861
TTLL1	ENSG00000100271	ENSG00000100271	-0.25555	0.999831		5.83929	5.60482	5.88681	6.06646
PHLDB1	ENSG00000019144	ENSG00000019144	-0.255399	0.999831		9.13836	8.98678	9.38023	9.25446
FAM3A	ENSG00000071889	ENSG00000071889	-0.255321	0.999831		7.31995	7.16084	7.59142	7.39097
MOSMO	ENSG00000185716	ENSG00000185716	-0.254818	0.999831		6.69386	6.92495	6.94795	7.18028
COL9A2	ENSG00000049089	ENSG00000049089	-0.254793	0.436784		11.4559	11.3478	11.6241	11.6906
SEMA4C	ENSG00000168758	ENSG00000168758	-0.254733	0.855939		10.1278	9.94907	10.3308	10.2589
RNF6	ENSG00000127870	ENSG00000127870	-0.254498	0.999831		7.83754	7.935	8.1891	8.0889
PRR36	ENSG00000183248	ENSG00000183248	-0.254357	0.999831		7.21813	7.10539	7.56833	7.23878
RNF13	ENSG00000082996	ENSG00000082996	-0.254268	0.999831		7.20931	7.05749	7.2483	7.51922
MMP2	ENSG00000087245	ENSG00000087245	-0.254097	0.999831		7.15524	7.59589	7.17887	8.00375
EMC10	ENSG00000161671	ENSG00000161671	-0.253822	0.949829		9.65912	9.59197	9.91652	9.84052
NEURL4	ENSG00000215041	ENSG00000215041	-0.253795	0.999831		8.19105	8.0763	8.56841	8.1753
LGALS3BP	ENSG00000108679	ENSG00000108679	-0.253524	0.999831		7.99975	7.81913	8.40428	7.86951
TRANK1	ENSG00000168016	ENSG00000168016	-0.253464	0.999831		7.39185	7.77242	7.65123	8.02385
FAM114A2	ENSG00000055147	ENSG00000055147	-0.253438	0.999831		7.62854	7.68685	7.89339	7.92756
MORN4	ENSG00000171160	ENSG00000171160	-0.253427	0.999831		6.41583	6.64281	6.65839	6.90486
POGLUT2	ENSG00000134901	ENSG00000134901	-0.253372	0.999831		7.57462	7.63558	7.59903	8.08252
RUBCN	ENSG00000145016	ENSG00000145016	-0.253274	0.999831		5.99106	5.97853	6.11637	6.34733
VEZF1	ENSG00000136451	ENSG00000136451	-0.252975	0.999831		9.11731	9.16687	9.33078	9.45776
UPF3B	ENSG00000125351	ENSG00000125351	-0.25296	0.999831		8.10809	8.16938	8.43012	8.34999
MLH3	ENSG00000119684	ENSG00000119684	-0.252936	0.999831		7.81447	8.05206	7.98922	8.37106
HNRNPUL2	ENSG00000214753	ENSG00000214753	-0.252927	0.999831		8.72418	8.74513	8.96001	9.0144
SNHG5	ENSG00000203875	ENSG00000203875	-0.252579	0.999831		5.47739	5.27696	5.67261	5.57931
HLA-C	ENSG00000204525	ENSG00000204525	-0.252	0.999831		9.04975	8.8331	9.32161	9.05728
CASP7	ENSG00000165806	ENSG00000165806	-0.25195	0.999831		6.41583	6.71869	6.62894	7.00263
TMEM223	ENSG00000168569	ENSG00000168569	-0.251798	0.999831		6.64238	6.49241	6.83643	6.79998
SPRY3	ENSG00000168939	ENSG00000168939	-0.251714	0.999831		4.81862	5.60482	5.55226	5.46634
AGL	ENSG00000162688	ENSG00000162688	-0.25169	0.977499		10.4211	10.3657	10.465	10.8072
ZNF669	ENSG00000188295	ENSG00000188295	-0.251369	0.999831		6.30431	6.4185	6.4213	6.78435
ZNF133	ENSG00000125846	ENSG00000125846	-0.251279	0.999831		8.62489	8.78096	8.96885	8.9423
RBBP9	ENSG00000089050	ENSG00000089050	-0.251107	0.999831		8.27796	8.4694	8.34212	8.87012
PHC3	ENSG00000173889	ENSG00000173889	-0.251028	0.999831		7.95297	7.8588	8.08992	8.22245
CAMTA2	ENSG00000108509	ENSG00000108509	-0.250724	0.999831		7.86025	7.84757	8.30536	7.86208
EFHC1	ENSG00000096093	ENSG00000096093	-0.250654	0.999831		7.54689	7.62904	7.83656	7.83958
FOXH1	ENSG00000160973	ENSG00000160973	-0.250084	0.999831		9.17052	9.0071	9.46183	9.20544
ENSG00000280128	ENSG00000280128	ENSG00000280128	-0.249894	0.999831		6.96927	6.60333	7.0735	7.01607
KIAA0895L	ENSG00000196123	ENSG00000196123	-0.249823	0.999831		7.99975	7.96647	8.52511	7.85462
SZT2	ENSG00000198198	ENSG00000198198	-0.249506	0.999831		8.70235	8.78096	9.0627	8.91386
PLEKHM2	ENSG00000116786	ENSG00000116786	-0.249416	0.999831		9.15453	8.85007	9.32849	9.18476
ZNF66	ENSG00000160229	ENSG00000160229	-0.24937	0.999831		6.28765	5.70771	6.05125	6.46961
PPL	ENSG00000118898	ENSG00000118898	-0.249165	0.999831		9.50732	9.30455	9.79914	9.49903
PURG	ENSG00000172733	ENSG00000172733	-0.249115	0.999831		5.86198	5.43527	5.88681	5.93111
COL4A5	ENSG00000188153	ENSG00000188153	-0.248887	0.381181		12.6104	12.4852	12.7464	12.8481
MSL3	ENSG00000005302	ENSG00000005302	-0.248563	0.999831		7.77318	8.03732	8.18405	8.13275
CDK5R1	ENSG00000176749	ENSG00000176749	-0.248507	0.999831		6.47589	6.4185	6.71555	6.66997
WNT3	ENSG00000108379	ENSG00000108379	-0.248389	0.999831		5.76902	5.55048	6.09499	5.68407
TIPIN	ENSG00000075131	ENSG00000075131	-0.248247	0.999831		6.0115	6.24118	6.25776	6.48902
NUP88	ENSG00000108559	ENSG00000108559	-0.248183	0.999831		8.67699	8.72687	8.95705	8.9423
SV2A	ENSG00000159164	ENSG00000159164	-0.247999	0.999831		7.71829	7.66144	7.86209	8.01048
DDHD1	ENSG00000100523	ENSG00000100523	-0.247995	0.999831		8.78182	8.73298	8.87162	9.13017
MAP2K5	ENSG00000137764	ENSG00000137764	-0.247867	0.999831		8.03011	7.935	8.39119	8.04368
ELOVL4	ENSG00000118402	ENSG00000118402	-0.247652	0.999831		6.05152	6.15277	6.21876	6.46961
ENTPD3	ENSG00000168032	ENSG00000168032	-0.247601	0.999831		7.39963	7.60924	7.87469	7.61949
NIPBL-DT	ENSG00000285967	ENSG00000285967	-0.247489	0.999831		6.25375	6.44852	6.47194	6.7201
CENPF	ENSG00000117724	ENSG00000117724	-0.247352	0.999831		9.41638	9.01715	9.51512	9.43792
USP2	ENSG00000036672	ENSG00000036672	-0.247213	0.999831		5.59038	4.80634	5.55226	5.42663
TYMS	ENSG00000176890	ENSG00000176890	-0.24708	0.999831		6.35317	6.20646	6.3509	6.68687
CDK10	ENSG00000185324	ENSG00000185324	-0.246825	0.999831		9.58947	9.80711	10.0737	9.80998
ZBTB8B	ENSG00000273274	ENSG00000273274	-0.246746	0.999831		5.92796	5.37401	5.93574	5.90244
DEK	ENSG00000124795	ENSG00000124795	-0.246687	0.999831		10.1278	10.2221	10.2497	10.5784
ZNF449	ENSG00000173275	ENSG00000173275	-0.246686	0.999831		6.49052	6.79077	6.82348	6.96153
ZSWIM1	ENSG00000168612	ENSG00000168612	-0.246549	0.999831		6.89422	7.13338	7.11658	7.40125
NEK11	ENSG00000114670	ENSG00000114670	-0.246541	0.999831		5.38644	5.52253	5.86171	5.50499
CEP89	ENSG00000121289	ENSG00000121289	-0.246314	0.999831		7.96874	8.00233	8.2338	8.22823
PIF1	ENSG00000140451	ENSG00000140451	-0.246086	0.999831		5.88431	6.15277	6.56818	5.8732
TRIB2	ENSG00000071575	ENSG00000071575	-0.245979	0.999831		8.9527	8.82168	9.00941	9.25162
RIC3	ENSG00000166405	ENSG00000166405	-0.245636	0.999831		7.52574	7.61587	7.8301	7.80127
HOOK1	ENSG00000134709	ENSG00000134709	-0.245423	0.999831		8.37578	8.2483	8.76735	8.30689
CNTRL	ENSG00000119397	ENSG00000119397	-0.245014	0.999831		7.00027	6.89256	7.189	7.19217
TTC3	ENSG00000182670	ENSG00000182670	-0.244972	0.605311		12.2456	12.0387	12.4608	12.3166
FAM216A	ENSG00000204856	ENSG00000204856	-0.244626	0.999831		5.3548	5.63124	5.72921	5.7499
RNASEH2B	ENSG00000136104	ENSG00000136104	-0.244436	0.999831		7.65476	7.935	7.80399	8.25682
TMA16	ENSG00000198498	ENSG00000198498	-0.244378	0.999831		7.85461	8.00233	8.01221	8.32321
RAB17	ENSG00000124839	ENSG00000124839	-0.244326	0.999831		7.76116	7.95605	8.4471	7.64567
ARHGEF5	ENSG00000050327	ENSG00000050327	-0.243944	0.999831		6.96927	6.8816	6.99488	7.3277
LCLAT1	ENSG00000172954	ENSG00000172954	-0.243925	0.999831		7.27839	7.31546	7.43855	7.637
ENPEP	ENSG00000138792	ENSG00000138792	-0.24391	0.999831		5.76902	6.27508	5.83617	6.63555
KRIT1	ENSG00000001631	ENSG00000001631	-0.243889	0.999831		6.49052	6.34059	6.61399	6.70358
C1orf216	ENSG00000142686	ENSG00000142686	-0.243814	0.999831		6.47589	6.8369	6.99488	6.81544
FAM221A	ENSG00000188732	ENSG00000188732	-0.243774	0.999831		6.96927	6.93559	7.29593	7.08146
C2CD4C	ENSG00000183186	ENSG00000183186	-0.243506	0.999831		6.33707	6.30821	6.33274	6.76856
FBXL6	ENSG00000182325	ENSG00000182325	-0.24335	0.999831		6.94822	7.25728	7.45543	7.23878
SCAMP1	ENSG00000085365	ENSG00000085365	-0.243261	0.999831		9.25436	9.36089	9.39997	9.69142
MRPL20-DT	ENSG00000272455	ENSG00000272455	-0.243081	0.999831		5.56295	5.34238	5.67261	5.71736
NAA16	ENSG00000172766	ENSG00000172766	-0.24305	0.999831		7.59508	7.7605	7.87469	7.96962
MKI67	ENSG00000148773	ENSG00000148773	-0.242517	0.999831		9.32137	8.99697	9.46183	9.35573
ZBED3-AS1	ENSG00000250802	ENSG00000250802	-0.242482	0.999831		5.83929	5.68266	5.93574	6.06646
PDGFD	ENSG00000170962	ENSG00000170962	-0.242392	0.999831		6.71893	6.76714	6.59888	7.295
SERGEF	ENSG00000129158	ENSG00000129158	-0.242217	0.999831		6.20135	6.22393	6.59888	6.28207
VWA2	ENSG00000165816	ENSG00000165816	-0.24186	0.999831		6.51935	6.35651	6.55258	6.79998
IAH1	ENSG00000134330	ENSG00000134330	-0.241411	0.999831		7.34432	7.27415	7.62164	7.47124
PELI2	ENSG00000139946	ENSG00000139946	-0.241238	0.999831		7.66124	7.61587	7.49677	8.18723
FBLIM1	ENSG00000162458	ENSG00000162458	-0.240901	0.999831		9.08151	9.088	9.24845	9.39997
ERCC6L	ENSG00000186871	ENSG00000186871	-0.240893	0.999831		5.83929	6.09699	5.93574	6.44993
DUT	ENSG00000128951	ENSG00000128951	-0.240644	0.999831		7.58829	7.54121	7.66581	7.93466
ZNF334	ENSG00000198185	ENSG00000198185	-0.240581	0.999831		8.10334	8.01743	8.41295	8.1753
EPM2AIP1	ENSG00000178567	ENSG00000178567	-0.240418	0.999831		9.17732	9.46002	9.45765	9.6682
B3GAT1	ENSG00000109956	ENSG00000109956	-0.240081	0.999831		7.51146	7.53423	7.60661	7.90606
MT-ND3	ENSG00000198840	ENSG00000198840	-0.239843	0.416833		12.078	12.1448	12.388	12.3139
CD200	ENSG00000091972	ENSG00000091972	-0.239756	0.999831		8.87955	8.75717	9.01227	9.10524
PTPN5	ENSG00000110786	ENSG00000110786	-0.23963	0.999831		8.87119	8.78979	9.17903	8.94933
TCTN1	ENSG00000204852	ENSG00000204852	-0.239617	0.999831		7.51146	7.90824	7.89957	8.02385
LINC00342	ENSG00000232931	ENSG00000232931	-0.239586	0.999831		6.70645	6.25823	7.0735	6.28207
RALGDS	ENSG00000160271	ENSG00000160271	-0.239496	0.999831		5.92796	5.97853	6.4213	5.90244
ZNF83	ENSG00000167766	ENSG00000167766	-0.239442	0.999831		9.14993	9.21787	9.65683	9.13942
MACC1	ENSG00000183742	ENSG00000183742	-0.239368	0.999831		4.90853	5.55048	4.78314	5.98678
PLCL1	ENSG00000115896	ENSG00000115896	-0.239054	0.999831		6.09046	5.82678	5.72921	6.56414
E2F1	ENSG00000101412	ENSG00000101412	-0.238682	0.999831		6.32078	6.61661	6.6729	6.75259
DDX39B	ENSG00000198563	ENSG00000198563	-0.238679	0.977499		10.2085	10.1588	10.5282	10.3062
EVL	ENSG00000196405	ENSG00000196405	-0.23865	0.999831		8.9421	8.79271	9.1841	9.02441
ENSG00000291067	ENSG00000291067	ENSG00000291067	-0.238542	0.999831		5.7202	5.84946	5.83617	6.1902
VILL	ENSG00000136059	ENSG00000136059	-0.238503	0.999831		8.03511	7.91363	8.24355	8.18128
ENSG00000218426	ENSG00000218426	ENSG00000218426	-0.238453	0.999831		5.74482	5.95781	5.95959	6.21372
AGPAT5	ENSG00000155189	ENSG00000155189	-0.238444	0.999831		9.04481	9.09751	9.16883	9.44041
VEGFA	ENSG00000112715	ENSG00000112715	-0.238307	0.589275		11.4057	11.5256	11.75	11.6583
ARL13B	ENSG00000169379	ENSG00000169379	-0.238133	0.999831		6.84952	6.8255	6.62894	7.4216
USP31	ENSG00000103404	ENSG00000103404	-0.238103	0.999831		6.50501	6.15277	6.43838	6.70358
SIX5	ENSG00000177045	ENSG00000177045	-0.237993	0.999831		6.43108	6.62977	6.77053	6.76856
ZDHHC13	ENSG00000177054	ENSG00000177054	-0.237974	0.999831		7.99463	7.95605	8.29133	8.12656
ZBTB21	ENSG00000173276	ENSG00000173276	-0.237938	0.999831		6.88318	7.16988	7.01779	7.49062
NDUFAF6	ENSG00000156170	ENSG00000156170	-0.23782	0.999831		6.82664	6.8482	7.04033	7.10681
PIGH	ENSG00000100564	ENSG00000100564	-0.237581	0.999831		5.9063	6.01911	6.31436	6.06646
ANKRD13D	ENSG00000172932	ENSG00000172932	-0.237557	0.999831		7.50427	7.48438	8.01221	7.37019
ATP11C	ENSG00000101974	ENSG00000101974	-0.237496	0.999831		10.0826	10.0867	10.09	10.5241
B4GALNT4	ENSG00000182272	ENSG00000182272	-0.237431	0.999831		9.53228	9.53888	9.89349	9.63809
NAV1	ENSG00000134369	ENSG00000134369	-0.237411	0.999831		9.21305	8.84161	9.25328	9.29913
XRCC1	ENSG00000073050	ENSG00000073050	-0.237345	0.999831		8.09379	8.32718	8.66225	8.19907
KIF5C	ENSG00000168280	ENSG00000168280	-0.237257	0.999831		7.9635	7.89195	8.06264	8.26247
IPPK	ENSG00000127080	ENSG00000127080	-0.23701	0.999831		5.14885	5.49403	5.5833	5.54263
TMEM150C	ENSG00000249242	ENSG00000249242	-0.236965	0.999831		6.94822	6.01911	6.98329	6.56414
KPNA5	ENSG00000196911	ENSG00000196911	-0.236929	0.999831		7.58147	7.29908	7.75711	7.60177
BORA	ENSG00000136122	ENSG00000136122	-0.236866	0.999831		6.79162	6.71869	7.01779	6.96153
ENSG00000230699	ENSG00000230699	ENSG00000230699	-0.23675	0.999831		6.79162	6.60333	7.11658	6.7201
BTN2A2	ENSG00000124508	ENSG00000124508	-0.236602	0.999831		7.20931	7.05749	7.43004	7.30598
CTIF	ENSG00000134030	ENSG00000134030	-0.236532	0.999831		8.61491	8.53384	8.7741	8.84775
RGS12	ENSG00000159788	ENSG00000159788	-0.236431	0.999831		8.26525	8.40579	8.5211	8.62462
MORN2	ENSG00000188010	ENSG00000188010	-0.236417	0.999831		5.79283	6.07791	6.13743	6.21372
NDRG4	ENSG00000103034	ENSG00000103034	-0.236094	0.999831		6.50501	6.8816	6.75698	7.10681
CDC20	ENSG00000117399	ENSG00000117399	-0.236078	0.999831		8.58795	8.41722	8.75036	8.73034
CCNT2-AS1	ENSG00000224043	ENSG00000224043	-0.235948	0.999831		5.76902	5.63124	5.93574	5.93111
PXYLP1	ENSG00000155893	ENSG00000155893	-0.235811	0.999831		8.36391	8.26104	8.45131	8.64207
BBIP1	ENSG00000214413	ENSG00000214413	-0.235787	0.999831		6.16532	6.44852	6.58361	6.50817
ZNF692	ENSG00000171163	ENSG00000171163	-0.235546	0.999831		8.12225	8.10486	8.45131	8.234
MCM7	ENSG00000166508	ENSG00000166508	-0.235522	0.857004		10.827	11.0044	11.0634	11.2399
RAD51AP1	ENSG00000111247	ENSG00000111247	-0.23544	0.999831		7.24426	7.47712	7.27707	7.86951
TMCO4	ENSG00000162542	ENSG00000162542	-0.235301	0.999831		5.64371	6.29174	6.09499	6.36844
TMX4	ENSG00000125827	ENSG00000125827	-0.235256	0.999831		7.96874	7.96127	8.11137	8.28485
ZNF629	ENSG00000102870	ENSG00000102870	-0.235197	0.999831		9.26504	9.27554	9.51109	9.49903
IRX1	ENSG00000170549	ENSG00000170549	-0.235104	0.999831		7.40736	6.99783	7.56056	7.3277
MAPK8IP3	ENSG00000138834	ENSG00000138834	-0.234902	0.999831		9.50912	9.6689	10.0293	9.58496
PKDCC	ENSG00000162878	ENSG00000162878	-0.234894	0.999831		9.48008	9.67367	9.64768	9.96703
ZNF141	ENSG00000131127	ENSG00000131127	-0.234886	0.999831		8.59134	8.45469	8.71576	8.80192
ZNF737	ENSG00000237440	ENSG00000237440	-0.234821	0.999831		8.53599	8.44727	8.66588	8.78632
CEP63	ENSG00000182923	ENSG00000182923	-0.23478	0.999831		6.20135	6.29174	6.48843	6.46961
VWDE	ENSG00000146530	ENSG00000146530	-0.234708	0.999831		8.08417	7.80759	8.32845	8.02385
ZNF85	ENSG00000105750	ENSG00000105750	-0.234662	0.999831		7.05051	6.87055	7.10593	7.28393
CENPK	ENSG00000123219	ENSG00000123219	-0.234652	0.999831		6.30431	6.32449	6.31436	6.75259
CLTCL1	ENSG00000070371	ENSG00000070371	-0.234541	0.999831		6.28765	6.24118	6.64374	6.3259
RNF130	ENSG00000113269	ENSG00000113269	-0.234314	0.999831		8.39146	8.35518	8.57228	8.64207
IDH2	ENSG00000182054	ENSG00000182054	-0.234207	0.999831		9.83567	9.76448	9.98495	10.0833
ATP13A4	ENSG00000127249	ENSG00000127249	-0.234043	0.999831		6.43108	6.18879	6.71555	6.34733
HARBI1	ENSG00000180423	ENSG00000180423	-0.234016	0.999831		5.76902	5.46494	5.83617	5.8732
XRCC3	ENSG00000126215	ENSG00000126215	-0.234014	0.999831		7.60856	7.53423	7.93008	7.66287
KRTCAP2	ENSG00000163463	ENSG00000163463	-0.233917	0.999831		4.90853	5.60482	5.5833	5.46634
GABPB2	ENSG00000143458	ENSG00000143458	-0.233886	0.999831		6.53355	6.8482	6.98329	6.87566
TNFRSF25	ENSG00000215788	ENSG00000215788	-0.233678	0.999831		6.7313	6.73095	7.11658	6.78435
MAN1B1	ENSG00000177239	ENSG00000177239	-0.233547	0.999831		9.4087	9.36089	9.728	9.49663
DCHS1	ENSG00000166341	ENSG00000166341	-0.23348	0.999831		9.78464	9.52662	9.87322	9.91596
ATPAF1	ENSG00000123472	ENSG00000123472	-0.233433	0.999831		9.04975	9.24593	9.37136	9.39741
PKN3	ENSG00000160447	ENSG00000160447	-0.233426	0.999831		7.03063	6.90344	7.21896	7.18028
PLEKHA6	ENSG00000143850	ENSG00000143850	-0.233394	0.999831		10.2008	10.0195	10.3869	10.3035
EDEM2	ENSG00000088298	ENSG00000088298	-0.23335	0.999831		8.56739	8.73907	8.80075	8.97364
KLF12	ENSG00000118922	ENSG00000118922	-0.233217	0.999831		9.73174	9.70354	9.87792	10.0214
TMEM242	ENSG00000215712	ENSG00000215712	-0.233124	0.999831		7.06035	7.03787	7.35108	7.20397
TTC26	ENSG00000105948	ENSG00000105948	-0.232888	0.999831		6.18345	6.09699	6.17867	6.54572
CCDC14	ENSG00000175455	ENSG00000175455	-0.232797	0.940973		10.0814	10.1336	10.3769	10.3021
JPH1	ENSG00000104369	ENSG00000104369	-0.232793	0.999831		5.69515	6.07791	5.93574	6.30415
PCBP4	ENSG00000090097	ENSG00000090097	-0.232736	0.999831		9.44483	9.50535	9.76908	9.64243
ABHD10	ENSG00000144827	ENSG00000144827	-0.232579	0.999831		7.4529	7.58916	7.77739	7.72966
ARHGEF26	ENSG00000114790	ENSG00000114790	-0.232406	0.999831		6.40042	6.65574	6.84925	6.66997
NHLRC2	ENSG00000196865	ENSG00000196865	-0.232056	0.999831		8.5777	8.48759	8.68747	8.84021
NYAP1	ENSG00000166924	ENSG00000166924	-0.232029	0.999831		5.94931	5.57791	6.40402	5.42663
SEC61A2	ENSG00000065665	ENSG00000065665	-0.231912	0.999831		6.83813	6.89256	7.16868	7.01607
MARCHF1	ENSG00000145416	ENSG00000145416	-0.231893	0.999831		6.69386	6.79077	6.77053	7.1562
FRRS1	ENSG00000156869	ENSG00000156869	-0.231871	0.999831		8.11755	7.27415	8.06264	7.90606
BTBD3	ENSG00000132640	ENSG00000132640	-0.231855	0.999831		10.103	9.99683	10.1339	10.4193
FERMT1	ENSG00000101311	ENSG00000101311	-0.231683	0.999831		5.44771	5.34238	5.4881	5.7499
SMIM26	ENSG00000232388	ENSG00000232388	-0.231652	0.999831		6.92687	6.93559	7.189	7.13172
COX15	ENSG00000014919	ENSG00000014919	-0.231494	0.999831		8.20886	8.29862	8.6695	8.2681
GJC1	ENSG00000182963	ENSG00000182963	-0.231469	0.999831		8.95006	8.83878	8.96591	9.27417
ADAMTS12	ENSG00000151388	ENSG00000151388	-0.231444	0.999831		11.2178	11.3632	11.1873	11.7967
MAF	ENSG00000178573	ENSG00000178573	-0.231167	0.999831		8.20886	8.48035	8.46387	8.69317
PLLP	ENSG00000102934	ENSG00000102934	-0.231093	0.999831		6.91607	6.8482	7.11658	7.10681
VASH1	ENSG00000071246	ENSG00000071246	-0.231088	0.999831		6.94822	6.779	6.79725	7.3491
CFAP91	ENSG00000183833	ENSG00000183833	-0.230937	0.999831		7.37618	7.64857	7.79738	7.69665
WDCP	ENSG00000163026	ENSG00000163026	-0.230888	0.999831		7.56774	7.53423	7.67304	7.88424
AP3M2	ENSG00000070718	ENSG00000070718	-0.23082	0.999831		7.77318	7.7605	7.88719	8.10156
BUD23	ENSG00000071462	ENSG00000071462	-0.230718	0.999831		8.55003	8.44727	8.83984	8.60697
NEIL2	ENSG00000154328	ENSG00000154328	-0.230598	0.999831		6.28765	5.95781	6.3509	6.36844
FNDC3B	ENSG00000075420	ENSG00000075420	-0.230319	0.857004		10.6783	10.668	10.8131	10.9895
UVRAG	ENSG00000198382	ENSG00000198382	-0.230293	0.999831		7.49704	7.41765	7.75711	7.61066
MSH3	ENSG00000113318	ENSG00000113318	-0.23028	0.999831		7.60183	7.55507	7.61414	7.98337
UHRF2	ENSG00000147854	ENSG00000147854	-0.230257	0.999831		9.49649	9.47286	9.66592	9.76292
RNF19A	ENSG00000034677	ENSG00000034677	-0.230253	0.999831		8.39923	8.53033	8.36463	8.97019
ENSG00000291068	ENSG00000291068	ENSG00000291068	-0.230026	0.999831		6.49052	6.69384	6.97161	6.65286
CDR2L	ENSG00000109089	ENSG00000109089	-0.230008	0.999831		7.29516	7.19666	7.4886	7.46144
PJVK	ENSG00000204311	ENSG00000204311	-0.229643	0.999831		5.07311	5.78033	5.67261	5.71736
ANAPC7	ENSG00000196510	ENSG00000196510	-0.229627	0.999831		8.80542	8.82168	9.05718	9.02773
LINC01515	ENSG00000228065	ENSG00000228065	-0.229617	0.999831		6.54761	6.74312	6.95983	6.78435
PRPF3	ENSG00000117360	ENSG00000117360	-0.229561	0.999831		8.90435	8.62867	9.02927	8.97364
RTTN	ENSG00000176225	ENSG00000176225	-0.229429	0.999831		7.58147	7.46248	7.64389	7.85462
WDR3	ENSG00000065183	ENSG00000065183	-0.229178	0.999831		9.02735	8.96098	9.08727	9.35043
CST3	ENSG00000101439	ENSG00000101439	-0.228957	0.896279		10.6607	10.8314	10.915	11.0381
CRBN	ENSG00000113851	ENSG00000113851	-0.228892	0.999831		7.63514	7.64857	7.75029	7.98337
IFT27	ENSG00000100360	ENSG00000100360	-0.228834	0.999831		7.53282	7.66784	7.995	7.637
SYT14	ENSG00000143469	ENSG00000143469	-0.228088	0.999831		5.79283	5.97853	5.98306	6.23686
CSAD	ENSG00000139631	ENSG00000139631	-0.227864	0.999831		8.14092	8.06665	8.55673	8.05674
AP4B1	ENSG00000134262	ENSG00000134262	-0.227779	0.999831		5.59038	5.63124	5.91148	5.7499
CGRRF1	ENSG00000100532	ENSG00000100532	-0.227629	0.999831		6.80339	7.09593	7.12715	7.23878
TGIF2	ENSG00000118707	ENSG00000118707	-0.227606	0.999831		10.25	10.0879	10.466	10.3266
RAB22A	ENSG00000124209	ENSG00000124209	-0.227456	0.999831		7.62191	7.77834	7.77739	8.06969
CENPM	ENSG00000100162	ENSG00000100162	-0.227408	0.999831		5.69515	5.65718	5.81016	5.98678
PIDD1	ENSG00000177595	ENSG00000177595	-0.227395	0.999831		7.76116	7.71182	8.11669	7.78566
EPM2A	ENSG00000112425	ENSG00000112425	-0.227149	0.999831		5.53499	5.68266	5.70119	5.95921
NQO2	ENSG00000124588	ENSG00000124588	-0.226423	0.999831		7.46035	7.34768	7.60661	7.65429
INO80D	ENSG00000114933	ENSG00000114933	-0.226338	0.999831		8.09379	8.13748	8.33302	8.34999
HDHD5	ENSG00000069998	ENSG00000069998	-0.225742	0.999831		8.85714	9.1093	9.23385	9.19366
OSBPL3	ENSG00000070882	ENSG00000070882	-0.225595	0.999831		6.18345	6.47793	6.21876	6.84586
CNEP1R1	ENSG00000205423	ENSG00000205423	-0.225535	0.999831		7.24426	7.11478	7.21896	7.57478
MIPOL1	ENSG00000151338	ENSG00000151338	-0.225364	0.999831		6.91607	6.74312	6.9239	7.18028
TMEM67	ENSG00000164953	ENSG00000164953	-0.225099	0.999831		7.36828	7.35562	7.42148	7.73779
KIAA0586	ENSG00000100578	ENSG00000100578	-0.225077	0.999831		7.54689	7.44024	7.65854	7.77779
RWDD3	ENSG00000122481	ENSG00000122481	-0.225071	0.999831		5.69515	5.60482	6.00615	5.71736
ZDHHC15	ENSG00000102383	ENSG00000102383	-0.224888	0.999831		5.50648	5.49403	5.238	6.09207
KCNH8	ENSG00000183960	ENSG00000183960	-0.224872	0.999831		5.79283	5.73232	6.17867	5.7499
P3H4	ENSG00000141696	ENSG00000141696	-0.224847	0.999831		8.91524	8.97135	9.16627	9.1698
CELSR2	ENSG00000143126	ENSG00000143126	-0.224791	0.999831		9.07909	8.83026	9.22404	9.14248
ZNF236	ENSG00000130856	ENSG00000130856	-0.224674	0.999831		7.7851	7.89195	8.05713	8.06969
LIN52	ENSG00000205659	ENSG00000205659	-0.224657	0.999831		7.01046	7.33166	7.16868	7.61066
RASSF3	ENSG00000153179	ENSG00000153179	-0.224382	0.999831		7.47514	7.23161	7.55273	7.61066
TECTA	ENSG00000109927	ENSG00000109927	-0.224352	0.999831		5.11148	5.82678	5.5833	5.8732
ZNF292	ENSG00000188994	ENSG00000188994	-0.224315	0.999831		9.01222	8.88891	8.97472	9.35573
MAMDC4	ENSG00000177943	ENSG00000177943	-0.224269	0.999831		6.96927	7.29908	7.48038	7.23878
WDR83	ENSG00000123154	ENSG00000123154	-0.224259	0.999831		5.69515	5.06075	5.61369	5.64998
TUT1	ENSG00000149016	ENSG00000149016	-0.224229	0.999831		6.61593	6.18879	6.64374	6.63555
RPH3AL	ENSG00000181031	ENSG00000181031	-0.223819	0.999831		7.34432	7.36353	7.56056	7.59283
ZNF765	ENSG00000196417	ENSG00000196417	-0.223787	0.999831		9.35173	9.58184	9.61426	9.77286
LEMD3	ENSG00000174106	ENSG00000174106	-0.22378	0.999831		8.9918	8.86685	9.07093	9.23448
THNSL2	ENSG00000144115	ENSG00000144115	-0.223655	0.999831		7.19151	7.52721	7.65854	7.51922
ENSG00000287315	ENSG00000287315	ENSG00000287315	-0.223269	0.999831		6.33707	6.18879	6.53681	6.42999
SGCE	ENSG00000127990	ENSG00000127990	-0.223231	0.999831		8.37183	8.39427	8.5291	8.68056
RSBN1L	ENSG00000187257	ENSG00000187257	-0.223143	0.999831		7.97395	7.96647	8.16878	8.21664
EML6	ENSG00000214595	ENSG00000214595	-0.223104	0.999831		7.33624	7.18779	7.66581	7.27277
FAM174B	ENSG00000185442	ENSG00000185442	-0.22299	0.999831		7.7245	7.92436	7.97173	8.12656
ZBTB26	ENSG00000171448	ENSG00000171448	-0.222853	0.999831		7.51862	7.63558	7.67304	7.92043
SPON2	ENSG00000159674	ENSG00000159674	-0.222702	0.999831		7.81447	7.80179	8.07361	7.98337
CRY1	ENSG00000008405	ENSG00000008405	-0.222689	0.999831		7.61525	7.73027	7.89957	7.89155
LPCAT4	ENSG00000176454	ENSG00000176454	-0.222653	0.999831		8.76085	8.69904	9.1378	8.73441
SMC4	ENSG00000113810	ENSG00000113810	-0.222653	0.999831		8.81126	8.7238	8.89036	9.08625
ITM2C	ENSG00000135916	ENSG00000135916	-0.222643	0.999831		11.2326	10.8456	11.4071	11.1275
SETMAR	ENSG00000170364	ENSG00000170364	-0.222616	0.999831		7.4227	7.56881	7.7639	7.67139
TWSG1	ENSG00000128791	ENSG00000128791	-0.222594	0.999831		8.37971	8.26948	8.36463	8.71393
HSCB	ENSG00000100209	ENSG00000100209	-0.222102	0.999831		5.61729	5.63124	6.00615	5.64998
HOMER3	ENSG00000051128	ENSG00000051128	-0.221922	0.999831		7.24426	7.2825	7.43004	7.53798
CHD4	ENSG00000111642	ENSG00000111642	-0.221911	0.999831		8.13162	8.04716	8.45131	8.15114
GSTO2	ENSG00000065621	ENSG00000065621	-0.221791	0.999831		7.20044	7.52721	7.56833	7.61949
ENSG00000289913	ENSG00000289913	ENSG00000289913	-0.221764	0.999831		5.56295	6.15277	6.25776	5.93111
SLC43A3	ENSG00000134802	ENSG00000134802	-0.221717	0.999831		5.83929	5.89378	5.83617	6.30415
ASAP2	ENSG00000151693	ENSG00000151693	-0.221609	0.999831		7.68687	7.26574	7.63651	7.78566
SGIP1	ENSG00000118473	ENSG00000118473	-0.221411	0.999831		6.95878	7.31546	7.15841	7.5565
POLI	ENSG00000101751	ENSG00000101751	-0.221242	0.999831		9.03984	9.13952	9.29138	9.33174
ENSG00000288670	ENSG00000288670	ENSG00000288670	-0.221214	0.999831		5.4174	5.40496	5.67261	5.57931
ZFYVE26	ENSG00000072121	ENSG00000072121	-0.221125	0.999831		8.9098	8.99951	9.21663	9.13326
ENSG00000285756	ENSG00000285756	ENSG00000285756	-0.220944	0.999831		8.27374	8.29862	8.42156	8.58909
UBQLN2	ENSG00000188021	ENSG00000188021	-0.22091	0.999831		8.78182	8.79855	8.95705	9.06377
ASPM	ENSG00000066279	ENSG00000066279	-0.220742	0.999831		7.95825	7.58241	8.08992	7.90606
ETHE1	ENSG00000105755	ENSG00000105755	-0.220723	0.999831		5.74482	5.87179	6.13743	5.90244
CD59	ENSG00000085063	ENSG00000085063	-0.220695	0.999831		9.0046	9.04198	9.21911	9.26857
HMGB1P6	ENSG00000259781	ENSG00000259781	-0.220419	0.999831		5.76902	6.05858	6.1582	6.11724
ADAMTS19	ENSG00000145808	ENSG00000145808	-0.220124	0.930685		10.4653	10.4608	10.644	10.7216
SYNGR1	ENSG00000100321	ENSG00000100321	-0.220032	0.999831		7.97915	7.81913	8.17389	8.06323
TMEM97	ENSG00000109084	ENSG00000109084	-0.219689	0.999831		8.93943	8.93205	8.99217	9.30461
GNAL	ENSG00000141404	ENSG00000141404	-0.219649	0.999831		5.14885	5.68266	5.7567	5.54263
STXBP5	ENSG00000164506	ENSG00000164506	-0.219529	0.999831		7.44541	7.51307	7.65854	7.73779
LDOC1	ENSG00000182195	ENSG00000182195	-0.219437	0.999831		8.01501	8.14666	8.40862	8.18128
ITGAV	ENSG00000138448	ENSG00000138448	-0.21917	0.999831		9.61974	9.66411	9.70878	10.0012
GPC1	ENSG00000063660	ENSG00000063660	-0.219143	0.999831		9.25221	9.18258	9.44503	9.4279
EIF4ENIF1	ENSG00000184708	ENSG00000184708	-0.218778	0.999831		8.37578	8.25256	8.53308	8.53409
ZNF397	ENSG00000186812	ENSG00000186812	-0.21867	0.999831		8.79662	9.04689	8.93616	9.33174
RASL10B	ENSG00000270885	ENSG00000270885	-0.218565	0.999831		9.34973	9.349	9.39779	9.7225
C17orf100	ENSG00000256806	ENSG00000256806	-0.218507	0.999831		5.59038	5.37401	5.31399	6.01383
NDUFA5	ENSG00000128609	ENSG00000128609	-0.218467	0.999831		8.99949	9.08562	9.18915	9.33174
CDCA5	ENSG00000146670	ENSG00000146670	-0.218108	0.999831		7.95825	7.76647	8.05159	8.11412
HLTF	ENSG00000071794	ENSG00000071794	-0.217929	0.999831		8.37183	8.20058	8.49685	8.51529
PABPC1L	ENSG00000101104	ENSG00000101104	-0.21791	0.999831		8.78479	8.81593	9.30308	8.65501
PHF19	ENSG00000119403	ENSG00000119403	-0.217894	0.999831		6.46111	5.99896	6.43838	6.48902
PARP14	ENSG00000173193	ENSG00000173193	-0.217637	0.999831		7.7851	7.64209	7.98341	7.87689
PCBD1	ENSG00000166228	ENSG00000166228	-0.217618	0.999831		10.4726	10.3003	10.6946	10.5111
ARRB2	ENSG00000141480	ENSG00000141480	-0.217504	0.999831		7.93169	7.87547	8.17389	8.06323
CD4	ENSG00000010610	ENSG00000010610	-0.217231	0.999831		5.03369	5.75652	5.55226	5.7499
GAD1	ENSG00000128683	ENSG00000128683	-0.217115	0.999831		7.76718	7.73637	7.81056	8.11412
TACC3	ENSG00000013810	ENSG00000013810	-0.21697	0.999831		9.00204	8.59886	9.14302	8.90667
MAL2	ENSG00000147676	ENSG00000147676	-0.216964	0.999831		9.56029	9.6609	9.74868	9.90516
NCAPH2	ENSG00000025770	ENSG00000025770	-0.216806	0.999831		8.24813	8.29862	8.55673	8.41738
UTP18	ENSG00000011260	ENSG00000011260	-0.216632	0.999831		8.65117	8.67385	8.70874	9.03435
DSCC1	ENSG00000136982	ENSG00000136982	-0.21663	0.999831		6.46111	6.4185	6.27688	6.96153
ZFP30	ENSG00000120784	ENSG00000120784	-0.216587	0.999831		7.36034	7.40239	7.52102	7.67139
AIG1	ENSG00000146416	ENSG00000146416	-0.216587	0.999831		7.70581	7.44769	7.86841	7.72147
RHBDD2	ENSG00000005486	ENSG00000005486	-0.21649	0.999831		8.4031	8.31093	8.51307	8.63337
CIRBP	ENSG00000099622	ENSG00000099622	-0.216456	0.896705		10.9767	11.1536	11.2973	11.271
CEP97	ENSG00000182504	ENSG00000182504	-0.216397	0.999831		7.12742	7.36353	7.35108	7.57478
PILRB	ENSG00000121716	ENSG00000121716	-0.216301	0.999831		5.92796	6.11583	6.52086	5.8732
ARL15	ENSG00000185305	ENSG00000185305	-0.216236	0.999831		8.71486	8.80727	8.92712	9.02773
IFTAP	ENSG00000166352	ENSG00000166352	-0.216168	0.999831		6.83813	7.03787	7.25796	7.04258
MTERF3	ENSG00000156469	ENSG00000156469	-0.216099	0.999831		7.62854	7.60258	7.88719	7.76988
CTSC	ENSG00000109861	ENSG00000109861	-0.215965	0.908542		10.9312	10.791	11.0627	11.0946
C20orf96	ENSG00000196476	ENSG00000196476	-0.2157	0.999831		7.74904	7.73027	8.13775	7.73779
RPL41P1	ENSG00000227063	ENSG00000227063	-0.21564	0.999831		7.00027	7.22296	7.25796	7.40125
ZXDA	ENSG00000198205	ENSG00000198205	-0.215454	0.999831		5.61729	5.09911	5.11594	5.95921
NFIB	ENSG00000147862	ENSG00000147862	-0.215158	0.999831		6.28765	5.49403	6.23839	6.06646
CDC25A	ENSG00000164045	ENSG00000164045	-0.215019	0.999831		7.81447	7.84757	7.84938	8.22245
SLAIN1	ENSG00000139737	ENSG00000139737	-0.214943	0.999831		7.20931	7.05749	7.369	7.3277
TCF7L2	ENSG00000148737	ENSG00000148737	-0.214934	0.999831		8.90708	9.12333	9.10074	9.35837
ADCK1	ENSG00000063761	ENSG00000063761	-0.214869	0.999831		6.30431	6.32449	6.72949	6.28207
PNN	ENSG00000100941	ENSG00000100941	-0.21465	0.95012		11.1177	11.2915	11.4846	11.3554
NAPB	ENSG00000125814	ENSG00000125814	-0.214548	0.999831		8.02006	7.94029	8.3007	8.07612
TTC21B	ENSG00000123607	ENSG00000123607	-0.214545	0.999831		7.81447	7.95082	8.10068	8.09524
MDM4	ENSG00000198625	ENSG00000198625	-0.214438	0.999831		9.02986	8.96098	9.34217	9.06053
CREB3L4	ENSG00000143578	ENSG00000143578	-0.214314	0.999831		7.21813	7.66784	7.65123	7.69665
GKAP1	ENSG00000165113	ENSG00000165113	-0.214299	0.999831		5.83929	6.13441	6.02888	6.36844
PHC2	ENSG00000134686	ENSG00000134686	-0.214265	0.999831		10.2217	10.3085	10.5	10.4592
CCDC24	ENSG00000159214	ENSG00000159214	-0.214231	0.999831		7.07013	7.17886	7.369	7.30598
TFDP2	ENSG00000114126	ENSG00000114126	-0.214176	0.999831		9.84709	10.1313	10.0194	10.3808
CISD2	ENSG00000145354	ENSG00000145354	-0.214149	0.999831		7.58829	7.7605	7.87469	7.90606
ENTR1	ENSG00000165689	ENSG00000165689	-0.21414	0.999831		8.71175	8.79855	8.96885	8.97019
RBM41	ENSG00000089682	ENSG00000089682	-0.214012	0.999831		8.13628	7.90283	8.22399	8.25115
CENPJ	ENSG00000151849	ENSG00000151849	-0.213984	0.999831		7.69952	7.718	7.93008	7.91326
CCDC113	ENSG00000103021	ENSG00000103021	-0.213896	0.999831		6.05152	6.15277	6.07328	6.52707
TBX20	ENSG00000164532	ENSG00000164532	-0.213855	0.999831		7.25287	6.92495	6.98329	7.58383
GTF2F2	ENSG00000188342	ENSG00000188342	-0.213687	0.999831		8.31953	8.32718	8.49277	8.58007
ANKS3	ENSG00000168096	ENSG00000168096	-0.213566	0.999831		7.03063	7.25728	7.42148	7.295
BRD8	ENSG00000112983	ENSG00000112983	-0.213415	0.999831		9.79204	9.96083	10.0391	10.1443
OSBPL7	ENSG00000006025	ENSG00000006025	-0.213345	0.999831		6.61593	6.93559	7.0291	6.96153
EEF1A1P6	ENSG00000233476	ENSG00000233476	-0.213306	0.999831		4.95147	5.73232	5.238	5.90244
TSPYL4	ENSG00000187189	ENSG00000187189	-0.213294	0.999831		9.76822	9.79547	9.9922	9.99784
STK33	ENSG00000130413	ENSG00000130413	-0.213175	0.999831		6.61593	6.32449	6.78395	6.58233
NCAM1	ENSG00000149294	ENSG00000149294	-0.213137	0.999831		6.09046	6.20646	6.48843	6.21372
SLC35F2	ENSG00000110660	ENSG00000110660	-0.213107	0.999831		8.35594	8.48035	8.55673	8.70566
CFAP36	ENSG00000163001	ENSG00000163001	-0.213083	0.999831		7.69321	7.59589	7.65854	8.0371
ZNF239	ENSG00000196793	ENSG00000196793	-0.213068	0.999831		6.79162	6.79077	6.83643	7.1562
MED20	ENSG00000124641	ENSG00000124641	-0.213012	0.999831		7.82027	7.94029	8.11669	8.06969
DNA2	ENSG00000138346	ENSG00000138346	-0.212944	0.999831		7.82605	8.12823	7.97173	8.39698
FBXO42	ENSG00000037637	ENSG00000037637	-0.212889	0.999831		8.20443	8.06665	8.40428	8.29039
CEP95	ENSG00000258890	ENSG00000258890	-0.212819	0.999831		8.56393	8.6188	8.84305	8.76259
RALGAPA1	ENSG00000174373	ENSG00000174373	-0.212691	0.999831		8.28217	8.27786	8.42585	8.55726
NPM3	ENSG00000107833	ENSG00000107833	-0.212624	0.999831		8.18207	8.16033	8.29133	8.47205
SRGAP2B	ENSG00000196369	ENSG00000196369	-0.212527	0.999831		5.86198	5.34238	5.70119	5.95921
C6orf47	ENSG00000204439	ENSG00000204439	-0.212516	0.999831		6.93758	6.47793	6.91173	6.96153
TPM3P6	ENSG00000250731	ENSG00000250731	-0.212456	0.999831		6.20135	6.34059	6.43838	6.52707
DYNC2I2	ENSG00000119333	ENSG00000119333	-0.21239	0.999831		7.31995	7.41004	7.4886	7.66287
PSTPIP2	ENSG00000152229	ENSG00000152229	-0.21224	0.999831		8.39535	8.87239	8.6695	9.04094
LTV1	ENSG00000135521	ENSG00000135521	-0.212213	0.999831		7.39963	7.33969	7.56056	7.60177
ZNF286A	ENSG00000187607	ENSG00000187607	-0.212133	0.999831		8.4821	8.43982	8.55281	8.78632
NCKAP5L	ENSG00000167566	ENSG00000167566	-0.212123	0.999831		8.07934	7.69939	8.2289	7.98337
NUDT11	ENSG00000196368	ENSG00000196368	-0.212067	0.999831		7.12742	7.00794	7.12715	7.4216
LUC7L3	ENSG00000108848	ENSG00000108848	-0.211606	0.999831		11.1106	11.2035	11.478	11.2506
STK32A	ENSG00000169302	ENSG00000169302	-0.211407	0.999831		5.61729	5.46494	6.00615	5.42663
TBL1Y	ENSG00000092377	ENSG00000092377	-0.211365	0.999831		6.54761	6.25823	6.56818	6.66997
CSPP1	ENSG00000104218	ENSG00000104218	-0.211124	0.999831		9.58607	9.44706	9.93318	9.48701
ZFPM1	ENSG00000179588	ENSG00000179588	-0.211003	0.999831		7.76718	7.53423	8.01221	7.69665
BBS4	ENSG00000140463	ENSG00000140463	-0.210963	0.999831		7.88261	8.22681	8.04045	8.48177
ZNF202	ENSG00000166261	ENSG00000166261	-0.21093	0.999831		8.27796	8.19174	8.43439	8.45735
SMYD3	ENSG00000185420	ENSG00000185420	-0.210737	0.999831		7.43788	7.35562	7.56833	7.64567
DHX35	ENSG00000101452	ENSG00000101452	-0.210515	0.999831		7.66124	7.56881	7.69452	7.94874
ZSCAN2	ENSG00000176371	ENSG00000176371	-0.210267	0.999831		7.47514	7.56881	7.57607	7.87689
CASP8AP2	ENSG00000118412	ENSG00000118412	-0.210253	0.999831		8.20443	8.15579	8.34212	8.4375
ACOX3	ENSG00000087008	ENSG00000087008	-0.210224	0.999831		7.05051	6.75518	7.189	7.04258
MCTP2	ENSG00000140563	ENSG00000140563	-0.210214	0.999831		5.47739	5.49403	5.93574	5.3858
ETNK1	ENSG00000139163	ENSG00000139163	-0.209655	0.999831		9.67202	9.69104	9.91956	9.86115
RHNO1	ENSG00000171792	ENSG00000171792	-0.209568	0.999831		7.30347	7.36353	7.59903	7.48096
ENSG00000291094	ENSG00000291094	ENSG00000291094	-0.209347	0.999831		5.99106	6.17089	6.27688	6.30415
SUPT20H	ENSG00000102710	ENSG00000102710	-0.20924	0.999831		8.54654	8.55123	8.83984	8.66784
PGF	ENSG00000119630	ENSG00000119630	-0.20917	0.999831		8.65117	8.9347	8.7741	9.21421
NSUN6	ENSG00000241058	ENSG00000241058	-0.209055	0.999831		7.20044	7.08642	7.39548	7.30598
ZNF234	ENSG00000263002	ENSG00000263002	-0.209026	0.999831		6.75573	6.89256	6.97161	7.09419
IFT52	ENSG00000101052	ENSG00000101052	-0.208901	0.999831		8.26099	8.4694	8.4597	8.68898
ADCY6	ENSG00000174233	ENSG00000174233	-0.20888	0.999831		9.76221	9.89966	10.0873	9.99275
TAF12	ENSG00000120656	ENSG00000120656	-0.208864	0.999831		7.71206	7.74849	7.89339	7.98337
ZNF324	ENSG00000083812	ENSG00000083812	-0.208708	0.999831		6.92687	6.93559	7.08439	7.19217
ACP2	ENSG00000134575	ENSG00000134575	-0.208671	0.999831		8.68337	8.81305	9.00941	8.90305
ARHGEF34P	ENSG00000204959	ENSG00000204959	-0.208626	0.999831		6.53355	6.27508	6.72949	6.48902
CEP85	ENSG00000130695	ENSG00000130695	-0.208376	0.999831		7.75511	7.46248	7.77739	7.86951
COQ9	ENSG00000088682	ENSG00000088682	-0.208366	0.999831		8.35993	8.15124	8.47633	8.45735
ENSG00000259865	ENSG00000259865	ENSG00000259865	-0.208336	0.999831		5.92796	5.68266	6.11637	5.90244
ENGASE	ENSG00000167280	ENSG00000167280	-0.208264	0.999831		7.92092	8.13286	8.4597	7.96962
PER2	ENSG00000132326	ENSG00000132326	-0.208038	0.999831		6.97968	7.00794	7.04033	7.3491
TRMT10B	ENSG00000165275	ENSG00000165275	-0.207934	0.999831		5.66966	6.13441	5.98306	6.25964
LAPTM4B	ENSG00000104341	ENSG00000104341	-0.207826	0.999831		11.409	11.2068	11.3314	11.6864
CBWD2	ENSG00000136682	ENSG00000136682	-0.207812	0.999831		7.97395	7.95082	8.20416	8.13275
AARS1	ENSG00000090861	ENSG00000090861	-0.207798	0.999831		10.0656	10.0831	10.2689	10.2952
PDE9A	ENSG00000160191	ENSG00000160191	-0.207786	0.999831		8.58795	8.4912	8.86532	8.61582
SNAPC1	ENSG00000023608	ENSG00000023608	-0.207649	0.999831		5.69515	5.75652	5.98306	5.8732
EFL1	ENSG00000140598	ENSG00000140598	-0.207524	0.999831		8.20886	8.09065	8.36016	8.35529
PPOX	ENSG00000143224	ENSG00000143224	-0.207524	0.999831		6.74357	7.25728	7.12715	7.3277
COG8	ENSG00000213380	ENSG00000213380	-0.207516	0.999831		6.96927	7.00794	7.12715	7.26153
CYP27C1	ENSG00000186684	ENSG00000186684	-0.207429	0.999831		7.06035	6.90344	7.19905	7.18028
ACD	ENSG00000102977	ENSG00000102977	-0.20742	0.999831		7.36034	7.65502	7.83656	7.59283
ZNRF2	ENSG00000180233	ENSG00000180233	-0.207296	0.999831		6.77976	6.75518	6.77053	7.1562
ADSS2	ENSG00000035687	ENSG00000035687	-0.207277	0.999831		9.27774	9.2352	9.2581	9.64675
CHIC1	ENSG00000204116	ENSG00000204116	-0.207053	0.999831		6.87205	7.07684	7.0291	7.3277
MT-TC	ENSG00000210140	ENSG00000210140	-0.207003	0.999831		7.60183	7.96127	7.85575	8.13275
ENSG00000291136	ENSG00000291136	ENSG00000291136	-0.206979	0.999831		7.02058	7.03787	7.369	7.08146
LARGE1	ENSG00000133424	ENSG00000133424	-0.206976	0.999831		8.02006	8.01743	8.07361	8.36582
PLK4	ENSG00000142731	ENSG00000142731	-0.206741	0.999831		7.00027	7.33969	7.20904	7.54727
ZNF121	ENSG00000197961	ENSG00000197961	-0.206633	0.999831		9.32137	9.20694	9.48256	9.46022
CCDC40	ENSG00000141519	ENSG00000141519	-0.20662	0.999831		6.23649	6.27508	6.48843	6.42999
DPM2	ENSG00000136908	ENSG00000136908	-0.206494	0.999831		8.2395	8.23113	8.46387	8.41738
SPART	ENSG00000133104	ENSG00000133104	-0.206465	0.999831		10.4211	10.7532	10.6659	10.9295
ZNF184	ENSG00000096654	ENSG00000096654	-0.206465	0.999831		7.39185	7.23161	7.59903	7.43166
INPP5F	ENSG00000198825	ENSG00000198825	-0.206238	0.999831		10.2996	10.4179	10.4577	10.6684
POLR3K	ENSG00000161980	ENSG00000161980	-0.205952	0.999831		6.66835	6.40325	6.65839	6.83073
RBBP8	ENSG00000101773	ENSG00000101773	-0.20579	0.999831		8.31131	8.43608	8.54495	8.61582
NCOA6	ENSG00000198646	ENSG00000198646	-0.205786	0.999831		9.05714	9.19149	9.27484	9.3871
ANAPC13	ENSG00000129055	ENSG00000129055	-0.205695	0.999831		8.25243	8.2862	8.36909	8.57554
CASKIN2	ENSG00000177303	ENSG00000177303	-0.205341	0.999831		8.19998	8.01241	8.2338	8.39183
RPAIN	ENSG00000129197	ENSG00000129197	-0.205203	0.999831		8.96323	8.92406	9.16627	9.13017
ANKRA2	ENSG00000164331	ENSG00000164331	-0.20512	0.999831		6.84952	7.26574	7.4042	7.13172
PCNP	ENSG00000081154	ENSG00000081154	-0.204856	0.999831		10.2392	10.2275	10.3625	10.5111
PSIP1	ENSG00000164985	ENSG00000164985	-0.204805	0.999831		9.99552	9.953	10.208	10.1489
MYEF2	ENSG00000104177	ENSG00000104177	-0.204767	0.999831		7.52574	7.62247	7.86841	7.67986
NUDT12	ENSG00000112874	ENSG00000112874	-0.204759	0.999831		7.37618	7.33166	7.69452	7.40125
HAUS1	ENSG00000152240	ENSG00000152240	-0.204683	0.999831		8.6348	8.63194	8.71576	8.95283
CCNJL	ENSG00000135083	ENSG00000135083	-0.204579	0.999831		7.76116	7.81913	7.87469	8.10785
SLC36A4	ENSG00000180773	ENSG00000180773	-0.20432	0.999831		7.71829	7.91901	7.89957	8.14503
CPXM1	ENSG00000088882	ENSG00000088882	-0.204135	0.999831		9.67362	9.53364	9.95263	9.64675
MRRF	ENSG00000148187	ENSG00000148187	-0.204093	0.999831		8.14555	8.20499	8.35117	8.40722
SFI1	ENSG00000198089	ENSG00000198089	-0.203859	0.999831		7.32811	7.23161	7.57607	7.38062
FGFRL1	ENSG00000127418	ENSG00000127418	-0.203828	0.999831		9.99808	9.87914	10.126	10.161
SLC22A31	ENSG00000259803	ENSG00000259803	-0.203824	0.999831		5.14885	5.82678	5.67261	5.78173
CLOCK	ENSG00000134852	ENSG00000134852	-0.203696	0.999831		7.95297	7.95082	8.11669	8.19316
GALNT3	ENSG00000115339	ENSG00000115339	-0.203664	0.999831		5.7202	5.91544	6.02888	6.01383
RPL15P3	ENSG00000212802	ENSG00000212802	-0.203608	0.999831		5.59038	5.65718	5.35053	6.1902
CUL7	ENSG00000044090	ENSG00000044090	-0.203607	0.999831		9.50011	9.54758	9.7401	9.71428
SLC19A1	ENSG00000173638	ENSG00000173638	-0.203247	0.999831		8.28637	8.14208	8.43439	8.40211
RRP1	ENSG00000160214	ENSG00000160214	-0.203159	0.999831		8.52892	8.39041	8.76058	8.55726
NCAPH	ENSG00000121152	ENSG00000121152	-0.202956	0.999831		7.18253	6.90344	7.13764	7.35968
KLF7	ENSG00000118263	ENSG00000118263	-0.202854	0.999831		7.10857	6.68125	7.11658	7.10681
ST3GAL4	ENSG00000110080	ENSG00000110080	-0.202791	0.999831		5.38644	5.93678	5.78368	5.98678
PHC1	ENSG00000111752	ENSG00000111752	-0.202721	0.999831		8.95798	8.81881	9.15856	9.02108
ENTPD1	ENSG00000138185	ENSG00000138185	-0.20268	0.999831		6.16532	6.18879	6.23839	6.50817
CEBPG	ENSG00000153879	ENSG00000153879	-0.202338	0.999831		8.73651	8.85288	8.85582	9.13017
LINC02413	ENSG00000257345	ENSG00000257345	-0.202262	0.999831		6.96927	6.8482	6.94795	7.26153
LINC01963	ENSG00000260804	ENSG00000260804	-0.202258	0.999831		5.47739	5.75652	5.64345	5.98678
NDUFAF5	ENSG00000101247	ENSG00000101247	-0.202043	0.999831		6.57533	6.779	6.6729	7.06861
CILK1	ENSG00000112144	ENSG00000112144	-0.20202	0.999831		7.98949	7.96647	8.06264	8.29039
SMAD1	ENSG00000170365	ENSG00000170365	-0.201926	0.999831		8.19552	8.33121	8.27716	8.63773
B3GALNT1	ENSG00000169255	ENSG00000169255	-0.201876	0.999831		7.25287	7.24878	7.34203	7.5565
CYLD	ENSG00000083799	ENSG00000083799	-0.201858	0.999831		7.26143	7.25728	7.36007	7.5565
TSPY26P	ENSG00000235217	ENSG00000235217	-0.201721	0.999831		7.98433	8.0811	8.10068	8.36056
C2orf49-DT	ENSG00000272994	ENSG00000272994	-0.201683	0.999831		5.7202	5.70771	5.83617	5.98678
SLIT3	ENSG00000184347	ENSG00000184347	-0.201582	0.999831		9.80234	10.0019	9.91347	10.28
AGAP9	ENSG00000204172	ENSG00000204172	-0.201486	0.999831		6.71893	6.8482	7.17887	6.75259
KIAA1109	ENSG00000138688	ENSG00000138688	-0.201273	0.999831		10.0322	10.0578	10.2363	10.2561
SLC25A40	ENSG00000075303	ENSG00000075303	-0.201205	0.999831		7.26143	7.27415	7.31455	7.61066
THAP5	ENSG00000177683	ENSG00000177683	-0.201195	0.999831		7.15524	7.34768	7.43855	7.47124
ZBED5	ENSG00000236287	ENSG00000236287	-0.201069	0.999831		9.07424	9.18258	9.27246	9.3871
SENP1	ENSG00000079387	ENSG00000079387	-0.201057	0.999831		8.19552	8.29449	8.35567	8.53409
DNAAF10	ENSG00000243667	ENSG00000243667	-0.201016	0.999831		5.64371	5.46494	6.13743	5.20982
ENSG00000291208	ENSG00000291208	ENSG00000291208	-0.200967	0.999831		5.88431	6.27508	6.09499	6.46961
HMCES	ENSG00000183624	ENSG00000183624	-0.200933	0.999831		8.15017	8.32313	8.34665	8.52942
ZNF639	ENSG00000121864	ENSG00000121864	-0.200927	0.999831		8.37578	8.51623	8.541	8.75058
RNF208	ENSG00000212864	ENSG00000212864	-0.200918	0.999831		6.53355	6.15277	6.72949	6.34733
RDH14	ENSG00000240857	ENSG00000240857	-0.200888	0.999831		7.36034	7.19666	7.34203	7.61066
TPD52L2	ENSG00000101150	ENSG00000101150	-0.200881	0.999831		9.61474	9.74193	9.94965	9.80612
BTBD9	ENSG00000183826	ENSG00000183826	-0.200846	0.999831		6.94822	6.91424	7.01779	7.23878
SH3GL2	ENSG00000107295	ENSG00000107295	-0.200773	0.999831		5.50648	6.24118	5.91148	6.30415
PPIE	ENSG00000084072	ENSG00000084072	-0.200746	0.999831		8.68655	8.86128	8.98347	8.97019
TRNAU1AP	ENSG00000180098	ENSG00000180098	-0.200742	0.999831		7.76116	7.46248	7.72963	7.90606
PIGW	ENSG00000277161	ENSG00000277161	-0.200668	0.999831		6.89422	6.61661	7.05148	6.86084
SNHG6	ENSG00000245910	ENSG00000245910	-0.200601	0.999831		8.18207	8.34325	8.33302	8.58909
ATP13A1	ENSG00000105726	ENSG00000105726	-0.200555	0.999831		9.37755	9.4946	9.76739	9.49183
KCTD17	ENSG00000100379	ENSG00000100379	-0.200457	0.999831		7.4529	7.37138	7.68024	7.53798
LSM8	ENSG00000128534	ENSG00000128534	-0.200231	0.999831		8.99437	9.03704	9.13257	9.29637
EHD3	ENSG00000013016	ENSG00000013016	-0.200157	0.999831		7.67411	7.48438	7.77739	7.78566
COMMD2	ENSG00000114744	ENSG00000114744	-0.200109	0.999831		8.35993	8.50912	8.65131	8.62023
NUTM2B-AS1	ENSG00000225484	ENSG00000225484	-0.20001	0.999831		7.07983	6.97738	7.22881	7.22727
TRUB2	ENSG00000167112	ENSG00000167112	-0.199909	0.999831		7.51146	7.79596	7.68024	8.02385
TIMP2	ENSG00000035862	ENSG00000035862	-0.199892	0.999831		7.53282	7.87547	7.79738	8.02385
DAXX	ENSG00000204209	ENSG00000204209	-0.199803	0.999831		8.64465	8.85848	8.95705	8.95283
STX10	ENSG00000104915	ENSG00000104915	-0.199687	0.999831		7.38404	6.89256	7.46379	7.23878
MAPK10	ENSG00000109339	ENSG00000109339	-0.199661	0.999831		7.79692	7.33166	7.72268	7.83958
ENSG00000291171	ENSG00000291171	ENSG00000291171	-0.199481	0.999831		7.43031	7.35562	7.71569	7.45159
PPP2R3B	ENSG00000167393	ENSG00000167393	-0.199466	0.999831		7.83181	7.73027	8.02357	7.93466
CPAMD8	ENSG00000160111	ENSG00000160111	-0.199062	0.999831		8.92065	9.05423	9.27484	9.0926
STK35	ENSG00000125834	ENSG00000125834	-0.198916	0.999831		9.82705	9.84004	9.9922	10.0721
PIK3CD-AS2	ENSG00000231789	ENSG00000231789	-0.1989	0.999831		5.53499	5.27696	5.72921	5.46634
ENSG00000291153	ENSG00000291153	ENSG00000291153	-0.198891	0.999831		5.3548	5.80374	5.64345	5.93111
TUSC3	ENSG00000104723	ENSG00000104723	-0.198822	0.999831		9.69115	9.68159	9.92715	9.84052
DTYMK	ENSG00000168393	ENSG00000168393	-0.198764	0.999831		7.92092	7.83058	8.03484	8.11412
FBXL20	ENSG00000108306	ENSG00000108306	-0.198549	0.999831		7.83754	7.81337	7.98341	8.06323
AFF3	ENSG00000144218	ENSG00000144218	-0.19852	0.999831		5.56295	5.75652	5.78368	5.93111
PKIB	ENSG00000135549	ENSG00000135549	-0.198514	0.999831		9.07424	9.16235	9.09805	9.51094
UXS1	ENSG00000115652	ENSG00000115652	-0.198486	0.999831		8.59134	8.55123	8.73316	8.8058
PDLIM4	ENSG00000131435	ENSG00000131435	-0.198341	0.999831		5.9063	5.57791	6.29574	5.46634
IFT122	ENSG00000163913	ENSG00000163913	-0.198302	0.999831		8.0251	8.23113	8.31464	8.34467
GPSM1	ENSG00000160360	ENSG00000160360	-0.198228	0.999831		9.07181	8.98166	9.31237	9.13017
RFC3	ENSG00000133119	ENSG00000133119	-0.197761	0.999831		7.75511	7.86993	7.77739	8.21664
SAPCD2	ENSG00000186193	ENSG00000186193	-0.197646	0.999831		7.91008	7.46981	7.79075	8.01048
PRDX6-AS1	ENSG00000203739	ENSG00000203739	-0.197538	0.999831		5.81625	5.70771	5.78368	6.11724
TRA2A	ENSG00000164548	ENSG00000164548	-0.197472	0.999831		10.1452	9.9725	10.3089	10.2057
SMAGP	ENSG00000170545	ENSG00000170545	-0.197396	0.999831		9.55856	9.39212	9.81557	9.51568
ADAM11	ENSG00000073670	ENSG00000073670	-0.197294	0.999831		5.56295	5.89378	5.95959	5.90244
C15orf39	ENSG00000167173	ENSG00000167173	-0.197066	0.999831		8.86559	8.79564	9.0627	8.99076
CLDN11	ENSG00000013297	ENSG00000013297	-0.197002	0.999831		7.47514	7.59589	7.43855	7.98337
CHASERR	ENSG00000272888	ENSG00000272888	-0.196937	0.999831		8.28217	8.30273	8.36909	8.60252
GVQW3	ENSG00000179240	ENSG00000179240	-0.196496	0.999831		7.11803	7.16084	7.26754	7.40125
ZBTB11	ENSG00000066422	ENSG00000066422	-0.196463	0.999831		7.91551	7.79011	8.11137	7.98337
PRICKLE2	ENSG00000163637	ENSG00000163637	-0.196394	0.999831		7.74294	7.68054	7.72268	8.07612
HLA-DPA1	ENSG00000231389	ENSG00000231389	-0.196275	0.999831		6.05152	5.63124	6.17867	5.90244
G6PC3	ENSG00000141349	ENSG00000141349	-0.196173	0.999831		9.1953	9.23735	9.43656	9.3871
STARD7-AS1	ENSG00000204685	ENSG00000204685	-0.195828	0.999831		5.56295	5.27696	5.55226	5.68407
PDE6D	ENSG00000156973	ENSG00000156973	-0.195809	0.999831		5.94931	5.84946	5.91148	6.25964
SPDL1	ENSG00000040275	ENSG00000040275	-0.195747	0.999831		8.21327	7.935	8.27241	8.27929
NDUFB8	ENSG00000166136	ENSG00000166136	-0.195747	0.999831		5.83929	6.05858	6.21876	6.06646
MIR4453HG	ENSG00000268471	ENSG00000268471	-0.195554	0.999831		5.50648	5.20843	5.42096	5.68407
NNT-AS1	ENSG00000248092	ENSG00000248092	-0.19546	0.999831		5.74482	5.68266	6.11637	5.64998
RGL3	ENSG00000205517	ENSG00000205517	-0.19538	0.999831		8.70862	8.72687	9.16627	8.59806
SBK1	ENSG00000188322	ENSG00000188322	-0.195373	0.999831		10.2195	10.0903	10.4098	10.2897
ZNF175	ENSG00000105497	ENSG00000105497	-0.195248	0.999831		6.83813	6.99783	7.08439	7.14401
OSBPL1A	ENSG00000141447	ENSG00000141447	-0.195179	0.999831		7.82605	7.7605	7.96585	8.01048
PLCD1	ENSG00000187091	ENSG00000187091	-0.19517	0.999831		8.81708	9.1046	9.13519	9.19069
UTP23	ENSG00000147679	ENSG00000147679	-0.195167	0.999831		7.09906	6.75518	7.10593	7.1562
SCARB2	ENSG00000138760	ENSG00000138760	-0.195143	0.999831		10.3765	10.2188	10.4629	10.5265
CHST11	ENSG00000171310	ENSG00000171310	-0.195119	0.999831		6.44617	6.05858	6.64374	6.23686
FKBP10	ENSG00000141756	ENSG00000141756	-0.19497	0.937492		11.49	11.599	11.7393	11.7416
ENSG00000291057	ENSG00000291057	ENSG00000291057	-0.194845	0.999831		6.58899	6.25823	6.59888	6.65286
DPY19L1	ENSG00000173852	ENSG00000173852	-0.194835	0.999831		8.89888	9.17811	9.09805	9.3715
CRYZL1	ENSG00000205758	ENSG00000205758	-0.194811	0.999831		6.87205	7.12411	7.17887	7.21566
RNF152	ENSG00000176641	ENSG00000176641	-0.194735	0.999831		8.74873	8.77801	8.77073	9.12708
ZCRB1	ENSG00000139168	ENSG00000139168	-0.194706	0.999831		8.27796	8.44355	8.35567	8.73847
AR	ENSG00000169083	ENSG00000169083	-0.194508	0.999831		5.66966	5.63124	5.81016	5.8732
NOPCHAP1	ENSG00000151131	ENSG00000151131	-0.194506	0.999831		7.73682	7.72415	7.995	7.84712
SARDH	ENSG00000123453	ENSG00000123453	-0.194453	0.999831		5.74482	6.22393	6.17867	6.21372
KAT2A	ENSG00000108773	ENSG00000108773	-0.194351	0.999831		8.99437	9.25869	9.43868	9.2025
INPP5J	ENSG00000185133	ENSG00000185133	-0.194216	0.999831		6.35317	6.11583	6.61399	6.21372
PARP9	ENSG00000138496	ENSG00000138496	-0.194167	0.999831		6.41583	6.47793	6.52086	6.75259
GABRB3	ENSG00000166206	ENSG00000166206	-0.194016	0.999831		7.22689	7.03787	7.20904	7.44166
NDUFA3	ENSG00000170906	ENSG00000170906	-0.194009	0.999831		8.42612	8.26527	8.61422	8.46226
PLEKHA7	ENSG00000166689	ENSG00000166689	-0.194002	0.999831		8.49304	8.35121	8.75378	8.46226
TMEM39B	ENSG00000121775	ENSG00000121775	-0.193959	0.999831		7.02058	6.97738	6.99488	7.37019
PPT1	ENSG00000131238	ENSG00000131238	-0.193653	0.999831		10.3192	10.2817	10.4248	10.5613
RNF144A	ENSG00000151692	ENSG00000151692	-0.193637	0.999831		8.23081	8.29035	8.35117	8.55266
NLRX1	ENSG00000160703	ENSG00000160703	-0.193531	0.999831		7.47514	7.4988	7.6874	7.67139
INTS5	ENSG00000185085	ENSG00000185085	-0.19349	0.999831		7.83754	7.8974	8.05159	8.06969
BRCA2	ENSG00000139618	ENSG00000139618	-0.193386	0.999831		7.24426	7.20548	7.41286	7.4216
METTL25	ENSG00000127720	ENSG00000127720	-0.193317	0.999831		6.0115	5.68266	6.21876	5.84335
CCDC136	ENSG00000128596	ENSG00000128596	-0.19326	0.999831		7.46035	7.22296	7.52102	7.5565
NXT2	ENSG00000101888	ENSG00000101888	-0.19326	0.999831		6.64238	6.87055	6.65839	7.20397
TMEM143	ENSG00000161558	ENSG00000161558	-0.193022	0.999831		6.44617	6.44852	6.53681	6.73644
DPYSL2	ENSG00000092964	ENSG00000092964	-0.192983	0.999831		8.73957	8.64821	8.66588	9.08306
COX17	ENSG00000138495	ENSG00000138495	-0.192932	0.999831		6.84952	6.8482	7.22881	6.81544
LYST	ENSG00000143669	ENSG00000143669	-0.192785	0.999831		6.03165	5.55048	6.13743	5.84335
NHLRC3	ENSG00000188811	ENSG00000188811	-0.192756	0.999831		7.86587	7.82486	7.96585	8.10785
FAM131A	ENSG00000175182	ENSG00000175182	-0.192556	0.999831		6.90519	6.8255	7.0952	7.01607
ENSG00000227775	ENSG00000227775	ENSG00000227775	-0.192443	0.999831		7.10857	7.21424	7.44701	7.2502
ENSG00000273906	ENSG00000273906	ENSG00000273906	-0.192412	0.999831		7.99463	7.97164	8.04045	8.30141
C14orf93	ENSG00000100802	ENSG00000100802	-0.192343	0.999831		6.21903	6.49241	6.50474	6.60029
ING3	ENSG00000071243	ENSG00000071243	-0.192215	0.999831		7.07013	7.2825	7.189	7.53798
ZNF512	ENSG00000243943	ENSG00000243943	-0.192058	0.999831		8.31542	8.12823	8.56063	8.25115
ZBTB37	ENSG00000185278	ENSG00000185278	-0.191756	0.999831		8.06475	7.8588	8.17898	8.13275
ATAD2B	ENSG00000119778	ENSG00000119778	-0.19166	0.999831		8.00486	7.97164	8.10604	8.25115
AFG3L1P	ENSG00000223959	ENSG00000223959	-0.191399	0.999831		7.51862	7.58241	7.89339	7.56567
PPP3CA	ENSG00000138814	ENSG00000138814	-0.191296	0.999831		8.41466	8.31093	8.46387	8.64207
ZADH2	ENSG00000180011	ENSG00000180011	-0.191217	0.999831		8.63809	8.64172	8.8139	8.84775
CDCA8	ENSG00000134690	ENSG00000134690	-0.190831	0.999831		7.39963	7.43275	7.70161	7.50022
TMEM138	ENSG00000149483	ENSG00000149483	-0.190813	0.999831		6.91607	7.0672	7.12715	7.23878
EIF3C	ENSG00000184110	ENSG00000184110	-0.190812	0.999831		7.35235	7.27415	7.62164	7.37019
C19orf47	ENSG00000160392	ENSG00000160392	-0.190788	0.999831		7.06035	6.93559	7.29593	7.06861
ARMCX5	ENSG00000125962	ENSG00000125962	-0.190742	0.999831		7.19151	7.04771	7.22881	7.39097
MT-CYB	ENSG00000198727	ENSG00000198727	-0.190734	0.735906		14.7078	14.5786	14.8321	14.8386
SIPA1	ENSG00000213445	ENSG00000213445	-0.190228	0.999831		6.03165	5.89378	6.13743	6.16628
HSBP1	ENSG00000230989	ENSG00000230989	-0.190157	0.999831		9.39709	9.46737	9.60294	9.64243
SLC35E3	ENSG00000175782	ENSG00000175782	-0.190016	0.999831		7.2356	7.46248	7.32377	7.73779
STYX	ENSG00000198252	ENSG00000198252	-0.189981	0.999831		8.24382	8.47306	8.4597	8.64207
CAMKK1	ENSG00000004660	ENSG00000004660	-0.189977	0.999831		6.33707	6.29174	6.68725	6.28207
ZBTB12	ENSG00000204366	ENSG00000204366	-0.189925	0.999831		8.27796	8.34325	8.47633	8.52472
ATP8B1	ENSG00000081923	ENSG00000081923	-0.189658	0.999831		5.9063	5.93678	5.86171	6.3259
EPHX2	ENSG00000120915	ENSG00000120915	-0.189634	0.999831		8.57084	8.94	8.93616	8.97708
DENND10	ENSG00000119979	ENSG00000119979	-0.189498	0.999831		8.18657	8.15124	8.16878	8.52942
LSM11	ENSG00000155858	ENSG00000155858	-0.189474	0.999831		6.77976	6.68125	6.95983	6.87566
DMXL2	ENSG00000104093	ENSG00000104093	-0.189458	0.999831		7.76116	7.58241	7.89957	7.82438
ARSD	ENSG00000006756	ENSG00000006756	-0.189434	0.999831		7.43788	7.24878	7.57607	7.49062
TBC1D8B	ENSG00000133138	ENSG00000133138	-0.189398	0.999831		5.59038	5.57791	5.95959	5.54263
SCML1	ENSG00000047634	ENSG00000047634	-0.189232	0.999831		6.16532	6.53501	6.55258	6.54572
ADGRV1	ENSG00000164199	ENSG00000164199	-0.189219	0.999831		8.82287	8.6022	8.96296	8.84398
LAMC2	ENSG00000058085	ENSG00000058085	-0.189161	0.999831		7.46035	7.61587	7.62909	7.82438
TSHZ1	ENSG00000179981	ENSG00000179981	-0.189088	0.999831		7.62854	7.16988	7.7639	7.4216
ENSG00000291040	ENSG00000291040	ENSG00000291040	-0.189012	0.999831		5.4174	5.82678	5.38617	6.16628
KHDRBS2	ENSG00000112232	ENSG00000112232	-0.188879	0.999831		6.61593	6.49241	6.45526	6.98906
N4BP2L1	ENSG00000139597	ENSG00000139597	-0.188876	0.999831		7.16439	7.07684	7.25796	7.35968
COX18	ENSG00000163626	ENSG00000163626	-0.188847	0.999831		7.31173	7.16988	7.13764	7.67986
DNALI1	ENSG00000163879	ENSG00000163879	-0.188743	0.999831		8.33582	8.33523	8.47633	8.57099
ZNF554	ENSG00000172006	ENSG00000172006	-0.188739	0.999831		6.97968	6.75518	6.97161	7.14401
CRADD	ENSG00000169372	ENSG00000169372	-0.188624	0.999831		6.25375	6.62977	6.62894	6.65286
COMMD8	ENSG00000169019	ENSG00000169019	-0.188427	0.999831		6.7313	6.94615	6.82348	7.21566
HECTD2	ENSG00000165338	ENSG00000165338	-0.188396	0.999831		7.60856	7.68685	7.86841	7.80127
MIF4GD	ENSG00000125457	ENSG00000125457	-0.188394	0.999831		6.44617	6.62977	6.56818	6.87566
RBM33	ENSG00000184863	ENSG00000184863	-0.188359	0.999831		9.66397	9.67526	9.94667	9.76093
NCSTN	ENSG00000162736	ENSG00000162736	-0.188273	0.999831		10.5611	10.7143	10.7817	10.8734
TMEM128	ENSG00000132406	ENSG00000132406	-0.188148	0.999831		7.97395	8.22681	8.09531	8.47205
KDM7A-DT	ENSG00000260231	ENSG00000260231	-0.188066	0.999831		6.47589	6.8816	6.58361	7.13172
SUZ12	ENSG00000178691	ENSG00000178691	-0.187986	0.999831		8.47844	8.4912	8.61797	8.72625
ZNF213	ENSG00000085644	ENSG00000085644	-0.187907	0.999831		6.56153	6.8369	6.83643	6.94757
ZNF90	ENSG00000213988	ENSG00000213988	-0.187832	0.999831		8.14092	8.10014	8.35567	8.25682
SPATA24	ENSG00000170469	ENSG00000170469	-0.187828	0.999831		5.81625	5.57791	6.17867	5.50499
TMTC2	ENSG00000179104	ENSG00000179104	-0.187799	0.999831		7.00027	6.93559	7.27707	7.01607
MT-CO3	ENSG00000198938	ENSG00000198938	-0.187792	0.999831		15.5381	15.3293	15.7	15.5465
TTLL4	ENSG00000135912	ENSG00000135912	-0.187702	0.999831		9.23928	9.07603	9.31005	9.38451
NPRL2	ENSG00000114388	ENSG00000114388	-0.187507	0.999831		7.49704	7.52016	7.75711	7.62827
ARHGAP18	ENSG00000146376	ENSG00000146376	-0.187337	0.999831		9.03735	9.0071	9.24117	9.1758
GRPEL2	ENSG00000164284	ENSG00000164284	-0.187269	0.999831		8.03511	7.89195	8.02922	8.2681
G2E3	ENSG00000092140	ENSG00000092140	-0.187112	0.999831		8.30304	8.25256	8.40862	8.52001
ZGRF1	ENSG00000138658	ENSG00000138658	-0.186963	0.999831		7.00027	6.90344	6.99488	7.27277
HAAO	ENSG00000162882	ENSG00000162882	-0.186928	0.999831		7.33624	7.86993	7.64389	7.96962
ADAM33	ENSG00000149451	ENSG00000149451	-0.186888	0.999831		5.28937	5.55048	5.91148	5.20982
GAR1	ENSG00000109534	ENSG00000109534	-0.186878	0.999831		7.63514	7.69939	7.77066	7.93466
UCKL1	ENSG00000198276	ENSG00000198276	-0.186864	0.999831		7.99975	8.15124	8.36016	8.15722
RAI14	ENSG00000039560	ENSG00000039560	-0.186809	0.999831		9.44295	9.42647	9.57619	9.66607
CHCHD5	ENSG00000125611	ENSG00000125611	-0.186476	0.999831		7.21813	7.20548	7.41286	7.38062
ALG3	ENSG00000214160	ENSG00000214160	-0.186459	0.999831		8.29056	8.29035	8.51307	8.4375
ACBD4	ENSG00000181513	ENSG00000181513	-0.186448	0.999831		6.57533	6.43359	6.86197	6.48902
TET2	ENSG00000168769	ENSG00000168769	-0.186437	0.999831		7.30347	7.21424	7.369	7.51922
SLC25A22	ENSG00000177542	ENSG00000177542	-0.186406	0.999831		8.45625	8.40196	8.72623	8.49143
CSRNP2	ENSG00000110925	ENSG00000110925	-0.186369	0.999831		9.09594	9.25232	9.37136	9.35308
AGAP4	ENSG00000188234	ENSG00000188234	-0.186357	0.999831		6.58899	6.50675	6.72949	6.73644
TTC5	ENSG00000136319	ENSG00000136319	-0.186226	0.999831		7.13675	7.33969	7.34203	7.50975
BRD3OS	ENSG00000235106	ENSG00000235106	-0.186205	0.999831		7.86025	7.87547	8.06264	8.04368
ARG2	ENSG00000081181	ENSG00000081181	-0.186151	0.999831		6.35317	6.17089	6.36882	6.52707
GATA6-AS1	ENSG00000266010	ENSG00000266010	-0.186149	0.999831		7.49704	7.60924	8.15851	7.13172
DERL2	ENSG00000072849	ENSG00000072849	-0.186124	0.999831		8.61491	8.4694	8.62171	8.83263
ANKRD50	ENSG00000151458	ENSG00000151458	-0.186013	0.999831		8.76687	8.69592	8.74694	9.07345
EXOSC7	ENSG00000075914	ENSG00000075914	-0.185824	0.999831		8.07449	8.30683	8.46804	8.28485
COL27A1	ENSG00000196739	ENSG00000196739	-0.185499	0.999831		10.8263	11.0619	11.2351	11.0248
CDH2	ENSG00000170558	ENSG00000170558	-0.18545	0.878541		12.1364	12.1283	12.2932	12.3422
EVC2	ENSG00000173040	ENSG00000173040	-0.185301	0.999831		7.31173	7.42522	7.49677	7.61066
BLZF1	ENSG00000117475	ENSG00000117475	-0.185267	0.999831		7.25287	7.34768	7.41286	7.5565
METTL26	ENSG00000130731	ENSG00000130731	-0.18514	0.999831		8.06963	8.01743	8.2338	8.22245
USP40	ENSG00000085982	ENSG00000085982	-0.185137	0.999831		8.51468	8.60887	8.68389	8.80966
RBFA	ENSG00000101546	ENSG00000101546	-0.185119	0.999831		6.87205	7.01799	7.01779	7.23878
STAG3	ENSG00000066923	ENSG00000066923	-0.18483	0.999831		7.26993	7.25728	7.4042	7.49062
WRAP73	ENSG00000116213	ENSG00000116213	-0.184558	0.999831		7.58829	7.41765	7.83656	7.51922
RAB39B	ENSG00000155961	ENSG00000155961	-0.184464	0.999831		6.47589	6.29174	6.38653	6.73644
USP24	ENSG00000162402	ENSG00000162402	-0.184445	0.999831		10.0032	9.87776	10.0321	10.2159
UNC50	ENSG00000115446	ENSG00000115446	-0.184378	0.999831		8.14555	8.34724	8.32386	8.53876
TAMM41	ENSG00000144559	ENSG00000144559	-0.18435	0.999831		7.05051	7.19666	7.48038	7.10681
TMEM205	ENSG00000105518	ENSG00000105518	-0.184254	0.999831		6.50501	6.69384	6.77053	6.79998
SATB1	ENSG00000182568	ENSG00000182568	-0.184233	0.999831		9.06205	9.0071	9.17139	9.26576
LRRN2	ENSG00000170382	ENSG00000170382	-0.184198	0.999831		6.87205	6.61661	7.06253	6.78435
PAM	ENSG00000145730	ENSG00000145730	-0.184168	0.999831		8.84011	8.79855	8.84945	9.14554
ADGRG5	ENSG00000159618	ENSG00000159618	-0.184167	0.999831		5.81625	5.89378	6.17867	5.8732
FBXW11	ENSG00000072803	ENSG00000072803	-0.184134	0.999831		9.30697	9.27134	9.39561	9.54843
CENPU	ENSG00000151725	ENSG00000151725	-0.18399	0.999831		7.53988	7.40239	7.48038	7.81672
TMEM25	ENSG00000149582	ENSG00000149582	-0.183954	0.999831		7.99463	7.8974	8.2484	7.99699
PTPRD	ENSG00000153707	ENSG00000153707	-0.183819	0.999831		8.21768	7.90824	8.26285	8.24545
ITGAE	ENSG00000083457	ENSG00000083457	-0.183617	0.999831		6.91607	6.87055	7.00638	7.14401
SPC25	ENSG00000152253	ENSG00000152253	-0.183424	0.999831		6.18345	5.99896	6.17867	6.36844
LOXL1	ENSG00000129038	ENSG00000129038	-0.183404	0.999831		7.20931	7.33166	7.44701	7.46144
MLF1	ENSG00000178053	ENSG00000178053	-0.183374	0.999831		6.50501	6.4633	6.50474	6.81544
ZNF232	ENSG00000167840	ENSG00000167840	-0.183186	0.999831		7.97915	7.92436	8.10604	8.16327
RSAD1	ENSG00000136444	ENSG00000136444	-0.183009	0.999831		8.2695	8.50912	8.68031	8.46226
FUBP1	ENSG00000162613	ENSG00000162613	-0.182976	0.999831		11.2217	11.2795	11.3962	11.4709
FADS1	ENSG00000149485	ENSG00000149485	-0.182974	0.999831		9.68798	9.68001	9.655	10.0543
EML1	ENSG00000066629	ENSG00000066629	-0.182952	0.999831		7.00027	7.27415	7.2483	7.40125
ICE2	ENSG00000128915	ENSG00000128915	-0.182896	0.999831		9.13836	9.27344	9.3262	9.45282
LZTFL1	ENSG00000163818	ENSG00000163818	-0.182676	0.999831		7.16439	7.36353	7.30527	7.58383
RABGGTB	ENSG00000137955	ENSG00000137955	-0.18261	0.999831		9.2966	9.40558	9.53907	9.52981
HID1	ENSG00000167861	ENSG00000167861	-0.182602	0.999831		8.25243	7.935	8.47633	8.05674
INSIG1	ENSG00000186480	ENSG00000186480	-0.182406	0.999831		6.53355	6.8482	6.56818	7.14401
MOB2	ENSG00000182208	ENSG00000182208	-0.182359	0.999831		7.56774	7.54121	7.63651	7.832
ZNF738	ENSG00000172687	ENSG00000172687	-0.182261	0.999831		8.69289	8.85848	8.88725	9.03104
NREP	ENSG00000134986	ENSG00000134986	-0.18224	0.999831		8.31131	8.32313	8.36016	8.629
NCK1	ENSG00000158092	ENSG00000158092	-0.182186	0.999831		7.43031	7.34768	7.44701	7.68828
IGSF9	ENSG00000085552	ENSG00000085552	-0.182166	0.999831		7.03063	7.15175	7.21896	7.3277
ENSG00000278133	ENSG00000278133	ENSG00000278133	-0.182154	0.999831		6.03165	5.93678	6.43838	5.81287
IFT43	ENSG00000119650	ENSG00000119650	-0.182076	0.999831		7.49704	7.3947	7.75711	7.48096
PIGU	ENSG00000101464	ENSG00000101464	-0.182064	0.999831		8.19998	8.13286	8.31001	8.38667
TBX2	ENSG00000121068	ENSG00000121068	-0.182017	0.999831		8.28637	8.05694	8.66588	7.95573
C10orf88	ENSG00000119965	ENSG00000119965	-0.181903	0.999831		6.92687	7.12411	7.2483	7.16829
FAM214B	ENSG00000005238	ENSG00000005238	-0.181894	0.999831		7.29516	7.29908	7.58376	7.35968
TMEM94	ENSG00000177728	ENSG00000177728	-0.181873	0.999831		10.1498	10.1451	10.2808	10.3769
RPA3	ENSG00000106399	ENSG00000106399	-0.181747	0.999831		7.14602	7.46981	7.43855	7.5565
BRD4	ENSG00000141867	ENSG00000141867	-0.181692	0.999831		9.88357	10.0044	10.2105	10.0363
SLC25A25	ENSG00000148339	ENSG00000148339	-0.181615	0.999831		6.30431	5.95781	6.45526	6.16628
LINS1	ENSG00000140471	ENSG00000140471	-0.181578	0.999831		6.47589	6.75518	6.7433	6.86084
ANKRD10-IT1	ENSG00000229152	ENSG00000229152	-0.181545	0.999831		6.54761	6.57639	6.71555	6.76856
PPP1R9A	ENSG00000158528	ENSG00000158528	-0.181348	0.999831		8.45625	8.25256	8.52511	8.55266
COX8A	ENSG00000176340	ENSG00000176340	-0.181255	0.999831		8.52182	8.46207	8.80405	8.52472
IFRD2	ENSG00000214706	ENSG00000214706	-0.181242	0.999831		8.29889	8.39427	8.57615	8.47692
SMIM4	ENSG00000168273	ENSG00000168273	-0.181184	0.999831		5.3548	5.52253	5.55226	5.68407
USP21	ENSG00000143258	ENSG00000143258	-0.181131	0.999831		8.46368	8.79564	8.75378	8.88485
INTS15	ENSG00000146576	ENSG00000146576	-0.181114	0.999831		7.89366	7.78424	7.88095	8.15114
MYOZ3	ENSG00000164591	ENSG00000164591	-0.181113	0.999831		6.23649	5.82678	6.09499	6.34733
PCM1	ENSG00000078674	ENSG00000078674	-0.18107	0.999831		10.1301	10.1139	10.2725	10.3333
LRCH4	ENSG00000077454	ENSG00000077454	-0.181052	0.999831		6.23649	6.25823	6.6729	6.11724
GPN3	ENSG00000111231	ENSG00000111231	-0.18103	0.999831		7.48248	7.64857	7.51298	7.95573
LTBP1	ENSG00000049323	ENSG00000049323	-0.180855	0.999831		10.6428	10.3558	10.7547	10.6153
PCGF3	ENSG00000185619	ENSG00000185619	-0.180846	0.999831		8.77586	8.69278	8.85263	8.97708
NOP9	ENSG00000196943	ENSG00000196943	-0.180662	0.999831		8.34793	8.37876	8.48868	8.59806
DDAH2	ENSG00000213722	ENSG00000213722	-0.180645	0.999831		10.0619	9.90644	10.2129	10.118
LZTR1	ENSG00000099949	ENSG00000099949	-0.180595	0.999831		7.20931	7.63558	7.71569	7.50975
MYRF	ENSG00000124920	ENSG00000124920	-0.180547	0.999831		9.52164	9.36286	9.7657	9.46513
ZIC1	ENSG00000152977	ENSG00000152977	-0.180464	0.999831		6.10954	5.70771	6.17867	6.01383
MOSPD2	ENSG00000130150	ENSG00000130150	-0.180459	0.999831		6.84952	6.70632	6.78395	7.11932
TRIM68	ENSG00000167333	ENSG00000167333	-0.180305	0.999831		7.61525	7.41004	7.44701	7.91326
CERS6	ENSG00000172292	ENSG00000172292	-0.180304	0.999831		9.19306	9.20034	9.29841	9.45282
DAGLB	ENSG00000164535	ENSG00000164535	-0.180301	0.999831		7.85461	7.47712	7.87469	7.83958
COBLL1	ENSG00000082438	ENSG00000082438	-0.180089	0.999831		8.28217	8.2483	8.54495	8.33398
PRKD3	ENSG00000115825	ENSG00000115825	-0.180084	0.999831		9.58947	9.25657	9.55089	9.67245
ENSG00000268119	ENSG00000268119	ENSG00000268119	-0.179969	0.999831		6.0115	5.95781	6.1582	6.16628
GTF2I	ENSG00000263001	ENSG00000263001	-0.179835	0.999831		9.03735	8.86406	9.11409	9.15165
RAD18	ENSG00000070950	ENSG00000070950	-0.179624	0.999831		6.70645	6.70632	6.94795	6.81544
ZW10	ENSG00000086827	ENSG00000086827	-0.17945	0.999831		8.48576	8.39812	8.5211	8.71805
CLK1	ENSG00000013441	ENSG00000013441	-0.179395	0.999831		9.65588	9.99683	10.0572	9.97221
PSMD9	ENSG00000110801	ENSG00000110801	-0.179345	0.999831		5.11148	5.80374	5.93574	5.34378
TAFA5	ENSG00000219438	ENSG00000219438	-0.179335	0.999831		7.69952	7.3792	7.59903	7.84712
RBM5	ENSG00000003756	ENSG00000003756	-0.17923	0.999831		10.4124	10.5133	10.7884	10.4787
B9D1	ENSG00000108641	ENSG00000108641	-0.179211	0.999831		6.50501	6.779	6.83643	6.81544
TTC32	ENSG00000183891	ENSG00000183891	-0.179194	0.999831		6.14697	6.05858	5.91148	6.58233
VIPAS39	ENSG00000151445	ENSG00000151445	-0.179063	0.999831		8.70862	8.38654	8.71576	8.7546
CLU	ENSG00000120885	ENSG00000120885	-0.179022	0.999831		11.137	11.3399	11.3967	11.4451
ZBTB8A	ENSG00000160062	ENSG00000160062	-0.179012	0.999831		6.71893	6.81402	6.6729	7.18028
THAP6	ENSG00000174796	ENSG00000174796	-0.178971	0.999831		6.84952	6.94615	6.89945	7.23878
RFX3	ENSG00000080298	ENSG00000080298	-0.178947	0.999831		8.27796	8.15124	8.31464	8.47205
PHIP	ENSG00000146247	ENSG00000146247	-0.17882	0.999831		9.91238	9.92123	10.0151	10.1731
DENND6A	ENSG00000174839	ENSG00000174839	-0.178739	0.999831		7.66124	7.3947	7.63651	7.78566
POMT1	ENSG00000130714	ENSG00000130714	-0.178588	0.999831		8.32362	8.23113	8.55673	8.34467
GTPBP1	ENSG00000100226	ENSG00000100226	-0.178516	0.999831		9.18184	9.10224	9.2363	9.40254
SRSF12	ENSG00000154548	ENSG00000154548	-0.178394	0.999831		6.54761	6.97738	6.93598	6.97536
ATP5MG	ENSG00000167283	ENSG00000167283	-0.178355	0.999831		7.88261	7.68054	7.98922	7.93466
THAP2	ENSG00000173451	ENSG00000173451	-0.178276	0.999831		6.77976	6.64281	6.87457	6.90486
PRDM15	ENSG00000141956	ENSG00000141956	-0.178269	0.999831		7.44541	7.33166	7.5049	7.62827
CTPS1	ENSG00000171793	ENSG00000171793	-0.178196	0.999831		8.98665	8.94	9.05718	9.22293
CYRIA	ENSG00000197872	ENSG00000197872	-0.1781	0.999831		5.7202	5.57791	6.02888	5.57931
ENSG00000242588	ENSG00000242588	ENSG00000242588	-0.178092	0.999831		9.32749	9.25445	9.62921	9.28532
TRIM3	ENSG00000110171	ENSG00000110171	-0.178052	0.999831		7.26143	6.97738	7.48038	7.09419
SLC50A1	ENSG00000169241	ENSG00000169241	-0.178048	0.999831		7.43031	7.53423	7.77739	7.52863
MGAT4A	ENSG00000071073	ENSG00000071073	-0.177992	0.999831		8.22207	8.05206	8.37797	8.25115
ZNF215	ENSG00000149054	ENSG00000149054	-0.177972	0.999831		6.10954	6.37226	6.31436	6.52707
DNAJB4	ENSG00000162616	ENSG00000162616	-0.177866	0.999831		7.89366	7.89195	7.95995	8.1753
WDR4	ENSG00000160193	ENSG00000160193	-0.177856	0.999831		6.87205	6.74312	6.99488	6.97536
FOXA1	ENSG00000129514	ENSG00000129514	-0.177786	0.999831		9.92051	9.82152	10.0764	10.0214
GGPS1	ENSG00000152904	ENSG00000152904	-0.177775	0.999831		7.60183	7.60258	7.81056	7.74588
FIP1L1	ENSG00000145216	ENSG00000145216	-0.177645	0.999831		7.88261	8.2483	8.37354	8.12035
EPB41L4A-AS1	ENSG00000224032	ENSG00000224032	-0.177639	0.999831		8.30304	8.27368	8.49685	8.4325
ARHGEF28	ENSG00000214944	ENSG00000214944	-0.177609	0.999831		6.58899	6.57639	6.70147	6.81544
IGLON5	ENSG00000142549	ENSG00000142549	-0.177299	0.999831		9.69747	9.69418	9.89503	9.84994
HSF2	ENSG00000025156	ENSG00000025156	-0.17725	0.999831		8.05985	8.07149	8.19414	8.29039
RPL36A	ENSG00000241343	ENSG00000241343	-0.177171	0.999831		6.14697	5.70771	6.09499	6.14197
N6AMT1	ENSG00000156239	ENSG00000156239	-0.177149	0.999831		8.29889	8.18283	8.43439	8.40211
PSMC5	ENSG00000087191	ENSG00000087191	-0.17714	0.999831		9.67842	9.56823	9.88883	9.70601
EZH2	ENSG00000106462	ENSG00000106462	-0.177123	0.999831		8.5777	8.48397	8.66588	8.75058
ARMC9	ENSG00000135931	ENSG00000135931	-0.177105	0.999831		8.27796	8.15579	8.38239	8.40722
FEN1	ENSG00000168496	ENSG00000168496	-0.177105	0.999831		8.71175	8.73603	8.85899	8.9423
TMEM19	ENSG00000139291	ENSG00000139291	-0.177061	0.999831		6.21903	6.47793	6.43838	6.61802
RAB2B	ENSG00000129472	ENSG00000129472	-0.176995	0.999831		7.91551	8.11425	8.17898	8.2108
CSTF3	ENSG00000176102	ENSG00000176102	-0.176902	0.999831		8.83725	8.69278	8.97472	8.91027
INO80	ENSG00000128908	ENSG00000128908	-0.176841	0.999831		8.71175	8.62539	8.78749	8.90305
OLFML2A	ENSG00000185585	ENSG00000185585	-0.176806	0.999831		6.88318	6.8482	6.94795	7.13172
DOCK3	ENSG00000088538	ENSG00000088538	-0.17673	0.999831		6.80339	6.60333	7.0735	6.65286
AKR1B1	ENSG00000085662	ENSG00000085662	-0.176649	0.999831		9.22404	9.22873	9.34443	9.46022
CCDC25	ENSG00000147419	ENSG00000147419	-0.176604	0.999831		8.77287	8.88342	8.96001	9.05077
UGCG	ENSG00000148154	ENSG00000148154	-0.176524	0.999831		8.24813	8.21375	8.42156	8.39183
NEK8	ENSG00000160602	ENSG00000160602	-0.176387	0.999831		6.51935	6.32449	6.59888	6.60029
RNF215	ENSG00000099999	ENSG00000099999	-0.176336	0.999831		7.68051	7.49161	7.89957	7.61066
ZBTB18	ENSG00000179456	ENSG00000179456	-0.176251	0.999831		8.76387	8.73603	8.95111	8.89943
ZNF696	ENSG00000185730	ENSG00000185730	-0.176224	0.999831		7.14602	7.05749	7.15841	7.39097
ENSG00000290425	ENSG00000290425	ENSG00000290425	-0.17621	0.999831		8.19105	8.19174	8.70168	7.92043
SIRT3	ENSG00000142082	ENSG00000142082	-0.176064	0.999831		7.36828	7.26574	7.29593	7.67139
CADPS2	ENSG00000081803	ENSG00000081803	-0.175942	0.999831		8.75177	8.99951	8.50092	9.45776
SLC35A3	ENSG00000117620	ENSG00000117620	-0.175923	0.999831		7.27839	7.26574	7.10593	7.72966
GOSR2	ENSG00000108433	ENSG00000108433	-0.175874	0.999831		8.44502	8.67067	8.76058	8.71393
MAPK12	ENSG00000188130	ENSG00000188130	-0.175777	0.999831		7.87705	7.73027	8.02357	7.93466
EZH1	ENSG00000108799	ENSG00000108799	-0.175629	0.999831		8.20443	8.37876	8.57228	8.35529
MFSD13A	ENSG00000138111	ENSG00000138111	-0.175618	0.999831		5.03369	5.60482	5.11594	5.84335
CCDC80	ENSG00000091986	ENSG00000091986	-0.1756	0.999831		8.02006	8.37876	8.10604	8.62462
SNHG3	ENSG00000242125	ENSG00000242125	-0.175463	0.999831		9.37755	9.40749	9.65318	9.47489
ZC3H14	ENSG00000100722	ENSG00000100722	-0.175343	0.999831		10.1963	10.2786	10.3769	10.4493
AKNA	ENSG00000106948	ENSG00000106948	-0.175278	0.999831		7.2356	7.38697	7.30527	7.65429
DELE1	ENSG00000081791	ENSG00000081791	-0.17518	0.999831		9.18634	9.40366	9.54302	9.39997
LANCL1	ENSG00000115365	ENSG00000115365	-0.175107	0.999831		9.41062	9.47468	9.503	9.72659
ZNF761	ENSG00000160336	ENSG00000160336	-0.175078	0.999831		10.9813	10.8264	11.2216	10.9233
RAB40B	ENSG00000141542	ENSG00000141542	-0.175018	0.999831		5.7202	5.60482	5.67261	5.98678
PHLPP2	ENSG00000040199	ENSG00000040199	-0.174901	0.999831		7.2868	7.01799	7.30527	7.35968
C12orf57	ENSG00000111678	ENSG00000111678	-0.174882	0.999831		6.70645	6.73095	6.83643	6.94757
GNPDA2	ENSG00000163281	ENSG00000163281	-0.174812	0.999831		6.43108	6.779	6.71555	6.86084
ACP6	ENSG00000162836	ENSG00000162836	-0.17463	0.999831		7.53282	7.66144	8.03484	7.44166
TMEM8B	ENSG00000137103	ENSG00000137103	-0.174542	0.999831		7.31173	7.4988	7.48038	7.67986
CLIP2	ENSG00000106665	ENSG00000106665	-0.174521	0.999831		7.69952	7.77242	7.73655	8.06969
SETD1A	ENSG00000099381	ENSG00000099381	-0.174454	0.999831		8.72418	8.94	8.96296	9.05728
GPR162	ENSG00000250510	ENSG00000250510	-0.174302	0.999831		5.22082	5.55048	5.55226	5.57931
MBD6	ENSG00000166987	ENSG00000166987	-0.174281	0.999831		9.08393	8.98422	9.35347	9.04422
TMEM198B	ENSG00000182796	ENSG00000182796	-0.174262	0.999831		7.62191	7.66784	7.94807	7.67139
HAUS3	ENSG00000214367	ENSG00000214367	-0.174207	0.999831		5.14885	5.49403	5.88681	4.95456
ID4	ENSG00000172201	ENSG00000172201	-0.17406	0.999831		10.6205	10.7388	10.7487	10.955
SRSF6	ENSG00000124193	ENSG00000124193	-0.174058	0.999831		11.1544	11.3808	11.4482	11.4438
DBF4	ENSG00000006634	ENSG00000006634	-0.174007	0.999831		7.64171	7.71182	7.7639	7.93466
PTOV1	ENSG00000104960	ENSG00000104960	-0.173927	0.999831		9.11258	9.21569	9.51512	9.13326
TMEM161B	ENSG00000164180	ENSG00000164180	-0.17387	0.999831		7.96874	7.94029	8.19915	8.05022
PSMA3-AS1	ENSG00000257621	ENSG00000257621	-0.173666	0.999831		8.37578	8.10486	8.60668	8.19907
NDE1	ENSG00000072864	ENSG00000072864	-0.173585	0.999831		6.86083	6.62977	7.01779	6.81544
RARA	ENSG00000131759	ENSG00000131759	-0.173555	0.999831		7.88815	8.10956	8.2338	8.11412
CCDC57	ENSG00000176155	ENSG00000176155	-0.173316	0.999831		8.36788	8.31501	8.541	8.48661
BBLN	ENSG00000171159	ENSG00000171159	-0.173289	0.999831		7.4529	7.49161	7.64389	7.64567
DCAF17	ENSG00000115827	ENSG00000115827	-0.173225	0.999831		8.33177	8.48759	8.45131	8.7098
TMEM132A	ENSG00000006118	ENSG00000006118	-0.173214	0.999831		10.2553	10.2383	10.5131	10.3185
SPR	ENSG00000116096	ENSG00000116096	-0.173203	0.999831		6.0115	6.24118	6.55258	5.98678
ATIC	ENSG00000138363	ENSG00000138363	-0.173197	0.999831		10.2283	10.1769	10.349	10.4027
TMEM80	ENSG00000177042	ENSG00000177042	-0.173119	0.999831		7.17349	7.40239	7.56833	7.3491
PRXL2A	ENSG00000122378	ENSG00000122378	-0.172939	0.999831		10.3172	10.3177	10.4043	10.5727
FBLN7	ENSG00000144152	ENSG00000144152	-0.172886	0.999831		5.4174	5.60482	5.31399	5.98678
GRAMD1A	ENSG00000089351	ENSG00000089351	-0.172882	0.999831		9.84566	9.59197	10.0886	9.67245
MASP2	ENSG00000009724	ENSG00000009724	-0.172867	0.999831		5.47739	5.52253	5.55226	5.78173
ARPC5L	ENSG00000136950	ENSG00000136950	-0.172855	0.999831		8.37183	8.26527	8.5291	8.45241
CCNQ	ENSG00000262919	ENSG00000262919	-0.172692	0.999831		7.0406	6.8482	7.189	7.04258
RBM15	ENSG00000162775	ENSG00000162775	-0.172516	0.999831		7.63514	7.53423	7.84298	7.66287
LMAN2L	ENSG00000114988	ENSG00000114988	-0.172305	0.999831		8.56047	8.70838	8.75718	8.85898
AMN	ENSG00000166126	ENSG00000166126	-0.172272	0.999831		9.00968	9.44706	9.51713	9.30735
LSM12	ENSG00000161654	ENSG00000161654	-0.172268	0.999831		8.10809	8.37094	8.38239	8.45241
ARHGAP39	ENSG00000147799	ENSG00000147799	-0.172267	0.999831		7.70581	7.70562	7.90572	7.84712
NBPF8	ENSG00000270231	ENSG00000270231	-0.171976	0.999831		7.30347	7.32358	7.62164	7.3277
METAP2	ENSG00000111142	ENSG00000111142	-0.171961	0.999831		10.7317	10.735	10.8764	10.9339
CREBZF	ENSG00000137504	ENSG00000137504	-0.171757	0.999831		9.74553	9.97379	10.0737	9.99614
POGLUT1	ENSG00000163389	ENSG00000163389	-0.171647	0.999831		8.05001	8.17836	8.2338	8.33933
NGDN	ENSG00000129460	ENSG00000129460	-0.171576	0.999831		8.02006	8.23974	8.16365	8.4375
STAT5B	ENSG00000173757	ENSG00000173757	-0.171459	0.999831		9.01222	8.95837	9.1378	9.1758
ALDH2	ENSG00000111275	ENSG00000111275	-0.171422	0.999831		10.9754	10.8969	11.128	11.0874
CDK1	ENSG00000170312	ENSG00000170312	-0.171315	0.999831		9.143	9.12797	9.11409	9.47975
GDPD1	ENSG00000153982	ENSG00000153982	-0.171276	0.999831		7.07013	6.50675	7.08439	6.87566
PHF2	ENSG00000197724	ENSG00000197724	-0.171276	0.999831		8.4821	8.37486	8.60668	8.59358
TPST1	ENSG00000169902	ENSG00000169902	-0.171215	0.999831		7.58829	8.01743	7.84938	8.12035
ALKBH2	ENSG00000189046	ENSG00000189046	-0.171159	0.999831		6.75573	6.79077	6.81043	7.06861
ADPRS	ENSG00000116863	ENSG00000116863	-0.170952	0.999831		8.0251	8.12823	8.2338	8.26247
SRGAP2C	ENSG00000171943	ENSG00000171943	-0.170842	0.999831		6.12838	5.87179	6.1582	6.1902
TRMT61A	ENSG00000166166	ENSG00000166166	-0.170733	0.999831		7.10857	7.03787	7.47211	6.96153
PIK3R1	ENSG00000145675	ENSG00000145675	-0.170732	0.999831		10.3151	10.3696	10.4141	10.6075
SPEG	ENSG00000072195	ENSG00000072195	-0.170693	0.999831		7.95297	7.83058	8.14817	7.96962
SMDT1	ENSG00000183172	ENSG00000183172	-0.170681	0.999831		6.90519	6.94615	6.99488	7.19217
PLXNA2	ENSG00000076356	ENSG00000076356	-0.170644	0.999831		8.60821	8.51623	8.42156	8.99416
RFC5	ENSG00000111445	ENSG00000111445	-0.170538	0.999831		7.53282	7.52016	7.30527	8.01048
RFX2	ENSG00000087903	ENSG00000087903	-0.170469	0.999831		7.84325	7.33166	7.85575	7.69665
OGG1	ENSG00000114026	ENSG00000114026	-0.170458	0.999831		7.73067	7.76647	7.97758	7.85462
ARHGAP19	ENSG00000213390	ENSG00000213390	-0.170399	0.999831		8.22207	8.02243	8.10604	8.46717
DMTF1	ENSG00000135164	ENSG00000135164	-0.170374	0.999831		10.031	10.1531	10.3089	10.2159
SHD	ENSG00000105251	ENSG00000105251	-0.170323	0.999831		6.79162	7.27415	7.14806	7.295
RNF214	ENSG00000167257	ENSG00000167257	-0.170272	0.999831		8.43371	8.53733	8.66588	8.64639
SOX12	ENSG00000177732	ENSG00000177732	-0.170227	0.999831		9.56029	9.38049	9.78919	9.47732
NBPF20	ENSG00000162825	ENSG00000162825	-0.17009	0.999831		6.47589	5.89378	6.47194	6.28207
PTPRS	ENSG00000105426	ENSG00000105426	-0.170087	0.999831		9.67842	9.70975	9.86693	9.86115
STRBP	ENSG00000165209	ENSG00000165209	-0.170072	0.999831		9.24144	9.13722	9.40215	9.31553
PIGT	ENSG00000124155	ENSG00000124155	-0.169929	0.999831		9.46535	9.18481	9.57232	9.42538
CBR1	ENSG00000159228	ENSG00000159228	-0.16991	0.999831		6.58899	6.52095	6.62894	6.81544
TGFB1	ENSG00000105329	ENSG00000105329	-0.169692	0.999831		8.37183	7.53423	8.58	7.62827
SPC24	ENSG00000161888	ENSG00000161888	-0.169672	0.999831		5.59038	5.82678	5.88681	5.8732
C1orf35	ENSG00000143793	ENSG00000143793	-0.169633	0.999831		7.25287	7.25728	7.52902	7.30598
HMGN2	ENSG00000198830	ENSG00000198830	-0.16961	0.999831		10.5207	10.7174	10.6578	10.9161
BTG3	ENSG00000154640	ENSG00000154640	-0.169421	0.999831		6.21903	6.44852	6.21876	6.75259
HERC1	ENSG00000103657	ENSG00000103657	-0.169339	0.999831		9.09833	9.09514	9.20421	9.32636
CELF4	ENSG00000101489	ENSG00000101489	-0.169292	0.999831		6.12838	6.47793	6.31436	6.63555
ZNF680	ENSG00000173041	ENSG00000173041	-0.169263	0.999831		7.57462	7.29081	7.4886	7.72147
GNPNAT1	ENSG00000100522	ENSG00000100522	-0.169199	0.999831		8.29056	8.38265	8.18405	8.7745
SH3BP1	ENSG00000100092	ENSG00000100092	-0.169175	0.999831		5.3548	5.70771	5.93574	5.42663
ZIC5	ENSG00000139800	ENSG00000139800	-0.168987	0.999831		8.7548	8.55469	8.93916	8.70151
MPHOSPH10	ENSG00000124383	ENSG00000124383	-0.168965	0.999831		8.69289	8.76017	8.83017	8.9598
CDK11B	ENSG00000248333	ENSG00000248333	-0.168741	0.999831		8.31953	8.28204	8.48046	8.45735
CZIB	ENSG00000162384	ENSG00000162384	-0.168697	0.999831		8.78776	8.66748	8.80734	8.98394
PLAG1	ENSG00000181690	ENSG00000181690	-0.168673	0.999831		7.74294	7.43275	7.75029	7.77779
GNL3L	ENSG00000130119	ENSG00000130119	-0.168511	0.999831		8.67699	8.77209	8.88414	8.90305
HYAL2	ENSG00000068001	ENSG00000068001	-0.168477	0.999831		9.33562	9.55104	9.50502	9.72045
ENSG00000276855	ENSG00000276855	ENSG00000276855	-0.168383	0.999831		5.66966	4.85198	5.42096	5.54263
SSRP1	ENSG00000149136	ENSG00000149136	-0.168368	0.999831		10.9123	10.6949	11.0187	10.9313
RASAL2	ENSG00000075391	ENSG00000075391	-0.168278	0.999831		8.23516	8.22247	8.39119	8.40211
LARS1	ENSG00000133706	ENSG00000133706	-0.168276	0.999831		10.7883	10.8106	10.8351	11.0906
P2RX4	ENSG00000135124	ENSG00000135124	-0.168275	0.999831		7.05051	7.04771	7.31455	7.10681
GTSE1	ENSG00000075218	ENSG00000075218	-0.168169	0.999831		6.93758	6.80244	7.08439	6.98906
PHYH	ENSG00000107537	ENSG00000107537	-0.16811	0.999831		6.95878	7.21424	7.34203	7.16829
RBM39	ENSG00000131051	ENSG00000131051	-0.168059	0.999831		11.7378	11.8818	12.0177	11.9402
ARHGEF2	ENSG00000116584	ENSG00000116584	-0.16804	0.999831		9.44295	9.33501	9.503	9.61177
MTERF4	ENSG00000122085	ENSG00000122085	-0.168004	0.999831		9.24144	9.4765	9.50096	9.56224
INPP4A	ENSG00000040933	ENSG00000040933	-0.167908	0.999831		8.72418	8.42101	8.78415	8.7098
TMEM101	ENSG00000091947	ENSG00000091947	-0.167827	0.999831		8.55352	8.55814	8.62545	8.81736
ZWILCH	ENSG00000174442	ENSG00000174442	-0.167724	0.999831		7.86025	8.04716	7.94807	8.28485
ENSG00000274979	ENSG00000274979	ENSG00000274979	-0.167704	0.999831		8.4821	9.01715	8.70874	9.14554
TIA1	ENSG00000116001	ENSG00000116001	-0.167621	0.999831		11.0777	11.392	11.4152	11.4067
ADAT1	ENSG00000065457	ENSG00000065457	-0.167594	0.999831		7.51146	7.8588	7.75029	7.96962
TSTD2	ENSG00000136925	ENSG00000136925	-0.167551	0.999831		7.87705	7.65502	7.86209	8.01048
PI4KAP2	ENSG00000183506	ENSG00000183506	-0.167293	0.999831		7.79102	7.83058	8.14817	7.77779
CDC25C	ENSG00000158402	ENSG00000158402	-0.16717	0.999831		6.60252	6.34059	6.59888	6.68687
ZSCAN23	ENSG00000187987	ENSG00000187987	-0.1671	0.999831		5.47739	5.60482	5.19845	6.09207
ZNF580	ENSG00000213015	ENSG00000213015	-0.166857	0.999831		7.07983	6.98764	7.21896	7.18028
HEXA	ENSG00000213614	ENSG00000213614	-0.166769	0.999831		7.19151	7.48438	7.44701	7.57478
NMRAL1	ENSG00000153406	ENSG00000153406	-0.166717	0.999831		7.68687	7.77834	8.04045	7.73779
NUP85	ENSG00000125450	ENSG00000125450	-0.166686	0.999831		8.61156	8.64821	8.84305	8.74655
HEPH	ENSG00000089472	ENSG00000089472	-0.166649	0.999831		10.5757	10.4636	10.6162	10.7561
PLEKHG5	ENSG00000171680	ENSG00000171680	-0.166638	0.999831		8.28217	8.37876	8.58	8.40722
SENP7	ENSG00000138468	ENSG00000138468	-0.166505	0.999831		8.49667	8.61219	8.64764	8.79414
TMEM60	ENSG00000135211	ENSG00000135211	-0.166331	0.999831		6.75573	6.8816	6.89945	7.06861
ARHGEF40	ENSG00000165801	ENSG00000165801	-0.166314	0.999831		8.87955	8.76912	8.80405	9.16075
BCOR	ENSG00000183337	ENSG00000183337	-0.166051	0.999831		8.52182	8.56157	8.70522	8.7098
MLLT11	ENSG00000213190	ENSG00000213190	-0.165942	0.999831		8.10809	7.8532	8.03484	8.26247
NFYB	ENSG00000120837	ENSG00000120837	-0.165919	0.999831		8.66736	8.69904	8.82043	8.87751
NAE1	ENSG00000159593	ENSG00000159593	-0.165861	0.999831		9.4983	9.57845	9.62175	9.78468
ATP1B3	ENSG00000069849	ENSG00000069849	-0.165857	0.999831		10.0802	9.91184	10.1508	10.1775
FAM200B	ENSG00000237765	ENSG00000237765	-0.165754	0.999831		6.68116	6.56273	6.84925	6.7201
MYCBP2	ENSG00000005810	ENSG00000005810	-0.165664	0.999831		8.52182	8.4694	8.65861	8.66358
ACIN1	ENSG00000100813	ENSG00000100813	-0.165624	0.999831		12.018	12.0232	12.253	12.1155
EVC	ENSG00000072840	ENSG00000072840	-0.165591	0.999831		9.58266	9.42458	9.53907	9.79447
RRM1	ENSG00000167325	ENSG00000167325	-0.165587	0.999831		9.34973	9.21569	9.23141	9.64243
CCNL2	ENSG00000221978	ENSG00000221978	-0.165548	0.999831		11.0139	11.3003	11.5212	11.1072
LUC7L2	ENSG00000146963	ENSG00000146963	-0.165507	0.999831		7.66769	7.91363	7.86841	8.05022
FAM8A1	ENSG00000137414	ENSG00000137414	-0.165402	0.999831		8.37578	8.54777	8.65497	8.60252
NPR2	ENSG00000159899	ENSG00000159899	-0.165385	0.999831		6.7678	7.33166	7.35108	7.11932
THAP1	ENSG00000131931	ENSG00000131931	-0.165303	0.999831		6.18345	6.70632	6.62894	6.63555
ZNF528-AS1	ENSG00000269834	ENSG00000269834	-0.165301	0.999831		7.81447	8.07149	8.05713	8.1693
IFT172	ENSG00000138002	ENSG00000138002	-0.165235	0.999831		7.95825	7.84193	8.11137	8.01718
TCTN2	ENSG00000168778	ENSG00000168778	-0.165091	0.999831		6.62921	6.73095	6.78395	6.90486
PON2	ENSG00000105854	ENSG00000105854	-0.165012	0.999831		9.26504	9.34302	9.46392	9.47489
RPL3P4	ENSG00000232573	ENSG00000232573	-0.164959	0.999831		6.80339	6.93559	6.94795	7.11932
ZNF17	ENSG00000186272	ENSG00000186272	-0.164917	0.999831		5.79283	6.22393	6.13743	6.23686
IHH	ENSG00000163501	ENSG00000163501	-0.16474	0.999831		10.6566	10.7411	10.8787	10.8492
TMLHE	ENSG00000185973	ENSG00000185973	-0.164732	0.999831		6.81506	6.97738	6.9239	7.19217
RFNG	ENSG00000169733	ENSG00000169733	-0.164676	0.999831		8.52538	8.75717	8.95408	8.64639
SLAIN2	ENSG00000109171	ENSG00000109171	-0.164636	0.999831		9.04975	9.03457	9.07912	9.32636
METTL3	ENSG00000165819	ENSG00000165819	-0.164615	0.999831		8.66091	8.9479	9.0627	8.88118
KARS1	ENSG00000065427	ENSG00000065427	-0.164599	0.999831		10.4353	10.5466	10.632	10.6811
ZBTB48	ENSG00000204859	ENSG00000204859	-0.164545	0.999831		7.83181	8.02243	8.30536	7.83958
UNK	ENSG00000132478	ENSG00000132478	-0.164539	0.999831		8.29473	8.39041	8.541	8.47205
TMEM98	ENSG00000006042	ENSG00000006042	-0.164466	0.999831		10.8132	10.6775	10.9452	10.8761
TMEM209	ENSG00000146842	ENSG00000146842	-0.164424	0.999831		7.74294	7.99726	7.98341	8.09524
LINC02593	ENSG00000223764	ENSG00000223764	-0.164366	0.999831		8.91795	8.83026	9.37136	8.59806
EXPH5	ENSG00000110723	ENSG00000110723	-0.164364	0.999831		8.3277	8.33121	8.57228	8.40722
MTRFR	ENSG00000130921	ENSG00000130921	-0.164322	0.999831		6.91607	7.12411	7.23859	7.13172
[truncated: 60,704 more rows]
