# Supplementary material for: Oxidative stress and GPX2 control pancreatic vs. non-pancreatic cell fate in human endoderm
Source: Nat Commun. 2026 Jan 3;17:1407. doi: 10.1038/s41467-025-68145-x (PMC12881361; doi:10.1038/s41467-025-68145-x)
Supplement: Supplementary file 4 — Supplementary Data 2 [file 41467_2025_68145_MOESM4_ESM.xlsx]

## Sheet: Fig. 3G
Suppl. Table 2: d8 scRNA-Seq - DE analysis between genotypes for PROGENy pathways
	p_val	log_fc	rate1	rate2	padj	feature	comp
Hypoxia	6.08968e-26	-0.368349	1	1	8.52555e-25	Hypoxia	KO_vs_WT
MAPK	3.02439e-14	-0.319621	1	1	4.23414e-13	MAPK	KO_vs_WT
NFkB	2.24073e-08	-0.124734	1	1	3.13703e-07	NFkB	KO_vs_WT
TGFb	7.15883e-06	0.178708	1	1	0.000100224	TGFb	KO_vs_WT
EGFR	0.000181172	-0.335591	1	1	0.00253641	EGFR	KO_vs_WT
VEGF	0.00431037	0.222566	1	1	0.0603451	VEGF	KO_vs_WT
p53	0.0773283	0.219021	1	1	1	p53	KO_vs_WT

## Sheet: Supplementary Fig. 4E
Suppl. Table 2: d8 scRNA-Seq - DE analysis for clusters
	feature	ave_expr	log_fc	stat	pvalue	padj	rate1	rate2	group1	feature_rank
1	KHDRBS2	9.77362	1.30629	801.172	7.7446e-11	4.56931e-09	0.634146	0.315949	PFG_1	1
2	DCDC2	7.5501	1.89511	475.18	1.00154e-09	2.95455e-08	0.270414	0.0805501	PFG_1	2
3	MARCHF1	6.03946	3.38776	396.965	2.40687e-09	4.73351e-08	0.153765	0.0201822	PFG_1	3
4	UNC5D	8.11	1.6097	348.369	4.53277e-09	6.68583e-08	0.314952	0.123415	PFG_1	4
5	CACHD1	7.38071	1.4121	288.469	1.12847e-08	1.14469e-07	0.240721	0.0862654	PFG_1	5
6	ERBB4	9.7813	1.24615	286.609	1.16409e-08	1.14469e-07	0.567338	0.307555	PFG_1	6
7	EDIL3	8.02046	1.65658	268.066	1.6065e-08	1.35405e-07	0.295864	0.103054	PFG_1	7
8	EPHA4	8.32107	1.26323	242.991	2.57441e-08	1.7701e-07	0.346766	0.145383	PFG_1	8
9	WWC2	8.59905	1.14394	240.585	2.70015e-08	1.7701e-07	0.352068	0.185926	PFG_1	9
10	DIAPH3	7.84357	1.38141	214.839	4.63923e-08	2.63994e-07	0.304348	0.0880514	PFG_1	10
11	CPNE4	6.76656	1.85478	212.194	4.92192e-08	2.63994e-07	0.173913	0.0505447	PFG_1	11
12	SORCS1	6.71733	1.94548	192.096	7.90296e-08	3.67714e-07	0.194062	0.0478657	PFG_1	12
13	HS3ST4	7.34005	1.46448	191.09	8.10218e-08	3.67714e-07	0.26299	0.101268	PFG_1	13
14	ST6GALNAC3	7.58732	1.48404	174.741	1.2377e-07	4.75316e-07	0.273595	0.0943026	PFG_1	14
15	CEP128	7.46671	1.09857	173.639	1.27527e-07	4.75316e-07	0.257688	0.0903733	PFG_1	15
16	POLQ	5.97527	1.64883	172.716	1.30827e-07	4.75316e-07	0.125133	0.0314342	PFG_1	16
17	BRIP1	7.43489	1.4953	171.037	1.36955e-07	4.75316e-07	0.264051	0.0773352	PFG_1	17
18	TSPAN5	6.02083	1.85322	163.688	1.68534e-07	5.52416e-07	0.128314	0.0321486	PFG_1	18
19	SKA2	6.43111	1.38104	161.546	1.79301e-07	5.56776e-07	0.149523	0.0485801	PFG_1	19
20	ASPM	6.7286	1.46596	159.667	1.89423e-07	5.58797e-07	0.138918	0.0459011	PFG_1	20
21	AC092691.1	7.94006	1.03451	136.732	3.91671e-07	1.10041e-06	0.264051	0.114485	PFG_1	21
22	CENPP	7.53969	1.08998	128.829	5.16763e-07	1.38586e-06	0.256628	0.0996607	PFG_1	22
23	RFC3	7.44118	1.21321	126.157	5.69571e-07	1.46107e-06	0.248144	0.083765	PFG_1	23
24	KLHL14	6.57845	1.39118	124.581	6.03824e-07	1.4844e-06	0.144221	0.0487587	PFG_1	24
25	AC091057.1	6.47072	1.5295	118.704	7.55153e-07	1.78216e-06	0.168611	0.0476871	PFG_1	25
26	MELK	5.82504	1.58411	106.551	1.24183e-06	2.72282e-06	0.109226	0.0289337	PFG_1	26
27	CDKL5	6.99621	1.13875	106.463	1.24603e-06	2.72282e-06	0.181336	0.0723343	PFG_1	27
28	AF241726.1	7.0987	1.2555	101.278	1.56568e-06	3.29911e-06	0.248144	0.102161	PFG_1	28
29	ADAMTS18	6.74793	1.34363	99.8204	1.67277e-06	3.36159e-06	0.154825	0.05626	PFG_1	29
30	PRDM1	6.96288	1.37675	99.3485	1.70928e-06	3.36159e-06	0.191941	0.062154	PFG_1	30
31	B4GALT6	7.27478	1.00057	93.7348	2.22666e-06	4.23783e-06	0.207847	0.0916235	PFG_1	31
32	CCDC150	7.18867	1.20349	87.3472	3.06362e-06	5.64855e-06	0.219512	0.0818003	PFG_1	32
33	RALYL	6.23772	1.4824	82.9074	3.87397e-06	6.9262e-06	0.110286	0.0383997	PFG_1	33
34	EPB41L4A	6.6888	1.07531	82.2774	4.00834e-06	6.95565e-06	0.149523	0.0607251	PFG_1	34
35	PTCHD4	5.5952	1.95899	80.2033	4.49515e-06	7.57753e-06	0.103924	0.0262547	PFG_1	35
36	BLM	5.86547	1.33391	79.1626	4.76457e-06	7.8086e-06	0.113468	0.0326844	PFG_1	36
37	LINC01162	6.26085	1.24857	76.4153	5.57584e-06	8.8912e-06	0.111347	0.0407216	PFG_1	37
38	CENPE	6.57159	1.40724	72.3202	7.11745e-06	1.10508e-05	0.14316	0.0444722	PFG_1	38
39	NRCAM	7.21312	1.24622	69.2879	8.59701e-06	1.30057e-05	0.191941	0.0826933	PFG_1	39
40	FANCI	6.18939	1.43129	65.9465	1.06806e-05	1.57539e-05	0.127253	0.0382211	PFG_1	40
41	XACT	6.74047	1.55298	60.0815	1.60134e-05	2.30437e-05	0.123012	0.0484015	PFG_1	41
42	NCAPG2	5.97505	1.18655	58.0632	1.85617e-05	2.60748e-05	0.107105	0.0360779	PFG_1	42
43	NEGR1	6.29704	1.1597	56.4245	2.09897e-05	2.87998e-05	0.101803	0.0421504	PFG_1	43
44	CIT	6.01905	1.61522	55.1517	2.31442e-05	3.10343e-05	0.116649	0.03197	PFG_1	44
45	BUB1B	5.86362	1.3538	51.9036	2.99707e-05	3.92124e-05	0.106045	0.031077	PFG_1	45
46	CDK6	6.71689	1.10458	51.6584	3.05724e-05	3.92124e-05	0.138918	0.0605465	PFG_1	46
47	MIS18BP1	6.80445	1.03395	48.8167	3.88122e-05	4.8206e-05	0.158006	0.0626898	PFG_1	47
48	HERC3	5.02858	1.43434	48.7077	3.92184e-05	4.8206e-05	0.107105	0.0333988	PFG_1	48
49	ATAD2	6.64228	1.26325	48.149	4.11203e-05	4.92669e-05	0.163309	0.051795	PFG_1	49
50	BRCA1	5.92826	1.01998	47.9768	4.17516e-05	4.92669e-05	0.116649	0.0421504	PFG_1	50
51	NXPH2	6.16716	1.07437	43.7029	6.15327e-05	7.11849e-05	0.109226	0.0417932	PFG_1	51
52	CENPK	6.10647	1.42954	41.9558	7.27678e-05	8.25634e-05	0.124072	0.0366137	PFG_1	52
53	AC073529.1	6.26446	1.09601	41.4156	7.67317e-05	8.54183e-05	0.117709	0.0437578	PFG_1	53
54	DEPDC1B	6.03343	1.3993	41.2072	7.83309e-05	8.55838e-05	0.117709	0.0355421	PFG_1	54
55	PCDH15	5.85088	1.27946	39.0884	9.70875e-05	0.000104148	0.106045	0.043222	PFG_1	55
56	ECT2	6.02425	1.15342	38.745	0.000100608	0.000105998	0.102863	0.0369709	PFG_1	56
57	RAD54B	6.13189	1.08881	37.7277	0.000111994	0.000115924	0.11983	0.0417932	PFG_1	57
58	HERC3.1	5.19487	1.32294	34.6217	0.000157818	0.000160539	0.111347	0.0355421	PFG_1	58
59	POLE	5.8873	1.35896	24.8215	0.000560883	0.000560883	0.116649	0.0323272	PFG_1	59
60	FP671120.4	12.5814	1.655	1919.75	4.36167e-14	2.18083e-13	0.941576	0.831037	PEN_1	1
61	FP236383.3	12.9472	1.63351	618.892	2.62486e-11	6.56216e-11	0.995924	0.867723	PEN_1	2
62	AD000090.1	7.37487	1.77545	131.584	1.28921e-07	2.14868e-07	0.197011	0.0919738	PEN_1	3
63	CCDC200	7.00798	1.66311	91.0937	8.75716e-07	1.09464e-06	0.149457	0.0800896	PEN_1	4
64	MTRNR2L8	6.82812	1.03915	31.8446	0.000130589	0.000130589	0.177989	0.145884	PEN_1	5
65	POLG2	6.07205	2.77797	90.7601	7.39304e-07	1.84826e-05	0.28125	0.0361464	PEN_2	1
66	CENPF	7.89911	1.35693	44.6878	2.54276e-05	0.000237479	0.416667	0.0955631	PEN_2	2
67	INTS6	7.68624	1.63871	43.619	2.84975e-05	0.000237479	0.333333	0.111232	PEN_2	3
68	ARL6IP1	6.72344	1.42446	25.564	0.000305762	0.00191101	0.21875	0.0587962	PEN_2	4
69	GAR1	5.03192	1.81638	13.7468	0.00313081	0.015654	0.104167	0.0193919	PEN_2	5
70	LRRC23	6.50281	1.51319	12.1235	0.00470834	0.0171889	0.166667	0.0550729	PEN_2	6
71	ANGPT2	7.08204	1.00954	12.0371	0.0048129	0.0171889	0.166667	0.0753956	PEN_2	7
72	SNRPF	5.55465	1.62248	11.2184	0.00602316	0.0188224	0.114583	0.0285448	PEN_2	8
73	TTC19	6.15903	1.2693	9.27663	0.0104869	0.02846	0.135417	0.0435929	PEN_2	9
74	SNX25	6.931	1.05004	8.99579	0.011384	0.02846	0.197917	0.0736891	PEN_2	10
75	MIR17HG	5.90384	1.34613	8.49488	0.0133462	0.0303324	0.125	0.0345951	PEN_2	11
76	COPS4	5.68607	1.21997	7.6478	0.0175189	0.0326091	0.114583	0.0313373	PEN_2	12
77	CCZ1	6.00401	1.34094	7.50413	0.0183939	0.0326091	0.166667	0.0515048	PEN_2	13
78	CCNYL1	5.9214	1.2715	7.41152	0.0189776	0.0326091	0.135417	0.0363016	PEN_2	14
79	RNF2	6.21159	1.30397	7.31837	0.0195655	0.0326091	0.135417	0.044834	PEN_2	15
80	OSBPL11	5.69133	1.25956	6.69308	0.0242766	0.0379322	0.114583	0.0316475	PEN_2	16
81	AMD1	5.8766	1.14189	6.19442	0.0290352	0.0426988	0.104167	0.03444	PEN_2	17
82	LMNB2	5.96324	1.04719	5.60494	0.0361591	0.047034	0.104167	0.0375427	PEN_2	18
83	EIF3J	5.89607	1.24199	5.58751	0.0364079	0.047034	0.114583	0.0358362	PEN_2	19
84	AL132780.3	5.35634	1.36526	5.49429	0.0376272	0.047034	0.114583	0.0273038	PEN_2	20
85	USP1	5.84899	1.04063	5.09825	0.0439897	0.0523687	0.114583	0.0345951	PEN_2	21
86	NARS1	5.73494	1.02194	4.7892	0.0497444	0.0563822	0.104167	0.0325783	PEN_2	22
87	AMFR	5.74483	1.08464	4.68778	0.0518716	0.0563822	0.104167	0.0335092	PEN_2	23
88	DIS3L	5.77638	1.12025	4.32915	0.060234	0.0627438	0.104167	0.0341297	PEN_2	24
89	SERPINE2	5.8719	1.01563	3.38462	0.091407	0.091407	0.104167	0.03444	PEN_2	25
90	EEF1A1	10.167	1.07034	407.378	5.5332e-11	9.95977e-10	0.80791	0.303871	PEN_3	1
91	CD24	8.35146	1.0514	224.726	2.04947e-09	1.84452e-08	0.445198	0.137882	PEN_3	2
92	PNRC1	6.3435	1.57472	142.045	3.09789e-08	1.85873e-07	0.174011	0.0394202	PEN_3	3
93	TUBA1A	7.2496	1.14674	130.011	5.18086e-08	2.33139e-07	0.246328	0.0758352	PEN_3	4
94	CYP26A1	5.82269	1.51942	105.604	1.70869e-07	6.04251e-07	0.125424	0.0281068	PEN_3	5
95	ZFP36L1	8.08772	1.08873	102.579	2.01417e-07	6.04251e-07	0.375141	0.119852	PEN_3	6
96	SCD	6.99094	1.0697	77.1094	9.89547e-07	2.54455e-06	0.20565	0.0654057	PEN_3	7
97	PRKAB2	6.43574	1.16992	72.2633	1.41049e-06	3.1736e-06	0.161582	0.0475517	PEN_3	8
98	RPL15	6.57958	1.14036	68.3184	1.91136e-06	3.4881e-06	0.176271	0.0507336	PEN_3	9
99	FOXA1	6.75598	1.07956	68.144	1.93783e-06	3.4881e-06	0.189831	0.0604561	PEN_3	10
100	ATP5F1A	6.59915	1.10964	66.51	2.20822e-06	3.61345e-06	0.169492	0.0532084	PEN_3	11
101	FOXJ1	6.45132	1.13144	53.4238	7.02255e-06	1.05338e-05	0.159322	0.0498497	PEN_3	12
102	HHEX	6.05842	1.04323	44.4743	1.78838e-05	2.47622e-05	0.119774	0.0362383	PEN_3	13
103	DLK1	6.05456	1.08616	42.1554	2.33498e-05	3.00212e-05	0.112994	0.034117	PEN_3	14
104	UBB	6.2484	1.01093	40.8616	2.72334e-05	3.26801e-05	0.134463	0.0433092	PEN_3	15
105	ATXN7L3B	5.8345	1.00631	37.9249	3.91919e-05	4.40909e-05	0.102825	0.0328796	PEN_3	16
106	PERP	5.72429	1.22698	28.1076	0.000158514	0.000167839	0.107345	0.0293442	PEN_3	17
107	CCNG1	6.09173	1.03719	27.5293	0.000173934	0.000173934	0.123164	0.0394202	PEN_3	18
108	TUBB	8.76581	1.70151	625.859	5.13185e-11	9.49393e-09	0.721485	0.160908	PEN_4	1
109	IGF2	9.6282	1.26909	518.645	1.41091e-10	1.20769e-08	0.928382	0.387186	PEN_4	2
110	TUBA1B	7.84791	2.22053	487.933	1.95842e-10	1.20769e-08	0.578249	0.0854826	PEN_4	3
111	CENPF	7.69549	1.74962	381.065	7.3543e-10	2.95431e-08	0.413793	0.081103	PEN_4	4
112	PTMA	9.1185	1.26561	375.233	7.98463e-10	2.95431e-08	0.742706	0.228873	PEN_4	5
113	AC132217.2	9.375	1.2379	356.344	1.05153e-09	3.24223e-08	0.875332	0.373885	PEN_4	6
114	TOP2A	7.00932	2.21117	277.363	3.97583e-09	9.43939e-08	0.334218	0.0489862	PEN_4	7
115	NUCKS1	8.40599	1.44373	272.112	4.39792e-09	9.43939e-08	0.625995	0.158151	PEN_4	8
116	EEF1A1	10.2184	1.06966	269.892	4.59214e-09	9.43939e-08	0.851459	0.342741	PEN_4	9
117	HMGA1	7.71148	1.48753	249.828	6.90179e-09	1.27683e-07	0.472149	0.101054	PEN_4	10
118	PCNA	5.30596	2.72913	227.712	1.12491e-08	1.89189e-07	0.206897	0.016545	PEN_4	11
119	AC132217.1	7.62801	1.46778	185.218	3.30303e-08	4.87779e-07	0.742706	0.210057	PEN_4	12
120	HNRNPA1	9.03799	1.06356	183.9	3.42764e-08	4.87779e-07	0.681698	0.238118	PEN_4	13
121	HMGN2	6.82718	1.54459	165.688	5.88426e-08	7.65028e-07	0.299735	0.0639092	PEN_4	14
122	HELLS	8.27128	1.15727	163.497	6.30095e-08	7.65028e-07	0.546419	0.174371	PEN_4	15
123	NRG3	8.31804	1.03347	161.931	6.62173e-08	7.65028e-07	0.429708	0.145985	PEN_4	16
124	CBX5	7.57124	1.42992	157.728	7.58307e-08	7.65028e-07	0.421751	0.0989457	PEN_4	17
125	CD24	8.40786	1.04354	157.097	7.74093e-08	7.65028e-07	0.525199	0.158313	PEN_4	18
126	BRCA2	6.39801	1.64998	156.656	7.85704e-08	7.65028e-07	0.257294	0.0447689	PEN_4	19
127	SMC4	7.60119	1.72153	138.607	1.47131e-07	1.36096e-06	0.466844	0.0898621	PEN_4	20
128	RFC3	7.51598	1.47155	136.658	1.58156e-07	1.39328e-06	0.392573	0.0900243	PEN_4	21
129	GAPDH	7.24999	1.45532	133.382	1.78993e-07	1.4891e-06	0.366048	0.0806164	PEN_4	22
130	MKI67	6.47134	1.76697	132.507	1.85131e-07	1.4891e-06	0.228117	0.0413625	PEN_4	23
131	FTH1	7.77552	1.24564	128.051	2.20247e-07	1.69602e-06	0.437666	0.113058	PEN_4	24
132	DEK	7.12357	1.32823	127.056	2.29192e-07	1.69602e-06	0.334218	0.0786699	PEN_4	25
133	ZFP36L1	8.14589	1.1526	117.238	3.44254e-07	2.40094e-06	0.514589	0.13236	PEN_4	26
134	HMGB1	8.39621	1.04749	116.827	3.50407e-07	2.40094e-06	0.538462	0.175507	PEN_4	27
135	ZFP36L2	7.4888	1.45773	115.254	3.75192e-07	2.47895e-06	0.392573	0.091322	PEN_4	28
136	YBX1	7.55274	1.01989	111.642	4.40427e-07	2.73954e-06	0.344828	0.105921	PEN_4	29
137	NEK2	4.26479	2.70827	111.602	4.4425e-07	2.73954e-06	0.100796	0.00778589	PEN_4	30
138	EEF1G	7.50716	1.05829	107.649	5.28765e-07	3.13423e-06	0.3687	0.101054	PEN_4	31
139	HSPD1	7.596	1.05473	107.112	5.42137e-07	3.13423e-06	0.392573	0.111111	PEN_4	32
140	BRIP1	7.50086	1.22105	103.535	6.42531e-07	3.60207e-06	0.376658	0.0875912	PEN_4	33
141	PFN1	7.00217	1.22467	101.543	7.08022e-07	3.76616e-06	0.278515	0.0720195	PEN_4	34
142	KIF11	5.51149	2.07018	101.431	7.12517e-07	3.76616e-06	0.177719	0.0238443	PEN_4	35
143	RTKN2	5.70135	1.96765	98.9027	8.07731e-07	4.15084e-06	0.188329	0.0269262	PEN_4	36
144	KIF18B	5.82033	1.67131	98.0609	8.42809e-07	4.21405e-06	0.190981	0.0290349	PEN_4	37
145	ASPM	6.80238	1.49179	94.6616	1.00346e-06	4.88525e-06	0.259947	0.0470397	PEN_4	38
146	HMGB2	5.74618	2.00784	91.8345	1.16632e-06	5.53253e-06	0.198939	0.0262774	PEN_4	39
147	SERBP1	7.32826	1.08963	82.8365	1.93471e-06	8.94804e-06	0.31565	0.0924574	PEN_4	40
148	RRM2	4.69633	2.35576	78.8	2.47504e-06	1.11678e-05	0.122016	0.0120032	PEN_4	41
149	SRSF2	6.86263	1.4367	75.3385	3.06859e-06	1.35164e-05	0.291777	0.0635848	PEN_4	42
150	FANCI	6.26454	1.35377	72.6521	3.65709e-06	1.52901e-05	0.196286	0.0421736	PEN_4	43
151	SCD	7.0508	1.20615	72.586	3.67215e-06	1.52901e-05	0.291777	0.0716951	PEN_4	44
152	RRM1	6.16011	1.66209	72.3777	3.72407e-06	1.52901e-05	0.220159	0.0384428	PEN_4	45
153	ATAD5	6.81853	1.04541	72.0657	3.80187e-06	1.52901e-05	0.241379	0.0655312	PEN_4	46
154	DTL	5.80435	1.5896	71.1486	4.04511e-06	1.59223e-05	0.161804	0.0298459	PEN_4	47
155	ECT2	6.10237	1.44628	70.6749	4.17604e-06	1.60952e-05	0.177719	0.0384428	PEN_4	48
156	PCLAF	5.03203	1.86108	69.579	4.50883e-06	1.64255e-05	0.122016	0.0170316	PEN_4	49
157	HSPA8	7.04375	1.32113	69.4832	4.52903e-06	1.64255e-05	0.29443	0.0699108	PEN_4	50
158	DUSP6	6.37921	1.28136	69.4657	4.53554e-06	1.64255e-05	0.204244	0.0467153	PEN_4	51
159	HNRNPAB	6.70745	1.26869	69.2063	4.61689e-06	1.64255e-05	0.265252	0.060665	PEN_4	52
160	DHFR	6.77693	1.19307	68.0391	5.00798e-06	1.74393e-05	0.28382	0.0665045	PEN_4	53
161	CIP2A	5.58544	1.79516	67.8164	5.09039e-06	1.74393e-05	0.169761	0.0257908	PEN_4	54
162	HNRNPA0	7.00789	1.36915	67.4837	5.20735e-06	1.75156e-05	0.297082	0.0684509	PEN_4	55
163	CALM1	6.82629	1.12901	66.2107	5.7024e-06	1.87177e-05	0.259947	0.0658556	PEN_4	56
164	MCM3	5.55696	1.56106	66.0674	5.76709e-06	1.87177e-05	0.140584	0.0270884	PEN_4	57
165	KIF15	5.5824	1.77026	64.9093	6.27089e-06	2.0002e-05	0.151194	0.0251419	PEN_4	58
166	ZGRF1	5.65848	1.57139	63.7749	6.81776e-06	2.13777e-05	0.148541	0.0288727	PEN_4	59
167	TACC3	5.32043	1.69728	62.6728	7.40814e-06	2.28418e-05	0.132626	0.0231955	PEN_4	60
168	RPL9	6.47964	1.12998	60.0906	9.02154e-06	2.73604e-05	0.196286	0.052717	PEN_4	61
169	MIS18BP1	6.88124	1.25273	59.6463	9.33977e-06	2.78687e-05	0.278515	0.0640714	PEN_4	62
170	RO60	6.63363	1.02611	57.0428	1.15093e-05	3.37971e-05	0.220159	0.060665	PEN_4	63
171	RPL6	6.7578	1.1234	56.4413	1.20909e-05	3.48946e-05	0.246684	0.0650446	PEN_4	64
172	RPS2	7.16068	1.34155	56.2714	1.22603e-05	3.48946e-05	0.32626	0.0773723	PEN_4	65
173	KIF20B	6.24651	1.20562	56.0487	1.24929e-05	3.5018e-05	0.185676	0.0420114	PEN_4	66
174	CENPE	6.64507	1.27075	55.0496	1.3578e-05	3.71847e-05	0.193634	0.0504461	PEN_4	67
175	UHRF1	5.65209	1.81047	54.7484	1.39339e-05	3.71847e-05	0.159151	0.0272506	PEN_4	68
176	DLK1	6.11779	1.86296	54.6397	1.40572e-05	3.71847e-05	0.220159	0.0340633	PEN_4	69
177	ANP32E	5.93497	1.47173	54.6323	1.40699e-05	3.71847e-05	0.172414	0.0340633	PEN_4	70
178	LDHB	7.00174	1.07769	54.413	1.43289e-05	3.73358e-05	0.28382	0.0757502	PEN_4	71
179	RPS3	6.33027	1.13973	54.1453	1.46633e-05	3.76765e-05	0.198939	0.0489862	PEN_4	72
180	MCM2	4.98008	1.84423	53.459	1.55805e-05	3.94847e-05	0.114058	0.0170316	PEN_4	73
181	CKAP2	5.76649	1.33237	52.7366	1.65687e-05	4.1057e-05	0.145889	0.031468	PEN_4	74
182	PAICS	5.91053	1.44144	52.6806	1.66447e-05	4.1057e-05	0.161804	0.0353609	PEN_4	75
183	HNRNPF	7.03865	1.17718	52.3031	1.71974e-05	4.18622e-05	0.29443	0.0713706	PEN_4	76
184	CALM3	6.28198	1.13681	51.1309	1.90897e-05	4.5865e-05	0.188329	0.0449311	PEN_4	77
185	MCM6	5.52175	1.70689	50.78	1.97109e-05	4.67501e-05	0.137931	0.0248175	PEN_4	78
186	CNBP	5.56807	1.38085	50.3586	2.0483e-05	4.79666e-05	0.145889	0.027575	PEN_4	79
187	PEG10	5.42481	1.61656	49.5838	2.19855e-05	5.07726e-05	0.129973	0.0244931	PEN_4	80
188	PGRMC1	5.27991	1.8302	49.4639	2.22302e-05	5.07726e-05	0.135279	0.0207624	PEN_4	81
189	SMC2	5.86515	1.42447	49.1523	2.28663e-05	5.15885e-05	0.156499	0.0337388	PEN_4	82
190	MARCKSL1	7.7015	1.06723	48.9439	2.32987e-05	5.17832e-05	0.38992	0.109489	PEN_4	83
191	SUPT16H	6.73889	1.09899	48.848	2.35124e-05	5.17832e-05	0.251989	0.0635848	PEN_4	84
192	HOXA1	5.58574	1.45606	47.6209	2.64123e-05	5.74856e-05	0.143236	0.0277372	PEN_4	85
193	HHEX	6.11952	1.42055	46.9903	2.80373e-05	6.03129e-05	0.180371	0.0394161	PEN_4	86
194	KNL1	5.70203	1.31233	46.6964	2.88591e-05	6.10979e-05	0.127321	0.0304947	PEN_4	87
195	ARRDC3	5.57743	1.5638	46.6233	2.90628e-05	6.10979e-05	0.148541	0.0266018	PEN_4	88
196	ANP32B	6.87662	1.11428	46.1506	3.04073e-05	6.32062e-05	0.281167	0.0687753	PEN_4	89
197	ATAD2	6.71607	1.14476	45.5206	3.23491e-05	6.64953e-05	0.238727	0.0574209	PEN_4	90
198	CLSPN	5.53024	1.56664	44.8451	3.46204e-05	7.03822e-05	0.137931	0.0262774	PEN_4	91
199	UBB	6.30871	1.18942	44.5177	3.57546e-05	7.17496e-05	0.201592	0.0467153	PEN_4	92
200	ARL6IP1	6.50513	1.00811	44.4305	3.60687e-05	7.17496e-05	0.177719	0.0540146	PEN_4	93
201	FTL	6.56684	1.09337	43.3012	4.04604e-05	7.96296e-05	0.225464	0.0540146	PEN_4	94
202	NUDT21	5.77699	1.19606	42.9255	4.20868e-05	8.19585e-05	0.143236	0.0334144	PEN_4	95
203	POLQ	6.04909	1.27885	42.0545	4.60778e-05	8.87957e-05	0.169761	0.0373074	PEN_4	96
204	RAN	6.06564	1.18133	40.3433	5.53506e-05	0.000105566	0.169761	0.0390916	PEN_4	97
205	BUB1B	5.93988	1.25571	40.1238	5.66973e-05	0.000107031	0.151194	0.0351987	PEN_4	98
206	DLGAP5	5.34542	1.43542	38.8197	6.55704e-05	0.000122531	0.106101	0.0223844	PEN_4	99
207	TMEM237	5.40322	1.25715	38.555	6.75667e-05	0.000124998	0.119363	0.0253041	PEN_4	100
208	CCN2	6.17659	1.08649	38.4561	6.82532e-05	0.000125018	0.153846	0.0392539	PEN_4	101
209	TMPO	7.08231	1.23376	38.2891	6.95329e-05	0.000126114	0.30504	0.0746148	PEN_4	102
210	NID1	5.70934	1.34931	37.7249	7.42128e-05	0.000133295	0.153846	0.0316302	PEN_4	103
211	ANLN	5.72557	1.4183	37.3989	7.70508e-05	0.0001366	0.140584	0.0288727	PEN_4	104
212	LBH	6.35947	1.12307	37.2626	7.82491e-05	0.0001366	0.204244	0.0489862	PEN_4	105
213	RPL7A	6.52812	1.30678	37.216	7.8665e-05	0.0001366	0.246684	0.054339	PEN_4	106
214	DNA2	6.36221	1.14254	37.1796	7.90067e-05	0.0001366	0.198939	0.0510949	PEN_4	107
215	CENPK	6.1813	1.25781	36.9705	8.09606e-05	0.000137433	0.190981	0.0405515	PEN_4	108
216	CENPU	5.86684	1.54075	36.9698	8.09739e-05	0.000137433	0.164456	0.032279	PEN_4	109
217	KIF18A	5.38244	1.46022	36.8146	8.25224e-05	0.000137785	0.124668	0.0235199	PEN_4	110
218	MELK	5.89954	1.18358	36.7944	8.2671e-05	0.000137785	0.153846	0.0335766	PEN_4	111
219	TPX2	5.3352	1.49624	36.4324	8.63227e-05	0.000142587	0.124668	0.021249	PEN_4	112
220	MCM4	5.62007	1.50379	36.1871	8.88213e-05	0.000145415	0.137931	0.026764	PEN_4	113
221	KIF14	5.69784	1.28898	35.9909	9.09279e-05	0.000147558	0.135279	0.0295215	PEN_4	114
222	PGAM1	4.79827	1.88734	35.736	9.38693e-05	0.000151007	0.106101	0.0160584	PEN_4	115
223	BUB1	4.9177	1.9866	35.4996	9.65201e-05	0.000153026	0.106101	0.0145985	PEN_4	116
224	NCAPG	5.49942	1.37106	35.4668	9.68575e-05	0.000153026	0.127321	0.0241687	PEN_4	117
225	SKP2	5.09581	1.55997	35.4087	9.76055e-05	0.000153026	0.103448	0.0197891	PEN_4	118
226	INPP5F	6.15975	1.21285	35.1362	0.000100746	0.000156623	0.175066	0.0431468	PEN_4	119
227	FANCD2	5.8768	1.02373	34.7672	0.000105435	0.000162545	0.137931	0.0366586	PEN_4	120
228	ZNF107	5.51048	1.27752	34.18	0.000113397	0.000173285	0.119363	0.0274128	PEN_4	121
229	GEN1	6.10165	1.00371	34.0829	0.000114708	0.000173285	0.145889	0.0421736	PEN_4	122
230	H2AZ1	5.26401	1.3012	34.0571	0.000115211	0.000173285	0.111406	0.0227088	PEN_4	123
231	RPL8	5.8574	1.26827	33.9218	0.000117042	0.000174619	0.140584	0.0347121	PEN_4	124
232	PLK2	5.87636	1.27142	33.3732	0.000125401	0.000185593	0.161804	0.0348743	PEN_4	125
233	CENPI	5.01258	1.43494	33.2217	0.000128046	0.000188005	0.100796	0.0184915	PEN_4	126
234	GJA1	5.53702	1.19253	33.0223	0.000131199	0.000191116	0.108753	0.0249797	PEN_4	127
235	MEX3D	5.62653	1.1988	31.9455	0.000150762	0.000217898	0.124668	0.0290349	PEN_4	128
236	PRR11	5.79133	1.28272	31.4848	0.000160136	0.000229653	0.148541	0.0345499	PEN_4	129
237	CYP26A1	5.88048	1.10573	30.44	0.000184228	0.000260281	0.132626	0.0356853	PEN_4	130
238	BRCA1	6.00615	1.17678	30.4356	0.000184307	0.000260281	0.164456	0.0460665	PEN_4	131
239	LBR	6.44424	1.1233	30.2457	0.000189091	0.000265014	0.212202	0.0517437	PEN_4	132
240	RNASEH2B	5.66035	1.11899	30.1216	0.000192462	0.000265949	0.129973	0.032279	PEN_4	133
241	PRSS2	5.04771	1.51419	30.069	0.000194013	0.000265949	0.103448	0.0183293	PEN_4	134
242	DEPDC1B	6.1095	1.38881	30.0562	0.000194071	0.000265949	0.190981	0.038605	PEN_4	135
243	CDK2AP1	5.13214	1.70171	29.9148	0.00019806	0.000268686	0.103448	0.0189781	PEN_4	136
244	Z94721.1	5.43733	1.15086	29.8824	0.000198973	0.000268686	0.122016	0.026764	PEN_4	137
245	GNPDA1	5.34404	1.14932	29.49	0.000210134	0.000281701	0.108753	0.0241687	PEN_4	138
246	BLM	5.94179	1.24493	28.5365	0.000240074	0.000319523	0.151194	0.037794	PEN_4	139
247	PCBP1	6.24366	1.04823	27.8448	0.000265175	0.00035041	0.164456	0.0442822	PEN_4	140
248	ZNF770	5.68752	1.15208	27.7064	0.000270698	0.000355171	0.132626	0.0309813	PEN_4	141
249	LMNB2	5.745	1.30091	26.8852	0.000305475	0.000397977	0.143236	0.0321168	PEN_4	142
250	TMED2	5.31095	1.19378	26.8039	0.000309482	0.000399944	0.106101	0.0244931	PEN_4	143
251	USP1	5.63123	1.51902	26.7584	0.000311308	0.000399944	0.159151	0.0282238	PEN_4	144
252	CCKBR	5.60959	1.32405	25.5911	0.000371836	0.000474411	0.140584	0.0283861	PEN_4	145
253	CENPJ	6.13852	1.09871	25.4951	0.000377277	0.000475949	0.164456	0.043309	PEN_4	146
254	SMC1A	6.29314	1.00823	25.4793	0.000378187	0.000475949	0.177719	0.0483374	PEN_4	147
255	PARP1	6.11693	1.06303	25.2001	0.00039502	0.000493775	0.161804	0.0407137	PEN_4	148
256	RPL10	5.96716	1.12303	25.0087	0.000407089	0.000502544	0.143236	0.0381184	PEN_4	149
257	SLC20A1	5.5553	1.03501	25.0066	0.000407468	0.000502544	0.111406	0.0283861	PEN_4	150
258	KPNA2	5.44855	1.36833	24.8925	0.000414771	0.000508164	0.119363	0.0295215	PEN_4	151
259	ALDH6A1	5.33716	1.11461	24.1737	0.000465385	0.000566422	0.103448	0.0246553	PEN_4	152
260	TSPAN6	5.74572	1.2379	23.8558	0.000489546	0.000591934	0.137931	0.0317924	PEN_4	153
261	COTL1	5.33005	1.35049	23.3004	0.000536489	0.000644483	0.114058	0.0243309	PEN_4	154
262	CEBPZ	5.58467	1.14746	23.0655	0.000557702	0.000665644	0.122016	0.0293593	PEN_4	155
263	CENPV	5.6104	1.14953	22.3381	0.000630395	0.000747584	0.122016	0.0300081	PEN_4	156
264	GINS1	5.31866	1.18343	22.1225	0.000654385	0.00077109	0.100796	0.0246553	PEN_4	157
265	RPLP1	5.59589	1.05855	21.8216	0.000688958	0.000806691	0.106101	0.0296837	PEN_4	158
266	PDGFA	5.29198	1.08395	21.5846	0.000718374	0.000835844	0.100796	0.0244931	PEN_4	159
267	LRRC58	5.44292	1.06089	21.2459	0.000762135	0.000881219	0.106101	0.0269262	PEN_4	160
268	NUSAP1	5.01602	1.10416	21.1455	0.000776722	0.000892507	0.116711	0.0321168	PEN_4	161
269	RAD51AP1	4.99877	1.48764	20.7653	0.000830413	0.000948311	0.100796	0.0176805	PEN_4	162
270	MCM8	5.28719	1.31241	20.7005	0.000839817	0.000953166	0.135279	0.0290349	PEN_4	163
271	FADS1	5.68396	1.16522	20.6567	0.000846083	0.000954423	0.127321	0.0311436	PEN_4	164
272	NUP62	5.49907	1.04896	20.3217	0.000899312	0.00100832	0.111406	0.031468	PEN_4	165
273	PRTFDC1	5.51578	1.08029	20.1102	0.00093465	0.00104163	0.114058	0.0291971	PEN_4	166
274	ENO1	6.15796	1.07353	19.8902	0.000972659	0.0010775	0.169761	0.0431468	PEN_4	167
275	SSRP1	5.8421	1.01591	19.4196	0.00106198	0.00115683	0.140584	0.0363341	PEN_4	168
276	CCT8	6.02966	1.08312	19.4159	0.00106255	0.00115683	0.148541	0.0397405	PEN_4	169
277	MARVELD2	5.3315	1.04088	19.4184	0.00106303	0.00115683	0.103448	0.0256285	PEN_4	170
278	PDIA4	6.12712	1.07542	19.0381	0.00114112	0.00123454	0.151194	0.0426602	PEN_4	171
279	ZNF281	5.8421	1.01589	18.9939	0.00115101	0.00123801	0.124668	0.0342255	PEN_4	172
280	JPT2	5.6713	1.10463	18.8859	0.00117511	0.00125662	0.124668	0.031468	PEN_4	173
281	RPS14	5.29198	1.08393	18.4422	0.00128085	0.00136183	0.103448	0.0246553	PEN_4	174
282	NCAPD2	5.58081	1.11587	18.299	0.00131639	0.00139161	0.114058	0.0283861	PEN_4	175
283	BIRC2	5.37862	1.08161	17.1366	0.00166062	0.00173617	0.103448	0.0254663	PEN_4	176
284	FZD7	5.84714	1.07273	17.1325	0.00166109	0.00173617	0.122016	0.0339011	PEN_4	177
285	TTI1	5.43275	1.03187	16.8293	0.00176863	0.00183819	0.106101	0.0270884	PEN_4	178
286	STK25	5.66395	1.06117	16.5383	0.00187802	0.00194098	0.127321	0.0319546	PEN_4	179
287	ZNF703	5.28534	1.22836	15.4025	0.00239405	0.00246055	0.108753	0.0227088	PEN_4	180
288	AL135905.2	4.65602	1.02571	12.28	0.00497859	0.00508861	0.108753	0.0295215	PEN_4	181
289	FP671120.7	4.08297	1.10674	11.1844	0.00662961	0.00673889	0.143236	0.036983	PEN_4	182
290	FP671120.6	4.09912	1.08354	10.8849	0.00717818	0.00717818	0.143236	0.0374696	PEN_4	183
291	FP236383.4	4.09912	1.08354	10.8849	0.00717818	0.00717818	0.143236	0.0374696	PEN_4	184
292	FP236383.5	4.09912	1.08354	10.8849	0.00717818	0.00717818	0.143236	0.0374696	PEN_4	185
293	DTNA	7.63717	3.55647	614.393	3.61893e-10	2.08509e-08	0.72093	0.0829565	NPP_PDE3A+	1
294	PDE3A	7.66243	3.86777	582.376	4.6856e-10	2.08509e-08	0.604651	0.0720412	NPP_PDE3A+	2
295	LPP	10.1751	1.404	295.252	1.21645e-08	3.60881e-07	0.767442	0.435989	NPP_PDE3A+	3
296	AC044810.3	4.00677	5.31516	243.334	3.10931e-08	6.91821e-07	0.248062	0.0084204	NPP_PDE3A+	4
297	DIAPH3	7.94665	2.2696	183.055	1.15985e-07	2.06452e-06	0.457364	0.112428	NPP_PDE3A+	5
298	FLNB	7.53997	1.85714	160.689	2.12865e-07	2.84293e-06	0.465116	0.109621	NPP_PDE3A+	6
299	AC016766.1	5.11967	4.18041	159.051	2.23602e-07	2.84293e-06	0.139535	0.0173086	NPP_PDE3A+	7
300	PHLPP1	7.95597	1.6488	125.832	6.56968e-07	7.30877e-06	0.472868	0.14455	NPP_PDE3A+	8
301	NEAT1	8.31268	1.85019	121.813	7.61935e-07	7.53469e-06	0.550388	0.165913	NPP_PDE3A+	9
302	MYO9A	8.4098	1.57943	117.152	9.10307e-07	7.88606e-06	0.581395	0.184469	NPP_PDE3A+	10
303	SLC4A4	8.06134	1.83876	115.407	9.74682e-07	7.88606e-06	0.488372	0.124435	NPP_PDE3A+	11
304	NRG1	6.57055	2.30692	106.238	1.41997e-06	1.05314e-05	0.348837	0.0594106	NPP_PDE3A+	12
305	MYOF	7.33861	2.09749	104.175	1.5504e-06	1.06143e-05	0.465116	0.095743	NPP_PDE3A+	13
306	SAMD4A	4.63926	3.38736	97.5915	2.09724e-06	1.33325e-05	0.162791	0.0134103	NPP_PDE3A+	14
307	TANC1	6.57763	2.28622	89.9744	2.99407e-06	1.73761e-05	0.317829	0.0576953	NPP_PDE3A+	15
308	CDH6	7.31641	1.83041	89.1126	3.1238e-06	1.73761e-05	0.387597	0.0884142	NPP_PDE3A+	16
309	ANKRD1	4.05041	4.20945	83.9745	4.11508e-06	2.04944e-05	0.162791	0.00639326	NPP_PDE3A+	17
310	TTN	9.04468	1.08006	83.606	4.14494e-06	2.04944e-05	0.534884	0.243568	NPP_PDE3A+	18
311	AC044810.2	3.56251	4.01211	70.3561	9.19766e-06	4.30838e-05	0.186047	0.00810853	NPP_PDE3A+	19
312	CALD1	8.31368	1.67734	66.7057	1.11406e-05	4.95758e-05	0.542636	0.169188	NPP_PDE3A+	20
313	PLCE1	6.03512	2.15323	64.9932	1.2496e-05	5.29593e-05	0.232558	0.042102	NPP_PDE3A+	21
314	DNAJC15	8.57938	1.12825	58.2133	1.99789e-05	8.06756e-05	0.573643	0.20209	NPP_PDE3A+	22
315	SLC20A2	7.02837	1.38662	57.6489	2.08487e-05	8.06756e-05	0.271318	0.0829565	NPP_PDE3A+	23
316	LIFR	6.86371	1.40499	53.1647	2.93596e-05	0.000108875	0.263566	0.0728208	NPP_PDE3A+	24
317	ANXA3	7.19365	1.42859	52.1971	3.16865e-05	0.000112804	0.317829	0.0856074	NPP_PDE3A+	25
318	MCU	7.68863	1.12897	50.97	3.499e-05	0.000119774	0.379845	0.125682	NPP_PDE3A+	26
319	CCSER1	6.80721	1.63283	50.0698	3.77145e-05	0.000124033	0.317829	0.0707937	NPP_PDE3A+	27
320	MAP4	7.95579	1.27606	49.5444	3.93681e-05	0.000124033	0.449612	0.14954	NPP_PDE3A+	28
321	CCDC141	7.00508	1.57633	49.2404	4.04153e-05	0.000124033	0.302326	0.0767192	NPP_PDE3A+	29
322	LINC00278	5.12239	2.69138	47.2743	4.80588e-05	0.000142574	0.139535	0.0202713	NPP_PDE3A+	30
323	WWC2	8.68416	1.01452	44.586	6.08047e-05	0.000169436	0.51938	0.203649	NPP_PDE3A+	31
324	PAWR	7.68623	1.13497	44.5695	6.09206e-05	0.000169436	0.325581	0.124903	NPP_PDE3A+	32
325	COLEC12	4.73728	2.38474	42.227	7.73139e-05	0.000208513	0.100775	0.0165289	NPP_PDE3A+	33
326	LRP2	5.31449	1.89435	41.3928	8.33005e-05	0.000218051	0.116279	0.0251053	NPP_PDE3A+	34
327	CRIM1	8.0948	1.20646	40.8126	8.70727e-05	0.000221413	0.465116	0.155154	NPP_PDE3A+	35
328	KRT8	7.38873	1.11158	37.7195	0.00011942	0.000295233	0.271318	0.0963668	NPP_PDE3A+	36
329	ANKRD33B	4.71155	2.78253	36.1699	0.000142223	0.000342105	0.162791	0.0146577	NPP_PDE3A+	37
330	ACSM3	5.06624	2.80577	35.4508	0.000153081	0.000358533	0.178295	0.0182442	NPP_PDE3A+	38
331	RAB11FIP1	6.56513	1.71014	34.3054	0.000173573	0.000396103	0.271318	0.0589428	NPP_PDE3A+	39
332	CREB5	4.1996	3.07786	34.0162	0.000182368	0.000405769	0.116279	0.0127865	NPP_PDE3A+	40
333	EPSTI1	6.63003	1.39033	33.0349	0.000201093	0.000436518	0.248062	0.0626852	NPP_PDE3A+	41
334	ME1	5.7994	1.81883	32.6748	0.000210316	0.000445671	0.155039	0.0346172	NPP_PDE3A+	42
335	HEG1	4.76623	2.16479	30.921	0.000263833	0.000541905	0.131783	0.0166849	NPP_PDE3A+	43
336	DYNC1I1	4.1519	2.59342	30.8598	0.000267908	0.000541905	0.100775	0.0110713	NPP_PDE3A+	44
337	PDLIM1	5.90365	1.6525	30.4963	0.000274028	0.000541966	0.170543	0.037424	NPP_PDE3A+	45
338	RASGEF1B	7.07478	1.29672	29.6583	0.000303509	0.000575832	0.271318	0.0796819	NPP_PDE3A+	46
339	PRAG1	7.37883	1.13535	29.6414	0.000304091	0.000575832	0.333333	0.101357	NPP_PDE3A+	47
340	EPB41L1	5.17866	2.03391	29.1253	0.000328065	0.000608288	0.155039	0.0243256	NPP_PDE3A+	48
341	MID1	8.2579	1.00826	28.3474	0.000359522	0.00065301	0.44186	0.166849	NPP_PDE3A+	49
342	MIR4435-2HG	4.15002	3.96525	24.9553	0.000578049	0.00102462	0.108527	0.0137221	NPP_PDE3A+	50
343	HCN1	6.45973	1.3807	24.8266	0.000587144	0.00102462	0.178295	0.0519258	NPP_PDE3A+	51
344	XACT	6.8424	1.15445	24.1518	0.000648216	0.00110945	0.147287	0.0573834	NPP_PDE3A+	52
345	RSU1	6.94551	1.04115	23.0996	0.000760197	0.00127656	0.224806	0.084204	NPP_PDE3A+	53
346	MACC1	5.30634	2.4728	22.8934	0.00078607	0.00129556	0.147287	0.02339	NPP_PDE3A+	54
347	ANK2	7.13978	1.06298	22.5516	0.000827391	0.00133887	0.271318	0.0885701	NPP_PDE3A+	55
348	ASPH	6.85079	1.02186	21.9981	0.000903693	0.00143623	0.186047	0.0707937	NPP_PDE3A+	56
349	LDLR	5.41761	1.81932	21.4526	0.000991939	0.00154734	0.178295	0.028068	NPP_PDE3A+	57
350	ANXA2	5.3232	1.62264	21.3395	0.00101508	0.00154734	0.108527	0.0277561	NPP_PDE3A+	58
351	PPFIBP2	5.93519	1.28905	21.2415	0.00102576	0.00154734	0.162791	0.039607	NPP_PDE3A+	59
352	LINC00540	6.48778	1.02157	21.0888	0.00104871	0.00155559	0.155039	0.0576953	NPP_PDE3A+	60
353	MSRB3	4.35882	2.12353	20.1195	0.00125313	0.00182834	0.100775	0.0132543	NPP_PDE3A+	61
354	NPC1	5.72153	1.32134	19.4201	0.00139832	0.00200727	0.139535	0.0358646	NPP_PDE3A+	62
355	NOS1AP	6.49649	1.52156	19.0219	0.00148928	0.0021039	0.248062	0.0590987	NPP_PDE3A+	63
356	ARFGAP3	6.24326	1.00882	17.8825	0.00183605	0.00255325	0.170543	0.0522376	NPP_PDE3A+	64
357	CDK6	6.82501	1.31638	16.1861	0.00252912	0.00346295	0.271318	0.067831	NPP_PDE3A+	65
358	KEL	5.00492	1.62073	16.0775	0.00261786	0.00353014	0.116279	0.0199595	NPP_PDE3A+	66
359	NOL4	5.06117	1.89205	15.9464	0.00267517	0.00355358	0.108527	0.0232341	NPP_PDE3A+	67
360	UBASH3B	5.29962	1.8118	15.8518	0.0027191	0.00355883	0.124031	0.0243256	NPP_PDE3A+	68
361	NRP1	5.88729	1.42861	15.2696	0.00305067	0.00393493	0.147287	0.0388274	NPP_PDE3A+	69
362	SCN9A	5.68789	1.3089	14.8401	0.00334503	0.00425296	0.139535	0.0347731	NPP_PDE3A+	70
363	TACC1	5.34933	1.21881	14.4471	0.00365424	0.00458067	0.108527	0.0272883	NPP_PDE3A+	71
364	TNFRSF21	5.69566	1.1939	14.1166	0.00390447	0.00482636	0.124031	0.0343053	NPP_PDE3A+	72
365	RIMS1	5.10856	1.37012	14.03	0.00399927	0.00487582	0.100775	0.0254171	NPP_PDE3A+	73
366	ENC1	5.69183	1.19821	13.6162	0.00435428	0.0052369	0.139535	0.0335257	NPP_PDE3A+	74
367	FDPS	5.47401	1.36169	12.9004	0.0051171	0.00607229	0.108527	0.0293155	NPP_PDE3A+	75
368	HMGCS1	6.67145	1.14523	12.4458	0.00564472	0.00656314	0.209302	0.0651801	NPP_PDE3A+	76
369	PCDH15	5.96082	1.15928	12.4344	0.00567822	0.00656314	0.131783	0.0506783	NPP_PDE3A+	77
370	SFXN5	5.97365	1.14493	12.1681	0.0060448	0.00674875	0.147287	0.0422579	NPP_PDE3A+	78
371	ACER3	6.67272	1.01233	12.1492	0.00605434	0.00674875	0.20155	0.067831	NPP_PDE3A+	79
372	OSBPL10	5.96377	1.19029	12.1521	0.00606629	0.00674875	0.139535	0.0424138	NPP_PDE3A+	80
373	GLIS3	6.6985	1.23708	11.2201	0.007583	0.00833194	0.186047	0.0664276	NPP_PDE3A+	81
374	ATP6V0E1	5.4028	1.15774	10.954	0.00817415	0.00887194	0.108527	0.0288477	NPP_PDE3A+	82
375	CHRNA7	5.42302	1.0642	9.43435	0.0121812	0.0130617	0.100775	0.0311867	NPP_PDE3A+	83
376	PSTPIP2	5.58748	1.39749	8.99669	0.0137044	0.0144791	0.108527	0.0316545	NPP_PDE3A+	84
377	PLS3	5.70963	1.25824	8.96473	0.0138284	0.0144791	0.139535	0.0332138	NPP_PDE3A+	85
378	LMO7	4.92788	1.48447	7.43686	0.0218126	0.0225735	0.100775	0.0263527	NPP_PDE3A+	86
379	ELOVL7	5.28843	1.06584	7.14228	0.0239266	0.0244766	0.100775	0.0269765	NPP_PDE3A+	87
380	CCDC7	5.24295	1.25539	6.84654	0.0263002	0.026599	0.100775	0.0266646	NPP_PDE3A+	88
381	DOCK11	5.42835	1.02176	5.20478	0.0463728	0.0463728	0.100775	0.0297833	NPP_PDE3A+	89
382	SCN7A	9.8813	3.11109	857.923	1.4776e-09	1.32984e-08	1	0.239918	NPP_SCN7A+	1
383	F2	5.79434	1.25217	18.4114	0.00255988	0.00934595	0.112426	0.0382865	NPP_SCN7A+	2
384	INTS4	6.05248	1.07599	17.1982	0.00311532	0.00934595	0.112426	0.0467598	NPP_SCN7A+	3
385	RASGEF1B	7.0813	1.26083	15.3833	0.00424139	0.00954313	0.189349	0.0806528	NPP_SCN7A+	4
386	PLD5	6.19638	1.44574	14.1283	0.00537555	0.00967598	0.12426	0.0386003	NPP_SCN7A+	5
387	RGS6	6.70939	1.16859	9.34197	0.015322	0.0229831	0.100592	0.0655892	NPP_SCN7A+	6
388	PCDHAC1	4.64222	1.55001	6.46903	0.0340911	0.0438314	0.147929	0.0925781	NPP_SCN7A+	7
389	PCDHGA3	3.08049	1.17444	2.33592	0.154643	0.173974	0.106509	0.0635493	NPP_SCN7A+	8
390	PCDHGA5	3.02259	1.25954	2.07256	0.177813	0.177813	0.106509	0.0619802	NPP_SCN7A+	9
391	TOX	8.84196	2.82112	2033.3	3.38688e-13	2.57403e-11	0.668239	0.166272	NPP_TOX+	1
392	CDKAL1	9.84258	2.09876	1691.48	8.71674e-13	3.31236e-11	0.709119	0.334575	NPP_TOX+	2
393	THSD7A	7.88193	2.65283	1261.32	3.92705e-12	8.9724e-11	0.413522	0.0993905	NPP_TOX+	3
394	ADGRL3	9.60043	2.01213	1216.69	4.72231e-12	8.9724e-11	0.699686	0.285134	NPP_TOX+	4
395	NPAS3	7.63611	2.46123	940.85	1.76031e-11	2.67567e-10	0.345912	0.0958347	NPP_TOX+	5
396	CPEB2	6.80028	3.41349	826.442	3.41353e-11	4.3238e-10	0.352201	0.0384355	NPP_TOX+	6
397	RGS7	8.66243	1.69996	599.994	1.74373e-10	1.89319e-09	0.441824	0.184897	NPP_TOX+	7
398	RBM47	9.35398	1.73109	562.305	2.42423e-10	2.10056e-09	0.632075	0.287843	NPP_TOX+	8
399	ADARB2	6.20979	3.0775	557.913	2.52369e-10	2.10056e-09	0.163522	0.0309854	NPP_TOX+	9
400	AMPH	6.75827	4.34469	548.007	2.76389e-10	2.10056e-09	0.363208	0.0287843	NPP_TOX+	10
401	MAP2	6.1888	2.94246	502.43	4.2932e-10	2.91052e-09	0.20283	0.0345411	NPP_TOX+	11
402	FAM135B	8.13498	1.97538	495.464	4.60604e-10	2.91052e-09	0.40566	0.134948	NPP_TOX+	12
403	CADPS	8.98806	1.41986	487.006	5.02556e-10	2.91052e-09	0.509434	0.235523	NPP_TOX+	13
404	PDZRN3	8.79449	1.59976	480.822	5.36149e-10	2.91052e-09	0.498428	0.208771	NPP_TOX+	14
405	ROR1	9.20283	1.29004	449.793	7.5138e-10	3.80699e-09	0.528302	0.274975	NPP_TOX+	15
406	HECW2	8.67569	2.2729	420.966	1.05002e-09	4.98759e-09	0.561321	0.180325	NPP_TOX+	16
407	FOXP2	8.66457	1.67231	408.591	1.22068e-09	5.22787e-09	0.481132	0.19912	NPP_TOX+	17
408	XYLT1	7.92752	1.9168	407.443	1.23818e-09	5.22787e-09	0.388365	0.127328	NPP_TOX+	18
409	LINGO2	6.35559	2.38811	361.886	2.25107e-09	9.0043e-09	0.179245	0.044531	NPP_TOX+	19
410	NFASC	4.66763	4.34085	318.26	4.32387e-09	1.64307e-08	0.106918	0.00711141	NPP_TOX+	20
411	SEMA6A	8.77518	1.28778	311.395	4.78484e-09	1.7305e-08	0.462264	0.226888	NPP_TOX+	21
412	RAP1GAP2	8.4509	1.35564	308.559	5.00933e-09	1.7305e-08	0.404088	0.195564	NPP_TOX+	22
413	GMDS	8.26413	1.58222	281.733	7.89505e-09	2.6088e-08	0.391509	0.160853	NPP_TOX+	23
414	MPP6	8.09302	1.41674	273.257	9.19542e-09	2.91188e-08	0.350629	0.150356	NPP_TOX+	24
415	PRKAR1A	7.92331	2.21764	267.336	1.02573e-08	2.99852e-08	0.360063	0.124958	NPP_TOX+	25
416	PTPRT	8.65991	1.24849	267.331	1.02581e-08	2.99852e-08	0.323899	0.190654	NPP_TOX+	26
417	CHST11	8.4208	1.60006	259.252	1.19531e-08	3.3216e-08	0.416667	0.176092	NPP_TOX+	27
418	FSTL5	7.01503	1.77146	258.041	1.22375e-08	3.3216e-08	0.177673	0.0739925	NPP_TOX+	28
419	TNFAIP8	7.48691	1.55548	233.5	2.01079e-08	5.26967e-08	0.275157	0.1021	NPP_TOX+	29
420	KCND3	5.44002	3.84016	209.851	3.41545e-08	8.40456e-08	0.168239	0.0150694	NPP_TOX+	30
421	WIPF3	6.46111	2.03528	209.659	3.42817e-08	8.40456e-08	0.179245	0.0514731	NPP_TOX+	31
422	AL353576.1	5.60342	2.72846	199.638	4.36749e-08	1.03728e-07	0.144654	0.0240433	NPP_TOX+	32
423	CEP85L	6.23846	2.30094	193.236	5.12575e-08	1.18048e-07	0.163522	0.0418219	NPP_TOX+	33
424	SCN7A	9.73987	1.44349	180.772	7.10985e-08	1.58926e-07	0.430818	0.241111	NPP_TOX+	34
425	LINC00511	5.75648	2.28506	173.589	8.67958e-08	1.86552e-07	0.121069	0.0325093	NPP_TOX+	35
426	DLL1	6.8425	2.25553	172.467	8.95384e-08	1.86552e-07	0.248428	0.060955	NPP_TOX+	36
427	SETBP1	8.93786	1.05187	171.963	9.08213e-08	1.86552e-07	0.462264	0.258551	NPP_TOX+	37
428	TTTY14	9.25217	1.12253	169.701	9.68949e-08	1.9379e-07	0.52044	0.296309	NPP_TOX+	38
429	USP3	8.36074	1.13888	165.403	1.09838e-07	2.14044e-07	0.356918	0.188791	NPP_TOX+	39
430	RETREG1	6.48567	1.71093	147.422	1.92405e-07	3.65569e-07	0.160377	0.0551981	NPP_TOX+	40
431	PLCL2	6.43244	1.88242	145.525	2.04871e-07	3.7976e-07	0.165094	0.0536742	NPP_TOX+	41
432	SMARCA2	6.29575	1.90368	134.942	2.95197e-07	5.34166e-07	0.141509	0.0470708	NPP_TOX+	42
433	KCNB2	6.12448	1.91453	132.739	3.19622e-07	5.64913e-07	0.11478	0.040806	NPP_TOX+	43
434	ARHGAP24	8.0869	1.17397	130.808	3.42825e-07	5.92153e-07	0.286164	0.147985	NPP_TOX+	44
435	GRIA3	6.64449	1.82344	126.982	3.95545e-07	6.68031e-07	0.179245	0.0584152	NPP_TOX+	45
436	RUNX1T1	6.61906	2.08354	124.025	4.42909e-07	7.2054e-07	0.198113	0.0416526	NPP_TOX+	46
437	LPGAT1	7.54848	1.22214	123.864	4.45597e-07	7.2054e-07	0.234277	0.116492	NPP_TOX+	47
438	ARHGAP6	6.74897	1.35167	120.087	5.17025e-07	8.18623e-07	0.146226	0.0687437	NPP_TOX+	48
439	SLC8A1	7.39348	1.51672	116.687	5.92974e-07	9.19714e-07	0.224843	0.0910938	NPP_TOX+	49
440	ANTXR2	7.16753	1.15587	115.452	6.23973e-07	9.48439e-07	0.174528	0.0905858	NPP_TOX+	50
441	CACNA2D1	7.1567	1.36238	113.41	6.7938e-07	1.01241e-06	0.144654	0.0856756	NPP_TOX+	51
442	RAB2A	7.73902	1.12014	112.251	7.13364e-07	1.04261e-06	0.272013	0.1319	NPP_TOX+	52
443	SPTLC3	7.75729	1.10031	108.328	8.44833e-07	1.21146e-06	0.235849	0.130037	NPP_TOX+	53
444	DOCK8	7.92907	1.35118	104.888	9.84565e-07	1.38568e-06	0.312893	0.143583	NPP_TOX+	54
445	SFMBT2	6.35302	1.79116	100.752	1.1913e-06	1.63153e-06	0.149371	0.0509651	NPP_TOX+	55
446	SLC14A2	5.2979	2.72875	100.571	1.20218e-06	1.63153e-06	0.103774	0.020657	NPP_TOX+	56
447	GNA14	7.40614	2.00552	97.0071	1.42369e-06	1.89826e-06	0.262579	0.0829665	NPP_TOX+	57
448	AL591501.1	6.41046	1.60326	92.6212	1.76974e-06	2.31897e-06	0.127358	0.0472401	NPP_TOX+	58
449	DOCK5	7.28379	1.19056	83.2339	2.91214e-06	3.70769e-06	0.205975	0.100914	NPP_TOX+	59
450	FRZB	6.35857	1.60694	83.1455	2.92713e-06	3.70769e-06	0.139937	0.0491026	NPP_TOX+	60
451	MOB1B	7.721	1.34901	76.3241	4.34454e-06	5.36845e-06	0.264151	0.124788	NPP_TOX+	61
452	SLC12A2	6.66701	1.37901	76.1956	4.37953e-06	5.36845e-06	0.149371	0.0628175	NPP_TOX+	62
453	TACC2	6.80148	1.33205	74.7714	4.7756e-06	5.76104e-06	0.163522	0.0714528	NPP_TOX+	63
454	MCF2L2	6.61944	1.2473	71.7518	5.76745e-06	6.84885e-06	0.139937	0.0655266	NPP_TOX+	64
455	ATG2B	6.2895	1.51885	67.8877	7.4199e-06	8.67558e-06	0.13522	0.0506265	NPP_TOX+	65
456	SH3GL2	5.69342	2.31325	65.7224	8.59358e-06	9.79449e-06	0.113208	0.028615	NPP_TOX+	66
457	VPS53	7.3725	1.0493	65.6475	8.63462e-06	9.79449e-06	0.209119	0.108364	NPP_TOX+	67
458	S100Z	7.70716	1.13762	63.2814	1.01866e-05	1.1385e-05	0.262579	0.127159	NPP_TOX+	68
459	PODXL	6.46668	1.22595	59.2598	1.36726e-05	1.50597e-05	0.13522	0.0590924	NPP_TOX+	69
460	ST3GAL6	7.5367	1.11421	55.2915	1.85882e-05	2.01815e-05	0.235849	0.114291	NPP_TOX+	70
461	AC138305.1	5.92053	1.83427	54.5631	1.97152e-05	2.11036e-05	0.103774	0.0345411	NPP_TOX+	71
462	TRIM2	6.33768	1.16626	44.3627	4.83739e-05	5.10613e-05	0.144654	0.0824585	NPP_TOX+	72
463	MLXIPL	6.09319	1.32001	39.9103	7.56336e-05	7.87418e-05	0.108491	0.0453776	NPP_TOX+	73
464	LPAR1	6.7063	1.11082	36.8705	0.000105074	0.000107914	0.136792	0.0702675	NPP_TOX+	74
465	ATP2B4	6.34585	1.12234	26.6726	0.000381397	0.000386483	0.113208	0.0553674	NPP_TOX+	75
466	NKAIN3	6.83012	1.02925	21.0924	0.000912361	0.000912361	0.13522	0.07213	NPP_TOX+	76
467	IGFBP5	7.38268	6.23274	1726.47	6.94103e-14	1.29797e-11	0.804469	0.0240453	IGFBP5+	1
468	GPC5	6.41554	5.24853	1061.75	1.109e-12	1.03692e-10	0.446927	0.0281314	IGFBP5+	2
469	KCNN2	5.8111	4.97146	949.429	2.09549e-12	1.09403e-10	0.357542	0.0169731	IGFBP5+	3
470	KCNMA1	7.08729	4.54446	930.951	2.34018e-12	1.09403e-10	0.653631	0.0469904	IGFBP5+	4
471	UNC5C	6.07558	5.22215	700.384	1.1758e-11	4.39748e-10	0.519553	0.0193305	IGFBP5+	5
472	LINC01725	5.40241	4.63097	586.846	3.1981e-11	9.96741e-10	0.307263	0.0157159	IGFBP5+	6
473	TPM1	8.57471	2.67279	540.403	5.08091e-11	1.32179e-09	0.75419	0.167531	IGFBP5+	7
474	TFAP2B	4.22843	7.20979	526.82	6.26785e-11	1.32179e-09	0.251397	0.00125727	IGFBP5+	8
475	TANC2	7.01533	3.23737	519.287	6.36156e-11	1.32179e-09	0.52514	0.0622348	IGFBP5+	9
476	RUNX1T1	6.79337	3.69113	499.597	7.90681e-11	1.47857e-09	0.502793	0.0443187	IGFBP5+	10
477	CCBE1	5.54752	4.95228	473.831	1.06626e-10	1.81265e-09	0.379888	0.0152444	IGFBP5+	11
478	PRSS23	5.50057	4.06604	436.303	1.69471e-10	2.43954e-09	0.296089	0.0179161	IGFBP5+	12
479	DELEC1	5.15466	4.8717	436.34	1.69594e-10	2.43954e-09	0.340782	0.0122584	IGFBP5+	13
480	PRKCE	6.19377	3.69405	412.483	2.31887e-10	3.09735e-09	0.424581	0.0358322	IGFBP5+	14
481	CACNA1C	5.83015	4.18704	373.673	4.03146e-10	5.02589e-09	0.396648	0.0245167	IGFBP5+	15
482	GABRP	4.39694	6.88543	356.603	5.7407e-10	6.70944e-09	0.296089	0.00235738	IGFBP5+	16
483	PRTG	9.24698	1.59511	316.894	1.00914e-09	1.08907e-08	0.653631	0.27377	IGFBP5+	17
484	TMTC2	8.21984	2.22614	314.733	1.0483e-09	1.08907e-08	0.581006	0.143171	IGFBP5+	18
485	CSMD1	5.41172	3.59732	296.022	1.47662e-09	1.4533e-08	0.201117	0.02876	IGFBP5+	19
486	HAPLN1	4.37497	5.69817	287.46	1.77114e-09	1.59025e-08	0.223464	0.0045576	IGFBP5+	20
487	CCDC3	4.24098	5.77572	287.612	1.78585e-09	1.59025e-08	0.268156	0.00518623	IGFBP5+	21
488	CDH3	6.16032	3.62602	258.569	3.11542e-09	2.6481e-08	0.374302	0.0330033	IGFBP5+	22
489	FUT8	6.80591	2.60474	250.737	3.69147e-09	3.00133e-08	0.374302	0.058463	IGFBP5+	23
490	HS6ST2	6.55593	3.18988	247.271	3.98518e-09	3.10512e-08	0.346369	0.0469904	IGFBP5+	24
491	AC012574.1	3.79928	6.5327	234.705	5.6653e-09	4.23764e-08	0.212291	0.0018859	IGFBP5+	25
492	PAPPA2	4.58766	4.45093	227.782	6.29567e-09	4.52804e-08	0.206704	0.0108439	IGFBP5+	26
493	VTCN1	3.61494	6.51218	200.595	1.27161e-08	8.55938e-08	0.184358	0.00172874	IGFBP5+	27
494	FSTL4	4.66932	4.81807	199.998	1.28162e-08	8.55938e-08	0.201117	0.00880088	IGFBP5+	28
495	TFAP2A	3.37533	6.79702	183.415	1.49774e-08	9.65786e-08	0.150838	0.000942951	IGFBP5+	29
496	EPAS1	4.04777	4.69768	192.29	1.60716e-08	1.0018e-07	0.167598	0.00518623	IGFBP5+	30
497	SCUBE3	5.46968	3.63443	188.285	1.77423e-08	1.07026e-07	0.307263	0.0191733	IGFBP5+	31
498	COL1A1	4.55331	4.26831	185.486	1.9337e-08	1.13001e-07	0.189944	0.00864372	IGFBP5+	32
499	NTRK2	4.22328	5.07939	183.137	2.08759e-08	1.18297e-07	0.189944	0.00675782	IGFBP5+	33
500	P2RY6	3.04009	6.7531	155.194	2.34922e-08	1.29207e-07	0.128492	0.000785793	IGFBP5+	34
501	LINC01924	5.78047	3.71956	166.303	3.47456e-08	1.85641e-07	0.296089	0.0224737	IGFBP5+	35
502	CRABP2	4.40518	4.39449	165.513	3.58952e-08	1.86456e-07	0.173184	0.00738645	IGFBP5+	36
503	GAS7	4.63368	4.2367	156.004	4.92435e-08	2.48879e-07	0.223464	0.0105296	IGFBP5+	37
504	TNC	3.56059	6.33479	141.834	8.42329e-08	4.14515e-07	0.162011	0.0018859	IGFBP5+	38
505	BNC1	3.52647	6.73056	135.987	9.21743e-08	4.33206e-07	0.173184	0.00125727	IGFBP5+	39
506	SLIT3	6.21806	3.01562	138.533	9.26644e-08	4.33206e-07	0.296089	0.0403898	IGFBP5+	40
507	IGDCC3	7.27491	1.83311	137.481	9.64937e-08	4.40105e-07	0.357542	0.0889518	IGFBP5+	41
508	KLHL29	4.44268	3.63852	135.357	1.05839e-07	4.71236e-07	0.162011	0.0136728	IGFBP5+	42
509	LHFPL6	4.62075	4.10664	133.479	1.13449e-07	4.72713e-07	0.162011	0.00990099	IGFBP5+	43
510	BCL11A	5.36806	3.53052	133.125	1.14708e-07	4.72713e-07	0.240223	0.0190162	IGFBP5+	44
511	PCDH11X	4.75664	4.18452	132.56	1.17548e-07	4.72713e-07	0.201117	0.0161873	IGFBP5+	45
512	TGFBI	2.91328	7.39528	95.0949	1.1777e-07	4.72713e-07	0.100559	0.000471476	IGFBP5+	46
513	BACH2	7.28225	2.30847	131.84	1.20588e-07	4.72713e-07	0.374302	0.0820368	IGFBP5+	47
514	ITGA9	5.07812	3.18742	131.789	1.21338e-07	4.72713e-07	0.189944	0.0179161	IGFBP5+	48
515	THRB	5.13753	3.43228	126.665	1.4957e-07	5.70807e-07	0.206704	0.0176018	IGFBP5+	49
516	EYA1	6.40297	2.38936	121.721	1.84294e-07	6.89261e-07	0.268156	0.0465189	IGFBP5+	50
517	GFRA1	6.70389	1.83447	110.064	3.13166e-07	1.13982e-06	0.268156	0.0587773	IGFBP5+	51
518	IGFBP3	5.06253	2.98917	109.895	3.16955e-07	1.13982e-06	0.156425	0.016816	IGFBP5+	52
519	CNTN4	8.34903	1.26591	107.473	3.54378e-07	1.25035e-06	0.452514	0.15983	IGFBP5+	53
520	KCTD1	6.27465	2.20246	107.075	3.61825e-07	1.25299e-06	0.251397	0.044633	IGFBP5+	54
521	SLC38A1	8.12591	1.45989	105.654	3.87452e-07	1.31734e-06	0.452514	0.150872	IGFBP5+	55
522	CTTNBP2	6.28816	2.5235	101.53	4.77184e-07	1.59345e-06	0.284916	0.0424328	IGFBP5+	56
523	PDE3A	7.71435	1.56679	100.81	4.94858e-07	1.62348e-06	0.363128	0.0746503	IGFBP5+	57
524	ST3GAL1	4.01273	3.90425	100.792	5.0402e-07	1.62503e-06	0.122905	0.0064435	IGFBP5+	58
525	NCALD	4.83099	3.30893	98.7265	5.54354e-07	1.75702e-06	0.150838	0.0141443	IGFBP5+	59
526	EYA2	6.13001	2.21311	89.7767	9.02518e-07	2.79433e-06	0.22905	0.0427471	IGFBP5+	60
527	GCNT2	6.33943	1.89348	89.606	9.11518e-07	2.79433e-06	0.212291	0.0469904	IGFBP5+	61
528	CLMP	4.04477	3.84325	89.5397	9.28067e-07	2.79917e-06	0.128492	0.00754361	IGFBP5+	62
529	WDFY2	7.23478	1.71738	88.6123	9.6384e-07	2.86092e-06	0.307263	0.0878516	IGFBP5+	63
530	COL5A2	4.85504	3.15149	87.5651	1.02977e-06	3.00885e-06	0.162011	0.0143014	IGFBP5+	64
531	STOM	3.44436	4.88202	86.8301	1.1268e-06	3.24172e-06	0.106145	0.00282885	IGFBP5+	65
532	SPSB4	5.12948	2.84309	77.8764	1.86924e-06	5.29618e-06	0.173184	0.0182304	IGFBP5+	66
533	CLCN5	7.2703	1.51454	76.7215	2.00797e-06	5.60434e-06	0.329609	0.0900519	IGFBP5+	67
534	TCF4	8.98523	1.16209	76.3654	2.05446e-06	5.64977e-06	0.530726	0.250354	IGFBP5+	68
535	ARHGAP31	5.33003	2.25451	75.7813	2.15081e-06	5.82901e-06	0.145251	0.0229452	IGFBP5+	69
536	MXRA8	3.9788	4.24482	74.9713	2.28383e-06	6.10109e-06	0.145251	0.00534339	IGFBP5+	70
537	PDZRN3	8.93497	1.04063	74.0845	2.39373e-06	6.3046e-06	0.547486	0.228194	IGFBP5+	71
538	RAB31	4.74662	3.01192	73.3112	2.54275e-06	6.6041e-06	0.145251	0.0147729	IGFBP5+	72
539	GAS1	3.35932	4.98551	70.4945	3.24638e-06	8.31606e-06	0.100559	0.00251454	IGFBP5+	73
540	NES	4.27644	3.00227	68.7569	3.55204e-06	8.90182e-06	0.100559	0.0091152	IGFBP5+	74
541	CDH8	4.39054	3.20954	68.5686	3.57025e-06	8.90182e-06	0.100559	0.0111583	IGFBP5+	75
542	ACSM3	5.14732	2.49277	67.139	3.94116e-06	9.58595e-06	0.134078	0.0182304	IGFBP5+	76
543	SAMD3	4.29382	3.42556	67.1885	3.94716e-06	9.58595e-06	0.111732	0.00974383	IGFBP5+	77
544	GLI3	5.4405	2.22253	66.3777	4.16583e-06	9.98243e-06	0.150838	0.0262455	IGFBP5+	78
545	SLC39A10	6.68665	1.72148	66.0206	4.26036e-06	9.98243e-06	0.22905	0.0609775	IGFBP5+	79
546	CPE	6.46648	1.80555	65.9934	4.27056e-06	9.98243e-06	0.195531	0.0520195	IGFBP5+	80
547	PRSS12	5.98471	2.22473	63.9309	4.99838e-06	1.15395e-05	0.212291	0.0352035	IGFBP5+	81
548	TANC1	6.65815	1.87601	63.7	5.08357e-06	1.1593e-05	0.290503	0.0564199	IGFBP5+	82
549	LRP2	5.39699	2.27802	62.4097	5.64671e-06	1.27221e-05	0.128492	0.0240453	IGFBP5+	83
550	SAMD4A	4.71943	2.61011	61.8853	5.93334e-06	1.32087e-05	0.122905	0.0133585	IGFBP5+	84
551	L1TD1	6.32824	1.84118	61.1802	6.20428e-06	1.36494e-05	0.206704	0.0480905	IGFBP5+	85
552	SPTBN1	7.60544	1.33043	60.8851	6.34444e-06	1.37955e-05	0.368715	0.111583	IGFBP5+	86
553	RYR2	5.43372	2.13411	60.3173	6.67966e-06	1.43574e-05	0.173184	0.0370894	IGFBP5+	87
554	ZNF462	8.01498	1.2302	59.9431	6.84633e-06	1.45484e-05	0.402235	0.1449	IGFBP5+	88
555	RHOU	4.38811	3.09239	59.197	7.37468e-06	1.54951e-05	0.117318	0.0103725	IGFBP5+	89
556	FERMT1	3.67662	3.82056	58.3146	8.05504e-06	1.67366e-05	0.100559	0.00487192	IGFBP5+	90
557	TBC1D1	6.82882	1.50128	57.4351	8.43921e-06	1.73421e-05	0.217877	0.0694641	IGFBP5+	91
558	AC099520.1	5.02795	3.85575	56.6196	9.04956e-06	1.83942e-05	0.117318	0.0196448	IGFBP5+	92
559	UBASH3B	5.38198	2.18835	53.9433	1.14793e-05	2.3082e-05	0.162011	0.0224737	IGFBP5+	93
560	PKP2	6.74319	1.60703	51.4639	1.43156e-05	2.8479e-05	0.234637	0.0634921	IGFBP5+	94
561	AHNAK	6.03372	1.81974	50.839	1.51988e-05	2.99177e-05	0.167598	0.0380324	IGFBP5+	95
562	NR2F1-AS1	6.46477	1.62431	50.5994	1.55285e-05	3.02483e-05	0.22905	0.0510765	IGFBP5+	96
563	PLXNA2	5.42323	2.31352	49.8704	1.66771e-05	3.21507e-05	0.162011	0.0251454	IGFBP5+	97
564	SORL1	6.78265	1.48262	49.6096	1.70478e-05	3.253e-05	0.24581	0.0677353	IGFBP5+	98
565	SFRP1	5.77018	1.8155	47.157	2.1726e-05	4.1038e-05	0.150838	0.0330033	IGFBP5+	99
566	MYH9	7.53043	1.30034	45.3459	2.59994e-05	4.86188e-05	0.301676	0.105925	IGFBP5+	100
567	CAPN2	4.12754	3.71992	45.2685	2.64486e-05	4.89691e-05	0.117318	0.00754361	IGFBP5+	101
568	CNTNAP3	4.23934	2.79934	44.9076	2.77794e-05	5.09288e-05	0.111732	0.016816	IGFBP5+	102
569	PLPP3	6.28966	1.55877	44.1231	2.95835e-05	5.31988e-05	0.206704	0.0487192	IGFBP5+	103
570	PPFIBP1	7.28912	1.30503	44.1061	2.95865e-05	5.31988e-05	0.312849	0.0916234	IGFBP5+	104
571	ARHGAP29	7.06087	1.31845	43.9615	3.0049e-05	5.34789e-05	0.240223	0.0788936	IGFBP5+	105
572	SV2A	4.32914	2.73412	44.0537	3.03142e-05	5.34789e-05	0.100559	0.0102153	IGFBP5+	106
573	CENPF	7.80265	1.60335	41.5098	3.91325e-05	6.83905e-05	0.346369	0.0933522	IGFBP5+	107
574	KCNQ5	5.21014	2.19996	40.7197	4.30064e-05	7.44648e-05	0.106145	0.0202735	IGFBP5+	108
575	PALM2AKAP2	4.83119	2.6709	40.4589	4.43071e-05	7.60131e-05	0.145251	0.0179161	IGFBP5+	109
576	IGFBP2	5.49575	1.83376	39.1464	5.14512e-05	8.74671e-05	0.111732	0.0262455	IGFBP5+	110
577	MIR2052HG	5.59511	1.72377	38.4688	5.56698e-05	9.37861e-05	0.134078	0.0281314	IGFBP5+	111
578	LYPD6	7.98209	1.03836	37.5328	6.18372e-05	0.000103246	0.357542	0.136571	IGFBP5+	112
579	PALLD	7.47861	1.0669	37.4346	6.25877e-05	0.000103574	0.27933	0.10451	IGFBP5+	113
580	MED12L	6.93257	1.34994	36.4609	7.04543e-05	0.00011557	0.223464	0.0749646	IGFBP5+	114
581	WIPF1	4.51534	2.48934	36.4695	7.14616e-05	0.000116203	0.100559	0.0122584	IGFBP5+	115
582	CCND2	6.40583	1.6471	35.8747	7.57732e-05	0.000122152	0.145251	0.051548	IGFBP5+	116
583	ITGB5	6.12158	1.55753	35.6168	7.83426e-05	0.000125214	0.178771	0.0436901	IGFBP5+	117
584	GALNT17	6.80124	1.44644	33.8359	9.80994e-05	0.000155463	0.217877	0.0696212	IGFBP5+	118
585	NHSL2	5.98182	1.81836	33.7746	9.90111e-05	0.000155589	0.139665	0.0388182	IGFBP5+	119
586	PSTPIP2	5.66968	1.7332	33.7002	0.000100222	0.000156179	0.134078	0.0303316	IGFBP5+	120
587	MEST	5.98031	1.79825	33.0331	0.000109124	0.000168646	0.150838	0.0367751	IGFBP5+	121
588	ESYT2	6.69244	1.30004	31.9449	0.000126128	0.000193328	0.217877	0.0634921	IGFBP5+	122
589	THSD4	6.53147	1.57992	31.4863	0.000134247	0.000204099	0.206704	0.0583058	IGFBP5+	123
590	CDH11	5.27744	2.08295	31.0934	0.000142343	0.000214662	0.122905	0.0226308	IGFBP5+	124
591	FBXO17	5.2458	2.20102	29.7631	0.000171504	0.000256571	0.128492	0.0251454	IGFBP5+	125
592	ARID3A	7.23424	1.04408	28.7615	0.000197504	0.00029312	0.251397	0.091152	IGFBP5+	126
593	AP001347.1	7.04024	1.25171	27.203	0.000249434	0.000367277	0.24581	0.0784221	IGFBP5+	127
594	ZNF521	6.91333	1.1023	26.3253	0.000285818	0.000417563	0.189944	0.0699356	IGFBP5+	128
595	SH3KBP1	6.14466	1.37528	26.2538	0.00028951	0.000419677	0.173184	0.0447902	IGFBP5+	129
596	NR2F2-AS1	6.25985	1.1944	26.1128	0.000296068	0.000425883	0.150838	0.0498193	IGFBP5+	130
597	FOXO1	6.66563	1.26016	25.9048	0.00030545	0.00043461	0.22905	0.0737074	IGFBP5+	131
598	PRLR	5.1887	1.92261	25.8768	0.000308737	0.00043461	0.117318	0.0220022	IGFBP5+	132
599	SHISA9	5.44066	2.00085	25.8462	0.000309108	0.00043461	0.122905	0.0260883	IGFBP5+	133
600	MPPED2	6.63751	1.51217	25.0514	0.00035012	0.000488601	0.167598	0.0576772	IGFBP5+	134
601	SPOCK1	7.12016	1.19371	24.7245	0.000369194	0.000511402	0.24581	0.0729216	IGFBP5+	135
602	KIF14	5.81383	1.66012	24.2736	0.000398627	0.000548112	0.145251	0.0325318	IGFBP5+	136
603	PRDM5	7.17238	1.02912	24.1716	0.000404528	0.000552167	0.206704	0.0878516	IGFBP5+	137
604	RAD18	5.9681	1.34333	24.0771	0.000412202	0.000558563	0.145251	0.0394468	IGFBP5+	138
605	MCM4	5.73521	1.58632	23.7544	0.000435198	0.000585482	0.122905	0.0306459	IGFBP5+	139
606	COL2A1	5.52356	1.58596	23.7092	0.00043949	0.000587033	0.100559	0.0271884	IGFBP5+	140
607	GRHL2	7.99036	1.03405	23.6003	0.000445032	0.00059022	0.307263	0.141757	IGFBP5+	141
608	PDZD2	6.15195	1.37498	23.2291	0.00047509	0.000625646	0.134078	0.0465189	IGFBP5+	142
609	SULF2	6.62849	1.11253	22.9573	0.00049738	0.00065042	0.212291	0.062392	IGFBP5+	143
610	SMS	6.10834	1.36743	22.7155	0.000519217	0.000674261	0.145251	0.0432186	IGFBP5+	144
611	LRRTM4	7.2722	1.31265	22.6357	0.000525335	0.000677501	0.22905	0.0788936	IGFBP5+	145
612	TMCC3	4.43332	2.67859	22.5054	0.000542455	0.000694789	0.100559	0.0110011	IGFBP5+	146
613	P3H2	6.69126	1.21306	22.0903	0.000578621	0.000736069	0.184358	0.0634921	IGFBP5+	147
614	PRKCH	5.61248	1.78125	22.0522	0.000583861	0.000736332	0.134078	0.0314317	IGFBP5+	148
615	AHDC1	5.97145	1.39488	22.0236	0.000586703	0.000736332	0.145251	0.0399183	IGFBP5+	149
616	FOXO3	7.48641	1.08413	21.7753	0.000611573	0.000762428	0.27933	0.105139	IGFBP5+	150
617	SEPTIN8	5.08427	1.81849	21.7251	0.000622563	0.000770989	0.100559	0.0207449	IGFBP5+	151
618	PKDCC	5.68823	1.81022	21.467	0.000647945	0.000797142	0.134078	0.0311174	IGFBP5+	152
619	ENTPD4	5.87767	1.50396	21.1755	0.000683436	0.000835311	0.156425	0.0397611	IGFBP5+	153
620	ANXA3	7.27377	1.04052	21.0829	0.000693377	0.000841958	0.212291	0.0867515	IGFBP5+	154
621	DHTKD1	6.53207	1.12584	20.9629	0.000709564	0.000856055	0.162011	0.0579915	IGFBP5+	155
622	LINC01162	6.45053	1.0425	20.5667	0.00076391	0.000915713	0.156425	0.0479334	IGFBP5+	156
623	TOP2A	7.11293	1.29921	20.2959	0.00080229	0.000955594	0.240223	0.0605061	IGFBP5+	157
624	RBMS3	7.33769	1.02617	19.9321	0.000859404	0.00101704	0.240223	0.0935094	IGFBP5+	158
625	CDYL	7.53667	1.02874	19.8988	0.000864756	0.00101704	0.301676	0.113311	IGFBP5+	159
626	ARHGEF26	6.01689	1.15133	18.7102	0.00109318	0.00127766	0.117318	0.0411755	IGFBP5+	160
627	MAP2	6.33886	1.12148	18.4275	0.00115453	0.00134097	0.150838	0.0480905	IGFBP5+	161
628	MKI67	6.58204	1.22418	17.2407	0.00147053	0.00169338	0.167598	0.0488763	IGFBP5+	162
629	BCAR1	5.14748	1.97377	17.242	0.00147605	0.00169338	0.111732	0.0213736	IGFBP5+	163
630	PA2G4	5.63378	1.38702	17.0912	0.00152335	0.00173287	0.117318	0.0336319	IGFBP5+	164
631	NNT	5.9944	1.28464	17.0634	0.001529	0.00173287	0.139665	0.0389753	IGFBP5+	165
632	SLC4A8	5.24746	1.44818	16.9619	0.00157179	0.00177064	0.100559	0.0232595	IGFBP5+	166
633	CDON	6.60573	1.1581	16.8642	0.00159195	0.0017826	0.162011	0.0601917	IGFBP5+	167
634	FBLN1	6.0454	1.22627	16.8247	0.00160809	0.00178995	0.111732	0.0411755	IGFBP5+	168
635	ARHGEF10	6.03846	1.23415	16.7465	0.00163505	0.0018092	0.128492	0.0407041	IGFBP5+	169
636	ASPM	6.9131	1.03542	16.6167	0.00167767	0.00184544	0.173184	0.0561056	IGFBP5+	170
637	AC114971.1	5.46483	1.43913	16.4804	0.00173677	0.00189928	0.106145	0.0262455	IGFBP5+	171
638	ANKH	5.54448	1.2677	16.4153	0.00176263	0.00191635	0.100559	0.0301744	IGFBP5+	172
639	ERP29	5.58045	1.30354	16.2791	0.00181381	0.00196059	0.106145	0.0289172	IGFBP5+	173
640	SLC25A17	5.6076	1.19455	15.1545	0.00232831	0.00250227	0.100559	0.031746	IGFBP5+	174
641	UST	5.97941	1.2439	13.3949	0.00350905	0.00374967	0.111732	0.0402326	IGFBP5+	175
642	PTCHD4	5.78374	1.28124	13.3162	0.00358073	0.00380452	0.122905	0.0350464	IGFBP5+	176
643	PAICS	6.02406	1.00698	12.205	0.00473307	0.00500048	0.111732	0.0407041	IGFBP5+	177
644	WDR5	5.58813	1.13581	11.8338	0.00522513	0.00548932	0.100559	0.0312746	IGFBP5+	178
645	KIF18B	5.93317	1.043	11.5786	0.0055773	0.00582657	0.117318	0.0361465	IGFBP5+	179
646	CENPE	6.75788	1.03457	10.2609	0.00798613	0.0082967	0.173184	0.055477	IGFBP5+	180
647	RPL27A	5.85285	1.13441	10.0225	0.00856724	0.00885123	0.122905	0.0366179	IGFBP5+	181
648	KPNA2	5.56353	1.20547	9.45292	0.0101278	0.010406	0.100559	0.0328461	IGFBP5+	182
649	ENOSF1	6.14652	1.02466	8.25493	0.014585	0.0149038	0.139665	0.0458903	IGFBP5+	183
650	AL133318.1	5.05841	1.09125	7.70371	0.0174863	0.0177714	0.117318	0.0348892	IGFBP5+	184
651	MTUS2	5.92398	1.05321	5.64505	0.0359176	0.0363059	0.111732	0.0397611	IGFBP5+	185
652	PCDHGA11	3.10975	1.8429	5.39656	0.0376806	0.0378832	0.111732	0.0551627	IGFBP5+	186
653	PCDHGA9	2.93541	1.07237	1.64351	0.220016	0.220016	0.111732	0.0570486	IGFBP5+	187

## Sheet: Supplementary Fig. 4G
Supplementary Data 2: d8 scRNA-Seq - DE analysis between genotypes within each cluster
	feature	ave_expr	log_fc	stat	pvalue	padj	rate1	rate2	group1	group2	comp
1	CNTNAP2	10.7004	-1.3776	336.695	3.41574e-17	7.86987e-13	0.292778	0.633446	PFG_2_KO	PFG_2_WT	PFG_2_KO _vs_ PFG_2_WT
2	BMPR1B	9.24175	-1.27542	126.28	6.47426e-12	6.86452e-08	0.151667	0.376689	PFG_2_KO	PFG_2_WT	PFG_2_KO _vs_ PFG_2_WT
3	AC069277.1	10.9886	-0.783435	122.806	8.93817e-12	6.86452e-08	0.488333	0.658784	PFG_2_KO	PFG_2_WT	PFG_2_KO _vs_ PFG_2_WT
4	SKAP2	9.46901	-0.908718	90.3951	2.76114e-10	1.3273e-06	0.221111	0.452703	PFG_2_KO	PFG_2_WT	PFG_2_KO _vs_ PFG_2_WT
5	MAGI1	11.4299	0.589233	90.0426	2.88043e-10	1.3273e-06	0.720556	0.685811	PFG_2_KO	PFG_2_WT	PFG_2_KO _vs_ PFG_2_WT
6	MALAT1	13.9647	-0.428548	81.4563	8.41921e-10	3.23298e-06	0.937778	0.954392	PFG_2_KO	PFG_2_WT	PFG_2_KO _vs_ PFG_2_WT
7	GPC3	9.99261	0.80488	77.1647	1.48654e-09	4.89284e-06	0.368333	0.310811	PFG_2_KO	PFG_2_WT	PFG_2_KO _vs_ PFG_2_WT
8	VPS13D	9.72732	-0.813865	73.3152	2.52634e-09	7.27585e-06	0.258333	0.469595	PFG_2_KO	PFG_2_WT	PFG_2_KO _vs_ PFG_2_WT
9	TCF7L2	9.76951	0.816403	62.5276	1.255e-08	3.16185e-05	0.393889	0.33277	PFG_2_KO	PFG_2_WT	PFG_2_KO _vs_ PFG_2_WT
10	FAT3	11.2126	0.539489	61.9616	1.37233e-08	3.16185e-05	0.620556	0.586149	PFG_2_KO	PFG_2_WT	PFG_2_KO _vs_ PFG_2_WT
11	SLC4A4	8.2973	1.22784	57.3896	2.88794e-08	6.04893e-05	0.146111	0.108108	PFG_2_KO	PFG_2_WT	PFG_2_KO _vs_ PFG_2_WT
12	SIPA1L3	9.19057	0.845931	53.1053	6.0212e-08	0.000115607	0.287778	0.260135	PFG_2_KO	PFG_2_WT	PFG_2_KO _vs_ PFG_2_WT
13	KIF26B	10.3144	0.594714	52.5945	6.58977e-08	0.000116791	0.453889	0.447635	PFG_2_KO	PFG_2_WT	PFG_2_KO _vs_ PFG_2_WT
14	CADM1	9.88732	-0.615048	49.5683	1.1388e-07	0.000187414	0.293333	0.474662	PFG_2_KO	PFG_2_WT	PFG_2_KO _vs_ PFG_2_WT
15	CUX1	10.0512	0.594182	48.7798	1.31798e-07	0.000202442	0.445556	0.430743	PFG_2_KO	PFG_2_WT	PFG_2_KO _vs_ PFG_2_WT
16	AC084816.1	9.25061	-0.742027	48.0811	1.50216e-07	0.00021631	0.2	0.386824	PFG_2_KO	PFG_2_WT	PFG_2_KO _vs_ PFG_2_WT
17	CUX2	8.50444	0.936017	46.1887	2.15428e-07	0.000291968	0.192778	0.168919	PFG_2_KO	PFG_2_WT	PFG_2_KO _vs_ PFG_2_WT
18	TSHZ2	10.9203	0.46403	43.6833	3.52355e-07	0.000451015	0.582778	0.572635	PFG_2_KO	PFG_2_WT	PFG_2_KO _vs_ PFG_2_WT
19	LRP1B	8.52839	-0.957362	41.7282	5.23822e-07	0.000635204	0.123889	0.285473	PFG_2_KO	PFG_2_WT	PFG_2_KO _vs_ PFG_2_WT
20	MACROD2	9.93616	-0.571806	41.3896	5.61691e-07	0.000647068	0.312222	0.506757	PFG_2_KO	PFG_2_WT	PFG_2_KO _vs_ PFG_2_WT
21	WWOX	11.1186	0.425944	41.0117	6.0747e-07	0.000666481	0.62	0.591216	PFG_2_KO	PFG_2_WT	PFG_2_KO _vs_ PFG_2_WT
22	CYP26A1	5.36068	-2.45257	39.3092	8.80235e-07	0.000921846	0.00777778	0.0625	PFG_2_KO	PFG_2_WT	PFG_2_KO _vs_ PFG_2_WT
23	CCDC144NL-AS1	9.46879	0.659367	38.1561	1.11444e-06	0.00110344	0.334444	0.327703	PFG_2_KO	PFG_2_WT	PFG_2_KO _vs_ PFG_2_WT
24	EDNRA	7.56542	1.25795	38.0159	1.14941e-06	0.00110344	0.111111	0.0709459	PFG_2_KO	PFG_2_WT	PFG_2_KO _vs_ PFG_2_WT
25	SLC8A1	7.11967	-1.28254	36.9422	1.45462e-06	0.00134058	0.0433333	0.146959	PFG_2_KO	PFG_2_WT	PFG_2_KO _vs_ PFG_2_WT
26	AC105052.4	7.69455	1.10477	35.6812	1.92874e-06	0.00167562	0.206111	0.185811	PFG_2_KO	PFG_2_WT	PFG_2_KO _vs_ PFG_2_WT
27	RAB11FIP3	7.60484	1.22426	35.6024	1.96362e-06	0.00167562	0.115	0.0760135	PFG_2_KO	PFG_2_WT	PFG_2_KO _vs_ PFG_2_WT
28	DSCAM	10.4528	-0.474708	34.496	2.52708e-06	0.00207943	0.403333	0.633446	PFG_2_KO	PFG_2_WT	PFG_2_KO _vs_ PFG_2_WT
29	GATA4	9.33752	0.604011	33.6366	3.085e-06	0.00237856	0.297778	0.285473	PFG_2_KO	PFG_2_WT	PFG_2_KO _vs_ PFG_2_WT
30	PTCHD4	5.43361	3.00167	32.8163	3.09708e-06	0.00237856	0.0311111	0.0101351	PFG_2_KO	PFG_2_WT	PFG_2_KO _vs_ PFG_2_WT
31	EXT1	10.4059	0.455983	32.9309	3.64192e-06	0.00270677	0.466111	0.498311	PFG_2_KO	PFG_2_WT	PFG_2_KO _vs_ PFG_2_WT
32	MRPL42	6.66211	1.60383	31.8612	4.71865e-06	0.00339743	0.0638889	0.0388514	PFG_2_KO	PFG_2_WT	PFG_2_KO _vs_ PFG_2_WT
33	AKAP12	7.27275	1.37558	31.6529	4.94776e-06	0.00345444	0.0905556	0.0625	PFG_2_KO	PFG_2_WT	PFG_2_KO _vs_ PFG_2_WT
34	ROBO2	11.2266	0.363213	31.4313	5.21725e-06	0.00353545	0.596111	0.608108	PFG_2_KO	PFG_2_WT	PFG_2_KO _vs_ PFG_2_WT
35	AC104041.1	9.19108	0.644026	31.1364	5.60579e-06	0.00362501	0.267222	0.260135	PFG_2_KO	PFG_2_WT	PFG_2_KO _vs_ PFG_2_WT
36	TFPI	6.18798	-1.53185	31.0976	5.66408e-06	0.00362501	0.0222222	0.0912162	PFG_2_KO	PFG_2_WT	PFG_2_KO _vs_ PFG_2_WT
37	CTBP2	8.94636	0.680545	30.7204	6.20734e-06	0.00386533	0.250556	0.239865	PFG_2_KO	PFG_2_WT	PFG_2_KO _vs_ PFG_2_WT
38	TPM4	8.33164	0.845425	30.33	6.83546e-06	0.00414445	0.166111	0.141892	PFG_2_KO	PFG_2_WT	PFG_2_KO _vs_ PFG_2_WT
39	RIMS2	8.53968	-0.845419	29.98	7.45618e-06	0.00440488	0.119444	0.233108	PFG_2_KO	PFG_2_WT	PFG_2_KO _vs_ PFG_2_WT
40	FN1	11.2074	0.369577	29.5016	8.40462e-06	0.00484106	0.613333	0.643581	PFG_2_KO	PFG_2_WT	PFG_2_KO _vs_ PFG_2_WT
41	PLCL1	10.7799	0.469266	28.6409	1.0453e-05	0.00587409	0.508889	0.511824	PFG_2_KO	PFG_2_WT	PFG_2_KO _vs_ PFG_2_WT
42	AL596247.1	6.82856	1.32153	28.398	1.11386e-05	0.00611031	0.13	0.0861486	PFG_2_KO	PFG_2_WT	PFG_2_KO _vs_ PFG_2_WT
43	TNRC18	8.10962	0.863497	26.8282	1.67437e-05	0.00897151	0.154444	0.136824	PFG_2_KO	PFG_2_WT	PFG_2_KO _vs_ PFG_2_WT
44	CSMD3	9.72117	0.525914	26.6732	1.7444e-05	0.0091343	0.324444	0.344595	PFG_2_KO	PFG_2_WT	PFG_2_KO _vs_ PFG_2_WT
45	KC6	8.04297	0.86172	26.0637	2.05252e-05	0.0105089	0.139444	0.10473	PFG_2_KO	PFG_2_WT	PFG_2_KO _vs_ PFG_2_WT
46	CNN2	6.9009	1.2297	25.6788	2.27854e-05	0.0114125	0.0727778	0.0557432	PFG_2_KO	PFG_2_WT	PFG_2_KO _vs_ PFG_2_WT
47	VAV2	7.26691	1.10047	25.2082	2.58793e-05	0.0126863	0.095	0.0726351	PFG_2_KO	PFG_2_WT	PFG_2_KO _vs_ PFG_2_WT
48	GFRA1	6.35051	-1.28544	25.0426	2.708e-05	0.0129984	0.0266667	0.0878378	PFG_2_KO	PFG_2_WT	PFG_2_KO _vs_ PFG_2_WT
49	MGLL	4.73672	3.24719	23.7884	2.90977e-05	0.0136819	0.0194444	0.00675676	PFG_2_KO	PFG_2_WT	PFG_2_KO _vs_ PFG_2_WT
50	CASC15	11.1474	0.326353	24.3202	3.30366e-05	0.015003	0.625	0.672297	PFG_2_KO	PFG_2_WT	PFG_2_KO _vs_ PFG_2_WT
51	NRXN3	10.6806	-0.337591	24.2365	3.3815e-05	0.015003	0.471667	0.616554	PFG_2_KO	PFG_2_WT	PFG_2_KO _vs_ PFG_2_WT
52	EDIL3	7.9049	0.880873	24.2059	3.41075e-05	0.015003	0.12	0.0996622	PFG_2_KO	PFG_2_WT	PFG_2_KO _vs_ PFG_2_WT
53	EIF4G3	10.2114	0.398163	24.1633	3.4512e-05	0.015003	0.452222	0.484797	PFG_2_KO	PFG_2_WT	PFG_2_KO _vs_ PFG_2_WT
54	ROR2	8.52198	0.702246	23.7224	3.90481e-05	0.0166605	0.192778	0.189189	PFG_2_KO	PFG_2_WT	PFG_2_KO _vs_ PFG_2_WT
55	MID1	8.1687	0.778847	23.5849	4.05906e-05	0.0168462	0.150556	0.140203	PFG_2_KO	PFG_2_WT	PFG_2_KO _vs_ PFG_2_WT
56	FOXP2	8.65442	-0.576333	23.5052	4.1513e-05	0.0168462	0.158333	0.310811	PFG_2_KO	PFG_2_WT	PFG_2_KO _vs_ PFG_2_WT
57	FLRT2	9.60427	0.46773	23.4912	4.16769e-05	0.0168462	0.317222	0.314189	PFG_2_KO	PFG_2_WT	PFG_2_KO _vs_ PFG_2_WT
58	AL360169.2	7.4926	0.925334	23.3262	4.36779e-05	0.0171248	0.155556	0.136824	PFG_2_KO	PFG_2_WT	PFG_2_KO _vs_ PFG_2_WT
59	H3-3B	6.95236	-1.04736	23.312	4.38525e-05	0.0171248	0.0433333	0.131757	PFG_2_KO	PFG_2_WT	PFG_2_KO _vs_ PFG_2_WT
60	RBMS3	7.30752	0.97138	23.1676	4.5695e-05	0.0173932	0.0922222	0.0810811	PFG_2_KO	PFG_2_WT	PFG_2_KO _vs_ PFG_2_WT
61	UBE2D2	7.92662	0.80687	23.1398	4.60496e-05	0.0173932	0.135	0.116554	PFG_2_KO	PFG_2_WT	PFG_2_KO _vs_ PFG_2_WT
62	HNF1A-AS1	8.55011	0.752033	22.8732	4.96901e-05	0.0184655	0.197222	0.190878	PFG_2_KO	PFG_2_WT	PFG_2_KO _vs_ PFG_2_WT
63	KDM2B	7.03209	1.14481	22.8019	5.0741e-05	0.0185567	0.0783333	0.0557432	PFG_2_KO	PFG_2_WT	PFG_2_KO _vs_ PFG_2_WT
64	AC097634.4	10.7155	0.344917	22.7295	5.17791e-05	0.0186405	0.729444	0.739865	PFG_2_KO	PFG_2_WT	PFG_2_KO _vs_ PFG_2_WT
65	AC009264.1	6.48037	1.53167	22.5754	5.42894e-05	0.0192435	0.0472222	0.035473	PFG_2_KO	PFG_2_WT	PFG_2_KO _vs_ PFG_2_WT
66	HSPG2	6.61804	1.27441	22.2019	6.03898e-05	0.0210815	0.0605556	0.0388514	PFG_2_KO	PFG_2_WT	PFG_2_KO _vs_ PFG_2_WT
67	DLEU1	7.04508	1.22446	22.0241	6.35393e-05	0.0216745	0.0783333	0.0574324	PFG_2_KO	PFG_2_WT	PFG_2_KO _vs_ PFG_2_WT
68	TENM3	10.1983	0.414721	21.9991	6.397e-05	0.0216745	0.435556	0.484797	PFG_2_KO	PFG_2_WT	PFG_2_KO _vs_ PFG_2_WT
69	MTRNR2L8	7.03322	1.04574	21.8955	6.59624e-05	0.0220257	0.146667	0.114865	PFG_2_KO	PFG_2_WT	PFG_2_KO _vs_ PFG_2_WT
70	CACNA1B	4.79511	3.23532	20.8361	7.14506e-05	0.0235175	0.0172222	0.00337838	PFG_2_KO	PFG_2_WT	PFG_2_KO _vs_ PFG_2_WT
71	CNNM2	9.39797	0.459643	21.2856	7.8901e-05	0.0256039	0.296111	0.326014	PFG_2_KO	PFG_2_WT	PFG_2_KO _vs_ PFG_2_WT
72	TGFBR2	7.27806	0.982566	20.4454	0.000101464	0.0324686	0.0922222	0.0743243	PFG_2_KO	PFG_2_WT	PFG_2_KO _vs_ PFG_2_WT
73	SLC1A1	7.00674	1.03251	20.2333	0.000108208	0.0337735	0.0777778	0.0675676	PFG_2_KO	PFG_2_WT	PFG_2_KO _vs_ PFG_2_WT
74	GTF2IRD1	7.87106	0.842977	20.2241	0.000108474	0.0337735	0.133333	0.131757	PFG_2_KO	PFG_2_WT	PFG_2_KO _vs_ PFG_2_WT
75	RBM6	8.9708	0.521796	20.0893	0.000113004	0.0347149	0.253333	0.275338	PFG_2_KO	PFG_2_WT	PFG_2_KO _vs_ PFG_2_WT
76	RGL3	7.34287	1.00387	20.0044	0.000115987	0.0349376	0.0966667	0.0726351	PFG_2_KO	PFG_2_WT	PFG_2_KO _vs_ PFG_2_WT
77	CPNE4	6.57673	1.32422	19.9868	0.000116762	0.0349376	0.0555556	0.0337838	PFG_2_KO	PFG_2_WT	PFG_2_KO _vs_ PFG_2_WT
78	DHRSX	8.12167	0.673297	19.871	0.00012079	0.0356794	0.158889	0.158784	PFG_2_KO	PFG_2_WT	PFG_2_KO _vs_ PFG_2_WT
79	ADGRL3	9.13605	-0.518504	19.7623	0.000124873	0.0360561	0.197778	0.351351	PFG_2_KO	PFG_2_WT	PFG_2_KO _vs_ PFG_2_WT
80	PLCB4	7.09471	1.03372	19.755	0.000125195	0.0360561	0.0794444	0.0625	PFG_2_KO	PFG_2_WT	PFG_2_KO _vs_ PFG_2_WT
81	KCNH7	8.26602	0.64669	19.6905	0.000127656	0.036311	0.144444	0.133446	PFG_2_KO	PFG_2_WT	PFG_2_KO _vs_ PFG_2_WT
82	KCND2	7.91225	-0.656452	19.3661	0.00014108	0.03948	0.0983333	0.189189	PFG_2_KO	PFG_2_WT	PFG_2_KO _vs_ PFG_2_WT
83	CERS4	7.30009	1.08087	19.2873	0.000144596	0.03948	0.095	0.0793919	PFG_2_KO	PFG_2_WT	PFG_2_KO _vs_ PFG_2_WT
84	STXBP5L	7.72401	-0.774071	19.2796	0.000144916	0.03948	0.0822222	0.180743	PFG_2_KO	PFG_2_WT	PFG_2_KO _vs_ PFG_2_WT
85	DSC2	7.05517	-0.882001	19.2634	0.000145651	0.03948	0.0511111	0.118243	PFG_2_KO	PFG_2_WT	PFG_2_KO _vs_ PFG_2_WT
86	CTNND2	9.63766	0.43474	19.1888	0.000149048	0.0399311	0.319444	0.337838	PFG_2_KO	PFG_2_WT	PFG_2_KO _vs_ PFG_2_WT
87	KCTD16	7.12543	1.35448	19.0882	0.00015386	0.0407463	0.0761111	0.0439189	PFG_2_KO	PFG_2_WT	PFG_2_KO _vs_ PFG_2_WT
88	TBL1XR1	10.0974	0.403503	19.0497	0.000155646	0.0407509	0.403333	0.447635	PFG_2_KO	PFG_2_WT	PFG_2_KO _vs_ PFG_2_WT
89	CFAP54	8.55398	-0.590777	18.9364	0.000161247	0.0413605	0.146667	0.295608	PFG_2_KO	PFG_2_WT	PFG_2_KO _vs_ PFG_2_WT
90	LYST	8.25877	-0.619299	18.9301	0.000161565	0.0413605	0.122778	0.239865	PFG_2_KO	PFG_2_WT	PFG_2_KO _vs_ PFG_2_WT
91	HOTAIRM1	7.31792	-0.793178	18.8667	0.000164808	0.0417273	0.0633333	0.146959	PFG_2_KO	PFG_2_WT	PFG_2_KO _vs_ PFG_2_WT
92	C20orf194	7.48286	0.836712	18.701	0.000173612	0.0434785	0.0988889	0.0962838	PFG_2_KO	PFG_2_WT	PFG_2_KO _vs_ PFG_2_WT
93	MECOM	10.648	0.407909	18.6072	0.000178787	0.043886	0.483889	0.471284	PFG_2_KO	PFG_2_WT	PFG_2_KO _vs_ PFG_2_WT
94	IGF2BP2	9.70409	0.402173	18.6026	0.000179049	0.043886	0.351111	0.390203	PFG_2_KO	PFG_2_WT	PFG_2_KO _vs_ PFG_2_WT
95	TULP4	8.42936	0.60227	18.4702	0.000186686	0.0452525	0.222222	0.22973	PFG_2_KO	PFG_2_WT	PFG_2_KO _vs_ PFG_2_WT
96	AF117829.1	9.26722	-0.442066	18.4387	0.000188552	0.0452525	0.241667	0.385135	PFG_2_KO	PFG_2_WT	PFG_2_KO _vs_ PFG_2_WT
97	BCL10	3.66704	-4.97607	18.7764	0.000192577	0.0453416	0	0.0135135	PFG_2_KO	PFG_2_WT	PFG_2_KO _vs_ PFG_2_WT
98	ANGPTL2	4.62062	3.48893	17.9074	0.000192859	0.0453416	0.0155556	0.00168919	PFG_2_KO	PFG_2_WT	PFG_2_KO _vs_ PFG_2_WT
99	ZNF69	6.04534	1.45871	18.2982	0.000197946	0.0460674	0.0433333	0.0219595	PFG_2_KO	PFG_2_WT	PFG_2_KO _vs_ PFG_2_WT
100	MYL6B	4.62676	3.49788	17.7275	0.000204729	0.0471696	0.0138889	0.00168919	PFG_2_KO	PFG_2_WT	PFG_2_KO _vs_ PFG_2_WT
101	LAMA1	9.59558	0.426734	18.05	0.000213332	0.0483679	0.333333	0.336149	PFG_2_KO	PFG_2_WT	PFG_2_KO _vs_ PFG_2_WT
102	HOXA1	4.66882	-2.39846	18.014	0.000214129	0.0483679	0.00388889	0.0320946	PFG_2_KO	PFG_2_WT	PFG_2_KO _vs_ PFG_2_WT
103	KANSL1	9.68342	0.403393	17.9939	0.000217187	0.0485825	0.343889	0.381757	PFG_2_KO	PFG_2_WT	PFG_2_KO _vs_ PFG_2_WT
104	SLC6A3	4.29627	5.32138	18.3584	0.000220384	0.0488235	0.0105556	0	PFG_2_KO	PFG_2_WT	PFG_2_KO _vs_ PFG_2_WT
105	AC022034.1	4.36845	-2.41533	17.8129	0.000223064	0.0489466	0.00277778	0.0253378	PFG_2_KO	PFG_2_WT	PFG_2_KO _vs_ PFG_2_WT
106	GUCY1A2	9.00264	0.521277	17.8319	0.000228749	0.0497205	0.216111	0.214527	PFG_2_KO	PFG_2_WT	PFG_2_KO _vs_ PFG_2_WT
107	CNTNAP2	9.53178	-1.58396	103.184	1.77039e-10	1.52594e-06	0.215041	0.630435	PFG_1_KO	PFG_1_WT	PFG_1_KO _vs_ PFG_1_WT
108	ERBB4	10.6763	1.63536	102.668	1.86554e-10	1.52594e-06	0.582844	0.423913	PFG_1_KO	PFG_1_WT	PFG_1_KO _vs_ PFG_1_WT
109	VCAN	10.5511	1.657	102.046	1.98691e-10	1.52594e-06	0.495887	0.402174	PFG_1_KO	PFG_1_WT	PFG_1_KO _vs_ PFG_1_WT
110	MAGI1	11.8248	0.921082	98.1752	2.95739e-10	1.70346e-06	0.854289	0.815217	PFG_1_KO	PFG_1_WT	PFG_1_KO _vs_ PFG_1_WT
111	FN1	11.6203	0.922374	87.2344	9.80008e-10	4.51587e-06	0.746181	0.76087	PFG_1_KO	PFG_1_WT	PFG_1_KO _vs_ PFG_1_WT
112	FNDC3B	10.5146	1.35989	85.4375	1.20702e-09	4.63496e-06	0.59812	0.51087	PFG_1_KO	PFG_1_WT	PFG_1_KO _vs_ PFG_1_WT
113	MECOM	11.3699	0.949953	73.662	5.16191e-09	1.699e-05	0.759107	0.728261	PFG_1_KO	PFG_1_WT	PFG_1_KO _vs_ PFG_1_WT
114	FP236383.3	12.098	0.910778	72.2362	6.22785e-09	1.76314e-05	0.881316	0.891304	PFG_1_KO	PFG_1_WT	PFG_1_KO _vs_ PFG_1_WT
115	AC073050.1	11.0965	1.26618	71.4814	6.88728e-09	1.76314e-05	0.654524	0.532609	PFG_1_KO	PFG_1_WT	PFG_1_KO _vs_ PFG_1_WT
116	LAMA1	10.3646	1.33568	70.5834	7.77281e-09	1.79086e-05	0.552291	0.532609	PFG_1_KO	PFG_1_WT	PFG_1_KO _vs_ PFG_1_WT
117	RERE	11.4033	0.883088	68.9486	9.70674e-09	2.03312e-05	0.777908	0.673913	PFG_1_KO	PFG_1_WT	PFG_1_KO _vs_ PFG_1_WT
118	FP671120.4	11.7079	0.815726	60.1381	3.46122e-08	6.64555e-05	0.834313	0.869565	PFG_1_KO	PFG_1_WT	PFG_1_KO _vs_ PFG_1_WT
119	MARCHF1	8.0766	4.10321	51.9269	6.47183e-08	0.000110734	0.168038	0.0217391	PFG_1_KO	PFG_1_WT	PFG_1_KO _vs_ PFG_1_WT
120	UNC5D	9.33725	1.76885	55.9017	6.7286e-08	0.000110734	0.32785	0.195652	PFG_1_KO	PFG_1_WT	PFG_1_KO _vs_ PFG_1_WT
121	DCDC2	8.94765	2.18156	48.0529	2.54436e-07	0.000390814	0.283196	0.152174	PFG_1_KO	PFG_1_WT	PFG_1_KO _vs_ PFG_1_WT
122	NEDD4L	10.4434	1.26487	46.6733	3.20956e-07	0.000462177	0.575793	0.478261	PFG_1_KO	PFG_1_WT	PFG_1_KO _vs_ PFG_1_WT
123	WWC2	9.53698	1.51929	42.2186	7.38354e-07	0.00100069	0.363102	0.25	PFG_1_KO	PFG_1_WT	PFG_1_KO _vs_ PFG_1_WT
124	KLHL14	7.7613	3.19206	39.0082	1.015e-06	0.0012992	0.156287	0.0326087	PFG_1_KO	PFG_1_WT	PFG_1_KO _vs_ PFG_1_WT
125	SCN7A	9.55395	1.38736	39.7092	1.20919e-06	0.00146631	0.311398	0.184783	PFG_1_KO	PFG_1_WT	PFG_1_KO _vs_ PFG_1_WT
126	L3MBTL4	8.14377	2.8742	38.4994	1.3872e-06	0.00159806	0.191539	0.0434783	PFG_1_KO	PFG_1_WT	PFG_1_KO _vs_ PFG_1_WT
127	CACHD1	8.537	1.97448	36.8067	2.21739e-06	0.00243279	0.252644	0.130435	PFG_1_KO	PFG_1_WT	PFG_1_KO _vs_ PFG_1_WT
128	HS3ST4	8.52713	1.88452	36.486	2.37291e-06	0.00248509	0.279671	0.108696	PFG_1_KO	PFG_1_WT	PFG_1_KO _vs_ PFG_1_WT
129	FOXP1	11.3819	0.77204	35.3397	2.99608e-06	0.00294475	0.848414	0.880435	PFG_1_KO	PFG_1_WT	PFG_1_KO _vs_ PFG_1_WT
130	NRCAM	8.27922	2.08049	35.243	3.06745e-06	0.00294475	0.202115	0.0978261	PFG_1_KO	PFG_1_WT	PFG_1_KO _vs_ PFG_1_WT
131	CPNE4	8.19037	2.43465	34.2709	3.67996e-06	0.00338836	0.184489	0.076087	PFG_1_KO	PFG_1_WT	PFG_1_KO _vs_ PFG_1_WT
132	TULP4	8.91122	1.54722	34.1635	3.8897e-06	0.00338836	0.347826	0.282609	PFG_1_KO	PFG_1_WT	PFG_1_KO _vs_ PFG_1_WT
133	EDIL3	9.27675	1.75197	34.0629	3.97073e-06	0.00338836	0.309048	0.173913	PFG_1_KO	PFG_1_WT	PFG_1_KO _vs_ PFG_1_WT
134	AC069277.1	11.2392	-0.625188	33.8023	4.19174e-06	0.0034492	0.695652	0.782609	PFG_1_KO	PFG_1_WT	PFG_1_KO _vs_ PFG_1_WT
135	LINC00486	12.6651	0.478516	33.1832	4.81109e-06	0.00382233	0.927145	0.934783	PFG_1_KO	PFG_1_WT	PFG_1_KO _vs_ PFG_1_WT
136	CCDC144NL-AS1	9.84305	1.04649	32.822	5.21921e-06	0.00400836	0.47121	0.326087	PFG_1_KO	PFG_1_WT	PFG_1_KO _vs_ PFG_1_WT
137	PTPN13	11.3697	0.545463	31.4152	7.19193e-06	0.00534523	0.726204	0.771739	PFG_1_KO	PFG_1_WT	PFG_1_KO _vs_ PFG_1_WT
138	ZNRF3	8.10265	2.05149	30.5347	8.78931e-06	0.0063283	0.222092	0.0869565	PFG_1_KO	PFG_1_WT	PFG_1_KO _vs_ PFG_1_WT
139	HSPG2	7.3612	3.32522	28.2569	1.07678e-05	0.00751789	0.135135	0.0217391	PFG_1_KO	PFG_1_WT	PFG_1_KO _vs_ PFG_1_WT
140	MAP4	8.03868	2.07099	29.4246	1.13873e-05	0.00771658	0.204465	0.0978261	PFG_1_KO	PFG_1_WT	PFG_1_KO _vs_ PFG_1_WT
141	CTBP2	9.24472	1.38196	29.1346	1.23389e-05	0.00812253	0.381904	0.271739	PFG_1_KO	PFG_1_WT	PFG_1_KO _vs_ PFG_1_WT
142	SMARCC1	9.66608	0.992709	27.8482	1.68736e-05	0.0107991	0.454759	0.413043	PFG_1_KO	PFG_1_WT	PFG_1_KO _vs_ PFG_1_WT
143	XKR6	8.86722	1.32932	27.0656	2.0557e-05	0.012702	0.312573	0.228261	PFG_1_KO	PFG_1_WT	PFG_1_KO _vs_ PFG_1_WT
144	KIAA1958	9.851	0.866436	26.9073	2.13376e-05	0.012702	0.465335	0.445652	PFG_1_KO	PFG_1_WT	PFG_1_KO _vs_ PFG_1_WT
145	KHDRBS2	10.7404	0.749322	26.8636	2.15709e-05	0.012702	0.635723	0.619565	PFG_1_KO	PFG_1_WT	PFG_1_KO _vs_ PFG_1_WT
146	DENND2C	8.92826	1.60236	26.7916	2.20521e-05	0.012702	0.326675	0.173913	PFG_1_KO	PFG_1_WT	PFG_1_KO _vs_ PFG_1_WT
147	DST	9.80121	0.909372	26.3612	2.45048e-05	0.0136387	0.435958	0.402174	PFG_1_KO	PFG_1_WT	PFG_1_KO _vs_ PFG_1_WT
148	KCND2	8.1384	-1.25435	26.2163	2.54278e-05	0.0136387	0.156287	0.391304	PFG_1_KO	PFG_1_WT	PFG_1_KO _vs_ PFG_1_WT
149	NRG2	8.08879	1.87063	26.2188	2.54542e-05	0.0136387	0.19859	0.0869565	PFG_1_KO	PFG_1_WT	PFG_1_KO _vs_ PFG_1_WT
150	KALRN	9.39204	1.03225	25.7544	2.86384e-05	0.0149961	0.405405	0.347826	PFG_1_KO	PFG_1_WT	PFG_1_KO _vs_ PFG_1_WT
151	DSCAM	9.55067	-0.774118	24.9331	3.54434e-05	0.018147	0.351351	0.576087	PFG_1_KO	PFG_1_WT	PFG_1_KO _vs_ PFG_1_WT
152	TCF7L2	9.83965	0.840606	24.7022	3.76683e-05	0.0188669	0.477086	0.402174	PFG_1_KO	PFG_1_WT	PFG_1_KO _vs_ PFG_1_WT
153	PTCHD4	7.13222	4.018	23.6412	3.94556e-05	0.0190222	0.113984	0.0108696	PFG_1_KO	PFG_1_WT	PFG_1_KO _vs_ PFG_1_WT
154	COL18A1	8.09591	1.80166	24.5227	3.96296e-05	0.0190222	0.191539	0.108696	PFG_1_KO	PFG_1_WT	PFG_1_KO _vs_ PFG_1_WT
155	FMNL2	9.42074	0.937488	24.0702	4.45599e-05	0.0209523	0.39953	0.369565	PFG_1_KO	PFG_1_WT	PFG_1_KO _vs_ PFG_1_WT
156	VCL	10.0101	0.799445	23.8833	4.68341e-05	0.0214332	0.511163	0.369565	PFG_1_KO	PFG_1_WT	PFG_1_KO _vs_ PFG_1_WT
157	PHF21B	8.13804	1.77564	23.852	4.74433e-05	0.0214332	0.219741	0.108696	PFG_1_KO	PFG_1_WT	PFG_1_KO _vs_ PFG_1_WT
158	IGF2	8.83683	-1.09616	23.5167	5.16937e-05	0.0229043	0.250294	0.48913	PFG_1_KO	PFG_1_WT	PFG_1_KO _vs_ PFG_1_WT
159	GABRB2	6.08303	-2.10181	23.0875	5.83637e-05	0.0248532	0.0317274	0.163043	PFG_1_KO	PFG_1_WT	PFG_1_KO _vs_ PFG_1_WT
160	ATP11A	8.18135	1.62247	23.0426	5.91775e-05	0.0248532	0.226792	0.0978261	PFG_1_KO	PFG_1_WT	PFG_1_KO _vs_ PFG_1_WT
161	LGR4	9.25876	1.01417	22.9588	6.01998e-05	0.0248532	0.357227	0.282609	PFG_1_KO	PFG_1_WT	PFG_1_KO _vs_ PFG_1_WT
162	PLD5	7.14083	2.91382	22.1066	6.04294e-05	0.0248532	0.0869565	0.0326087	PFG_1_KO	PFG_1_WT	PFG_1_KO _vs_ PFG_1_WT
163	FAM155A	10.4471	-0.717639	22.8796	6.14858e-05	0.0248532	0.521739	0.73913	PFG_1_KO	PFG_1_WT	PFG_1_KO _vs_ PFG_1_WT
164	CDH2	10.6615	0.730768	22.8116	6.26459e-05	0.0248724	0.591069	0.565217	PFG_1_KO	PFG_1_WT	PFG_1_KO _vs_ PFG_1_WT
165	ADGRL3	9.13485	-0.807869	22.7515	6.36923e-05	0.0248724	0.271445	0.586957	PFG_1_KO	PFG_1_WT	PFG_1_KO _vs_ PFG_1_WT
166	ARID1B	10.4109	0.652076	22.6177	6.60823e-05	0.0253756	0.588719	0.586957	PFG_1_KO	PFG_1_WT	PFG_1_KO _vs_ PFG_1_WT
167	ROR2	8.90733	1.3426	22.4865	6.86607e-05	0.0258137	0.324324	0.228261	PFG_1_KO	PFG_1_WT	PFG_1_KO _vs_ PFG_1_WT
168	ST7	7.71844	2.02345	22.3546	6.94639e-05	0.0258137	0.243243	0.130435	PFG_1_KO	PFG_1_WT	PFG_1_KO _vs_ PFG_1_WT
169	SEMA3E	9.89436	0.800294	22.066	7.70267e-05	0.0281698	0.384254	0.434783	PFG_1_KO	PFG_1_WT	PFG_1_KO _vs_ PFG_1_WT
170	LRRIQ1	7.79373	-1.15693	21.8104	8.27624e-05	0.0297945	0.13866	0.315217	PFG_1_KO	PFG_1_WT	PFG_1_KO _vs_ PFG_1_WT
171	SDK1	10.8282	0.579763	21.5174	8.98588e-05	0.0318515	0.623972	0.706522	PFG_1_KO	PFG_1_WT	PFG_1_KO _vs_ PFG_1_WT
172	FBLIM1	7.58338	2.25935	21.2726	9.13901e-05	0.0319035	0.152761	0.0543478	PFG_1_KO	PFG_1_WT	PFG_1_KO _vs_ PFG_1_WT
173	ARL15	11.1086	0.515436	21.3985	9.29365e-05	0.0319591	0.702703	0.706522	PFG_1_KO	PFG_1_WT	PFG_1_KO _vs_ PFG_1_WT
174	LPP	10.3502	0.612641	21.2903	9.58398e-05	0.0324728	0.565217	0.586957	PFG_1_KO	PFG_1_WT	PFG_1_KO _vs_ PFG_1_WT
175	ACTB	8.97629	1.15922	21.0969	0.000101383	0.0334443	0.246769	0.23913	PFG_1_KO	PFG_1_WT	PFG_1_KO _vs_ PFG_1_WT
176	AC133555.6	9.53628	0.883049	21.0859	0.00010161	0.0334443	0.53819	0.434783	PFG_1_KO	PFG_1_WT	PFG_1_KO _vs_ PFG_1_WT
177	USP9Y	9.26645	1.06497	20.92	0.000106581	0.0345426	0.384254	0.336957	PFG_1_KO	PFG_1_WT	PFG_1_KO _vs_ PFG_1_WT
178	SEMA3A	8.2259	1.55131	20.8944	0.000107946	0.0345426	0.20094	0.108696	PFG_1_KO	PFG_1_WT	PFG_1_KO _vs_ PFG_1_WT
179	EXOC6B	10.1114	0.714544	20.6315	0.000115752	0.0358435	0.524089	0.5	PFG_1_KO	PFG_1_WT	PFG_1_KO _vs_ PFG_1_WT
180	CDK6	7.72442	2.1487	20.5281	0.000115942	0.0358435	0.146886	0.0652174	PFG_1_KO	PFG_1_WT	PFG_1_KO _vs_ PFG_1_WT
181	EIF4G3	10.2709	0.660374	20.6038	0.000116678	0.0358435	0.576968	0.576087	PFG_1_KO	PFG_1_WT	PFG_1_KO _vs_ PFG_1_WT
182	RPTOR	7.59889	2.00866	20.3799	0.000121065	0.0367019	0.157462	0.0652174	PFG_1_KO	PFG_1_WT	PFG_1_KO _vs_ PFG_1_WT
183	CSNK1A1	8.41984	1.3585	20.1327	0.000134379	0.0402089	0.242068	0.152174	PFG_1_KO	PFG_1_WT	PFG_1_KO _vs_ PFG_1_WT
184	ADAMTS18	7.89561	1.85151	20.0043	0.000138413	0.040885	0.162162	0.0869565	PFG_1_KO	PFG_1_WT	PFG_1_KO _vs_ PFG_1_WT
185	CDH6	8.08258	1.64382	19.9305	0.000142576	0.0415815	0.190364	0.0978261	PFG_1_KO	PFG_1_WT	PFG_1_KO _vs_ PFG_1_WT
186	RBMS3	7.79958	1.96959	19.7665	0.000147171	0.0423854	0.166863	0.0869565	PFG_1_KO	PFG_1_WT	PFG_1_KO _vs_ PFG_1_WT
187	ENOX1	8.86955	1.15043	19.4008	0.000166204	0.0472758	0.27262	0.206522	PFG_1_KO	PFG_1_WT	PFG_1_KO _vs_ PFG_1_WT
188	FP671120.4	13.8653	-0.841966	145.868	1.47087e-33	3.38888e-29	0.924119	0.959128	PEN_1_KO	PEN_1_WT	PEN_1_KO _vs_ PEN_1_WT
189	MT-CYB	9.25209	-2.16388	86.2324	1.63322e-20	1.88147e-16	0.100271	0.313351	PEN_1_KO	PEN_1_WT	PEN_1_KO _vs_ PEN_1_WT
190	MALAT1	14.429	-0.589556	82.3599	1.1559e-19	8.87731e-16	0.97561	0.980926	PEN_1_KO	PEN_1_WT	PEN_1_KO _vs_ PEN_1_WT
191	HFM1	8.91584	-2.08981	64.6573	9.01713e-16	5.19387e-12	0.186992	0.520436	PEN_1_KO	PEN_1_WT	PEN_1_KO _vs_ PEN_1_WT
192	MT-ND5	10.3239	-1.21628	60.9661	5.86739e-15	2.70369e-11	0.268293	0.46594	PEN_1_KO	PEN_1_WT	PEN_1_KO _vs_ PEN_1_WT
193	AD000090.1	9.11533	-1.84821	60.0528	9.32854e-15	3.58216e-11	0.108401	0.286104	PEN_1_KO	PEN_1_WT	PEN_1_KO _vs_ PEN_1_WT
194	MT-ND4	10.3301	-1.19868	59.5339	1.21407e-14	3.99603e-11	0.241192	0.457766	PEN_1_KO	PEN_1_WT	PEN_1_KO _vs_ PEN_1_WT
195	FP236383.3	14.1406	-0.512683	58.5653	1.98555e-14	5.71839e-11	0.99187	1	PEN_1_KO	PEN_1_WT	PEN_1_KO _vs_ PEN_1_WT
196	MAGI1	11.1088	0.953669	54.7811	1.35871e-13	3.4783e-10	0.639566	0.378747	PEN_1_KO	PEN_1_WT	PEN_1_KO _vs_ PEN_1_WT
197	MT-ND2	9.61356	-1.42076	52.0006	5.59068e-13	1.28809e-09	0.178862	0.346049	PEN_1_KO	PEN_1_WT	PEN_1_KO _vs_ PEN_1_WT
198	WWOX	10.9284	0.880605	42.4937	7.1273e-11	1.49284e-07	0.577236	0.346049	PEN_1_KO	PEN_1_WT	PEN_1_KO _vs_ PEN_1_WT
199	CNTNAP2	10.215	-1.03566	41.8116	1.01004e-10	1.93929e-07	0.262873	0.365123	PEN_1_KO	PEN_1_WT	PEN_1_KO _vs_ PEN_1_WT
200	MT-ND1	9.94904	-1.12809	41.6418	1.10166e-10	1.95248e-07	0.222222	0.389646	PEN_1_KO	PEN_1_WT	PEN_1_KO _vs_ PEN_1_WT
201	MT-CO3	10.1272	-0.950658	33.4785	7.2288e-09	1.18965e-05	0.273713	0.419619	PEN_1_KO	PEN_1_WT	PEN_1_KO _vs_ PEN_1_WT
202	MT-CO1	11.1756	-0.659597	30.231	3.84536e-08	5.90647e-05	0.506775	0.643052	PEN_1_KO	PEN_1_WT	PEN_1_KO _vs_ PEN_1_WT
203	GPC3	9.93047	1.02194	30.0516	4.21803e-08	6.07396e-05	0.360434	0.190736	PEN_1_KO	PEN_1_WT	PEN_1_KO _vs_ PEN_1_WT
204	SLC4A4	7.64587	2.78661	29.1581	6.68708e-08	9.06296e-05	0.124661	0.013624	PEN_1_KO	PEN_1_WT	PEN_1_KO _vs_ PEN_1_WT
205	TCF7L2	9.69894	1.04392	26.8173	2.24095e-07	0.000286841	0.360434	0.160763	PEN_1_KO	PEN_1_WT	PEN_1_KO _vs_ PEN_1_WT
206	PLCL1	10.0647	0.9088	26.4214	2.75046e-07	0.00033353	0.387534	0.207084	PEN_1_KO	PEN_1_WT	PEN_1_KO _vs_ PEN_1_WT
207	KIF26B	10.0718	0.881115	25.0459	5.60841e-07	0.000646088	0.401084	0.215259	PEN_1_KO	PEN_1_WT	PEN_1_KO _vs_ PEN_1_WT
208	TTC3	10.295	-0.759831	23.9243	1.00369e-06	0.00109742	0.346883	0.414169	PEN_1_KO	PEN_1_WT	PEN_1_KO _vs_ PEN_1_WT
209	CUX1	9.98232	0.88516	23.8413	1.04788e-06	0.00109742	0.373984	0.196185	PEN_1_KO	PEN_1_WT	PEN_1_KO _vs_ PEN_1_WT
210	CYP26A1	6.48095	-4.06837	23.7313	1.10948e-06	0.00111141	0.00271003	0.0381471	PEN_1_KO	PEN_1_WT	PEN_1_KO _vs_ PEN_1_WT
211	VPS13D	8.99963	-1.16521	23.6329	1.16766e-06	0.00112096	0.149051	0.212534	PEN_1_KO	PEN_1_WT	PEN_1_KO _vs_ PEN_1_WT
212	CDC25C	6.56954	5.54915	22.2658	2.37747e-06	0.00219108	0.0487805	0	PEN_1_KO	PEN_1_WT	PEN_1_KO _vs_ PEN_1_WT
213	MECOM	10.2584	0.748982	20.7914	5.12793e-06	0.00454413	0.444444	0.228883	PEN_1_KO	PEN_1_WT	PEN_1_KO _vs_ PEN_1_WT
214	CUX2	8.81341	1.2694	20.7047	5.36529e-06	0.00457838	0.224932	0.0762943	PEN_1_KO	PEN_1_WT	PEN_1_KO _vs_ PEN_1_WT
215	MAFB	6.09675	-5.17327	20.2848	6.68092e-06	0.00549744	0	0.0245232	PEN_1_KO	PEN_1_WT	PEN_1_KO _vs_ PEN_1_WT
216	SET	8.2806	1.56432	20.1487	7.17351e-06	0.00569923	0.143631	0.0408719	PEN_1_KO	PEN_1_WT	PEN_1_KO _vs_ PEN_1_WT
217	FN1	11.0339	0.562367	19.1691	1.19764e-05	0.00919789	0.555556	0.414169	PEN_1_KO	PEN_1_WT	PEN_1_KO _vs_ PEN_1_WT
218	SEPTIN9	7.74888	1.91447	18.6677	1.55756e-05	0.0115762	0.105691	0.027248	PEN_1_KO	PEN_1_WT	PEN_1_KO _vs_ PEN_1_WT
219	STX8	7.8542	1.77907	18.0443	2.16039e-05	0.0155548	0.135501	0.0299728	PEN_1_KO	PEN_1_WT	PEN_1_KO _vs_ PEN_1_WT
220	CENPE	7.32347	2.33961	17.916	2.31093e-05	0.0159893	0.0894309	0.013624	PEN_1_KO	PEN_1_WT	PEN_1_KO _vs_ PEN_1_WT
221	TPM4	8.69508	1.22182	17.7992	2.45724e-05	0.0159893	0.186992	0.0762943	PEN_1_KO	PEN_1_WT	PEN_1_KO _vs_ PEN_1_WT
222	MSI2	9.69414	0.836985	17.7641	2.50298e-05	0.0159893	0.333333	0.196185	PEN_1_KO	PEN_1_WT	PEN_1_KO _vs_ PEN_1_WT
223	AC009120.2	7.17955	2.53562	17.7548	2.51519e-05	0.0159893	0.0840108	0.013624	PEN_1_KO	PEN_1_WT	PEN_1_KO _vs_ PEN_1_WT
224	AC104041.1	8.90221	1.12212	17.7155	2.56772e-05	0.0159893	0.235772	0.0735695	PEN_1_KO	PEN_1_WT	PEN_1_KO _vs_ PEN_1_WT
225	IFRD1	7.39539	-1.87647	17.4822	2.90285e-05	0.0176004	0.0271003	0.0871935	PEN_1_KO	PEN_1_WT	PEN_1_KO _vs_ PEN_1_WT
226	NECTIN2	7.95056	1.60228	16.3979	5.13845e-05	0.0298151	0.132791	0.0381471	PEN_1_KO	PEN_1_WT	PEN_1_KO _vs_ PEN_1_WT
227	FOXP1	10.8986	0.53967	16.384	5.17624e-05	0.0298151	0.669377	0.580381	PEN_1_KO	PEN_1_WT	PEN_1_KO _vs_ PEN_1_WT
228	SRSF7	7.48189	-1.72644	16.1652	5.80967e-05	0.031973	0.0379404	0.0926431	PEN_1_KO	PEN_1_WT	PEN_1_KO _vs_ PEN_1_WT
229	ZBTB16	8.13569	1.46054	16.1427	5.87906e-05	0.031973	0.149051	0.0463215	PEN_1_KO	PEN_1_WT	PEN_1_KO _vs_ PEN_1_WT
230	SKAP2	8.7277	-1.05485	16.1145	5.96718e-05	0.031973	0.127371	0.168937	PEN_1_KO	PEN_1_WT	PEN_1_KO _vs_ PEN_1_WT
231	SH3BP5	6.27083	5.0481	15.8638	6.81189e-05	0.0356695	0.0352304	0	PEN_1_KO	PEN_1_WT	PEN_1_KO _vs_ PEN_1_WT
232	LAMA1	9.2601	0.916893	15.6989	7.43245e-05	0.0380541	0.271003	0.133515	PEN_1_KO	PEN_1_WT	PEN_1_KO _vs_ PEN_1_WT
233	ACVR2B	7.12299	2.38719	15.6116	7.78345e-05	0.038985	0.0840108	0.0108992	PEN_1_KO	PEN_1_WT	PEN_1_KO _vs_ PEN_1_WT
234	KHSRP	7.94431	1.52976	15.1041	0.000101811	0.0499089	0.138211	0.0381471	PEN_1_KO	PEN_1_WT	PEN_1_KO _vs_ PEN_1_WT
235	MALAT1	14.0656	-0.86953	175.577	1.01588e-09	2.34058e-05	0.965986	0.990515	PEN_3_KO	PEN_3_WT	PEN_3_KO _vs_ PEN_3_WT
236	CNTNAP2	10.7138	-1.3805	92.9252	7.6335e-08	0.000879379	0.306122	0.640921	PEN_3_KO	PEN_3_WT	PEN_3_KO _vs_ PEN_3_WT
237	AC069277.1	11.0582	-0.891049	82.0983	1.70746e-07	0.00131133	0.653061	0.723577	PEN_3_KO	PEN_3_WT	PEN_3_KO _vs_ PEN_3_WT
238	NRXN3	10.5681	-0.772923	58.2337	1.47104e-06	0.00847317	0.517007	0.711382	PEN_3_KO	PEN_3_WT	PEN_3_KO _vs_ PEN_3_WT
239	EDIL3	7.40837	1.8136	52.3652	2.79093e-06	0.0113752	0.190476	0.0921409	PEN_3_KO	PEN_3_WT	PEN_3_KO _vs_ PEN_3_WT
240	VPS13D	9.83005	-0.963035	51.837	2.96229e-06	0.0113752	0.333333	0.542005	PEN_3_KO	PEN_3_WT	PEN_3_KO _vs_ PEN_3_WT
241	GPC6	11.5461	-0.471543	40.6451	1.20938e-05	0.0321637	0.761905	0.817073	PEN_3_KO	PEN_3_WT	PEN_3_KO _vs_ PEN_3_WT
242	BMPR1B	9.47501	-1.50169	40.6092	1.21653e-05	0.0321637	0.204082	0.387534	PEN_3_KO	PEN_3_WT	PEN_3_KO _vs_ PEN_3_WT
243	SKAP2	9.66907	-1.06068	40.3724	1.2564e-05	0.0321637	0.346939	0.536585	PEN_3_KO	PEN_3_WT	PEN_3_KO _vs_ PEN_3_WT
244	FOXP2	8.85057	-1.43455	37.141	2.00052e-05	0.0460921	0.197279	0.383469	PEN_3_KO	PEN_3_WT	PEN_3_KO _vs_ PEN_3_WT
245	KCNMA1	11.0809	3.2626	72.1309	5.03315e-14	1.15964e-09	0.670732	0.466667	IGFBP5+_KO	IGFBP5+_WT	IGFBP5+_KO _vs_ IGFBP5+_WT
246	GPC5	10.7604	3.06103	52.3832	4.06709e-11	4.68528e-07	0.439024	0.533333	IGFBP5+_KO	IGFBP5+_WT	IGFBP5+_KO _vs_ IGFBP5+_WT
247	PDZRN3	10.4311	3.36174	45.1134	5.7512e-10	4.41692e-06	0.573171	0.266667	IGFBP5+_KO	IGFBP5+_WT	IGFBP5+_KO _vs_ IGFBP5+_WT
248	LINC00486	12.7088	1.12838	42.9455	1.33497e-09	7.68945e-06	0.908537	1	IGFBP5+_KO	IGFBP5+_WT	IGFBP5+_KO _vs_ IGFBP5+_WT
249	IGFBP5	11.9302	1.43438	40.4884	3.42291e-09	1.49694e-05	0.79878	0.866667	IGFBP5+_KO	IGFBP5+_WT	IGFBP5+_KO _vs_ IGFBP5+_WT
250	SDK1	11.0656	2.09554	40.1548	3.89828e-09	1.49694e-05	0.603659	0.666667	IGFBP5+_KO	IGFBP5+_WT	IGFBP5+_KO _vs_ IGFBP5+_WT
251	TPM1	11.3743	1.72862	37.6544	1.03388e-08	3.40295e-05	0.743902	0.866667	IGFBP5+_KO	IGFBP5+_WT	IGFBP5+_KO _vs_ IGFBP5+_WT
252	LINC01725	9.6041	7.41319	36.9226	1.42588e-08	4.10654e-05	0.335366	0	IGFBP5+_KO	IGFBP5+_WT	IGFBP5+_KO _vs_ IGFBP5+_WT
253	FP236383.3	12.9442	0.931191	33.3599	5.7467e-08	0.000146514	0.95122	1	IGFBP5+_KO	IGFBP5+_WT	IGFBP5+_KO _vs_ IGFBP5+_WT
254	GPC3	10.574	2.3547	32.9849	6.68932e-08	0.000146514	0.530488	0.466667	IGFBP5+_KO	IGFBP5+_WT	IGFBP5+_KO _vs_ IGFBP5+_WT
255	AC099520.1	9.0799	-2.75228	32.8785	6.99502e-08	0.000146514	0.0914634	0.4	IGFBP5+_KO	IGFBP5+_WT	IGFBP5+_KO _vs_ IGFBP5+_WT
256	KIF26B	10.2213	2.6098	28.1361	4.95666e-07	0.000944711	0.408537	0.333333	IGFBP5+_KO	IGFBP5+_WT	IGFBP5+_KO _vs_ IGFBP5+_WT
257	BACH2	9.93967	3.10156	27.9353	5.3304e-07	0.000944711	0.390244	0.2	IGFBP5+_KO	IGFBP5+_WT	IGFBP5+_KO _vs_ IGFBP5+_WT
258	TCF4	10.5867	1.99698	27.2162	7.35013e-07	0.00120962	0.518293	0.666667	IGFBP5+_KO	IGFBP5+_WT	IGFBP5+_KO _vs_ IGFBP5+_WT
259	TFAP2B	9.1628	6.88511	25.9887	1.26308e-06	0.00173573	0.27439	0	IGFBP5+_KO	IGFBP5+_WT	IGFBP5+_KO _vs_ IGFBP5+_WT
260	WWOX	10.9122	1.68733	25.941	1.26618e-06	0.00173573	0.54878	0.6	IGFBP5+_KO	IGFBP5+_WT	IGFBP5+_KO _vs_ IGFBP5+_WT
261	TMTC2	10.7375	1.78082	25.9146	1.2807e-06	0.00173573	0.560976	0.8	IGFBP5+_KO	IGFBP5+_WT	IGFBP5+_KO _vs_ IGFBP5+_WT
262	KCNN2	10.1243	2.49929	25.5366	1.4997e-06	0.00191962	0.365854	0.266667	IGFBP5+_KO	IGFBP5+_WT	IGFBP5+_KO _vs_ IGFBP5+_WT
263	AUTS2	11.6375	1.22595	25.3033	1.66463e-06	0.00201858	0.658537	0.866667	IGFBP5+_KO	IGFBP5+_WT	IGFBP5+_KO _vs_ IGFBP5+_WT
264	LINC02315	10.0157	2.60548	24.7299	2.11998e-06	0.00244221	0.414634	0.266667	IGFBP5+_KO	IGFBP5+_WT	IGFBP5+_KO _vs_ IGFBP5+_WT
265	KALRN	10.6551	1.77495	23.7749	3.23026e-06	0.00354405	0.567073	0.533333	IGFBP5+_KO	IGFBP5+_WT	IGFBP5+_KO _vs_ IGFBP5+_WT
266	AC104041.1	10.1348	2.30988	23.4854	3.65618e-06	0.00367968	0.439024	0.333333	IGFBP5+_KO	IGFBP5+_WT	IGFBP5+_KO _vs_ IGFBP5+_WT
267	SLC38A1	10.0586	2.42077	23.4718	3.67329e-06	0.00367968	0.463415	0.333333	IGFBP5+_KO	IGFBP5+_WT	IGFBP5+_KO _vs_ IGFBP5+_WT
268	MT-CO1	11.4118	1.21625	21.9237	7.28489e-06	0.0069935	0.682927	0.866667	IGFBP5+_KO	IGFBP5+_WT	IGFBP5+_KO _vs_ IGFBP5+_WT
269	TENM4	8.88323	6.54063	21.1134	1.0579e-05	0.00938381	0.231707	0	IGFBP5+_KO	IGFBP5+_WT	IGFBP5+_KO _vs_ IGFBP5+_WT
270	ADAMTS6	9.79125	2.59514	21.0672	1.05894e-05	0.00938381	0.292683	0.333333	IGFBP5+_KO	IGFBP5+_WT	IGFBP5+_KO _vs_ IGFBP5+_WT
271	FP671120.4	12.8254	0.759454	20.961	1.1178e-05	0.00953853	0.878049	1	IGFBP5+_KO	IGFBP5+_WT	IGFBP5+_KO _vs_ IGFBP5+_WT
272	UNC5C	10.471	1.72671	19.484	2.17205e-05	0.0178729	0.512195	0.6	IGFBP5+_KO	IGFBP5+_WT	IGFBP5+_KO _vs_ IGFBP5+_WT
273	PTPRG	10.4795	1.66	19.0132	2.68903e-05	0.0206424	0.506098	0.533333	IGFBP5+_KO	IGFBP5+_WT	IGFBP5+_KO _vs_ IGFBP5+_WT
274	HMGA2	9.80626	2.34676	18.9811	2.71778e-05	0.0206424	0.390244	0.333333	IGFBP5+_KO	IGFBP5+_WT	IGFBP5+_KO _vs_ IGFBP5+_WT
275	MT-ND5	10.4245	1.68423	18.942	2.7774e-05	0.0206424	0.536585	0.666667	IGFBP5+_KO	IGFBP5+_WT	IGFBP5+_KO _vs_ IGFBP5+_WT
276	ARL15	10.0789	2.05493	18.7943	2.96727e-05	0.0213643	0.390244	0.466667	IGFBP5+_KO	IGFBP5+_WT	IGFBP5+_KO _vs_ IGFBP5+_WT
277	MED13L	10.7743	1.42963	18.6338	3.19583e-05	0.0223127	0.597561	0.666667	IGFBP5+_KO	IGFBP5+_WT	IGFBP5+_KO _vs_ IGFBP5+_WT
278	CTNND2	9.88291	2.21345	18.558	3.30001e-05	0.0223624	0.365854	0.333333	IGFBP5+_KO	IGFBP5+_WT	IGFBP5+_KO _vs_ IGFBP5+_WT
279	PDE4D	10.4721	1.63489	18.3366	3.66066e-05	0.0240976	0.402439	0.666667	IGFBP5+_KO	IGFBP5+_WT	IGFBP5+_KO _vs_ IGFBP5+_WT
280	TANC2	10.3502	1.70319	18.1607	3.96721e-05	0.0253901	0.52439	0.533333	IGFBP5+_KO	IGFBP5+_WT	IGFBP5+_KO _vs_ IGFBP5+_WT
281	DOCK1	9.04187	3.91033	17.887	4.45653e-05	0.0275875	0.25	0.0666667	IGFBP5+_KO	IGFBP5+_WT	IGFBP5+_KO _vs_ IGFBP5+_WT
282	CACNA1C	9.80795	2.34412	17.8543	4.55002e-05	0.0275875	0.414634	0.2	IGFBP5+_KO	IGFBP5+_WT	IGFBP5+_KO _vs_ IGFBP5+_WT
283	TCF12	10.3394	1.68639	17.4	5.62808e-05	0.033249	0.47561	0.533333	IGFBP5+_KO	IGFBP5+_WT	IGFBP5+_KO _vs_ IGFBP5+_WT
284	SKAP2	9.1481	-2.06995	17.1237	6.39439e-05	0.0368317	0.097561	0.266667	IGFBP5+_KO	IGFBP5+_WT	IGFBP5+_KO _vs_ IGFBP5+_WT
285	HS6ST3	7.02884	-5.03568	16.9496	6.96288e-05	0.0385327	0	0.266667	IGFBP5+_KO	IGFBP5+_WT	IGFBP5+_KO _vs_ IGFBP5+_WT
286	PARD3	10.4523	1.6355	16.921	7.02418e-05	0.0385327	0.481707	0.4	IGFBP5+_KO	IGFBP5+_WT	IGFBP5+_KO _vs_ IGFBP5+_WT
287	AC133555.6	9.90976	2.00291	16.4656	8.66815e-05	0.0464452	0.54878	0.466667	IGFBP5+_KO	IGFBP5+_WT	IGFBP5+_KO _vs_ IGFBP5+_WT
288	LCLAT1	8.5648	6.13096	16.3305	9.31804e-05	0.0487926	0.195122	0	IGFBP5+_KO	IGFBP5+_WT	IGFBP5+_KO _vs_ IGFBP5+_WT
289	ATXN1	9.47554	2.53598	16.2399	9.5772e-05	0.0489016	0.29878	0.2	IGFBP5+_KO	IGFBP5+_WT	IGFBP5+_KO _vs_ IGFBP5+_WT
290	RUNX1T1	10.4263	1.58	16.2131	9.76335e-05	0.0489016	0.487805	0.666667	IGFBP5+_KO	IGFBP5+_WT	IGFBP5+_KO _vs_ IGFBP5+_WT
291	SOX5	9.78878	2.1009	15.6719	0.00012554	0.0567144	0.378049	0.133333	IGFBP5+_KO	IGFBP5+_WT	IGFBP5+_KO _vs_ IGFBP5+_WT
292	RERE	10.9894	1.11847	13.9687	0.000281764	0.103045	0.585366	0.8	IGFBP5+_KO	IGFBP5+_WT	IGFBP5+_KO _vs_ IGFBP5+_WT
293	MT-CO3	10.1026	1.50487	12.4708	0.000580088	0.148502	0.439024	0.666667	IGFBP5+_KO	IGFBP5+_WT	IGFBP5+_KO _vs_ IGFBP5+_WT
294	FN1	10.2784	1.33605	11.3965	0.000981549	0.201321	0.347561	0.733333	IGFBP5+_KO	IGFBP5+_WT	IGFBP5+_KO _vs_ IGFBP5+_WT
295	HES1	7.23691	-3.05418	10.1359	0.00182338	0.28195	0.0121951	0.266667	IGFBP5+_KO	IGFBP5+_WT	IGFBP5+_KO _vs_ IGFBP5+_WT
296	IGF2BP3	10.3122	1.15134	9.30262	0.00279567	0.361866	0.445122	0.733333	IGFBP5+_KO	IGFBP5+_WT	IGFBP5+_KO _vs_ IGFBP5+_WT
297	HDHD2	7.15804	-2.80037	7.57709	0.00676267	0.509653	0.0121951	0.266667	IGFBP5+_KO	IGFBP5+_WT	IGFBP5+_KO _vs_ IGFBP5+_WT
298	PDK1	7.61517	-2.10663	7.28137	0.00792584	0.545108	0.0365854	0.4	IGFBP5+_KO	IGFBP5+_WT	IGFBP5+_KO _vs_ IGFBP5+_WT
299	ZFP36L1	9.15521	-1.19188	6.99799	0.00921049	0.588135	0.152439	0.733333	IGFBP5+_KO	IGFBP5+_WT	IGFBP5+_KO _vs_ IGFBP5+_WT
300	RMND5A	7.52816	-2.03144	6.30294	0.0133208	0.675714	0.0426829	0.333333	IGFBP5+_KO	IGFBP5+_WT	IGFBP5+_KO _vs_ IGFBP5+_WT
301	DBN1	7.66765	-1.90142	5.98527	0.0158123	0.706908	0.0365854	0.4	IGFBP5+_KO	IGFBP5+_WT	IGFBP5+_KO _vs_ IGFBP5+_WT
302	PCDH11X	8.93163	-1.19273	5.96843	0.015965	0.706908	0.152439	0.733333	IGFBP5+_KO	IGFBP5+_WT	IGFBP5+_KO _vs_ IGFBP5+_WT
303	FOXN3	9.66833	1.14623	5.79765	0.0175114	0.706908	0.371951	0.6	IGFBP5+_KO	IGFBP5+_WT	IGFBP5+_KO _vs_ IGFBP5+_WT
304	PPP4C	7.40481	-2.07085	5.45482	0.0210867	0.721255	0.0243902	0.333333	IGFBP5+_KO	IGFBP5+_WT	IGFBP5+_KO _vs_ IGFBP5+_WT
305	XPC	7.40289	-2.07784	5.40153	0.0217121	0.721255	0.0304878	0.266667	IGFBP5+_KO	IGFBP5+_WT	IGFBP5+_KO _vs_ IGFBP5+_WT
306	HSPA8	8.31158	-1.38451	5.21211	0.0241238	0.74177	0.0792683	0.6	IGFBP5+_KO	IGFBP5+_WT	IGFBP5+_KO _vs_ IGFBP5+_WT
307	C8orf37-AS1	7.2827	-2.05053	5.05375	0.0262904	0.74177	0.0304878	0.266667	IGFBP5+_KO	IGFBP5+_WT	IGFBP5+_KO _vs_ IGFBP5+_WT
308	USP34	9.48608	1.13502	4.97204	0.0275479	0.74177	0.310976	0.533333	IGFBP5+_KO	IGFBP5+_WT	IGFBP5+_KO _vs_ IGFBP5+_WT
309	SMOC1	7.45052	-1.87308	4.84469	0.0295492	0.75646	0.0365854	0.333333	IGFBP5+_KO	IGFBP5+_WT	IGFBP5+_KO _vs_ IGFBP5+_WT
310	CHN1	8.80943	-1.07616	4.27131	0.0408313	0.83697	0.140244	0.466667	IGFBP5+_KO	IGFBP5+_WT	IGFBP5+_KO _vs_ IGFBP5+_WT
311	FEM1B	7.15281	-2.01651	4.1104	0.0446846	0.838324	0.0182927	0.266667	IGFBP5+_KO	IGFBP5+_WT	IGFBP5+_KO _vs_ IGFBP5+_WT
312	MYL12B	7.15181	-2.01346	3.94864	0.0490319	0.870335	0.0182927	0.266667	IGFBP5+_KO	IGFBP5+_WT	IGFBP5+_KO _vs_ IGFBP5+_WT
313	NPNT	7.1526	-2.01672	3.89687	0.0505171	0.881753	0.0182927	0.266667	IGFBP5+_KO	IGFBP5+_WT	IGFBP5+_KO _vs_ IGFBP5+_WT
314	CBWD1	7.40611	-1.70841	3.82099	0.0528199	0.88458	0.109756	0.533333	IGFBP5+_KO	IGFBP5+_WT	IGFBP5+_KO _vs_ IGFBP5+_WT
315	RAN	7.66645	-1.53595	3.77088	0.0543947	0.88458	0.0487805	0.266667	IGFBP5+_KO	IGFBP5+_WT	IGFBP5+_KO _vs_ IGFBP5+_WT
316	AFTPH	7.36646	-1.68715	3.67425	0.0575103	0.88458	0.0182927	0.266667	IGFBP5+_KO	IGFBP5+_WT	IGFBP5+_KO _vs_ IGFBP5+_WT
317	LRP2	8.40541	-1.14399	3.66872	0.0577333	0.88458	0.109756	0.333333	IGFBP5+_KO	IGFBP5+_WT	IGFBP5+_KO _vs_ IGFBP5+_WT
318	TMEM167A	7.36662	-1.68804	3.62968	0.0590231	0.888792	0.0304878	0.266667	IGFBP5+_KO	IGFBP5+_WT	IGFBP5+_KO _vs_ IGFBP5+_WT
319	RACK1	8.00161	-1.22791	3.20656	0.0757666	0.954553	0.0731707	0.333333	IGFBP5+_KO	IGFBP5+_WT	IGFBP5+_KO _vs_ IGFBP5+_WT
320	TMEM144	7.22767	-1.66353	3.03996	0.0836413	0.965247	0.0243902	0.266667	IGFBP5+_KO	IGFBP5+_WT	IGFBP5+_KO _vs_ IGFBP5+_WT
321	CDKL3	7.03193	-1.83677	2.98558	0.0863812	0.983367	0.0304878	0.4	IGFBP5+_KO	IGFBP5+_WT	IGFBP5+_KO _vs_ IGFBP5+_WT
322	RBM38	7.22612	-1.66401	2.96313	0.0876014	0.983367	0.0243902	0.266667	IGFBP5+_KO	IGFBP5+_WT	IGFBP5+_KO _vs_ IGFBP5+_WT
323	SCD	7.22775	-1.6594	2.95526	0.0880186	0.983367	0.0243902	0.266667	IGFBP5+_KO	IGFBP5+_WT	IGFBP5+_KO _vs_ IGFBP5+_WT
324	GFM2	7.22602	-1.66412	2.93086	0.0893257	0.983367	0.0243902	0.266667	IGFBP5+_KO	IGFBP5+_WT	IGFBP5+_KO _vs_ IGFBP5+_WT
325	AC104109.4	7.11291	-1.69902	2.84265	0.0942078	0.983367	0.0426829	0.466667	IGFBP5+_KO	IGFBP5+_WT	IGFBP5+_KO _vs_ IGFBP5+_WT
326	ATIC	7.43054	-1.45356	2.76117	0.0990559	0.983367	0.0365854	0.333333	IGFBP5+_KO	IGFBP5+_WT	IGFBP5+_KO _vs_ IGFBP5+_WT
327	DACT1	7.43288	-1.44614	2.72994	0.100965	0.983367	0.0365854	0.266667	IGFBP5+_KO	IGFBP5+_WT	IGFBP5+_KO _vs_ IGFBP5+_WT
328	UFL1-AS1	7.42901	-1.44893	2.70584	0.102466	0.983367	0.0365854	0.266667	IGFBP5+_KO	IGFBP5+_WT	IGFBP5+_KO _vs_ IGFBP5+_WT
329	IARS1	8.30155	-1.00965	2.61928	0.108099	0.983367	0.097561	0.466667	IGFBP5+_KO	IGFBP5+_WT	IGFBP5+_KO _vs_ IGFBP5+_WT
330	IRF2BP2	7.60791	-1.32599	2.58505	0.110387	0.983367	0.0426829	0.333333	IGFBP5+_KO	IGFBP5+_WT	IGFBP5+_KO _vs_ IGFBP5+_WT
331	SRSF5	8.19802	-1.00377	2.44016	0.120797	0.983367	0.0914634	0.466667	IGFBP5+_KO	IGFBP5+_WT	IGFBP5+_KO _vs_ IGFBP5+_WT
332	AC093155.3	6.94656	-1.84554	2.37801	0.125464	0.983367	0.0243902	0.266667	IGFBP5+_KO	IGFBP5+_WT	IGFBP5+_KO _vs_ IGFBP5+_WT
333	CCN1	7.88694	-1.08288	2.26491	0.134855	0.983367	0.0670732	0.4	IGFBP5+_KO	IGFBP5+_WT	IGFBP5+_KO _vs_ IGFBP5+_WT
334	KLHL13	7.66097	-1.15823	2.1405	0.145954	0.983367	0.054878	0.266667	IGFBP5+_KO	IGFBP5+_WT	IGFBP5+_KO _vs_ IGFBP5+_WT
335	USP3-AS1	7.29655	-1.37414	2.12669	0.147215	0.983367	0.0304878	0.266667	IGFBP5+_KO	IGFBP5+_WT	IGFBP5+_KO _vs_ IGFBP5+_WT
336	BMT2	7.81412	-1.10773	2.12057	0.147836	0.983367	0.0609756	0.266667	IGFBP5+_KO	IGFBP5+_WT	IGFBP5+_KO _vs_ IGFBP5+_WT
337	PSMC2	7.29425	-1.37746	2.11044	0.148757	0.983367	0.0243902	0.266667	IGFBP5+_KO	IGFBP5+_WT	IGFBP5+_KO _vs_ IGFBP5+_WT
338	CCDC47	7.48952	-1.24177	2.08652	0.151083	0.983367	0.0365854	0.266667	IGFBP5+_KO	IGFBP5+_WT	IGFBP5+_KO _vs_ IGFBP5+_WT
339	RAB14	7.66121	-1.15395	2.04577	0.155114	0.983367	0.0487805	0.333333	IGFBP5+_KO	IGFBP5+_WT	IGFBP5+_KO _vs_ IGFBP5+_WT
340	COTL1	7.56768	-1.15494	1.97913	0.161947	0.98641	0.0487805	0.4	IGFBP5+_KO	IGFBP5+_WT	IGFBP5+_KO _vs_ IGFBP5+_WT
341	CCNG1	7.48782	-1.24556	1.96174	0.163782	0.995656	0.0365854	0.266667	IGFBP5+_KO	IGFBP5+_WT	IGFBP5+_KO _vs_ IGFBP5+_WT
342	PTP4A2	7.68622	-1.0875	1.866	0.174377	1	0.0609756	0.266667	IGFBP5+_KO	IGFBP5+_WT	IGFBP5+_KO _vs_ IGFBP5+_WT
343	CHASERR	8.14833	1.1264	1.85459	0.175658	1	0.128049	0.333333	IGFBP5+_KO	IGFBP5+_WT	IGFBP5+_KO _vs_ IGFBP5+_WT
344	RPL18A	7.71352	-1.01991	1.69968	0.194717	1	0.0609756	0.4	IGFBP5+_KO	IGFBP5+_WT	IGFBP5+_KO _vs_ IGFBP5+_WT
345	AFF2	7.23748	-1.26901	1.69408	0.195405	1	0.0243902	0.266667	IGFBP5+_KO	IGFBP5+_WT	IGFBP5+_KO _vs_ IGFBP5+_WT
346	P4HB	7.71249	-1.016	1.65287	0.200937	1	0.054878	0.333333	IGFBP5+_KO	IGFBP5+_WT	IGFBP5+_KO _vs_ IGFBP5+_WT
347	LARP4	7.71083	-1.01557	1.64748	0.201668	1	0.0609756	0.333333	IGFBP5+_KO	IGFBP5+_WT	IGFBP5+_KO _vs_ IGFBP5+_WT
348	SEC22A	7.54765	-1.0709	1.60927	0.206933	1	0.0487805	0.333333	IGFBP5+_KO	IGFBP5+_WT	IGFBP5+_KO _vs_ IGFBP5+_WT
349	APOOL	7.55152	-1.06704	1.59536	0.208895	1	0.0426829	0.333333	IGFBP5+_KO	IGFBP5+_WT	IGFBP5+_KO _vs_ IGFBP5+_WT
350	RPS12	7.54769	-1.0698	1.59409	0.209074	1	0.0426829	0.266667	IGFBP5+_KO	IGFBP5+_WT	IGFBP5+_KO _vs_ IGFBP5+_WT
351	UBB	7.36133	-1.13877	1.57524	0.211753	1	0.0365854	0.266667	IGFBP5+_KO	IGFBP5+_WT	IGFBP5+_KO _vs_ IGFBP5+_WT
352	KRAS	7.36277	-1.13329	1.49318	0.223987	1	0.0365854	0.266667	IGFBP5+_KO	IGFBP5+_WT	IGFBP5+_KO _vs_ IGFBP5+_WT
353	SLC16A9	7.56831	-1.00998	1.47816	0.226336	1	0.054878	0.333333	IGFBP5+_KO	IGFBP5+_WT	IGFBP5+_KO _vs_ IGFBP5+_WT
354	METAP1	7.36207	-1.13503	1.45	0.230769	1	0.0365854	0.266667	IGFBP5+_KO	IGFBP5+_WT	IGFBP5+_KO _vs_ IGFBP5+_WT
355	ADARB1	7.36181	-1.13424	1.44829	0.231041	1	0.0304878	0.266667	IGFBP5+_KO	IGFBP5+_WT	IGFBP5+_KO _vs_ IGFBP5+_WT
356	PCDHGA6	6.7462	-1.51758	0.951561	0.331133	1	0.103659	0.333333	IGFBP5+_KO	IGFBP5+_WT	IGFBP5+_KO _vs_ IGFBP5+_WT
357	CNTNAP2	10.4194	-0.974237	48.2107	3.85322e-12	8.87781e-08	0.319892	0.556818	NPP_TOX+_KO	NPP_TOX+_WT	NPP_TOX+_KO _vs_ NPP_TOX+_WT
358	ADARB2	8.61534	1.67073	46.6378	8.59243e-12	9.89848e-08	0.204301	0.106061	NPP_TOX+_KO	NPP_TOX+_WT	NPP_TOX+_KO _vs_ NPP_TOX+_WT
359	PRKAR1A	9.75638	-1.13227	44.2356	2.9275e-11	2.24832e-07	0.236559	0.534091	NPP_TOX+_KO	NPP_TOX+_WT	NPP_TOX+_KO _vs_ NPP_TOX+_WT
360	FER1L6	6.86136	3.4128	38.913	4.45028e-10	2.56336e-06	0.0806452	0.0151515	NPP_TOX+_KO	NPP_TOX+_WT	NPP_TOX+_KO _vs_ NPP_TOX+_WT
361	VPS13D	8.99268	-1.32615	37.0798	1.13836e-09	5.24556e-06	0.134409	0.412879	NPP_TOX+_KO	NPP_TOX+_WT	NPP_TOX+_KO _vs_ NPP_TOX+_WT
362	RIMS2	9.71366	-0.961777	31.8202	1.69621e-08	6.51344e-05	0.236559	0.409091	NPP_TOX+_KO	NPP_TOX+_WT	NPP_TOX+_KO _vs_ NPP_TOX+_WT
363	AL589693.1	7.3456	2.08795	28.2003	1.09639e-07	0.00036087	0.104839	0.0416667	NPP_TOX+_KO	NPP_TOX+_WT	NPP_TOX+_KO _vs_ NPP_TOX+_WT
364	PTK2	9.71741	0.868938	27.2065	1.83241e-07	0.000527733	0.416667	0.420455	NPP_TOX+_KO	NPP_TOX+_WT	NPP_TOX+_KO _vs_ NPP_TOX+_WT
365	MALAT1	13.9062	-0.392337	25.912	3.58033e-07	0.000873711	0.948925	0.988636	NPP_TOX+_KO	NPP_TOX+_WT	NPP_TOX+_KO _vs_ NPP_TOX+_WT
366	AC104041.1	9.28653	0.963813	25.8011	3.79215e-07	0.000873711	0.322581	0.284091	NPP_TOX+_KO	NPP_TOX+_WT	NPP_TOX+_KO _vs_ NPP_TOX+_WT
367	EEF1A1	9.9101	-0.790912	24.5765	7.15428e-07	0.0014985	0.252688	0.541667	NPP_TOX+_KO	NPP_TOX+_WT	NPP_TOX+_KO _vs_ NPP_TOX+_WT
368	LINGO2	8.37789	1.24935	23.5563	1.21507e-06	0.00233294	0.209677	0.136364	NPP_TOX+_KO	NPP_TOX+_WT	NPP_TOX+_KO _vs_ NPP_TOX+_WT
369	CADPS	10.2476	0.671013	21.9772	2.76309e-06	0.00489704	0.505376	0.515152	NPP_TOX+_KO	NPP_TOX+_WT	NPP_TOX+_KO _vs_ NPP_TOX+_WT
370	AC096761.1	5.66979	5.24637	20.8148	5.06565e-06	0.00833662	0.0403226	0	NPP_TOX+_KO	NPP_TOX+_WT	NPP_TOX+_KO _vs_ NPP_TOX+_WT
371	SCN7A	10.9745	0.538394	20.4125	6.2499e-06	0.00907247	0.443548	0.412879	NPP_TOX+_KO	NPP_TOX+_WT	NPP_TOX+_KO _vs_ NPP_TOX+_WT
372	EFNA5	8.63753	1.05636	20.3971	6.30032e-06	0.00907247	0.22043	0.193182	NPP_TOX+_KO	NPP_TOX+_WT	NPP_TOX+_KO _vs_ NPP_TOX+_WT
373	LINC01933	7.84981	-1.42595	19.5892	9.61189e-06	0.0130269	0.0698925	0.238636	NPP_TOX+_KO	NPP_TOX+_WT	NPP_TOX+_KO _vs_ NPP_TOX+_WT
374	PRR12	5.94807	3.5019	18.4278	1.76648e-05	0.0223954	0.0456989	0.00757576	NPP_TOX+_KO	NPP_TOX+_WT	NPP_TOX+_KO _vs_ NPP_TOX+_WT
375	RAP1GAP2	9.67951	0.717579	18.343	1.84684e-05	0.0223954	0.419355	0.382576	NPP_TOX+_KO	NPP_TOX+_WT	NPP_TOX+_KO _vs_ NPP_TOX+_WT
376	LRP4	5.54888	5.01134	17.7367	2.53925e-05	0.0292521	0.0295699	0	NPP_TOX+_KO	NPP_TOX+_WT	NPP_TOX+_KO _vs_ NPP_TOX+_WT
377	LINC00511	7.75575	1.33051	17.2897	3.21218e-05	0.0352422	0.145161	0.0871212	NPP_TOX+_KO	NPP_TOX+_WT	NPP_TOX+_KO _vs_ NPP_TOX+_WT
378	ANKRD11	9.00611	0.846454	16.8827	3.97969e-05	0.0408102	0.317204	0.284091	NPP_TOX+_KO	NPP_TOX+_WT	NPP_TOX+_KO _vs_ NPP_TOX+_WT
379	CDKAL1	11.5226	0.436118	16.8383	4.07394e-05	0.0408102	0.663978	0.772727	NPP_TOX+_KO	NPP_TOX+_WT	NPP_TOX+_KO _vs_ NPP_TOX+_WT
380	RASEF	7.05708	-1.82518	16.6704	4.45066e-05	0.041221	0.0241935	0.132576	NPP_TOX+_KO	NPP_TOX+_WT	NPP_TOX+_KO _vs_ NPP_TOX+_WT
381	MGMT	6.90855	1.85054	16.6182	4.57488e-05	0.041221	0.0887097	0.0416667	NPP_TOX+_KO	NPP_TOX+_WT	NPP_TOX+_KO _vs_ NPP_TOX+_WT
382	LAPTM4A	6.45733	-2.49075	16.5866	4.65168e-05	0.041221	0.0107527	0.0984848	NPP_TOX+_KO	NPP_TOX+_WT	NPP_TOX+_KO _vs_ NPP_TOX+_WT
383	AC084816.1	8.92591	-0.875133	16.443	5.01757e-05	0.0428166	0.147849	0.318182	NPP_TOX+_KO	NPP_TOX+_WT	NPP_TOX+_KO _vs_ NPP_TOX+_WT
384	STARD3NL	5.6086	-4.96104	16.1619	5.81994e-05	0.0440076	0	0.0416667	NPP_TOX+_KO	NPP_TOX+_WT	NPP_TOX+_KO _vs_ NPP_TOX+_WT
385	ABCC10	5.48439	4.87774	16.1353	5.90215e-05	0.0440076	0.0268817	0	NPP_TOX+_KO	NPP_TOX+_WT	NPP_TOX+_KO _vs_ NPP_TOX+_WT
386	ATAD5	6.04063	2.92541	16.0826	6.06856e-05	0.0440076	0.0483871	0.0113636	NPP_TOX+_KO	NPP_TOX+_WT	NPP_TOX+_KO _vs_ NPP_TOX+_WT
387	LRP1B	7.66307	-1.37305	16.0817	6.07166e-05	0.0440076	0.0483871	0.19697	NPP_TOX+_KO	NPP_TOX+_WT	NPP_TOX+_KO _vs_ NPP_TOX+_WT
388	SKAP2	9.18481	-0.792455	16.0332	6.22915e-05	0.0440076	0.204301	0.424242	NPP_TOX+_KO	NPP_TOX+_WT	NPP_TOX+_KO _vs_ NPP_TOX+_WT
389	PCAT14	8.10418	-1.15478	16.0108	6.30316e-05	0.0440076	0.0967742	0.268939	NPP_TOX+_KO	NPP_TOX+_WT	NPP_TOX+_KO _vs_ NPP_TOX+_WT
390	ZMYND11	7.45208	-1.48039	15.7316	7.30504e-05	0.0495024	0.0510753	0.170455	NPP_TOX+_KO	NPP_TOX+_WT	NPP_TOX+_KO _vs_ NPP_TOX+_WT
391	HFM1	7.65948	-1.03007	9.49797	0.0020576	0.303124	0.104839	0.314394	NPP_TOX+_KO	NPP_TOX+_WT	NPP_TOX+_KO _vs_ NPP_TOX+_WT
392	FP236383.3	12.3226	1.19589	31.7199	1.78602e-08	0.000213759	0.876712	0.913043	NPP_SCN7A+_KO	NPP_SCN7A+_WT	NPP_SCN7A+_KO _vs_ NPP_SCN7A+_WT
393	CASC15	11.3842	1.60199	30.995	2.59414e-08	0.000213759	0.767123	0.652174	NPP_SCN7A+_KO	NPP_SCN7A+_WT	NPP_SCN7A+_KO _vs_ NPP_SCN7A+_WT
394	CSMD3	10.3167	2.57197	30.8583	2.78332e-08	0.000213759	0.5	0.130435	NPP_SCN7A+_KO	NPP_SCN7A+_WT	NPP_SCN7A+_KO _vs_ NPP_SCN7A+_WT
395	MAGI1	11.914	1.31397	30.155	3.99899e-08	0.000230342	0.849315	0.652174	NPP_SCN7A+_KO	NPP_SCN7A+_WT	NPP_SCN7A+_KO _vs_ NPP_SCN7A+_WT
396	WWOX	11.2698	1.51376	26.4637	2.6909e-07	0.00123997	0.664384	0.565217	NPP_SCN7A+_KO	NPP_SCN7A+_WT	NPP_SCN7A+_KO _vs_ NPP_SCN7A+_WT
397	RERE	11.4968	1.37674	25.9951	3.42952e-07	0.00131694	0.808219	0.73913	NPP_SCN7A+_KO	NPP_SCN7A+_WT	NPP_SCN7A+_KO _vs_ NPP_SCN7A+_WT
398	LAMB1	10.0614	2.47213	24.8079	6.34509e-07	0.00208844	0.479452	0.130435	NPP_SCN7A+_KO	NPP_SCN7A+_WT	NPP_SCN7A+_KO _vs_ NPP_SCN7A+_WT
399	AC073050.1	11.5495	1.27069	23.3953	1.32114e-06	0.0038049	0.719178	0.782609	NPP_SCN7A+_KO	NPP_SCN7A+_WT	NPP_SCN7A+_KO _vs_ NPP_SCN7A+_WT
400	AC104041.1	9.70309	2.85644	22.7867	1.81288e-06	0.00464097	0.383562	0.173913	NPP_SCN7A+_KO	NPP_SCN7A+_WT	NPP_SCN7A+_KO _vs_ NPP_SCN7A+_WT
401	CAMK2D	10.879	1.48642	20.559	5.78951e-06	0.013339	0.609589	0.434783	NPP_SCN7A+_KO	NPP_SCN7A+_WT	NPP_SCN7A+_KO _vs_ NPP_SCN7A+_WT
402	USP3	8.72055	6.25853	19.7189	8.98131e-06	0.0188118	0.212329	0	NPP_SCN7A+_KO	NPP_SCN7A+_WT	NPP_SCN7A+_KO _vs_ NPP_SCN7A+_WT
403	FN1	11.4464	1.13914	18.4462	1.74951e-05	0.0323359	0.664384	0.434783	NPP_SCN7A+_KO	NPP_SCN7A+_WT	NPP_SCN7A+_KO _vs_ NPP_SCN7A+_WT
404	LARGE1	9.88638	2.14933	18.3662	1.82451e-05	0.0323359	0.40411	0.217391	NPP_SCN7A+_KO	NPP_SCN7A+_WT	NPP_SCN7A+_KO _vs_ NPP_SCN7A+_WT
405	DST	10.0988	1.80645	16.5222	4.81244e-05	0.0692419	0.424658	0.217391	NPP_SCN7A+_KO	NPP_SCN7A+_WT	NPP_SCN7A+_KO _vs_ NPP_SCN7A+_WT
406	LAMA1	10.122	1.70817	15.5249	8.14861e-05	0.0988126	0.479452	0.217391	NPP_SCN7A+_KO	NPP_SCN7A+_WT	NPP_SCN7A+_KO _vs_ NPP_SCN7A+_WT
407	EIF4G3	10.6293	1.22947	12.8692	0.000334209	0.256672	0.609589	0.304348	NPP_SCN7A+_KO	NPP_SCN7A+_WT	NPP_SCN7A+_KO _vs_ NPP_SCN7A+_WT
408	AC009315.1	9.37188	2.11985	12.551	0.000396183	0.2705	0.335616	0.130435	NPP_SCN7A+_KO	NPP_SCN7A+_WT	NPP_SCN7A+_KO _vs_ NPP_SCN7A+_WT
409	ATRX	10.0472	1.48117	11.8176	0.000586985	0.355898	0.506849	0.304348	NPP_SCN7A+_KO	NPP_SCN7A+_WT	NPP_SCN7A+_KO _vs_ NPP_SCN7A+_WT
410	ZFAND3	10.3508	1.25615	11.1292	0.000850121	0.379605	0.527397	0.304348	NPP_SCN7A+_KO	NPP_SCN7A+_WT	NPP_SCN7A+_KO _vs_ NPP_SCN7A+_WT
411	JARID2	9.32289	1.77121	9.3791	0.00219537	0.514563	0.342466	0.130435	NPP_SCN7A+_KO	NPP_SCN7A+_WT	NPP_SCN7A+_KO _vs_ NPP_SCN7A+_WT
412	FHIT	9.92145	1.31046	8.90641	0.00284246	0.536805	0.417808	0.217391	NPP_SCN7A+_KO	NPP_SCN7A+_WT	NPP_SCN7A+_KO _vs_ NPP_SCN7A+_WT
413	CREM	7.8058	-1.9247	6.69793	0.00965403	0.824215	0.0410959	0.26087	NPP_SCN7A+_KO	NPP_SCN7A+_WT	NPP_SCN7A+_KO _vs_ NPP_SCN7A+_WT
414	FBXO38	7.45041	-2.08913	5.44989	0.0195717	1	0.0273973	0.26087	NPP_SCN7A+_KO	NPP_SCN7A+_WT	NPP_SCN7A+_KO _vs_ NPP_SCN7A+_WT
415	MCPH1	7.76605	-1.70267	5.01332	0.0251554	1	0.0547945	0.26087	NPP_SCN7A+_KO	NPP_SCN7A+_WT	NPP_SCN7A+_KO _vs_ NPP_SCN7A+_WT
416	DDX6	7.92282	-1.36969	3.68515	0.0549021	1	0.0684932	0.304348	NPP_SCN7A+_KO	NPP_SCN7A+_WT	NPP_SCN7A+_KO _vs_ NPP_SCN7A+_WT
417	DDHD1	8.18338	-1.10637	2.96676	0.0849951	1	0.0958904	0.304348	NPP_SCN7A+_KO	NPP_SCN7A+_WT	NPP_SCN7A+_KO _vs_ NPP_SCN7A+_WT
418	AC046134.2	7.70293	-1.25444	2.48683	0.114806	1	0.0479452	0.26087	NPP_SCN7A+_KO	NPP_SCN7A+_WT	NPP_SCN7A+_KO _vs_ NPP_SCN7A+_WT
419	CCNI	8.73362	-2.85109	14.6577	0.000128992	1	0.05	0.444444	PEN_2_KO	PEN_2_WT	PEN_2_KO _vs_ PEN_2_WT
420	CNTNAP2	9.01427	-2.2814	13.711	0.000213327	1	0.05	0.305556	PEN_2_KO	PEN_2_WT	PEN_2_KO _vs_ PEN_2_WT
421	GNA12	8.30634	-3.25894	11.1437	0.000843521	1	0.0166667	0.277778	PEN_2_KO	PEN_2_WT	PEN_2_KO _vs_ PEN_2_WT
422	TUBA1B	9.18473	-1.75504	10.1786	0.00142129	1	0.133333	0.472222	PEN_2_KO	PEN_2_WT	PEN_2_KO _vs_ PEN_2_WT
423	ADSS2	8.2501	-3.14037	9.92116	0.00163442	1	0.0166667	0.305556	PEN_2_KO	PEN_2_WT	PEN_2_KO _vs_ PEN_2_WT
424	ARL6IP1	8.93134	-1.81392	8.75973	0.00308033	1	0.0833333	0.444444	PEN_2_KO	PEN_2_WT	PEN_2_KO _vs_ PEN_2_WT
425	RPL3	8.18586	-3.00472	8.66735	0.00324043	1	0.0166667	0.25	PEN_2_KO	PEN_2_WT	PEN_2_KO _vs_ PEN_2_WT
426	GLB1	8.1841	-3.00252	8.65243	0.00326706	1	0.0166667	0.277778	PEN_2_KO	PEN_2_WT	PEN_2_KO _vs_ PEN_2_WT
427	ASPM	8.52601	-2.19687	8.13334	0.00434683	1	0.05	0.305556	PEN_2_KO	PEN_2_WT	PEN_2_KO _vs_ PEN_2_WT
428	GRIP1	9.7028	-1.22928	7.61489	0.00578998	1	0.283333	0.527778	PEN_2_KO	PEN_2_WT	PEN_2_KO _vs_ PEN_2_WT
429	VPS13D	8.75	-1.79398	7.31921	0.00682339	1	0.0833333	0.305556	PEN_2_KO	PEN_2_WT	PEN_2_KO _vs_ PEN_2_WT
430	SET	8.8576	-1.67841	7.18072	0.00737042	1	0.0833333	0.361111	PEN_2_KO	PEN_2_WT	PEN_2_KO _vs_ PEN_2_WT
431	ARHGAP5	8.61595	-1.91507	7.17938	0.00737592	1	0.05	0.305556	PEN_2_KO	PEN_2_WT	PEN_2_KO _vs_ PEN_2_WT
432	TTC3	10.316	-1.00302	7.09692	0.007723	1	0.333333	0.666667	PEN_2_KO	PEN_2_WT	PEN_2_KO _vs_ PEN_2_WT
433	SKAP2	8.83123	-1.64093	6.78326	0.00920316	1	0.0666667	0.333333	PEN_2_KO	PEN_2_WT	PEN_2_KO _vs_ PEN_2_WT
434	BAZ1B	9.12646	-1.38055	6.37926	0.0115478	1	0.15	0.416667	PEN_2_KO	PEN_2_WT	PEN_2_KO _vs_ PEN_2_WT
435	CBX1	8.05374	-2.6998	6.28255	0.0121949	1	0.0166667	0.222222	PEN_2_KO	PEN_2_WT	PEN_2_KO _vs_ PEN_2_WT
436	MORF4L1	8.91192	-1.50368	6.22261	0.0126147	1	0.116667	0.416667	PEN_2_KO	PEN_2_WT	PEN_2_KO _vs_ PEN_2_WT
437	SFPQ	9.99914	-1.00283	6.1122	0.013427	1	0.216667	0.75	PEN_2_KO	PEN_2_WT	PEN_2_KO _vs_ PEN_2_WT
438	CCDC14	8.24606	-2.22923	6.08108	0.0136655	1	0.0333333	0.277778	PEN_2_KO	PEN_2_WT	PEN_2_KO _vs_ PEN_2_WT
439	PAICS	8.24799	-2.2268	6.06864	0.0137621	1	0.0333333	0.277778	PEN_2_KO	PEN_2_WT	PEN_2_KO _vs_ PEN_2_WT
440	TUBB	9.64407	-1.09561	5.90614	0.0150901	1	0.216667	0.583333	PEN_2_KO	PEN_2_WT	PEN_2_KO _vs_ PEN_2_WT
441	ZFP36L2	8.78823	-1.54766	5.88529	0.0152698	1	0.0833333	0.333333	PEN_2_KO	PEN_2_WT	PEN_2_KO _vs_ PEN_2_WT
442	GOLGB1	8.99116	-1.38894	5.7389	0.0165951	1	0.1	0.5	PEN_2_KO	PEN_2_WT	PEN_2_KO _vs_ PEN_2_WT
443	MARCKSL1	8.9811	-1.38125	5.67698	0.0171909	1	0.1	0.361111	PEN_2_KO	PEN_2_WT	PEN_2_KO _vs_ PEN_2_WT
444	AZIN1	8.38227	-1.89999	5.50721	0.0189403	1	0.0333333	0.333333	PEN_2_KO	PEN_2_WT	PEN_2_KO _vs_ PEN_2_WT
445	AKIRIN1	8.51858	-1.70398	5.322	0.02106	1	0.0666667	0.333333	PEN_2_KO	PEN_2_WT	PEN_2_KO _vs_ PEN_2_WT
446	AC018630.2	9.28697	-1.17107	5.3187	0.0210999	1	0.183333	0.5	PEN_2_KO	PEN_2_WT	PEN_2_KO _vs_ PEN_2_WT
447	CKAP5	8.36559	-1.86052	5.20723	0.0224955	1	0.0333333	0.25	PEN_2_KO	PEN_2_WT	PEN_2_KO _vs_ PEN_2_WT
448	FOXA1	8.36528	-1.86014	5.20505	0.0225237	1	0.05	0.277778	PEN_2_KO	PEN_2_WT	PEN_2_KO _vs_ PEN_2_WT
449	SESN3	8.74944	-1.47192	5.18349	0.0228047	1	0.0666667	0.305556	PEN_2_KO	PEN_2_WT	PEN_2_KO _vs_ PEN_2_WT
450	MDK	8.75009	-1.46286	5.12001	0.0236538	1	0.0833333	0.361111	PEN_2_KO	PEN_2_WT	PEN_2_KO _vs_ PEN_2_WT
451	NEO1	8.74455	-1.46099	5.10669	0.023836	1	0.0833333	0.361111	PEN_2_KO	PEN_2_WT	PEN_2_KO _vs_ PEN_2_WT
452	ACVR2A	8.61619	-1.5268	4.8595	0.0274968	1	0.0833333	0.333333	PEN_2_KO	PEN_2_WT	PEN_2_KO _vs_ PEN_2_WT
453	HNRNPK	9.34287	-1.09295	4.8156	0.0282057	1	0.183333	0.527778	PEN_2_KO	PEN_2_WT	PEN_2_KO _vs_ PEN_2_WT
454	PDE10A	8.72779	-1.41658	4.73421	0.0295709	1	0.0666667	0.333333	PEN_2_KO	PEN_2_WT	PEN_2_KO _vs_ PEN_2_WT
455	PTP4A2	8.33696	-1.79064	4.7182	0.0298475	1	0.05	0.305556	PEN_2_KO	PEN_2_WT	PEN_2_KO _vs_ PEN_2_WT
456	LARP1	8.84339	-1.34039	4.71429	0.0299154	1	0.116667	0.416667	PEN_2_KO	PEN_2_WT	PEN_2_KO _vs_ PEN_2_WT
457	IQCB1	8.30444	-1.72267	4.26568	0.0388924	1	0.0333333	0.277778	PEN_2_KO	PEN_2_WT	PEN_2_KO _vs_ PEN_2_WT
458	PLCB1	8.28056	-1.65282	3.83379	0.0502323	1	0.05	0.277778	PEN_2_KO	PEN_2_WT	PEN_2_KO _vs_ PEN_2_WT
459	TFG	8.87036	-1.16326	3.75902	0.0525263	1	0.0833333	0.361111	PEN_2_KO	PEN_2_WT	PEN_2_KO _vs_ PEN_2_WT
460	BOD1L1	8.41685	-1.47721	3.70089	0.0543865	1	0.0666667	0.277778	PEN_2_KO	PEN_2_WT	PEN_2_KO _vs_ PEN_2_WT
461	BACH2	8.26762	-1.62485	3.67355	0.0552856	1	0.0333333	0.25	PEN_2_KO	PEN_2_WT	PEN_2_KO _vs_ PEN_2_WT
462	RPS8	8.24963	-1.58128	3.41953	0.0644326	1	0.0333333	0.25	PEN_2_KO	PEN_2_WT	PEN_2_KO _vs_ PEN_2_WT
463	UBAP2	8.52575	-1.30694	3.31893	0.0684895	1	0.0666667	0.277778	PEN_2_KO	PEN_2_WT	PEN_2_KO _vs_ PEN_2_WT
464	MRPS9	8.51945	-1.29942	3.28062	0.0701057	1	0.0666667	0.277778	PEN_2_KO	PEN_2_WT	PEN_2_KO _vs_ PEN_2_WT
465	NUDT4	8.61117	-1.17439	3.00621	0.0829495	1	0.1	0.333333	PEN_2_KO	PEN_2_WT	PEN_2_KO _vs_ PEN_2_WT
466	ARMC3	8.35897	-1.34992	2.95436	0.0856494	1	0.0666667	0.277778	PEN_2_KO	PEN_2_WT	PEN_2_KO _vs_ PEN_2_WT
467	FAM13A	8.34281	-1.29026	2.64685	0.103758	1	0.0666667	0.277778	PEN_2_KO	PEN_2_WT	PEN_2_KO _vs_ PEN_2_WT
468	UBE3C	8.43422	-1.10236	2.20209	0.137827	1	0.0833333	0.305556	PEN_2_KO	PEN_2_WT	PEN_2_KO _vs_ PEN_2_WT
469	CNOT6	8.41665	-1.05696	1.9937	0.157958	1	0.0666667	0.277778	PEN_2_KO	PEN_2_WT	PEN_2_KO _vs_ PEN_2_WT
470	SMO	8.41739	-1.04726	1.9585	0.161678	1	0.0666667	0.277778	PEN_2_KO	PEN_2_WT	PEN_2_KO _vs_ PEN_2_WT
471	HFM1	8.32727	-1.10156	1.93787	0.163904	1	0.116667	0.361111	PEN_2_KO	PEN_2_WT	PEN_2_KO _vs_ PEN_2_WT
472	MALAT1	14.2851	-0.988121	178.932	4.83112e-16	1.11309e-11	1	1	PEN_4_KO	PEN_4_WT	PEN_4_KO _vs_ PEN_4_WT
473	AC069277.1	11.6534	-1.25409	93.8663	7.22946e-12	8.32834e-08	0.782609	0.801948	PEN_4_KO	PEN_4_WT	PEN_4_KO _vs_ PEN_4_WT
474	CNTNAP2	10.7094	-1.71566	74.7119	1.51173e-10	1.16101e-06	0.333333	0.662338	PEN_4_KO	PEN_4_WT	PEN_4_KO _vs_ PEN_4_WT
475	BMPR1B	9.62003	-1.89878	47.347	3.37965e-08	0.000194668	0.246377	0.483766	PEN_4_KO	PEN_4_WT	PEN_4_KO _vs_ PEN_4_WT
476	GPC6	11.6671	-0.699421	33.8709	9.66887e-07	0.00445541	0.724638	0.873377	PEN_4_KO	PEN_4_WT	PEN_4_KO _vs_ PEN_4_WT
477	SKAP2	9.31395	-1.6623	32.4995	1.4172e-06	0.00544207	0.231884	0.49026	PEN_4_KO	PEN_4_WT	PEN_4_KO _vs_ PEN_4_WT
478	PBX1	10.5187	-1.0239	31.5701	1.83161e-06	0.00602862	0.536232	0.74026	PEN_4_KO	PEN_4_WT	PEN_4_KO _vs_ PEN_4_WT
479	CADM1	9.95303	-1.22602	30.7762	2.29601e-06	0.0066125	0.42029	0.571429	PEN_4_KO	PEN_4_WT	PEN_4_KO _vs_ PEN_4_WT
480	LINC00486	12.6171	-0.557977	29.1166	3.71032e-06	0.00949842	0.942029	0.961039	PEN_4_KO	PEN_4_WT	PEN_4_KO _vs_ PEN_4_WT
481	DSCAM	10.1268	-1.14824	26.4487	8.25591e-06	0.0190216	0.376812	0.633117	PEN_4_KO	PEN_4_WT	PEN_4_KO _vs_ PEN_4_WT
482	SYNE2	10.235	-0.963849	25.8152	1.00326e-05	0.0202197	0.565217	0.733766	PEN_4_KO	PEN_4_WT	PEN_4_KO _vs_ PEN_4_WT
483	CACNA1D	7.67104	-4.06386	25.2422	1.05311e-05	0.0202197	0.0144928	0.201299	PEN_4_KO	PEN_4_WT	PEN_4_KO _vs_ PEN_4_WT
484	EFHC1	7.95299	-2.67301	24.1898	1.52297e-05	0.0269918	0.057971	0.269481	PEN_4_KO	PEN_4_WT	PEN_4_KO _vs_ PEN_4_WT
485	SEMA3E	9.07787	-1.511	23.5195	2.07679e-05	0.0341781	0.202899	0.37013	PEN_4_KO	PEN_4_WT	PEN_4_KO _vs_ PEN_4_WT
486	ADGRL3	9.29905	-1.3166	23.0104	2.44496e-05	0.0375546	0.246377	0.448052	PEN_4_KO	PEN_4_WT	PEN_4_KO _vs_ PEN_4_WT
487	ZFPM2	10.2089	-0.994169	22.2059	3.17636e-05	0.0457395	0.391304	0.600649	PEN_4_KO	PEN_4_WT	PEN_4_KO _vs_ PEN_4_WT
488	PRKD1	9.71318	-1.08081	19.9562	6.77368e-05	0.0826291	0.347826	0.558442	PEN_4_KO	PEN_4_WT	PEN_4_KO _vs_ PEN_4_WT
489	MTAP	8.69326	-1.57106	17.3366	0.000170888	0.157491	0.115942	0.37987	PEN_4_KO	PEN_4_WT	PEN_4_KO _vs_ PEN_4_WT
490	SESTD1	8.12206	-1.84725	16.5302	0.000226786	0.179154	0.0869565	0.292208	PEN_4_KO	PEN_4_WT	PEN_4_KO _vs_ PEN_4_WT
491	ZNF43	8.57631	-1.55789	15.2163	0.000374266	0.210319	0.15942	0.373377	PEN_4_KO	PEN_4_WT	PEN_4_KO _vs_ PEN_4_WT
492	PRPF40A	8.33249	-1.40411	12.6117	0.0010324	0.354942	0.101449	0.314935	PEN_4_KO	PEN_4_WT	PEN_4_KO _vs_ PEN_4_WT
493	LINC01515	9.11061	-1.02954	12.5208	0.0010709	0.356756	0.217391	0.435065	PEN_4_KO	PEN_4_WT	PEN_4_KO _vs_ PEN_4_WT
494	PAXBP1	8.62418	-1.06564	9.91855	0.00316413	0.532128	0.173913	0.376623	PEN_4_KO	PEN_4_WT	PEN_4_KO _vs_ PEN_4_WT
495	KCNH7	8.73309	2.41152	27.7059	1.41549e-07	0.00326129	0.34375	0.138462	NPP_PDE3A+_KO	NPP_PDE3A+_WT	NPP_PDE3A+_KO _vs_ NPP_PDE3A+_WT
496	AC044810.3	8.3647	-2.32394	15.6738	7.5316e-05	0.289213	0.078125	0.415385	NPP_PDE3A+_KO	NPP_PDE3A+_WT	NPP_PDE3A+_KO _vs_ NPP_PDE3A+_WT
497	GHR	8.02369	-2.52675	13.2036	0.000279558	0.601039	0.046875	0.292308	NPP_PDE3A+_KO	NPP_PDE3A+_WT	NPP_PDE3A+_KO _vs_ NPP_PDE3A+_WT
498	PPP4R1	8.01745	-2.51242	12.9666	0.000317255	0.607966	0.046875	0.323077	NPP_PDE3A+_KO	NPP_PDE3A+_WT	NPP_PDE3A+_KO _vs_ NPP_PDE3A+_WT
499	UBE2E2	9.33933	-1.3329	12.3384	0.00044394	0.607966	0.234375	0.615385	NPP_PDE3A+_KO	NPP_PDE3A+_WT	NPP_PDE3A+_KO _vs_ NPP_PDE3A+_WT
500	BBS9	8.12303	-2.24661	12.1989	0.000478393	0.607966	0.0625	0.338462	NPP_PDE3A+_KO	NPP_PDE3A+_WT	NPP_PDE3A+_KO _vs_ NPP_PDE3A+_WT
501	CTNNA3	8.41341	-1.91369	12.1693	0.000486051	0.607966	0.109375	0.384615	NPP_PDE3A+_KO	NPP_PDE3A+_WT	NPP_PDE3A+_KO _vs_ NPP_PDE3A+_WT
502	SLC4A4	10.0352	1.01726	11.8759	0.000568893	0.655365	0.59375	0.384615	NPP_PDE3A+_KO	NPP_PDE3A+_WT	NPP_PDE3A+_KO _vs_ NPP_PDE3A+_WT
503	DNAH7	8.43155	-1.82379	11.3636	0.000749295	0.72443	0.09375	0.384615	NPP_PDE3A+_KO	NPP_PDE3A+_WT	NPP_PDE3A+_KO _vs_ NPP_PDE3A+_WT
504	MACROD2	9.66241	-1.13617	11.1115	0.000858259	0.759481	0.328125	0.584615	NPP_PDE3A+_KO	NPP_PDE3A+_WT	NPP_PDE3A+_KO _vs_ NPP_PDE3A+_WT
505	ZFP36L1	8.06777	-2.1626	11.0442	0.000890016	0.759481	0.046875	0.276923	NPP_PDE3A+_KO	NPP_PDE3A+_WT	NPP_PDE3A+_KO _vs_ NPP_PDE3A+_WT
506	CD24	8.94843	-1.4105	10.7555	0.0010401	0.78392	0.140625	0.415385	NPP_PDE3A+_KO	NPP_PDE3A+_WT	NPP_PDE3A+_KO _vs_ NPP_PDE3A+_WT
507	XRCC5	8.28336	-1.84527	10.337	0.00130437	0.872508	0.09375	0.384615	NPP_PDE3A+_KO	NPP_PDE3A+_WT	NPP_PDE3A+_KO _vs_ NPP_PDE3A+_WT
508	NBEA	9.10907	-1.29581	10.2188	0.00139067	0.872508	0.21875	0.538462	NPP_PDE3A+_KO	NPP_PDE3A+_WT	NPP_PDE3A+_KO _vs_ NPP_PDE3A+_WT
509	LAPTM4B	8.98677	-1.33402	9.97832	0.00158445	0.872508	0.234375	0.461538	NPP_PDE3A+_KO	NPP_PDE3A+_WT	NPP_PDE3A+_KO _vs_ NPP_PDE3A+_WT
510	CTNNA1	9.04797	-1.30522	9.92302	0.00163277	0.872508	0.1875	0.476923	NPP_PDE3A+_KO	NPP_PDE3A+_WT	NPP_PDE3A+_KO _vs_ NPP_PDE3A+_WT
511	DYNC2H1	8.4644	-1.64644	9.84431	0.00170412	0.872508	0.125	0.4	NPP_PDE3A+_KO	NPP_PDE3A+_WT	NPP_PDE3A+_KO _vs_ NPP_PDE3A+_WT
512	LRRFIP1	7.8598	-2.25594	9.71221	0.00183104	0.917111	0.046875	0.276923	NPP_PDE3A+_KO	NPP_PDE3A+_WT	NPP_PDE3A+_KO _vs_ NPP_PDE3A+_WT
513	SNRPN	8.28247	-1.71083	9.11237	0.00253956	1	0.125	0.4	NPP_PDE3A+_KO	NPP_PDE3A+_WT	NPP_PDE3A+_KO _vs_ NPP_PDE3A+_WT
514	ARIH1	9.587	-1.00418	8.48568	0.00358039	1	0.359375	0.615385	NPP_PDE3A+_KO	NPP_PDE3A+_WT	NPP_PDE3A+_KO _vs_ NPP_PDE3A+_WT
515	EXOC6	8.07387	-1.81088	8.42916	0.00369339	1	0.078125	0.292308	NPP_PDE3A+_KO	NPP_PDE3A+_WT	NPP_PDE3A+_KO _vs_ NPP_PDE3A+_WT
516	IMMP1L	7.94185	-1.94068	8.31934	0.00392342	1	0.046875	0.276923	NPP_PDE3A+_KO	NPP_PDE3A+_WT	NPP_PDE3A+_KO _vs_ NPP_PDE3A+_WT
517	AC044810.2	7.55098	-2.43553	8.00594	0.00466343	1	0.046875	0.323077	NPP_PDE3A+_KO	NPP_PDE3A+_WT	NPP_PDE3A+_KO _vs_ NPP_PDE3A+_WT
518	ELL2	8.98876	-1.15438	7.65531	0.00566166	1	0.171875	0.476923	NPP_PDE3A+_KO	NPP_PDE3A+_WT	NPP_PDE3A+_KO _vs_ NPP_PDE3A+_WT
519	TMF1	7.63721	-2.14121	7.2408	0.00712779	1	0.03125	0.246154	NPP_PDE3A+_KO	NPP_PDE3A+_WT	NPP_PDE3A+_KO _vs_ NPP_PDE3A+_WT
520	VCP	8.00893	-1.7013	7.19886	0.0072963	1	0.078125	0.292308	NPP_PDE3A+_KO	NPP_PDE3A+_WT	NPP_PDE3A+_KO _vs_ NPP_PDE3A+_WT
521	LRP1B	8.75956	-1.20215	7.11578	0.00764217	1	0.1875	0.415385	NPP_PDE3A+_KO	NPP_PDE3A+_WT	NPP_PDE3A+_KO _vs_ NPP_PDE3A+_WT
522	UBE2D3	8.4194	-1.37421	7.06844	0.00784672	1	0.109375	0.430769	NPP_PDE3A+_KO	NPP_PDE3A+_WT	NPP_PDE3A+_KO _vs_ NPP_PDE3A+_WT
523	JAZF1	8.32981	-1.43373	7.04177	0.00796438	1	0.109375	0.338462	NPP_PDE3A+_KO	NPP_PDE3A+_WT	NPP_PDE3A+_KO _vs_ NPP_PDE3A+_WT
524	ARMC3	8.32247	-1.41724	6.87487	0.00874304	1	0.09375	0.323077	NPP_PDE3A+_KO	NPP_PDE3A+_WT	NPP_PDE3A+_KO _vs_ NPP_PDE3A+_WT
525	ZDHHC21	8.31827	-1.41438	6.84533	0.00888877	1	0.125	0.369231	NPP_PDE3A+_KO	NPP_PDE3A+_WT	NPP_PDE3A+_KO _vs_ NPP_PDE3A+_WT
526	NRIP1	8.99767	-1.06623	6.71407	0.00956702	1	0.25	0.538462	NPP_PDE3A+_KO	NPP_PDE3A+_WT	NPP_PDE3A+_KO _vs_ NPP_PDE3A+_WT
527	DDX5	8.90231	-1.0863	6.5495	0.010493	1	0.1875	0.461538	NPP_PDE3A+_KO	NPP_PDE3A+_WT	NPP_PDE3A+_KO _vs_ NPP_PDE3A+_WT
528	RABGAP1	8.48664	-1.27804	6.49122	0.0108425	1	0.15625	0.369231	NPP_PDE3A+_KO	NPP_PDE3A+_WT	NPP_PDE3A+_KO _vs_ NPP_PDE3A+_WT
529	GOLGB1	8.30133	-1.38143	6.451	0.0110906	1	0.109375	0.338462	NPP_PDE3A+_KO	NPP_PDE3A+_WT	NPP_PDE3A+_KO _vs_ NPP_PDE3A+_WT
530	SMAD2	8.70417	-1.15989	6.44387	0.0111352	1	0.15625	0.415385	NPP_PDE3A+_KO	NPP_PDE3A+_WT	NPP_PDE3A+_KO _vs_ NPP_PDE3A+_WT
531	NEK11	8.19465	-1.43858	6.35225	0.0117249	1	0.109375	0.338462	NPP_PDE3A+_KO	NPP_PDE3A+_WT	NPP_PDE3A+_KO _vs_ NPP_PDE3A+_WT
532	PPP1CB	8.08114	-1.51653	6.32623	0.0118982	1	0.0625	0.323077	NPP_PDE3A+_KO	NPP_PDE3A+_WT	NPP_PDE3A+_KO _vs_ NPP_PDE3A+_WT
533	SGK3	7.89652	-1.6517	6.20743	0.0127233	1	0.140625	0.384615	NPP_PDE3A+_KO	NPP_PDE3A+_WT	NPP_PDE3A+_KO _vs_ NPP_PDE3A+_WT
534	SLC4A7	8.72968	-1.12552	6.17599	0.0129513	1	0.15625	0.476923	NPP_PDE3A+_KO	NPP_PDE3A+_WT	NPP_PDE3A+_KO _vs_ NPP_PDE3A+_WT
535	VEGFA	8.53108	-1.18539	5.89603	0.0151769	1	0.171875	0.415385	NPP_PDE3A+_KO	NPP_PDE3A+_WT	NPP_PDE3A+_KO _vs_ NPP_PDE3A+_WT
536	RNF150	8.59705	-1.13981	5.78682	0.0161487	1	0.125	0.353846	NPP_PDE3A+_KO	NPP_PDE3A+_WT	NPP_PDE3A+_KO _vs_ NPP_PDE3A+_WT
537	KAT6B	8.4396	-1.19766	5.57389	0.0182323	1	0.140625	0.353846	NPP_PDE3A+_KO	NPP_PDE3A+_WT	NPP_PDE3A+_KO _vs_ NPP_PDE3A+_WT
538	FLRT2	8.78514	-1.02517	5.45835	0.0194771	1	0.1875	0.415385	NPP_PDE3A+_KO	NPP_PDE3A+_WT	NPP_PDE3A+_KO _vs_ NPP_PDE3A+_WT
539	ZDHHC20	8.61952	-1.08755	5.39048	0.0202491	1	0.15625	0.430769	NPP_PDE3A+_KO	NPP_PDE3A+_WT	NPP_PDE3A+_KO _vs_ NPP_PDE3A+_WT
540	MAP2K4	8.41705	-1.17221	5.28027	0.0215706	1	0.125	0.338462	NPP_PDE3A+_KO	NPP_PDE3A+_WT	NPP_PDE3A+_KO _vs_ NPP_PDE3A+_WT
541	CEP112	8.45132	-1.12915	5.07483	0.024278	1	0.15625	0.369231	NPP_PDE3A+_KO	NPP_PDE3A+_WT	NPP_PDE3A+_KO _vs_ NPP_PDE3A+_WT
542	AHCYL2	8.21392	-1.23631	4.98563	0.025561	1	0.109375	0.353846	NPP_PDE3A+_KO	NPP_PDE3A+_WT	NPP_PDE3A+_KO _vs_ NPP_PDE3A+_WT
543	BRWD1	8.54623	-1.04342	4.73876	0.0294928	1	0.171875	0.430769	NPP_PDE3A+_KO	NPP_PDE3A+_WT	NPP_PDE3A+_KO _vs_ NPP_PDE3A+_WT
544	CCSER2	8.45912	-1.06362	4.5963	0.0320437	1	0.140625	0.461538	NPP_PDE3A+_KO	NPP_PDE3A+_WT	NPP_PDE3A+_KO _vs_ NPP_PDE3A+_WT
545	YTHDC1	8.4531	-1.05522	4.51868	0.0335293	1	0.140625	0.353846	NPP_PDE3A+_KO	NPP_PDE3A+_WT	NPP_PDE3A+_KO _vs_ NPP_PDE3A+_WT
546	SMC5	8.33573	-1.0349	3.98385	0.0459415	1	0.125	0.353846	NPP_PDE3A+_KO	NPP_PDE3A+_WT	NPP_PDE3A+_KO _vs_ NPP_PDE3A+_WT
547	SMARCAD1	8.24192	-1.06351	3.89519	0.0484277	1	0.09375	0.307692	NPP_PDE3A+_KO	NPP_PDE3A+_WT	NPP_PDE3A+_KO _vs_ NPP_PDE3A+_WT
548	ATAD2B	8.23941	-1.05759	3.82669	0.0504453	1	0.140625	0.353846	NPP_PDE3A+_KO	NPP_PDE3A+_WT	NPP_PDE3A+_KO _vs_ NPP_PDE3A+_WT
549	KCNH8	8.32829	-1.01475	3.80523	0.0510959	1	0.125	0.338462	NPP_PDE3A+_KO	NPP_PDE3A+_WT	NPP_PDE3A+_KO _vs_ NPP_PDE3A+_WT
550	C8orf44-SGK3	7.56046	-1.42258	3.47653	0.0622482	1	0.125	0.338462	NPP_PDE3A+_KO	NPP_PDE3A+_WT	NPP_PDE3A+_KO _vs_ NPP_PDE3A+_WT
551	PCDHA10	7.11935	-1.64846	2.66653	0.102483	1	0.125	0.338462	NPP_PDE3A+_KO	NPP_PDE3A+_WT	NPP_PDE3A+_KO _vs_ NPP_PDE3A+_WT
552	RAPGEF6	7.48596	-1.07669	1.97429	0.159996	1	0.09375	0.307692	NPP_PDE3A+_KO	NPP_PDE3A+_WT	NPP_PDE3A+_KO _vs_ NPP_PDE3A+_WT
553	RGPD2	7.37384	-1.05424	1.66466	0.196979	1	0.171875	0.4	NPP_PDE3A+_KO	NPP_PDE3A+_WT	NPP_PDE3A+_KO _vs_ NPP_PDE3A+_WT
554	PCDHA5	6.75787	-1.16171	0.839026	0.359678	1	0.140625	0.369231	NPP_PDE3A+_KO	NPP_PDE3A+_WT	NPP_PDE3A+_KO _vs_ NPP_PDE3A+_WT
555	PCDHA6	6.72309	-1.0247	0.624417	0.429412	1	0.140625	0.353846	NPP_PDE3A+_KO	NPP_PDE3A+_WT	NPP_PDE3A+_KO _vs_ NPP_PDE3A+_WT
