# Supplementary material for: Oxidative stress and GPX2 control pancreatic vs. non-pancreatic cell fate in human endoderm
Source: Nat Commun. 2026 Jan 3;17:1407. doi: 10.1038/s41467-025-68145-x (PMC12881361; doi:10.1038/s41467-025-68145-x)
Supplement: Supplementary file 5 — Supplementary Data 3 [file 41467_2025_68145_MOESM5_ESM.xlsx]

## Sheet: Fig. 4H
Suppl. Table 3: d21 scRNA-Seq - DE analysis between genotypes within common clusters
	feature	ave_expr	log_fc	stat	pvalue	padj	rate1	rate2	group1	group2	comp
1	ALDH1A1	10.6879	1.01439	284.417	3.66842e-12	4.47131e-08	0.990268	0.842857	MH_KO	MH_WT	MH_KO _vs_ MH_WT
2	IFI6	9.13615	1.30074	274.019	4.9706e-12	4.47131e-08	0.958637	0.765714	MH_KO	MH_WT	MH_KO _vs_ MH_WT
3	LINC00907	9.91008	1.04701	267.793	5.99308e-12	4.47131e-08	0.92944	0.737143	MH_KO	MH_WT	MH_KO _vs_ MH_WT
4	TTR	14.6772	0.649593	263.675	6.79785e-12	4.47131e-08	1	0.977143	MH_KO	MH_WT	MH_KO _vs_ MH_WT
5	AC073050.1	9.33384	-1.40044	258.625	7.95437e-12	4.47131e-08	0.759124	0.882857	MH_KO	MH_WT	MH_KO _vs_ MH_WT
6	VTN	7.76144	1.61085	240.123	1.45159e-11	6.79975e-08	0.749392	0.397143	MH_KO	MH_WT	MH_KO _vs_ MH_WT
7	ADCY2	8.66291	1.22233	221.585	2.77379e-11	1.11372e-07	0.902676	0.697143	MH_KO	MH_WT	MH_KO _vs_ MH_WT
8	KCTD12	8.62865	1.21513	195.553	7.54248e-11	2.64986e-07	0.934307	0.668571	MH_KO	MH_WT	MH_KO _vs_ MH_WT
9	PLCL1	7.5388	-1.4443	170.992	2.18503e-10	6.17354e-07	0.391727	0.662857	MH_KO	MH_WT	MH_KO _vs_ MH_WT
10	APOA1	8.66008	1.85418	170.878	2.19652e-10	6.17354e-07	0.559611	0.345714	MH_KO	MH_WT	MH_KO _vs_ MH_WT
11	CHGA	13.6089	0.618235	163.155	3.15972e-10	8.07337e-07	1	0.997143	MH_KO	MH_WT	MH_KO _vs_ MH_WT
12	C1QL1	8.40918	1.05664	159.977	3.68705e-10	8.63568e-07	0.83455	0.574286	MH_KO	MH_WT	MH_KO _vs_ MH_WT
13	MAN1A1	9.48295	0.853894	148.484	6.59805e-10	1.4265e-06	0.948905	0.811429	MH_KO	MH_WT	MH_KO _vs_ MH_WT
14	FXYD3	7.14782	1.41446	143.983	8.38262e-10	1.68287e-06	0.600973	0.28	MH_KO	MH_WT	MH_KO _vs_ MH_WT
15	SCN7A	8.75172	-2.00773	139.2	1.08852e-09	2.0396e-06	0.223844	0.457143	MH_KO	MH_WT	MH_KO _vs_ MH_WT
16	FAM155A	8.38516	0.97973	122.932	2.82608e-09	4.71449e-06	0.79562	0.494286	MH_KO	MH_WT	MH_KO _vs_ MH_WT
17	AC108690.1	5.39199	2.91942	123.492	2.85157e-09	4.71449e-06	0.391727	0.0514286	MH_KO	MH_WT	MH_KO _vs_ MH_WT
18	HS6ST3	8.25429	1.76753	117.488	3.9878e-09	6.22673e-06	0.63017	0.28	MH_KO	MH_WT	MH_KO _vs_ MH_WT
19	INS	16.2111	0.448454	112.954	5.37013e-09	7.94384e-06	1	1	MH_KO	MH_WT	MH_KO _vs_ MH_WT
20	ASPH	8.90703	0.809292	110.262	6.44101e-09	9.05155e-06	0.754258	0.611429	MH_KO	MH_WT	MH_KO _vs_ MH_WT
21	RYR2	6.62668	-1.52683	108.145	7.45245e-09	9.97422e-06	0.253041	0.377143	MH_KO	MH_WT	MH_KO _vs_ MH_WT
22	ACVR1C	8.35005	0.969409	106.437	8.39515e-09	1.06514e-05	0.710462	0.54	MH_KO	MH_WT	MH_KO _vs_ MH_WT
23	CRYBA2	11.3209	0.5553	105.77	8.79909e-09	1.06514e-05	0.982968	0.954286	MH_KO	MH_WT	MH_KO _vs_ MH_WT
24	CSGALNACT1	7.50756	-1.2809	105.304	9.09533e-09	1.06514e-05	0.386861	0.582857	MH_KO	MH_WT	MH_KO _vs_ MH_WT
25	FTL	11.9599	0.547088	101.473	1.19907e-08	1.34804e-05	0.990268	0.997143	MH_KO	MH_WT	MH_KO _vs_ MH_WT
26	MT2A	3.52097	-3.66197	94.4941	1.31515e-08	1.42167e-05	0.0121655	0.0942857	MH_KO	MH_WT	MH_KO _vs_ MH_WT
27	S100A10	6.83	1.49311	98.8371	1.45859e-08	1.51834e-05	0.605839	0.277143	MH_KO	MH_WT	MH_KO _vs_ MH_WT
28	LRP1B	8.34313	0.760571	91.8657	2.50062e-08	2.50536e-05	0.642336	0.482857	MH_KO	MH_WT	MH_KO _vs_ MH_WT
29	IGFBP5	8.47345	-0.91439	91.4505	2.58505e-08	2.50536e-05	0.615572	0.742857	MH_KO	MH_WT	MH_KO _vs_ MH_WT
30	EEF1A2	5.01723	2.82819	91.2161	2.7336e-08	2.56102e-05	0.316302	0.04	MH_KO	MH_WT	MH_KO _vs_ MH_WT
31	SERPINA1	7.97222	0.864015	89.1059	3.12614e-08	2.8343e-05	0.554745	0.337143	MH_KO	MH_WT	MH_KO _vs_ MH_WT
32	CAMK2N1	7.57113	0.938617	85.5386	4.20908e-08	3.69689e-05	0.863747	0.56	MH_KO	MH_WT	MH_KO _vs_ MH_WT
33	SCT	6.34182	3.01413	84.4796	4.64004e-08	3.94363e-05	0.343066	0.06	MH_KO	MH_WT	MH_KO _vs_ MH_WT
34	MOB1B	9.04052	0.640381	84.0722	4.77063e-08	3.94363e-05	0.941606	0.877143	MH_KO	MH_WT	MH_KO _vs_ MH_WT
35	LINC02197	7.60638	0.881098	82.2982	5.56555e-08	4.46929e-05	0.666667	0.465714	MH_KO	MH_WT	MH_KO _vs_ MH_WT
36	LINC02388	7.41598	1.10069	79.3059	7.26379e-08	5.67101e-05	0.46472	0.271429	MH_KO	MH_WT	MH_KO _vs_ MH_WT
37	DCC	9.97536	-0.777904	78.8383	7.57723e-08	5.75583e-05	0.751825	0.885714	MH_KO	MH_WT	MH_KO _vs_ MH_WT
38	CSMD3	7.3766	-0.827497	76.3832	9.49836e-08	7.02529e-05	0.467153	0.637143	MH_KO	MH_WT	MH_KO _vs_ MH_WT
39	TMEM132D	8.41732	0.649735	75.2111	1.06022e-07	7.64065e-05	0.729927	0.52	MH_KO	MH_WT	MH_KO _vs_ MH_WT
40	C8G	4.15416	3.29077	71.0676	1.10706e-07	7.77876e-05	0.128954	0.0142857	MH_KO	MH_WT	MH_KO _vs_ MH_WT
41	GNAS	11.354	0.441794	73.9263	1.19797e-07	8.2122e-05	0.997567	0.991429	MH_KO	MH_WT	MH_KO _vs_ MH_WT
42	SGCD	9.38879	0.559562	73.5598	1.24087e-07	8.30377e-05	0.839416	0.791429	MH_KO	MH_WT	MH_KO _vs_ MH_WT
43	AC011246.1	8.2131	-0.707731	71.1757	1.56555e-07	0.000102328	0.377129	0.508571	MH_KO	MH_WT	MH_KO _vs_ MH_WT
44	CD81	7.40524	0.822256	70.4835	1.67688e-07	0.000107115	0.807786	0.537143	MH_KO	MH_WT	MH_KO _vs_ MH_WT
45	TMSB4X	9.17156	-0.565136	70.033	1.7539e-07	0.000109545	0.902676	0.94	MH_KO	MH_WT	MH_KO _vs_ MH_WT
46	PLIN2	6.57997	1.15677	69.6363	1.82573e-07	0.000111552	0.547445	0.282857	MH_KO	MH_WT	MH_KO _vs_ MH_WT
47	KCNB2	9.86472	-0.464147	67.8155	2.19628e-07	0.000131337	0.907543	0.971429	MH_KO	MH_WT	MH_KO _vs_ MH_WT
48	IGF2	4.5282	-2.39832	67.3877	2.3276e-07	0.000136291	0.0632603	0.202857	MH_KO	MH_WT	MH_KO _vs_ MH_WT
49	ZNF667-AS1	4.3333	3.50349	63.567	2.47691e-07	0.000142074	0.231144	0.0142857	MH_KO	MH_WT	MH_KO _vs_ MH_WT
50	HES6	4.57663	-2.06221	66.31	2.587e-07	0.000145421	0.0729927	0.202857	MH_KO	MH_WT	MH_KO _vs_ MH_WT
51	NEBL	8.03883	0.78877	66.0013	2.65191e-07	0.000146146	0.832117	0.568571	MH_KO	MH_WT	MH_KO _vs_ MH_WT
52	SLC35F4	8.29562	0.865525	64.5979	3.07703e-07	0.000166314	0.729927	0.477143	MH_KO	MH_WT	MH_KO _vs_ MH_WT
53	CTSD	7.06341	0.85762	63.143	3.60017e-07	0.000190918	0.717762	0.448571	MH_KO	MH_WT	MH_KO _vs_ MH_WT
54	ITGB1	8.92585	-0.533133	62.2144	3.9849e-07	0.000207407	0.922141	0.954286	MH_KO	MH_WT	MH_KO _vs_ MH_WT
55	AC069277.1	7.53422	-0.813806	61.7251	4.20645e-07	0.000214957	0.545012	0.634286	MH_KO	MH_WT	MH_KO _vs_ MH_WT
56	ID1	4.82605	2.32723	61.5133	4.42967e-07	0.000222322	0.163017	0.0371429	MH_KO	MH_WT	MH_KO _vs_ MH_WT
57	MEIS1	7.45554	-0.99631	61.012	4.55403e-07	0.000224554	0.540146	0.645714	MH_KO	MH_WT	MH_KO _vs_ MH_WT
58	AC021504.1	7.5669	0.850042	60.4443	4.8538e-07	0.000235209	0.690998	0.434286	MH_KO	MH_WT	MH_KO _vs_ MH_WT
59	NRXN3	8.51557	-0.921302	60.1151	5.03738e-07	0.000239967	0.53528	0.531429	MH_KO	MH_WT	MH_KO _vs_ MH_WT
60	PTPN13	6.01465	-1.55103	59.5051	5.4008e-07	0.000252992	0.240876	0.334286	MH_KO	MH_WT	MH_KO _vs_ MH_WT
61	DPP7	6.58557	1.02628	59.1544	5.6212e-07	0.000258999	0.642336	0.311429	MH_KO	MH_WT	MH_KO _vs_ MH_WT
62	TBC1D4	6.40367	1.04468	58.8068	5.85072e-07	0.000265226	0.435523	0.242857	MH_KO	MH_WT	MH_KO _vs_ MH_WT
63	AL445623.2	4.76844	-1.69153	58.6288	5.98772e-07	0.000265436	0.0973236	0.217143	MH_KO	MH_WT	MH_KO _vs_ MH_WT
64	RPL3	11.0157	0.35882	58.5218	6.04423e-07	0.000265436	0.995134	0.997143	MH_KO	MH_WT	MH_KO _vs_ MH_WT
65	ELAVL2	5.99099	-1.30856	57.9294	6.47657e-07	0.00027776	0.243309	0.36	MH_KO	MH_WT	MH_KO _vs_ MH_WT
66	AC113414.1	5.59855	-1.74369	57.8725	6.52251e-07	0.00027776	0.126521	0.22	MH_KO	MH_WT	MH_KO _vs_ MH_WT
67	CCSER1	7.99683	-0.790296	57.2115	7.0425e-07	0.000295428	0.510949	0.597143	MH_KO	MH_WT	MH_KO _vs_ MH_WT
68	GCG	15.2951	0.375655	56.888	7.31602e-07	0.000302388	0.768856	0.957143	MH_KO	MH_WT	MH_KO _vs_ MH_WT
69	ERBB4	6.14471	-1.51458	56.4622	7.69688e-07	0.000310322	0.170316	0.285714	MH_KO	MH_WT	MH_KO _vs_ MH_WT
70	NPSR1-AS1	4.68428	2.2394	56.5779	7.79909e-07	0.000310322	0.194647	0.0371429	MH_KO	MH_WT	MH_KO _vs_ MH_WT
71	MTRNR2L12	7.93027	-0.649849	56.3063	7.8392e-07	0.000310322	0.815085	0.837143	MH_KO	MH_WT	MH_KO _vs_ MH_WT
72	TRMT9B	6.48373	-0.928538	55.9863	8.14539e-07	0.000315631	0.379562	0.497143	MH_KO	MH_WT	MH_KO _vs_ MH_WT
73	ASIC2	7.3064	-1.22747	55.9319	8.19792e-07	0.000315631	0.350365	0.537143	MH_KO	MH_WT	MH_KO _vs_ MH_WT
74	TRNP1	5.98433	1.26299	55.1242	9.04183e-07	0.000343418	0.510949	0.182857	MH_KO	MH_WT	MH_KO _vs_ MH_WT
75	PCSK1N	9.9072	0.491171	54.8521	9.33836e-07	0.000345544	0.982968	0.94	MH_KO	MH_WT	MH_KO _vs_ MH_WT
76	ERC1	8.67866	0.5069	54.8475	9.34369e-07	0.000345544	0.93674	0.84	MH_KO	MH_WT	MH_KO _vs_ MH_WT
77	ZNF506	5.03427	2.13625	54.8398	9.511e-07	0.000347164	0.333333	0.0657143	MH_KO	MH_WT	MH_KO _vs_ MH_WT
78	FAT3	6.31371	1.01425	54.5961	9.63756e-07	0.000347273	0.357664	0.225714	MH_KO	MH_WT	MH_KO _vs_ MH_WT
79	NBEA	9.30471	0.527019	54.3557	9.92155e-07	0.000352981	0.96837	0.908571	MH_KO	MH_WT	MH_KO _vs_ MH_WT
80	EVA1B	6.90799	0.864439	54.2123	1.00989e-06	0.0003548	0.666667	0.374286	MH_KO	MH_WT	MH_KO _vs_ MH_WT
81	DYNC1I1	6.21261	1.11365	53.6581	1.08156e-06	0.000375289	0.43309	0.22	MH_KO	MH_WT	MH_KO _vs_ MH_WT
82	MAP3K7CL	4.5739	2.29368	53.6812	1.10528e-06	0.00037884	0.22871	0.0457143	MH_KO	MH_WT	MH_KO _vs_ MH_WT
83	GLUL	6.85929	0.996208	53.376	1.11974e-06	0.000379175	0.574209	0.348571	MH_KO	MH_WT	MH_KO _vs_ MH_WT
84	SSR4	9.92655	0.419572	52.8358	1.19755e-06	0.000400695	0.987835	0.962857	MH_KO	MH_WT	MH_KO _vs_ MH_WT
85	AQP4-AS1	7.45905	-0.731624	52.61	1.23199e-06	0.000407369	0.588808	0.705714	MH_KO	MH_WT	MH_KO _vs_ MH_WT
86	ELL2	9.40499	0.47309	52.507	1.24799e-06	0.00040786	0.987835	0.92	MH_KO	MH_WT	MH_KO _vs_ MH_WT
87	ST6GALNAC5	9.79159	-0.54273	51.9288	1.34254e-06	0.000433718	0.914842	0.937143	MH_KO	MH_WT	MH_KO _vs_ MH_WT
88	TFCP2	5.93286	-1.07144	51.2665	1.46122e-06	0.000466693	0.29927	0.428571	MH_KO	MH_WT	MH_KO _vs_ MH_WT
89	AC097518.2	3.27651	-4.32896	45.0497	1.53409e-06	0.00048032	0.00729927	0.0257143	MH_KO	MH_WT	MH_KO _vs_ MH_WT
90	AC116049.2	5.78444	1.3913	50.8743	1.53806e-06	0.00048032	0.221411	0.08	MH_KO	MH_WT	MH_KO _vs_ MH_WT
91	SCGN	9.47913	0.43123	50.3711	1.63959e-06	0.000506145	0.980535	0.945714	MH_KO	MH_WT	MH_KO _vs_ MH_WT
92	HMGB3	5.78446	-1.24308	50.2409	1.6682e-06	0.000506145	0.209246	0.271429	MH_KO	MH_WT	MH_KO _vs_ MH_WT
93	F10	8.18591	0.565189	50.2079	1.67478e-06	0.000506145	0.92944	0.728571	MH_KO	MH_WT	MH_KO _vs_ MH_WT
94	FEV	7.13493	0.810887	50.0062	1.71953e-06	0.00051414	0.695864	0.437143	MH_KO	MH_WT	MH_KO _vs_ MH_WT
95	GAPDH	9.21791	0.431427	49.7218	1.78455e-06	0.000527965	0.975669	0.94	MH_KO	MH_WT	MH_KO _vs_ MH_WT
96	GLTPD2	6.18882	1.0976	49.5161	1.83418e-06	0.000536996	0.489051	0.22	MH_KO	MH_WT	MH_KO _vs_ MH_WT
97	APOC1	7.62096	0.821997	49.1325	1.92865e-06	0.000553907	0.681265	0.502857	MH_KO	MH_WT	MH_KO _vs_ MH_WT
98	SLC7A2	8.61336	0.558021	49.0209	1.9573e-06	0.000553907	0.807786	0.611429	MH_KO	MH_WT	MH_KO _vs_ MH_WT
99	AC011029.1	6.48596	1.06893	49.0153	1.95926e-06	0.000553907	0.498783	0.225714	MH_KO	MH_WT	MH_KO _vs_ MH_WT
100	HIST1H1C	6.56109	-0.834179	48.9698	1.97078e-06	0.000553907	0.335766	0.394286	MH_KO	MH_WT	MH_KO _vs_ MH_WT
101	H1FX	7.70058	0.717196	48.796	2.01669e-06	0.000561198	0.827251	0.614286	MH_KO	MH_WT	MH_KO _vs_ MH_WT
102	PLS1	6.04901	-1.10152	48.4116	2.12322e-06	0.00058505	0.294404	0.411429	MH_KO	MH_WT	MH_KO _vs_ MH_WT
103	LINC01578	6.25431	0.962803	47.2885	2.47095e-06	0.000674258	0.569343	0.265714	MH_KO	MH_WT	MH_KO _vs_ MH_WT
104	TSHZ2	8.02963	-0.530564	47.0855	2.53957e-06	0.000681074	0.652068	0.717143	MH_KO	MH_WT	MH_KO _vs_ MH_WT
105	RPS6KA3	9.22663	0.573744	47.0714	2.5444e-06	0.000681074	0.970803	0.885714	MH_KO	MH_WT	MH_KO _vs_ MH_WT
106	CBX4	4.65844	2.03421	46.437	2.83608e-06	0.000751988	0.248175	0.0514286	MH_KO	MH_WT	MH_KO _vs_ MH_WT
107	AMN	4.87269	2.47112	46.1912	2.93834e-06	0.000771822	0.238443	0.0485714	MH_KO	MH_WT	MH_KO _vs_ MH_WT
108	GRN	6.1909	0.95851	45.8296	3.02107e-06	0.000786207	0.53528	0.271429	MH_KO	MH_WT	MH_KO _vs_ MH_WT
109	AC131571.1	5.46062	-1.21174	45.1793	3.30997e-06	0.000853485	0.218978	0.351429	MH_KO	MH_WT	MH_KO _vs_ MH_WT
110	CLU	9.78832	0.535186	44.6762	3.55226e-06	0.000902613	0.939173	0.734286	MH_KO	MH_WT	MH_KO _vs_ MH_WT
111	FGB	3.16005	6.61385	49.7538	3.56472e-06	0.000902613	0.0583942	0	MH_KO	MH_WT	MH_KO _vs_ MH_WT
112	TUBB3	6.49624	-1.29826	44.3242	3.73542e-06	0.000937391	0.328467	0.468571	MH_KO	MH_WT	MH_KO _vs_ MH_WT
113	HIST1H4C	5.31426	-1.27951	44.1749	3.81816e-06	0.000949674	0.189781	0.32	MH_KO	MH_WT	MH_KO _vs_ MH_WT
114	JUND	6.57163	0.924865	44.0656	3.87658e-06	0.000955747	0.591241	0.348571	MH_KO	MH_WT	MH_KO _vs_ MH_WT
115	ERP29	7.52972	0.664461	43.7832	4.03673e-06	0.000986577	0.832117	0.582857	MH_KO	MH_WT	MH_KO _vs_ MH_WT
116	SYNE2	5.19676	-1.27052	43.4664	4.22908e-06	0.00102468	0.158151	0.28	MH_KO	MH_WT	MH_KO _vs_ MH_WT
117	BSG	7.54073	0.661963	43.1477	4.42629e-06	0.00106329	0.839416	0.585714	MH_KO	MH_WT	MH_KO _vs_ MH_WT
118	NENF	6.9259	0.760513	43.0895	4.4643e-06	0.00106334	0.676399	0.411429	MH_KO	MH_WT	MH_KO _vs_ MH_WT
119	ABLIM1	6.81043	0.752608	43.002	4.52178e-06	0.00106414	0.635036	0.382857	MH_KO	MH_WT	MH_KO _vs_ MH_WT
120	CRTAC1	3.81002	2.63448	41.921	4.55872e-06	0.00106414	0.107056	0.0171429	MH_KO	MH_WT	MH_KO _vs_ MH_WT
121	NR4A1	4.24371	2.09246	43.0146	4.58128e-06	0.00106414	0.182482	0.04	MH_KO	MH_WT	MH_KO _vs_ MH_WT
122	SPAG16	9.13917	0.441228	42.8084	4.65111e-06	0.00107151	0.912409	0.845714	MH_KO	MH_WT	MH_KO _vs_ MH_WT
123	APOC3	8.68165	0.589064	42.5671	4.81904e-06	0.00110029	0.676399	0.454286	MH_KO	MH_WT	MH_KO _vs_ MH_WT
124	FAM110B	7.24975	0.765469	42.5178	4.85435e-06	0.00110029	0.698297	0.451429	MH_KO	MH_WT	MH_KO _vs_ MH_WT
125	AL450311.1	3.65403	-2.11434	42.1744	5.22544e-06	0.00117493	0.0413625	0.131429	MH_KO	MH_WT	MH_KO _vs_ MH_WT
126	CASR	8.29475	0.651297	41.8137	5.38818e-06	0.00119431	0.676399	0.497143	MH_KO	MH_WT	MH_KO _vs_ MH_WT
127	LGALS3	4.42144	3.00573	41.4108	5.39663e-06	0.00119431	0.124088	0.0228571	MH_KO	MH_WT	MH_KO _vs_ MH_WT
128	FRZB	3.17426	-2.7184	40.7753	5.75559e-06	0.0012638	0.0194647	0.0914286	MH_KO	MH_WT	MH_KO _vs_ MH_WT
129	PCSK2	7.00618	-0.675196	41.1825	5.9233e-06	0.00128388	0.413625	0.508571	MH_KO	MH_WT	MH_KO _vs_ MH_WT
130	CTNND2	8.63292	0.666141	41.1654	5.93838e-06	0.00128388	0.83455	0.674286	MH_KO	MH_WT	MH_KO _vs_ MH_WT
131	HSP90B1	9.26933	-0.501714	41.0321	6.05898e-06	0.00129995	0.931873	0.968571	MH_KO	MH_WT	MH_KO _vs_ MH_WT
132	GPX4	7.60721	0.666893	40.4675	6.60205e-06	0.00140574	0.827251	0.594286	MH_KO	MH_WT	MH_KO _vs_ MH_WT
133	SOX6	5.98315	1.06741	40.3102	6.76568e-06	0.00142975	0.321168	0.128571	MH_KO	MH_WT	MH_KO _vs_ MH_WT
134	CCL28	3.61868	2.62289	38.8556	6.84833e-06	0.00143278	0.128954	0.0171429	MH_KO	MH_WT	MH_KO _vs_ MH_WT
135	USH1C	6.83108	0.82448	40.1967	6.882e-06	0.00143278	0.6691	0.345714	MH_KO	MH_WT	MH_KO _vs_ MH_WT
136	SRSF5	7.29949	0.627605	39.9035	7.19906e-06	0.00148068	0.76399	0.554286	MH_KO	MH_WT	MH_KO _vs_ MH_WT
137	TMEM144	4.78822	1.75898	39.9625	7.21746e-06	0.00148068	0.20438	0.0714286	MH_KO	MH_WT	MH_KO _vs_ MH_WT
138	ATP6V0E1	7.65647	0.582482	39.5012	7.66154e-06	0.0015604	0.846715	0.637143	MH_KO	MH_WT	MH_KO _vs_ MH_WT
139	RGS7	9.2406	0.44686	39.3058	7.89786e-06	0.00159481	0.951338	0.86	MH_KO	MH_WT	MH_KO _vs_ MH_WT
140	MDK	8.55628	-0.564669	39.2685	7.94397e-06	0.00159481	0.815085	0.825714	MH_KO	MH_WT	MH_KO _vs_ MH_WT
141	TM4SF5	4.3583	2.23898	39.1965	8.14487e-06	0.00162354	0.150852	0.0371429	MH_KO	MH_WT	MH_KO _vs_ MH_WT
142	BTBD6	3.65564	2.43433	38.0517	8.38637e-06	0.00165991	0.136253	0.02	MH_KO	MH_WT	MH_KO _vs_ MH_WT
143	IRX2	7.07786	0.753004	38.4296	9.06492e-06	0.00178167	0.698297	0.434286	MH_KO	MH_WT	MH_KO _vs_ MH_WT
144	LINC00511	7.35747	0.968291	38.2767	9.28731e-06	0.0018127	0.56691	0.385714	MH_KO	MH_WT	MH_KO _vs_ MH_WT
145	TSPAN5	6.0997	-0.975645	38.1687	9.44942e-06	0.00183162	0.233577	0.365714	MH_KO	MH_WT	MH_KO _vs_ MH_WT
146	GRM7-AS3	3.5783	-2.35667	38.1744	9.58355e-06	0.00183796	0.0340633	0.108571	MH_KO	MH_WT	MH_KO _vs_ MH_WT
147	SCG3	8.68564	-0.436583	38.0347	9.65171e-06	0.00183796	0.909976	0.905714	MH_KO	MH_WT	MH_KO _vs_ MH_WT
148	LMO2	5.33711	1.40016	38.0302	9.6783e-06	0.00183796	0.287105	0.111429	MH_KO	MH_WT	MH_KO _vs_ MH_WT
149	LINC01619	7.22531	0.71318	37.6006	1.03478e-05	0.00195191	0.652068	0.437143	MH_KO	MH_WT	MH_KO _vs_ MH_WT
150	COX8A	8.83976	0.413866	37.5425	1.04446e-05	0.00195705	0.965937	0.888571	MH_KO	MH_WT	MH_KO _vs_ MH_WT
151	ITM2C	5.79676	1.09952	37.2703	1.09207e-05	0.00203269	0.46472	0.191429	MH_KO	MH_WT	MH_KO _vs_ MH_WT
152	GAST	10.8164	1.24791	36.8967	1.15971e-05	0.00214439	0.579075	0.408571	MH_KO	MH_WT	MH_KO _vs_ MH_WT
153	CCDC144NL-AS1	7.14669	0.709032	36.8503	1.1686e-05	0.0021467	0.608273	0.411429	MH_KO	MH_WT	MH_KO _vs_ MH_WT
154	CNTN5	7.22386	-1.23716	36.744	1.18906e-05	0.00217011	0.170316	0.288571	MH_KO	MH_WT	MH_KO _vs_ MH_WT
155	BRINP1	4.74814	-1.37648	36.5544	1.22843e-05	0.0022275	0.0997567	0.148571	MH_KO	MH_WT	MH_KO _vs_ MH_WT
156	GCNT1	7.60379	0.622617	35.6946	1.41418e-05	0.00254001	0.712895	0.542857	MH_KO	MH_WT	MH_KO _vs_ MH_WT
157	PTMA	9.26686	-0.392078	35.6475	1.4253e-05	0.00254001	0.961071	0.968571	MH_KO	MH_WT	MH_KO _vs_ MH_WT
158	MT-ND1	11.8617	0.275256	35.6299	1.4295e-05	0.00254001	1	1	MH_KO	MH_WT	MH_KO _vs_ MH_WT
159	CCND2	5.71229	1.10796	35.603	1.43692e-05	0.00254001	0.381995	0.165714	MH_KO	MH_WT	MH_KO _vs_ MH_WT
160	BRINP2	3.17464	-2.9392	34.6814	1.48339e-05	0.00260576	0.00973236	0.06	MH_KO	MH_WT	MH_KO _vs_ MH_WT
161	FTH1	9.99033	0.329335	35.3084	1.50866e-05	0.00261896	0.987835	0.982857	MH_KO	MH_WT	MH_KO _vs_ MH_WT
162	ADAMTS9	3.8951	-2.3715	35.4165	1.50954e-05	0.00261896	0.0389294	0.122857	MH_KO	MH_WT	MH_KO _vs_ MH_WT
163	MAP1B	8.51231	-0.451321	35.2028	1.53572e-05	0.00262968	0.883212	0.9	MH_KO	MH_WT	MH_KO _vs_ MH_WT
164	NEUROG3	3.01006	-2.93915	34.1102	1.54049e-05	0.00262968	0.0145985	0.0828571	MH_KO	MH_WT	MH_KO _vs_ MH_WT
165	ASTN1	3.55833	-2.32653	35.2315	1.5501e-05	0.00262968	0.0291971	0.105714	MH_KO	MH_WT	MH_KO _vs_ MH_WT
166	AGBL4	8.69498	0.470036	35.128	1.55525e-05	0.00262968	0.878345	0.811429	MH_KO	MH_WT	MH_KO _vs_ MH_WT
167	LINC00648	5.25751	1.25562	35.111	1.5625e-05	0.00262968	0.313869	0.122857	MH_KO	MH_WT	MH_KO _vs_ MH_WT
168	SDK1	9.16245	0.413785	34.9279	1.60874e-05	0.00269138	0.909976	0.857143	MH_KO	MH_WT	MH_KO _vs_ MH_WT
169	MIR137HG	5.52625	-1.01953	34.4534	1.74472e-05	0.00290144	0.172749	0.285714	MH_KO	MH_WT	MH_KO _vs_ MH_WT
170	ANKS4B	5.15362	1.19048	34.4287	1.75494e-05	0.00290144	0.29927	0.102857	MH_KO	MH_WT	MH_KO _vs_ MH_WT
171	PYY	9.74943	-0.75785	34.328	1.78196e-05	0.00292887	0.493917	0.36	MH_KO	MH_WT	MH_KO _vs_ MH_WT
172	TMED8	7.85911	-0.615368	34.0007	1.88525e-05	0.00308062	0.727494	0.754286	MH_KO	MH_WT	MH_KO _vs_ MH_WT
173	SLC44A1	5.90548	0.893883	33.7416	1.97243e-05	0.00318875	0.413625	0.231429	MH_KO	MH_WT	MH_KO _vs_ MH_WT
174	ADGRG2	5.24643	1.20259	33.7389	1.97584e-05	0.00318875	0.265207	0.105714	MH_KO	MH_WT	MH_KO _vs_ MH_WT
175	CD96	3.8331	-3.44751	33.4312	1.98545e-05	0.00318875	0.0145985	0.0485714	MH_KO	MH_WT	MH_KO _vs_ MH_WT
176	XKR4	7.51739	0.666497	33.1595	2.18263e-05	0.00348551	0.673966	0.437143	MH_KO	MH_WT	MH_KO _vs_ MH_WT
177	TIMP1	5.60099	1.08576	32.9046	2.2845e-05	0.00362758	0.384428	0.157143	MH_KO	MH_WT	MH_KO _vs_ MH_WT
178	CALY	7.38164	0.653262	32.7399	2.35031e-05	0.00371111	0.596107	0.397143	MH_KO	MH_WT	MH_KO _vs_ MH_WT
179	PKIB	7.47936	0.567415	32.6839	2.37376e-05	0.00372721	0.722628	0.511429	MH_KO	MH_WT	MH_KO _vs_ MH_WT
180	MLLT11	5.66584	-1.15934	32.6458	2.39043e-05	0.00373252	0.221411	0.36	MH_KO	MH_WT	MH_KO _vs_ MH_WT
181	ST18	7.85366	0.545258	32.4634	2.4686e-05	0.00383328	0.810219	0.665714	MH_KO	MH_WT	MH_KO _vs_ MH_WT
182	SLC22A17	5.87445	0.934001	32.357	2.51685e-05	0.00388674	0.450122	0.225714	MH_KO	MH_WT	MH_KO _vs_ MH_WT
183	GPX3	6.54419	0.847244	32.261	2.55974e-05	0.00393137	0.513382	0.248571	MH_KO	MH_WT	MH_KO _vs_ MH_WT
184	MECOM	5.74952	-1.56475	32.1343	2.61897e-05	0.00399675	0.121655	0.222857	MH_KO	MH_WT	MH_KO _vs_ MH_WT
185	CCK	9.58175	1.65337	32.1076	2.63075e-05	0.00399675	0.377129	0.125714	MH_KO	MH_WT	MH_KO _vs_ MH_WT
186	CHKA	7.14964	0.629177	31.99	2.68707e-05	0.00404369	0.678832	0.474286	MH_KO	MH_WT	MH_KO _vs_ MH_WT
187	ATP2B4	7.51915	-0.624621	31.9829	2.69042e-05	0.00404369	0.683698	0.702857	MH_KO	MH_WT	MH_KO _vs_ MH_WT
188	FRMD5	7.26571	-0.704764	31.8709	2.74528e-05	0.0041042	0.489051	0.622857	MH_KO	MH_WT	MH_KO _vs_ MH_WT
189	EDA	5.67538	-0.929622	31.6203	2.87323e-05	0.00427075	0.19708	0.208571	MH_KO	MH_WT	MH_KO _vs_ MH_WT
190	CNIH2	7.7291	0.519286	31.5925	2.88708e-05	0.00427075	0.827251	0.688571	MH_KO	MH_WT	MH_KO _vs_ MH_WT
191	MS4A8	3.70821	-1.98648	31.5329	2.96814e-05	0.00436767	0.0364964	0.108571	MH_KO	MH_WT	MH_KO _vs_ MH_WT
192	FBXL7	5.32542	-1.19718	31.2763	3.05952e-05	0.0044787	0.145985	0.225714	MH_KO	MH_WT	MH_KO _vs_ MH_WT
193	NR4A3	4.20444	3.1231	30.5091	3.15088e-05	0.00458853	0.131387	0.02	MH_KO	MH_WT	MH_KO _vs_ MH_WT
194	PDE10A	6.55653	0.864177	30.8947	3.28029e-05	0.00474135	0.335766	0.18	MH_KO	MH_WT	MH_KO _vs_ MH_WT
195	ADGRL2	6.07635	-0.881037	30.864	3.29893e-05	0.00474135	0.282238	0.4	MH_KO	MH_WT	MH_KO _vs_ MH_WT
196	ZNF69	2.96929	3.33245	27.7278	3.30643e-05	0.00474135	0.0754258	0.00571429	MH_KO	MH_WT	MH_KO _vs_ MH_WT
197	HDAC2-AS2	5.90403	-0.833036	30.735	3.37854e-05	0.00479667	0.277372	0.34	MH_KO	MH_WT	MH_KO _vs_ MH_WT
198	DPP6	9.32606	0.402389	30.7331	3.37914e-05	0.00479667	0.963504	0.882857	MH_KO	MH_WT	MH_KO _vs_ MH_WT
199	LINC02381	5.80822	-0.952904	30.6293	3.44539e-05	0.00486614	0.287105	0.365714	MH_KO	MH_WT	MH_KO _vs_ MH_WT
200	SMIM24	2.677	5.97008	33.0856	3.60491e-05	0.00504368	0.0632603	0	MH_KO	MH_WT	MH_KO _vs_ MH_WT
201	GC	8.17172	0.739415	30.3815	3.60698e-05	0.00504368	0.423358	0.371429	MH_KO	MH_WT	MH_KO _vs_ MH_WT
202	SFRP1	5.43866	1.00239	30.2657	3.68872e-05	0.00513243	0.306569	0.16	MH_KO	MH_WT	MH_KO _vs_ MH_WT
203	UBE2M	6.34316	0.820736	30.2074	3.72666e-05	0.00515969	0.588808	0.302857	MH_KO	MH_WT	MH_KO _vs_ MH_WT
204	CADPS	10.0152	0.345719	30.0826	3.81412e-05	0.00525488	0.980535	0.974286	MH_KO	MH_WT	MH_KO _vs_ MH_WT
205	CALCOCO2	7.68558	-0.480316	29.9598	3.9032e-05	0.00535139	0.749392	0.748571	MH_KO	MH_WT	MH_KO _vs_ MH_WT
206	AC104123.1	6.36564	0.808585	29.4548	4.29475e-05	0.00585962	0.459854	0.274286	MH_KO	MH_WT	MH_KO _vs_ MH_WT
207	TIPARP	5.65991	1.0873	29.3876	4.35206e-05	0.00590242	0.357664	0.18	MH_KO	MH_WT	MH_KO _vs_ MH_WT
208	NFATC4	5.08464	1.68019	29.3868	4.36812e-05	0.00590242	0.301703	0.0857143	MH_KO	MH_WT	MH_KO _vs_ MH_WT
209	FCGRT	6.47463	0.745786	29.2732	4.44586e-05	0.00597872	0.491484	0.302857	MH_KO	MH_WT	MH_KO _vs_ MH_WT
210	CDKN1C	7.69761	0.746147	29.1356	4.56385e-05	0.00610817	0.671533	0.462857	MH_KO	MH_WT	MH_KO _vs_ MH_WT
211	JUNB	5.36229	1.08416	29.0248	4.66635e-05	0.00619726	0.333333	0.157143	MH_KO	MH_WT	MH_KO _vs_ MH_WT
212	RAMP1	3.52244	2.49601	28.2123	4.67451e-05	0.00619726	0.0729927	0.0171429	MH_KO	MH_WT	MH_KO _vs_ MH_WT
213	EFNA5	7.14335	0.697156	28.8761	4.79718e-05	0.00631553	0.576642	0.371429	MH_KO	MH_WT	MH_KO _vs_ MH_WT
214	MLN	5.14498	1.47288	28.8638	4.82055e-05	0.00631553	0.158151	0.08	MH_KO	MH_WT	MH_KO _vs_ MH_WT
215	MZT2B	8.22442	0.453756	28.8393	4.83113e-05	0.00631553	0.931873	0.76	MH_KO	MH_WT	MH_KO _vs_ MH_WT
216	AL161908.1	4.80756	-1.28574	28.7896	4.8827e-05	0.00635338	0.136253	0.2	MH_KO	MH_WT	MH_KO _vs_ MH_WT
217	PARM1	6.86929	0.68657	28.743	4.92209e-05	0.00635779	0.491484	0.314286	MH_KO	MH_WT	MH_KO _vs_ MH_WT
218	CLSTN2	6.6188	-0.786929	28.7192	4.94465e-05	0.00635779	0.335766	0.431429	MH_KO	MH_WT	MH_KO _vs_ MH_WT
219	FGF12	6.82887	0.655011	28.7096	4.95395e-05	0.00635779	0.530414	0.325714	MH_KO	MH_WT	MH_KO _vs_ MH_WT
220	ID3	4.52843	1.62922	28.613	5.10301e-05	0.00651932	0.145985	0.06	MH_KO	MH_WT	MH_KO _vs_ MH_WT
221	ABHD14B	4.939	1.38682	28.4761	5.20074e-05	0.00661412	0.284672	0.0971429	MH_KO	MH_WT	MH_KO _vs_ MH_WT
222	RPL28	10.1491	0.280636	28.4128	5.24712e-05	0.00664304	0.985401	0.977143	MH_KO	MH_WT	MH_KO _vs_ MH_WT
223	DHRS2	3.70982	2.10867	28.1403	5.319e-05	0.00670384	0.121655	0.0228571	MH_KO	MH_WT	MH_KO _vs_ MH_WT
224	IGFBP3	6.58208	-0.822099	28.0986	5.57959e-05	0.0070009	0.277372	0.24	MH_KO	MH_WT	MH_KO _vs_ MH_WT
225	DAB1	6.315	-0.863752	27.8515	5.85755e-05	0.00731699	0.279805	0.382857	MH_KO	MH_WT	MH_KO _vs_ MH_WT
226	SH3RF3	4.5096	-1.26829	27.8083	5.91727e-05	0.00735729	0.104623	0.148571	MH_KO	MH_WT	MH_KO _vs_ MH_WT
227	ADAM23	4.52083	-1.33385	27.7725	5.95942e-05	0.00735729	0.0948905	0.188571	MH_KO	MH_WT	MH_KO _vs_ MH_WT
228	NKAIN2	3.0937	-2.38858	27.5804	5.96834e-05	0.00735729	0.0194647	0.04	MH_KO	MH_WT	MH_KO _vs_ MH_WT
229	THBS4	3.93753	-1.49848	27.7289	6.04328e-05	0.00741714	0.0632603	0.131429	MH_KO	MH_WT	MH_KO _vs_ MH_WT
230	CNTNAP4	4.33857	1.61759	27.6449	6.18185e-05	0.00748724	0.111922	0.0371429	MH_KO	MH_WT	MH_KO _vs_ MH_WT
231	AC060765.2	2.65032	-3.43063	25.4323	6.18957e-05	0.00748724	0.00729927	0.0457143	MH_KO	MH_WT	MH_KO _vs_ MH_WT
232	UCHL1	6.29963	-0.823808	27.5609	6.20428e-05	0.00748724	0.36983	0.468571	MH_KO	MH_WT	MH_KO _vs_ MH_WT
233	CASC9	6.50658	0.674699	27.5467	6.22183e-05	0.00748724	0.484185	0.302857	MH_KO	MH_WT	MH_KO _vs_ MH_WT
234	RPL23	9.04886	-0.353916	27.5367	6.23359e-05	0.00748724	0.96837	0.931429	MH_KO	MH_WT	MH_KO _vs_ MH_WT
235	CYBA	7.22912	0.5481	27.3504	6.46924e-05	0.00773721	0.729927	0.5	MH_KO	MH_WT	MH_KO _vs_ MH_WT
236	NREP	6.12033	-0.691259	27.3041	6.52991e-05	0.00775419	0.3382	0.405714	MH_KO	MH_WT	MH_KO _vs_ MH_WT
237	IGF1R	7.08295	-0.563846	27.2808	6.55975e-05	0.00775419	0.532847	0.568571	MH_KO	MH_WT	MH_KO _vs_ MH_WT
238	MT-ND5	10.3547	-0.268462	27.2739	6.5687e-05	0.00775419	1	0.994286	MH_KO	MH_WT	MH_KO _vs_ MH_WT
239	APOB	4.11819	2.05113	27.2841	6.59379e-05	0.00775419	0.0900243	0.0342857	MH_KO	MH_WT	MH_KO _vs_ MH_WT
240	SYNE1	7.70124	0.485797	27.2284	6.62879e-05	0.00776286	0.688564	0.52	MH_KO	MH_WT	MH_KO _vs_ MH_WT
241	VGF	5.07345	1.42202	27.2069	6.67451e-05	0.00778397	0.260341	0.0942857	MH_KO	MH_WT	MH_KO _vs_ MH_WT
242	C7	4.613	-3.32056	27.158	6.81607e-05	0.00788838	0.0194647	0.102857	MH_KO	MH_WT	MH_KO _vs_ MH_WT
243	DOK6	8.43782	0.471449	27.0863	6.82017e-05	0.00788838	0.888078	0.725714	MH_KO	MH_WT	MH_KO _vs_ MH_WT
244	AP003086.1	5.30028	-1.10427	26.988	6.95902e-05	0.00801599	0.189781	0.262857	MH_KO	MH_WT	MH_KO _vs_ MH_WT
245	TTLL10	5.003	-1.17751	26.7784	7.26145e-05	0.00833021	0.158151	0.26	MH_KO	MH_WT	MH_KO _vs_ MH_WT
246	AL513188.1	3.72464	-1.62809	26.6251	7.57182e-05	0.00857627	0.0462287	0.12	MH_KO	MH_WT	MH_KO _vs_ MH_WT
247	AC093898.1	3.21235	2.35227	25.5448	7.60014e-05	0.00857627	0.0486618	0.0142857	MH_KO	MH_WT	MH_KO _vs_ MH_WT
248	ID2	5.71044	1.23808	26.5434	7.61522e-05	0.00857627	0.340633	0.154286	MH_KO	MH_WT	MH_KO _vs_ MH_WT
249	MAP2K2	6.38237	0.661617	26.5332	7.62752e-05	0.00857627	0.56691	0.345714	MH_KO	MH_WT	MH_KO _vs_ MH_WT
250	DLK1	6.76635	0.710384	26.5324	7.6285e-05	0.00857627	0.372263	0.277143	MH_KO	MH_WT	MH_KO _vs_ MH_WT
251	AC069437.1	6.19831	-0.898127	26.4987	7.68115e-05	0.00860105	0.248175	0.334286	MH_KO	MH_WT	MH_KO _vs_ MH_WT
252	ADAMTS19	4.6344	1.42496	26.4408	7.82217e-05	0.00872421	0.175182	0.0628571	MH_KO	MH_WT	MH_KO _vs_ MH_WT
253	TRPC4	6.63368	0.655417	26.3539	7.91116e-05	0.00878859	0.513382	0.288571	MH_KO	MH_WT	MH_KO _vs_ MH_WT
254	LIN28B	5.58938	-0.948771	26.3015	7.9976e-05	0.00884963	0.238443	0.305714	MH_KO	MH_WT	MH_KO _vs_ MH_WT
255	KRT19	8.31201	-0.43412	26.2536	8.07453e-05	0.00889971	0.681265	0.8	MH_KO	MH_WT	MH_KO _vs_ MH_WT
256	TNRC6A	7.45598	0.537733	25.9124	8.6616e-05	0.00950949	0.790754	0.585714	MH_KO	MH_WT	MH_KO _vs_ MH_WT
257	CSRP2	3.68955	-1.85555	25.9	8.80007e-05	0.00962392	0.0462287	0.111429	MH_KO	MH_WT	MH_KO _vs_ MH_WT
258	MSC-AS1	5.19893	1.06316	25.8144	8.84873e-05	0.00963963	0.199513	0.0942857	MH_KO	MH_WT	MH_KO _vs_ MH_WT
259	PPDPF	8.06166	0.405819	25.6593	9.1275e-05	0.00990492	0.905109	0.762857	MH_KO	MH_WT	MH_KO _vs_ MH_WT
260	FNIP1	6.87691	0.627592	25.1815	0.000100865	0.0109035	0.6618	0.428571	MH_KO	MH_WT	MH_KO _vs_ MH_WT
261	SNTG2	5.02602	1.35825	24.9855	0.000105359	0.0112907	0.238443	0.0742857	MH_KO	MH_WT	MH_KO _vs_ MH_WT
262	SNHG32	6.48511	0.629139	24.9638	0.000105603	0.0112907	0.59854	0.345714	MH_KO	MH_WT	MH_KO _vs_ MH_WT
263	RPL13A	10.3244	0.274775	24.9612	0.000105652	0.0112907	0.992701	0.991429	MH_KO	MH_WT	MH_KO _vs_ MH_WT
264	RAB11FIP1	7.37917	0.57944	24.8569	0.000108013	0.0114993	0.690998	0.54	MH_KO	MH_WT	MH_KO _vs_ MH_WT
265	PLAAT3	5.85351	0.776292	24.7791	0.000109837	0.0116494	0.452555	0.245714	MH_KO	MH_WT	MH_KO _vs_ MH_WT
266	STARD4-AS1	4.05427	-1.35028	24.5806	0.000115024	0.0121536	0.0656934	0.148571	MH_KO	MH_WT	MH_KO _vs_ MH_WT
267	PAX8-AS1	5.21738	1.0886	24.5377	0.000115726	0.012182	0.306569	0.14	MH_KO	MH_WT	MH_KO _vs_ MH_WT
268	FOS	5.24195	1.01648	24.501	0.000116621	0.0122304	0.301703	0.111429	MH_KO	MH_WT	MH_KO _vs_ MH_WT
269	IGFBPL1	5.74233	-0.869583	24.3318	0.000120833	0.0126251	0.284672	0.351429	MH_KO	MH_WT	MH_KO _vs_ MH_WT
270	VEGFB	5.83343	0.789438	24.2709	0.000122436	0.0127451	0.440389	0.24	MH_KO	MH_WT	MH_KO _vs_ MH_WT
271	LHFPL4	5.49617	0.909984	24.239	0.000123313	0.012789	0.364964	0.171429	MH_KO	MH_WT	MH_KO _vs_ MH_WT
272	RBM46	3.05536	2.46885	22.9564	0.000124317	0.0128457	0.0754258	0.0114286	MH_KO	MH_WT	MH_KO _vs_ MH_WT
273	CALR	8.5324	-0.368282	24.1737	0.000124992	0.0128683	0.902676	0.874286	MH_KO	MH_WT	MH_KO _vs_ MH_WT
274	RPS27L	7.07472	-0.587816	24.0546	0.000128251	0.0131331	0.571776	0.608571	MH_KO	MH_WT	MH_KO _vs_ MH_WT
275	RPS9	9.81124	0.30316	24.035	0.000128793	0.0131331	0.987835	0.965714	MH_KO	MH_WT	MH_KO _vs_ MH_WT
276	SUSD4	6.03037	0.78095	24.0297	0.000128966	0.0131331	0.428224	0.225714	MH_KO	MH_WT	MH_KO _vs_ MH_WT
277	ARL15	8.60649	0.354228	24.0075	0.000129563	0.0131462	0.868613	0.822857	MH_KO	MH_WT	MH_KO _vs_ MH_WT
278	MCOLN3	5.19956	0.991288	23.9188	0.000132204	0.0133659	0.313869	0.142857	MH_KO	MH_WT	MH_KO _vs_ MH_WT
279	S100A6	8.48286	0.35389	23.8944	0.000132781	0.0133761	0.905109	0.8	MH_KO	MH_WT	MH_KO _vs_ MH_WT
280	LINC01266	3.44098	2.14459	23.4794	0.000133723	0.0133824	0.0827251	0.0171429	MH_KO	MH_WT	MH_KO _vs_ MH_WT
281	ANXA1	3.59879	4.14986	21.8113	0.000133795	0.0133824	0.0583942	0.00571429	MH_KO	MH_WT	MH_KO _vs_ MH_WT
282	NAV3	9.26742	0.341343	23.8337	0.000134541	0.0134092	0.914842	0.84	MH_KO	MH_WT	MH_KO _vs_ MH_WT
283	DENND4C	7.35979	0.492032	23.7914	0.00013579	0.0134859	0.73236	0.545714	MH_KO	MH_WT	MH_KO _vs_ MH_WT
284	RCAN2	6.88116	0.545591	23.7139	0.000138106	0.0136426	0.564477	0.417143	MH_KO	MH_WT	MH_KO _vs_ MH_WT
285	FHL5	3.57581	-1.66435	23.7641	0.000138338	0.0136426	0.0437956	0.114286	MH_KO	MH_WT	MH_KO _vs_ MH_WT
286	KIAA1549L	6.85189	0.707657	23.6722	0.00013937	0.0136963	0.554745	0.342857	MH_KO	MH_WT	MH_KO _vs_ MH_WT
287	LINC02050	2.84696	3.15977	21.5748	0.000142459	0.0139511	0.0729927	0.00571429	MH_KO	MH_WT	MH_KO _vs_ MH_WT
288	RELN	2.75738	-2.83018	22.6654	0.000146026	0.0142508	0.00973236	0.0314286	MH_KO	MH_WT	MH_KO _vs_ MH_WT
289	SPATA2L	3.89135	1.74799	23.4002	0.000148686	0.0144601	0.155718	0.0342857	MH_KO	MH_WT	MH_KO _vs_ MH_WT
290	DTNA	7.29566	0.571696	23.2776	0.000151976	0.0147291	0.581509	0.391429	MH_KO	MH_WT	MH_KO _vs_ MH_WT
291	GPC6	9.50282	-0.306894	23.2067	0.000154368	0.0149095	0.875912	0.94	MH_KO	MH_WT	MH_KO _vs_ MH_WT
292	GRIP1	6.42079	0.623515	23.1912	0.000154913	0.0149109	0.430657	0.288571	MH_KO	MH_WT	MH_KO _vs_ MH_WT
293	BRI3	7.30247	0.694013	23.1388	0.000156709	0.0150323	0.756691	0.508571	MH_KO	MH_WT	MH_KO _vs_ MH_WT
294	UTY	7.45067	0.451068	23.1073	0.000157807	0.0150861	0.761557	0.577143	MH_KO	MH_WT	MH_KO _vs_ MH_WT
295	PDK3	8.78292	0.328927	22.9436	0.000163645	0.0155318	0.917275	0.837143	MH_KO	MH_WT	MH_KO _vs_ MH_WT
296	AIG1	6.98443	0.57396	22.9322	0.000164067	0.0155318	0.63747	0.451429	MH_KO	MH_WT	MH_KO _vs_ MH_WT
297	BTBD11	8.02669	-0.481936	22.9305	0.000164126	0.0155318	0.664234	0.697143	MH_KO	MH_WT	MH_KO _vs_ MH_WT
298	SEZ6L2	7.15815	0.499715	22.8989	0.000165288	0.0155541	0.742092	0.52	MH_KO	MH_WT	MH_KO _vs_ MH_WT
299	SST	6.5839	2.6542	22.8891	0.00016577	0.0155541	0.0729927	0.0428571	MH_KO	MH_WT	MH_KO _vs_ MH_WT
300	MIR2052HG	5.88594	0.951241	22.8801	0.000166022	0.0155541	0.323601	0.165714	MH_KO	MH_WT	MH_KO _vs_ MH_WT
301	ST6GAL1	6.92291	-0.540138	22.8071	0.000168708	0.0157018	0.501217	0.511429	MH_KO	MH_WT	MH_KO _vs_ MH_WT
302	MACC1	5.3128	1.48555	22.8131	0.000168717	0.0157018	0.216545	0.0685714	MH_KO	MH_WT	MH_KO _vs_ MH_WT
303	ONECUT3	5.4919	1.26377	22.7725	0.000170141	0.0157351	0.218978	0.105714	MH_KO	MH_WT	MH_KO _vs_ MH_WT
304	TMEM59L	4.904	1.05233	22.7662	0.000170551	0.0157351	0.22871	0.102857	MH_KO	MH_WT	MH_KO _vs_ MH_WT
305	PHLDB3	6.14905	0.692797	22.7481	0.000170966	0.0157351	0.476886	0.282857	MH_KO	MH_WT	MH_KO _vs_ MH_WT
306	PRKD1	7.84679	0.489188	22.7385	0.000171314	0.0157351	0.742092	0.554286	MH_KO	MH_WT	MH_KO _vs_ MH_WT
307	NR3C1	7.31684	0.509243	22.6168	0.000176051	0.0161176	0.6691	0.494286	MH_KO	MH_WT	MH_KO _vs_ MH_WT
308	B3GALT1	4.4242	-1.16423	22.5746	0.000177989	0.0162421	0.109489	0.188571	MH_KO	MH_WT	MH_KO _vs_ MH_WT
309	SFPQ	7.1472	0.538116	22.5319	0.000179446	0.016322	0.70073	0.52	MH_KO	MH_WT	MH_KO _vs_ MH_WT
310	FKBP11	5.6906	0.805524	22.448	0.000182921	0.0165845	0.343066	0.194286	MH_KO	MH_WT	MH_KO _vs_ MH_WT
311	SOX11	5.30802	-0.824556	22.4244	0.000183891	0.0166188	0.177616	0.24	MH_KO	MH_WT	MH_KO _vs_ MH_WT
312	GREB1L	5.06288	1.02323	22.3727	0.000186224	0.0167757	0.250608	0.117143	MH_KO	MH_WT	MH_KO _vs_ MH_WT
313	PLCE1	7.4795	-0.795762	22.2961	0.000189252	0.016994	0.36253	0.4	MH_KO	MH_WT	MH_KO _vs_ MH_WT
314	FAM169A	5.58994	0.830356	22.2189	0.000192664	0.0172453	0.367397	0.18	MH_KO	MH_WT	MH_KO _vs_ MH_WT
315	B2M	8.06868	0.503057	22.1316	0.00019645	0.0174912	0.815085	0.602857	MH_KO	MH_WT	MH_KO _vs_ MH_WT
316	CPNE4	5.70996	1.00254	22.1183	0.000197115	0.0174912	0.29927	0.157143	MH_KO	MH_WT	MH_KO _vs_ MH_WT
317	TNP1	3.87758	-2.05788	22.158	0.000197279	0.0174912	0.026764	0.0914286	MH_KO	MH_WT	MH_KO _vs_ MH_WT
318	ANO6	5.7539	-0.820556	21.9928	0.00020279	0.017893	0.301703	0.348571	MH_KO	MH_WT	MH_KO _vs_ MH_WT
319	UGDH	5.4591	-0.769535	21.9786	0.000203464	0.017893	0.260341	0.3	MH_KO	MH_WT	MH_KO _vs_ MH_WT
320	HMGA1	5.71726	-0.734541	21.9704	0.000203831	0.017893	0.294404	0.342857	MH_KO	MH_WT	MH_KO _vs_ MH_WT
321	AP003100.2	2.49338	-3.17145	20.504	0.000204357	0.017893	0.00729927	0.0457143	MH_KO	MH_WT	MH_KO _vs_ MH_WT
322	TMEM190	7.23014	0.481186	21.9382	0.000205309	0.0179195	0.666667	0.485714	MH_KO	MH_WT	MH_KO _vs_ MH_WT
323	TENT5A	8.50693	0.439256	21.9248	0.000205935	0.0179195	0.885645	0.751429	MH_KO	MH_WT	MH_KO _vs_ MH_WT
324	C1orf122	7.27609	0.578283	21.8901	0.000207583	0.0180072	0.783455	0.545714	MH_KO	MH_WT	MH_KO _vs_ MH_WT
325	LRFN2	2.64937	-2.64741	21.0745	0.000213561	0.0184688	0.0121655	0.0485714	MH_KO	MH_WT	MH_KO _vs_ MH_WT
326	BAALC	5.48658	-0.821739	21.7224	0.000215767	0.0186023	0.216545	0.297143	MH_KO	MH_WT	MH_KO _vs_ MH_WT
327	PDPR	4.64512	1.13984	21.5752	0.000223905	0.019232	0.226277	0.0914286	MH_KO	MH_WT	MH_KO _vs_ MH_WT
328	LIPC	3.23593	3.13726	20.1162	0.000224439	0.019232	0.0437956	0.00285714	MH_KO	MH_WT	MH_KO _vs_ MH_WT
329	FRRS1L	6.73158	0.612178	21.5169	0.000226203	0.0193242	0.603406	0.36	MH_KO	MH_WT	MH_KO _vs_ MH_WT
330	GRIA4	4.90175	1.33662	21.4899	0.000228187	0.0194346	0.119221	0.0628571	MH_KO	MH_WT	MH_KO _vs_ MH_WT
331	MTTP	2.64909	-2.33865	20.9603	0.000232162	0.0197134	0.00973236	0.0542857	MH_KO	MH_WT	MH_KO _vs_ MH_WT
332	SSTR1	4.55034	1.24515	21.3838	0.000234378	0.0198417	0.199513	0.08	MH_KO	MH_WT	MH_KO _vs_ MH_WT
333	SLC2A3	3.18712	2.65422	20.2285	0.000241981	0.0204238	0.0681265	0.0114286	MH_KO	MH_WT	MH_KO _vs_ MH_WT
334	LHX1	5.043	-0.914069	21.1379	0.000247127	0.0207957	0.16545	0.22	MH_KO	MH_WT	MH_KO _vs_ MH_WT
335	APOM	4.19624	1.60736	21.1383	0.000249633	0.0209313	0.148418	0.0342857	MH_KO	MH_WT	MH_KO _vs_ MH_WT
336	SLC9A3R1	6.69379	0.566183	21.0831	0.000250228	0.0209313	0.622871	0.4	MH_KO	MH_WT	MH_KO _vs_ MH_WT
337	PTPRN	7.74958	0.41363	21.0271	0.000253519	0.0211437	0.790754	0.717143	MH_KO	MH_WT	MH_KO _vs_ MH_WT
338	CAP2	4.50819	-1.08388	21.0172	0.000254387	0.0211533	0.109489	0.18	MH_KO	MH_WT	MH_KO _vs_ MH_WT
339	PTPRK	6.92442	-0.556851	20.9742	0.000256689	0.0212817	0.493917	0.528571	MH_KO	MH_WT	MH_KO _vs_ MH_WT
340	PDE5A	6.15238	-0.907505	20.9003	0.000261197	0.0215918	0.301703	0.382857	MH_KO	MH_WT	MH_KO _vs_ MH_WT
341	SHC2	5.72548	0.808958	20.8887	0.000261967	0.0215919	0.418491	0.211429	MH_KO	MH_WT	MH_KO _vs_ MH_WT
342	SAMD3	8.84098	0.373437	20.7934	0.000267842	0.0220116	0.815085	0.657143	MH_KO	MH_WT	MH_KO _vs_ MH_WT
343	EBF3	2.71373	2.38841	19.3535	0.000275249	0.0225418	0.053528	0.00857143	MH_KO	MH_WT	MH_KO _vs_ MH_WT
344	SPOCK1	6.28884	-0.769064	20.6683	0.000275897	0.0225418	0.194647	0.277143	MH_KO	MH_WT	MH_KO _vs_ MH_WT
345	EPB41L5	7.21552	-0.613708	20.531	0.000285017	0.0232194	0.622871	0.625714	MH_KO	MH_WT	MH_KO _vs_ MH_WT
346	CTSF	4.56013	1.19695	20.5193	0.000286985	0.0233121	0.226277	0.0742857	MH_KO	MH_WT	MH_KO _vs_ MH_WT
347	AC016642.1	2.64917	-2.33872	20.0553	0.000289415	0.0234417	0.0145985	0.0571429	MH_KO	MH_WT	MH_KO _vs_ MH_WT
348	JARID2	7.74317	-0.410792	20.4512	0.000290477	0.0234602	0.690998	0.751429	MH_KO	MH_WT	MH_KO _vs_ MH_WT
349	CLIC5	2.97926	-2.00113	20.3863	0.000292001	0.023506	0.0243309	0.0628571	MH_KO	MH_WT	MH_KO _vs_ MH_WT
350	CHID1	6.03928	0.666845	20.4196	0.000292717	0.023506	0.491484	0.265714	MH_KO	MH_WT	MH_KO _vs_ MH_WT
351	RNF128	5.90486	0.690496	20.3983	0.000294218	0.0235592	0.389294	0.225714	MH_KO	MH_WT	MH_KO _vs_ MH_WT
352	EXOC6	6.39368	0.637471	20.3423	0.000298148	0.0238061	0.532847	0.351429	MH_KO	MH_WT	MH_KO _vs_ MH_WT
353	TOR1B	3.23726	2.10289	19.8761	0.000300482	0.0238847	0.0948905	0.0171429	MH_KO	MH_WT	MH_KO _vs_ MH_WT
354	AL391117.1	3.28368	3.2007	19.0073	0.000300832	0.0238847	0.0656934	0.00285714	MH_KO	MH_WT	MH_KO _vs_ MH_WT
355	NR1D2	5.26078	0.973561	20.2868	0.000302317	0.023935	0.328467	0.142857	MH_KO	MH_WT	MH_KO _vs_ MH_WT
356	NRG1	8.16668	-0.374134	20.2504	0.000304754	0.0240601	0.452555	0.514286	MH_KO	MH_WT	MH_KO _vs_ MH_WT
357	LINC00571	5.72206	0.757875	20.2182	0.000307195	0.0241224	0.340633	0.185714	MH_KO	MH_WT	MH_KO _vs_ MH_WT
358	TSTD1	7.59668	0.406452	20.2163	0.000307259	0.0241224	0.80292	0.608571	MH_KO	MH_WT	MH_KO _vs_ MH_WT
359	EXOSC6	5.15651	0.893285	20.1903	0.000309412	0.0242238	0.321168	0.145714	MH_KO	MH_WT	MH_KO _vs_ MH_WT
360	SH3D19	6.7822	0.522438	20.1656	0.000311029	0.0242827	0.600973	0.402857	MH_KO	MH_WT	MH_KO _vs_ MH_WT
361	HLA-A	7.21058	0.466538	20.1346	0.000313349	0.0243961	0.703163	0.5	MH_KO	MH_WT	MH_KO _vs_ MH_WT
362	ACVR1	5.76846	0.781313	20.08	0.000317559	0.0246555	0.389294	0.214286	MH_KO	MH_WT	MH_KO _vs_ MH_WT
363	PRKCA	5.6052	0.752191	20.0324	0.000321248	0.0248477	0.277372	0.168571	MH_KO	MH_WT	MH_KO _vs_ MH_WT
364	IRX1	5.39263	0.846388	20.0259	0.000321801	0.0248477	0.326034	0.16	MH_KO	MH_WT	MH_KO _vs_ MH_WT
365	CDH6	3.93784	1.45431	20.0526	0.000322705	0.0248492	0.0948905	0.0371429	MH_KO	MH_WT	MH_KO _vs_ MH_WT
366	WAC	7.61956	0.456877	19.9179	0.000330158	0.0253536	0.817518	0.62	MH_KO	MH_WT	MH_KO _vs_ MH_WT
367	AL138694.1	7.30624	0.641736	19.86	0.000334814	0.0256411	0.605839	0.42	MH_KO	MH_WT	MH_KO _vs_ MH_WT
368	CDHR5	2.99806	3.37247	18.3259	0.000338015	0.0258159	0.0705596	0.00285714	MH_KO	MH_WT	MH_KO _vs_ MH_WT
369	DLGAP1	6.83342	0.65024	19.8081	0.000339071	0.0258264	0.440389	0.294286	MH_KO	MH_WT	MH_KO _vs_ MH_WT
370	EPHX1	7.29816	0.501156	19.7418	0.000344559	0.0261734	0.703163	0.548571	MH_KO	MH_WT	MH_KO _vs_ MH_WT
371	PPIB	9.03687	-0.285291	19.7279	0.000345722	0.026191	0.944039	0.945714	MH_KO	MH_WT	MH_KO _vs_ MH_WT
372	SLC35F1	6.88774	-0.60007	19.7091	0.000347319	0.0262351	0.540146	0.577143	MH_KO	MH_WT	MH_KO _vs_ MH_WT
373	LIMCH1	5.53523	0.965147	19.7006	0.00034817	0.0262351	0.29927	0.151429	MH_KO	MH_WT	MH_KO _vs_ MH_WT
374	ADH1A	2.31075	5.42161	20.9758	0.000349979	0.0263008	0.0243309	0	MH_KO	MH_WT	MH_KO _vs_ MH_WT
375	C2CD4A	4.23841	-1.19282	19.605	0.000356904	0.0267497	0.0827251	0.114286	MH_KO	MH_WT	MH_KO _vs_ MH_WT
376	RMST	5.07939	-1.00993	19.551	0.000361093	0.0269917	0.131387	0.202857	MH_KO	MH_WT	MH_KO _vs_ MH_WT
377	GRIA3	7.54339	-0.47817	19.5077	0.000364809	0.0271886	0.615572	0.657143	MH_KO	MH_WT	MH_KO _vs_ MH_WT
378	CDHR3	4.35107	1.38815	19.528	0.000365662	0.0271886	0.153285	0.0657143	MH_KO	MH_WT	MH_KO _vs_ MH_WT
379	SYT14	7.20987	0.501102	19.4704	0.000368165	0.0273025	0.693431	0.502857	MH_KO	MH_WT	MH_KO _vs_ MH_WT
380	RIPOR2	2.11775	-3.91402	18.7432	0.000374302	0.0276845	0.00243309	0.0285714	MH_KO	MH_WT	MH_KO _vs_ MH_WT
381	RAC1	7.42307	0.42573	19.3606	0.00037822	0.0279009	0.79562	0.614286	MH_KO	MH_WT	MH_KO _vs_ MH_WT
382	DPH6	7.07555	0.474809	19.1603	0.000397367	0.0292367	0.635036	0.408571	MH_KO	MH_WT	MH_KO _vs_ MH_WT
383	LDLRAD4	5.67428	0.733297	19.0805	0.000405395	0.0293257	0.316302	0.162857	MH_KO	MH_WT	MH_KO _vs_ MH_WT
384	MYO1D	7.22868	0.480071	19.075	0.000405848	0.0293257	0.698297	0.514286	MH_KO	MH_WT	MH_KO _vs_ MH_WT
385	LINC02693	3.13572	2.58293	18.2384	0.000406445	0.0293257	0.0924574	0.0114286	MH_KO	MH_WT	MH_KO _vs_ MH_WT
386	PLEKHO1	4.45542	-1.03169	19.0716	0.000406622	0.0293257	0.121655	0.185714	MH_KO	MH_WT	MH_KO _vs_ MH_WT
387	UNC80	7.26801	0.454108	19.056	0.000407767	0.0293257	0.683698	0.531429	MH_KO	MH_WT	MH_KO _vs_ MH_WT
388	ARF5	4.18757	-1.21537	19.063	0.00040789	0.0293257	0.0948905	0.165714	MH_KO	MH_WT	MH_KO _vs_ MH_WT
389	LINC01091	6.08535	0.73565	19.052	0.000408215	0.0293257	0.372263	0.211429	MH_KO	MH_WT	MH_KO _vs_ MH_WT
390	CD44	2.49276	-2.73136	18.239	0.000408939	0.0293257	0.00973236	0.0514286	MH_KO	MH_WT	MH_KO _vs_ MH_WT
391	CCDC68	3.74591	1.54435	19.0568	0.000409412	0.0293257	0.136253	0.0342857	MH_KO	MH_WT	MH_KO _vs_ MH_WT
392	TPM4	6.13976	-0.663352	19.0377	0.000409643	0.0293257	0.364964	0.437143	MH_KO	MH_WT	MH_KO _vs_ MH_WT
393	AC074237.1	2.56542	3.62158	18.396	0.000410055	0.0293257	0.0462287	0.00285714	MH_KO	MH_WT	MH_KO _vs_ MH_WT
394	RFX3-AS1	6.07779	0.636209	19.0206	0.000411412	0.0293481	0.454988	0.257143	MH_KO	MH_WT	MH_KO _vs_ MH_WT
395	NPHS1	5.30838	0.877756	18.9716	0.000416618	0.0296442	0.289538	0.134286	MH_KO	MH_WT	MH_KO _vs_ MH_WT
396	MT-CO2	13.7507	0.162587	18.9584	0.000417761	0.0296505	1	1	MH_KO	MH_WT	MH_KO _vs_ MH_WT
397	CRYBG3	6.01759	-0.658829	18.9473	0.00041896	0.0296607	0.296837	0.348571	MH_KO	MH_WT	MH_KO _vs_ MH_WT
398	KCNK17	7.02106	-0.612728	18.924	0.000421373	0.0297565	0.540146	0.551429	MH_KO	MH_WT	MH_KO _vs_ MH_WT
399	TNFSF10	5.42242	1.00968	18.9106	0.000422979	0.0297951	0.294404	0.125714	MH_KO	MH_WT	MH_KO _vs_ MH_WT
400	CARHSP1	6.43574	0.552539	18.8633	0.000427817	0.0299872	0.581509	0.371429	MH_KO	MH_WT	MH_KO _vs_ MH_WT
401	MROH7	3.16239	1.99447	18.4824	0.00042784	0.0299872	0.0778589	0.0142857	MH_KO	MH_WT	MH_KO _vs_ MH_WT
402	AL022068.1	6.13678	0.641485	18.8407	0.000430255	0.0300039	0.343066	0.191429	MH_KO	MH_WT	MH_KO _vs_ MH_WT
403	UNC5C	7.68294	0.448741	18.8341	0.000430922	0.0300039	0.586375	0.494286	MH_KO	MH_WT	MH_KO _vs_ MH_WT
404	EPHA10	2.67828	2.33285	17.7023	0.000431281	0.0300039	0.0559611	0.00857143	MH_KO	MH_WT	MH_KO _vs_ MH_WT
405	FSTL5	8.84089	-0.321353	18.8158	0.000432889	0.0300414	0.754258	0.777143	MH_KO	MH_WT	MH_KO _vs_ MH_WT
406	TASP1	6.50976	0.552061	18.7828	0.000436495	0.0301517	0.591241	0.377143	MH_KO	MH_WT	MH_KO _vs_ MH_WT
407	SMIM32	5.3055	1.14093	18.7843	0.000436624	0.0301517	0.347932	0.131429	MH_KO	MH_WT	MH_KO _vs_ MH_WT
408	LRATD1	6.20372	0.758018	18.6799	0.000447917	0.0307965	0.437956	0.248571	MH_KO	MH_WT	MH_KO _vs_ MH_WT
409	LINC01184	5.55263	0.750269	18.6738	0.00044869	0.0307965	0.357664	0.197143	MH_KO	MH_WT	MH_KO _vs_ MH_WT
410	CHD3	4.43425	-1.08695	18.6721	0.000449249	0.0307965	0.109489	0.177143	MH_KO	MH_WT	MH_KO _vs_ MH_WT
411	MANSC1	4.36325	1.18187	18.6537	0.000453254	0.0309955	0.206813	0.0657143	MH_KO	MH_WT	MH_KO _vs_ MH_WT
412	FAM50B	2.90933	3.24863	17.2255	0.000461422	0.0314219	0.080292	0.00571429	MH_KO	MH_WT	MH_KO _vs_ MH_WT
413	CD63	8.96948	0.314447	18.556	0.000462038	0.0314219	0.948905	0.877143	MH_KO	MH_WT	MH_KO _vs_ MH_WT
414	NFYB	4.39017	-1.05338	18.5502	0.000463263	0.0314219	0.114355	0.174286	MH_KO	MH_WT	MH_KO _vs_ MH_WT
415	CENPF	2.53329	-2.43929	18.0101	0.000464998	0.0314219	0.00973236	0.0485714	MH_KO	MH_WT	MH_KO _vs_ MH_WT
416	AL390783.1	4.74418	-0.950448	18.5323	0.000465079	0.0314219	0.148418	0.208571	MH_KO	MH_WT	MH_KO _vs_ MH_WT
417	MRPL28	6.0646	0.616384	18.4884	0.000470026	0.031632	0.49635	0.291429	MH_KO	MH_WT	MH_KO _vs_ MH_WT
418	LINC02055	5.10974	1.01235	18.4879	0.000470439	0.031632	0.16545	0.0714286	MH_KO	MH_WT	MH_KO _vs_ MH_WT
419	INTU	4.97011	-0.931224	18.4661	0.000472815	0.0316656	0.167883	0.237143	MH_KO	MH_WT	MH_KO _vs_ MH_WT
420	AC060809.1	3.98185	-1.28822	18.4746	0.000473193	0.0316656	0.0705596	0.134286	MH_KO	MH_WT	MH_KO _vs_ MH_WT
421	LINC01876	9.06351	0.320365	18.4299	0.000476962	0.0318421	0.912409	0.862857	MH_KO	MH_WT	MH_KO _vs_ MH_WT
422	PCAT1	5.95005	0.679959	18.3575	0.000485852	0.0322771	0.326034	0.162857	MH_KO	MH_WT	MH_KO _vs_ MH_WT
423	IRS2	4.75133	1.07468	18.3595	0.000486495	0.0322771	0.223844	0.102857	MH_KO	MH_WT	MH_KO _vs_ MH_WT
424	XIRP2	3.86184	-2.22362	18.3842	0.000486924	0.0322771	0.0218978	0.0742857	MH_KO	MH_WT	MH_KO _vs_ MH_WT
425	FUT8	7.22328	-0.533207	18.3296	0.000489242	0.0323544	0.569343	0.622857	MH_KO	MH_WT	MH_KO _vs_ MH_WT
426	FAM163A	3.14676	-1.94606	18.2248	0.000503931	0.0332476	0.0194647	0.0485714	MH_KO	MH_WT	MH_KO _vs_ MH_WT
427	CBX1	5.84014	-0.6491	18.1689	0.000509679	0.0335067	0.333333	0.397143	MH_KO	MH_WT	MH_KO _vs_ MH_WT
428	ZBTB16	5.90377	-0.630737	18.1645	0.000510242	0.0335067	0.340633	0.391429	MH_KO	MH_WT	MH_KO _vs_ MH_WT
429	AC024610.2	3.74094	-1.30655	18.1621	0.000513421	0.0336369	0.0608273	0.111429	MH_KO	MH_WT	MH_KO _vs_ MH_WT
430	MAP3K2	6.75582	0.511567	18.0667	0.000523113	0.0341921	0.615572	0.42	MH_KO	MH_WT	MH_KO _vs_ MH_WT
431	AC019117.1	2.64185	2.27495	16.973	0.000529616	0.0345369	0.0462287	0.00857143	MH_KO	MH_WT	MH_KO _vs_ MH_WT
432	TBL1X	7.42926	0.397581	17.9552	0.000538246	0.0350184	0.693431	0.522857	MH_KO	MH_WT	MH_KO _vs_ MH_WT
433	ZFP57	2.26358	5.34544	19.0106	0.000544621	0.0352478	0.0413625	0	MH_KO	MH_WT	MH_KO _vs_ MH_WT
434	TMEM171	3.59496	-1.59519	17.9398	0.000545105	0.0352478	0.0340633	0.0771429	MH_KO	MH_WT	MH_KO _vs_ MH_WT
435	ANKRD44	5.77685	0.79203	17.9036	0.000545535	0.0352478	0.384428	0.22	MH_KO	MH_WT	MH_KO _vs_ MH_WT
436	FAM49B	6.82068	0.53008	17.882	0.000548466	0.035356	0.644769	0.425714	MH_KO	MH_WT	MH_KO _vs_ MH_WT
437	HSPA5	8.9104	-0.317261	17.8571	0.000551975	0.0355007	0.878345	0.891429	MH_KO	MH_WT	MH_KO _vs_ MH_WT
438	CBX5	7.0587	-0.489897	17.827	0.000556272	0.0356954	0.622871	0.637143	MH_KO	MH_WT	MH_KO _vs_ MH_WT
439	ENAH	6.51898	-0.531978	17.7903	0.000561565	0.035953	0.425791	0.494286	MH_KO	MH_WT	MH_KO _vs_ MH_WT
440	HOTAIRM1	4.75265	-0.929456	17.7835	0.000562845	0.035953	0.150852	0.197143	MH_KO	MH_WT	MH_KO _vs_ MH_WT
441	AC007533.1	1.88591	-5.25376	18.7395	0.00057004	0.03633	0	0.0314286	MH_KO	MH_WT	MH_KO _vs_ MH_WT
442	CYSTM1	7.42448	0.415784	17.6901	0.000576267	0.0366438	0.739659	0.568571	MH_KO	MH_WT	MH_KO _vs_ MH_WT
443	ZNF239	2.53286	-2.11949	17.3341	0.000582384	0.0369492	0.0145985	0.0514286	MH_KO	MH_WT	MH_KO _vs_ MH_WT
444	SSU72	6.42519	0.550203	17.635	0.000584574	0.0370046	0.557178	0.368571	MH_KO	MH_WT	MH_KO _vs_ MH_WT
445	FBXW7	8.03805	0.423307	17.5945	0.000590703	0.0373086	0.839416	0.674286	MH_KO	MH_WT	MH_KO _vs_ MH_WT
446	LPAR1	7.99948	-0.360391	17.5541	0.000596938	0.0375557	0.615572	0.642857	MH_KO	MH_WT	MH_KO _vs_ MH_WT
447	SLC24A4	4.53151	-1.4454	17.5561	0.000597289	0.0375557	0.0778589	0.162857	MH_KO	MH_WT	MH_KO _vs_ MH_WT
448	ZNF830	4.46586	-1.05172	17.4973	0.000606391	0.0380429	0.116788	0.177143	MH_KO	MH_WT	MH_KO _vs_ MH_WT
449	CBX6	6.92395	0.556933	17.4725	0.000609749	0.0381684	0.698297	0.44	MH_KO	MH_WT	MH_KO _vs_ MH_WT
450	CHORDC1	5.41507	-0.728606	17.4618	0.000611532	0.0381949	0.245742	0.302857	MH_KO	MH_WT	MH_KO _vs_ MH_WT
451	RNASEK	9.39072	0.263383	17.4413	0.000614694	0.0383073	0.973236	0.914286	MH_KO	MH_WT	MH_KO _vs_ MH_WT
452	RASGEF1B	6.38578	0.65178	17.433	0.00061608	0.0383087	0.418491	0.271429	MH_KO	MH_WT	MH_KO _vs_ MH_WT
453	THOC5	4.08132	-1.2043	17.4314	0.000617726	0.0383263	0.0778589	0.145714	MH_KO	MH_WT	MH_KO _vs_ MH_WT
454	RANBP17	5.73809	0.827885	17.4137	0.00061928	0.0383269	0.381995	0.182857	MH_KO	MH_WT	MH_KO _vs_ MH_WT
455	ADK	7.71175	0.374039	17.4022	0.000621006	0.0383269	0.788321	0.654286	MH_KO	MH_WT	MH_KO _vs_ MH_WT
456	MAGI1-AS1	3.45285	-1.55502	17.4347	0.000621828	0.0383269	0.0437956	0.0914286	MH_KO	MH_WT	MH_KO _vs_ MH_WT
457	NPY	4.60343	-1.7497	17.373	0.00062655	0.0384895	0.0437956	0.0885714	MH_KO	MH_WT	MH_KO _vs_ MH_WT
458	IGFN1	2.11791	-5.69058	18.395	0.000628076	0.0384895	0	0.0171429	MH_KO	MH_WT	MH_KO _vs_ MH_WT
459	RAP1A	6.47479	0.548299	17.356	0.000628574	0.0384895	0.527981	0.368571	MH_KO	MH_WT	MH_KO _vs_ MH_WT
460	IGDCC3	5.84367	-0.623323	17.342	0.00063089	0.0385474	0.29927	0.36	MH_KO	MH_WT	MH_KO _vs_ MH_WT
461	GNG12-AS1	4.32139	-1.02458	17.3145	0.000636171	0.0387857	0.0924574	0.134286	MH_KO	MH_WT	MH_KO _vs_ MH_WT
462	AC109466.1	8.16995	0.759319	17.268	0.000643177	0.039128	0.408759	0.371429	MH_KO	MH_WT	MH_KO _vs_ MH_WT
463	PDIA4	5.86524	-0.697461	17.2125	0.000652659	0.0396191	0.333333	0.348571	MH_KO	MH_WT	MH_KO _vs_ MH_WT
464	DNAJC12	5.05564	-0.791879	17.2017	0.000654657	0.0396547	0.187348	0.234286	MH_KO	MH_WT	MH_KO _vs_ MH_WT
465	LINC01410	1.82138	-5.11976	18.097	0.000657779	0.0397582	0	0.0285714	MH_KO	MH_WT	MH_KO _vs_ MH_WT
466	EYS	6.8099	-0.471134	17.1698	0.000659978	0.0398055	0.311436	0.357143	MH_KO	MH_WT	MH_KO _vs_ MH_WT
467	RUNX1T1	8.34221	0.321091	17.1279	0.000667263	0.0401587	0.793187	0.731429	MH_KO	MH_WT	MH_KO _vs_ MH_WT
468	GABBR2	4.75314	-0.96732	17.1068	0.000671348	0.0402534	0.128954	0.177143	MH_KO	MH_WT	MH_KO _vs_ MH_WT
469	FGFR2	5.37089	-0.779569	17.1035	0.000671701	0.0402534	0.20438	0.234286	MH_KO	MH_WT	MH_KO _vs_ MH_WT
470	MT-ND4L	7.24374	-0.450091	17.0509	0.00068096	0.0407214	0.681265	0.622857	MH_KO	MH_WT	MH_KO _vs_ MH_WT
471	TPT1	10.4698	0.210061	17.0049	0.000689258	0.0410729	0.995134	0.988571	MH_KO	MH_WT	MH_KO _vs_ MH_WT
472	ARX	7.25265	-0.421868	16.9994	0.00069028	0.0410729	0.625304	0.642857	MH_KO	MH_WT	MH_KO _vs_ MH_WT
473	UGDH-AS1	4.53878	-1.05106	16.9972	0.000691222	0.0410729	0.126521	0.202857	MH_KO	MH_WT	MH_KO _vs_ MH_WT
474	GP1BB	4.40593	1.38749	17.005	0.000693177	0.0411022	0.177616	0.0628571	MH_KO	MH_WT	MH_KO _vs_ MH_WT
475	SPARC	2.44362	5.62859	17.9562	0.000696898	0.0412158	0.026764	0	MH_KO	MH_WT	MH_KO _vs_ MH_WT
476	PLAG1	4.95818	0.871541	16.9605	0.000698026	0.0412158	0.262774	0.128571	MH_KO	MH_WT	MH_KO _vs_ MH_WT
477	ZNF10	5.84611	0.724048	16.9424	0.000700859	0.0412963	0.408759	0.257143	MH_KO	MH_WT	MH_KO _vs_ MH_WT
478	H3F3B	9.17584	0.266994	16.9298	0.000703087	0.0413409	0.978102	0.942857	MH_KO	MH_WT	MH_KO _vs_ MH_WT
479	MT1F	3.63319	-1.56329	16.9308	0.000708267	0.0414337	0.0437956	0.105714	MH_KO	MH_WT	MH_KO _vs_ MH_WT
480	SIK3	8.756	0.299893	16.9001	0.000708634	0.0414337	0.934307	0.851429	MH_KO	MH_WT	MH_KO _vs_ MH_WT
481	RPS7	9.55624	-0.26414	16.8977	0.000709088	0.0414337	0.982968	0.977143	MH_KO	MH_WT	MH_KO _vs_ MH_WT
482	GSTO2	5.54584	0.87202	16.8679	0.000714947	0.0416894	0.403893	0.185714	MH_KO	MH_WT	MH_KO _vs_ MH_WT
483	PLCXD3	8.67856	-0.307517	16.8084	0.000726105	0.0422524	0.678832	0.748571	MH_KO	MH_WT	MH_KO _vs_ MH_WT
484	SEC24D	7.64674	0.420987	16.775	0.000732597	0.0425421	0.766423	0.631429	MH_KO	MH_WT	MH_KO _vs_ MH_WT
485	IFI35	3.58287	1.59883	16.7463	0.000734839	0.0425843	0.119221	0.0285714	MH_KO	MH_WT	MH_KO _vs_ MH_WT
486	RORA	8.31388	0.341343	16.735	0.000740421	0.0427519	0.739659	0.602857	MH_KO	MH_WT	MH_KO _vs_ MH_WT
487	JMJD1C	9.47651	0.282073	16.7332	0.000740773	0.0427519	0.980535	0.957143	MH_KO	MH_WT	MH_KO _vs_ MH_WT
488	ZNF462	6.62187	-0.489494	16.6832	0.000750741	0.0432384	0.440389	0.497143	MH_KO	MH_WT	MH_KO _vs_ MH_WT
489	P4HTM	7.08249	0.426906	16.6422	0.000759003	0.0436248	0.737226	0.505714	MH_KO	MH_WT	MH_KO _vs_ MH_WT
490	FLG-AS1	2.16433	5.17991	17.5667	0.000766672	0.0439757	0.026764	0	MH_KO	MH_WT	MH_KO _vs_ MH_WT
491	FFAR1	5.73905	0.759573	16.5648	0.000775024	0.0443642	0.381995	0.211429	MH_KO	MH_WT	MH_KO _vs_ MH_WT
492	TMEM181	6.6561	0.495932	16.5437	0.000779286	0.0444849	0.574209	0.405714	MH_KO	MH_WT	MH_KO _vs_ MH_WT
493	AMD1	5.65705	0.683931	16.5396	0.000780297	0.0444849	0.389294	0.217143	MH_KO	MH_WT	MH_KO _vs_ MH_WT
494	TMA16	4.40098	-1.02501	16.5196	0.000785101	0.0445794	0.116788	0.148571	MH_KO	MH_WT	MH_KO _vs_ MH_WT
495	THSD7A	6.98332	-0.450828	16.5082	0.00078674	0.0445794	0.445255	0.48	MH_KO	MH_WT	MH_KO _vs_ MH_WT
496	REEP5	6.69836	0.486022	16.5016	0.000788148	0.0445794	0.622871	0.402857	MH_KO	MH_WT	MH_KO _vs_ MH_WT
497	NFX1	5.85433	0.715567	16.4866	0.000791423	0.0445794	0.416058	0.237143	MH_KO	MH_WT	MH_KO _vs_ MH_WT
498	POU2F2	3.09267	-1.85068	16.495	0.000792064	0.0445794	0.026764	0.06	MH_KO	MH_WT	MH_KO _vs_ MH_WT
499	CIT	2.97001	2.34497	15.8359	0.000792761	0.0445794	0.0656934	0.0114286	MH_KO	MH_WT	MH_KO _vs_ MH_WT
500	RPS19	9.96647	-0.238684	16.4783	0.000793058	0.0445794	0.987835	0.982857	MH_KO	MH_WT	MH_KO _vs_ MH_WT
501	PRDM16	5.12433	-0.783591	16.4599	0.000797196	0.0447226	0.199513	0.26	MH_KO	MH_WT	MH_KO _vs_ MH_WT
502	GALNT12	4.38536	1.1439	16.4648	0.000799307	0.0447516	0.187348	0.0742857	MH_KO	MH_WT	MH_KO _vs_ MH_WT
503	RELCH	6.23856	0.559784	16.4208	0.00080548	0.0450076	0.489051	0.337143	MH_KO	MH_WT	MH_KO _vs_ MH_WT
504	ELOVL4	5.78955	0.725465	16.4109	0.000807712	0.0450428	0.416058	0.237143	MH_KO	MH_WT	MH_KO _vs_ MH_WT
505	KCNMB2	7.21313	0.447392	16.3531	0.000820259	0.0456519	0.391727	0.3	MH_KO	MH_WT	MH_KO _vs_ MH_WT
506	GNG3	3.17331	-2.15597	16.3298	0.000823219	0.0457261	0.0243309	0.0771429	MH_KO	MH_WT	MH_KO _vs_ MH_WT
507	SEC24B	6.40564	0.574343	16.2959	0.000833056	0.0461587	0.554745	0.34	MH_KO	MH_WT	MH_KO _vs_ MH_WT
508	ARHGAP6	7.14492	0.462974	16.2881	0.000834787	0.0461587	0.525547	0.405714	MH_KO	MH_WT	MH_KO _vs_ MH_WT
509	SQSTM1	7.61007	0.424752	16.283	0.000835935	0.0461587	0.749392	0.58	MH_KO	MH_WT	MH_KO _vs_ MH_WT
510	SDSL	3.6395	1.53063	16.2633	0.000840669	0.0463291	0.126521	0.0342857	MH_KO	MH_WT	MH_KO _vs_ MH_WT
511	HMGCLL1	5.84256	0.698453	16.2499	0.000843571	0.0463981	0.394161	0.211429	MH_KO	MH_WT	MH_KO _vs_ MH_WT
512	MT-CO3	13.0221	0.162571	16.2405	0.000845589	0.0464107	1	1	MH_KO	MH_WT	MH_KO _vs_ MH_WT
513	MYO1C	4.58831	1.23686	16.2454	0.000847104	0.0464107	0.218978	0.08	MH_KO	MH_WT	MH_KO _vs_ MH_WT
514	PDE4D	10.2433	0.244845	16.2057	0.000853597	0.0465864	0.965937	0.96	MH_KO	MH_WT	MH_KO _vs_ MH_WT
515	FNIP2	7.28162	0.467056	16.2056	0.000853625	0.0465864	0.737226	0.505714	MH_KO	MH_WT	MH_KO _vs_ MH_WT
516	ANO5	4.87946	1.30537	16.1846	0.000860045	0.0468158	0.233577	0.0914286	MH_KO	MH_WT	MH_KO _vs_ MH_WT
517	PRH1	6.75619	0.501644	16.1733	0.00086116	0.0468158	0.56691	0.442857	MH_KO	MH_WT	MH_KO _vs_ MH_WT
518	HDAC5	4.51204	1.00636	16.1467	0.000869632	0.0471851	0.184915	0.0914286	MH_KO	MH_WT	MH_KO _vs_ MH_WT
519	LMNB1	3.70608	-1.416	16.1426	0.000873342	0.0472951	0.0583942	0.12	MH_KO	MH_WT	MH_KO _vs_ MH_WT
520	CPEB1	4.99376	0.923994	16.0652	0.00088754	0.0479716	0.240876	0.114286	MH_KO	MH_WT	MH_KO _vs_ MH_WT
521	TPST2	5.47182	0.845808	16.0497	0.000890838	0.048021	0.389294	0.165714	MH_KO	MH_WT	MH_KO _vs_ MH_WT
522	RAD9A	4.61648	-1.02574	16.0375	0.000894107	0.048021	0.114355	0.197143	MH_KO	MH_WT	MH_KO _vs_ MH_WT
523	SMIM22	4.41838	1.05709	16.0449	0.000894768	0.048021	0.180049	0.0657143	MH_KO	MH_WT	MH_KO _vs_ MH_WT
524	CD74	5.60097	0.721115	16.0311	0.000895289	0.048021	0.333333	0.182857	MH_KO	MH_WT	MH_KO _vs_ MH_WT
525	GRM8	5.00715	1.0674	16.0045	0.000902478	0.0483144	0.143552	0.0771429	MH_KO	MH_WT	MH_KO _vs_ MH_WT
526	CYP2E1	2.84707	3.15992	14.9265	0.00091328	0.0487997	0.0729927	0.00571429	MH_KO	MH_WT	MH_KO _vs_ MH_WT
527	TMPRSS6	5.15718	0.858652	15.9252	0.000921849	0.0491641	0.284672	0.142857	MH_KO	MH_WT	MH_KO _vs_ MH_WT
528	SPART-AS1	3.52315	2.25717	15.7061	0.000928593	0.04943	0.0754258	0.02	MH_KO	MH_WT	MH_KO _vs_ MH_WT
529	PWRN1	6.57657	0.520774	15.8792	0.000933061	0.0495369	0.527981	0.351429	MH_KO	MH_WT	MH_KO _vs_ MH_WT
530	ECT2	2.91823	-1.70113	15.876	0.000934126	0.0495369	0.026764	0.0657143	MH_KO	MH_WT	MH_KO _vs_ MH_WT
531	CASC3	5.46784	-0.658345	15.8462	0.000941634	0.049841	0.255474	0.305714	MH_KO	MH_WT	MH_KO _vs_ MH_WT
532	TIMP3	3.79209	-1.23722	15.838	0.000947484	0.0499246	0.0583942	0.117143	MH_KO	MH_WT	MH_KO _vs_ MH_WT
533	SNHG6	7.47564	0.398141	15.8152	0.00094954	0.0499246	0.790754	0.585714	MH_KO	MH_WT	MH_KO _vs_ MH_WT
534	IAPP	4.02372	1.68596	15.8374	0.000949996	0.0499246	0.0437956	0.02	MH_KO	MH_WT	MH_KO _vs_ MH_WT
535	NPTX2	4.14644	1.35299	15.8325	0.00095172	0.0499246	0.104623	0.04	MH_KO	MH_WT	MH_KO _vs_ MH_WT
536	CAVIN3	3.35502	1.60844	15.7263	0.000953904	0.0499246	0.0997567	0.0257143	MH_KO	MH_WT	MH_KO _vs_ MH_WT
537	PLD3	7.84814	0.335431	15.792	0.000955612	0.0499246	0.856448	0.725714	MH_KO	MH_WT	MH_KO _vs_ MH_WT
538	MEGF9	6.68475	-0.480463	15.7799	0.000958801	0.0499246	0.457421	0.451429	MH_KO	MH_WT	MH_KO _vs_ MH_WT
539	CASC15	4.54107	-1.46114	15.7828	0.000958967	0.0499246	0.0632603	0.125714	MH_KO	MH_WT	MH_KO _vs_ MH_WT
540	IFITM10	2.44392	3.4328	15.317	0.000960338	0.0499246	0.0486618	0.00285714	MH_KO	MH_WT	MH_KO _vs_ MH_WT
541	CHCHD10	6.87747	0.472749	15.7717	0.000960976	0.0499246	0.6618	0.468571	MH_KO	MH_WT	MH_KO _vs_ MH_WT
542	MT-ND3	11.5256	0.187866	15.764	0.000963001	0.0499375	1	1	MH_KO	MH_WT	MH_KO _vs_ MH_WT
543	CXCL1	3.27147	-1.58889	15.7845	0.000966697	0.0499563	0.026764	0.04	MH_KO	MH_WT	MH_KO _vs_ MH_WT
544	SERTM1	2.52563	5.75153	16.6156	0.00096692	0.0499563	0.0291971	0	MH_KO	MH_WT	MH_KO _vs_ MH_WT
545	ONECUT2	7.735	0.424124	15.7415	0.000968992	0.0499716	0.800487	0.651429	MH_KO	MH_WT	MH_KO _vs_ MH_WT
546	SCT	8.9368	2.2426	580.427	2.86416e-12	8.05e-08	0.569878	0.233533	EC_KO	EC_WT	EC_KO _vs_ EC_WT
547	CALB2	7.63619	-1.63002	300.344	1.92461e-10	1.92551e-06	0.263229	0.473054	EC_KO	EC_WT	EC_KO _vs_ EC_WT
548	CADM2	9.86309	1.34126	293.438	2.229e-10	1.92551e-06	0.906377	0.685629	EC_KO	EC_WT	EC_KO _vs_ EC_WT
549	AC008415.1	7.622	-1.93191	283.993	2.74036e-10	1.92551e-06	0.211669	0.538922	EC_KO	EC_WT	EC_KO _vs_ EC_WT
550	PRKCA	6.94471	1.70974	222.374	1.27109e-09	5.68984e-06	0.445047	0.185629	EC_KO	EC_WT	EC_KO _vs_ EC_WT
551	FEV	9.51136	0.876407	218.686	1.40971e-09	5.68984e-06	0.970149	0.937126	EC_KO	EC_WT	EC_KO _vs_ EC_WT
552	LINC00511	7.86869	1.47965	218.507	1.41709e-09	5.68984e-06	0.664858	0.467066	EC_KO	EC_WT	EC_KO _vs_ EC_WT
553	CAMK1D	7.59765	1.21857	187.78	3.62744e-09	1.18029e-05	0.60787	0.335329	EC_KO	EC_WT	EC_KO _vs_ EC_WT
554	DLGAP1	7.97808	1.22265	186.534	3.77948e-09	1.18029e-05	0.698779	0.446108	EC_KO	EC_WT	EC_KO _vs_ EC_WT
555	GC	7.13624	3.47425	174.426	5.74552e-09	1.56804e-05	0.298507	0.0808383	EC_KO	EC_WT	EC_KO _vs_ EC_WT
556	MT-ND2	12.0199	-0.661607	172.409	6.13693e-09	1.56804e-05	0.998643	0.997006	EC_KO	EC_WT	EC_KO _vs_ EC_WT
557	SCG3	8.155	-0.888893	169.331	6.85458e-09	1.60546e-05	0.753053	0.898204	EC_KO	EC_WT	EC_KO _vs_ EC_WT
558	ADARB2	10.3724	-1.20088	160.312	9.58332e-09	1.69766e-05	0.791045	0.907186	EC_KO	EC_WT	EC_KO _vs_ EC_WT
559	DPP10	10.4352	0.755033	160.23	9.61343e-09	1.69766e-05	0.985075	0.973054	EC_KO	EC_WT	EC_KO _vs_ EC_WT
560	IGF2	6.30157	-1.89978	158.433	1.03016e-08	1.69766e-05	0.204885	0.362275	EC_KO	EC_WT	EC_KO _vs_ EC_WT
561	SLIT3	6.7695	2.02404	158.419	1.03169e-08	1.69766e-05	0.295794	0.122754	EC_KO	EC_WT	EC_KO _vs_ EC_WT
562	LSAMP	9.82894	0.889345	158.331	1.03397e-08	1.69766e-05	0.849389	0.715569	EC_KO	EC_WT	EC_KO _vs_ EC_WT
563	IFI6	9.06775	0.783928	157.033	1.08724e-08	1.69766e-05	0.924016	0.829341	EC_KO	EC_WT	EC_KO _vs_ EC_WT
564	LRP1B	9.92756	0.732377	150.316	1.41904e-08	2.02201e-05	0.852103	0.745509	EC_KO	EC_WT	EC_KO _vs_ EC_WT
565	RUNX1T1	8.77701	0.865733	149.134	1.48889e-08	2.02201e-05	0.873813	0.763473	EC_KO	EC_WT	EC_KO _vs_ EC_WT
566	FABP1	5.69183	3.053	149.894	1.51079e-08	2.02201e-05	0.253731	0.0479042	EC_KO	EC_WT	EC_KO _vs_ EC_WT
567	VTN	5.69257	3.12429	147.727	1.65664e-08	2.03298e-05	0.312076	0.0508982	EC_KO	EC_WT	EC_KO _vs_ EC_WT
568	MYO10	8.28559	0.991308	146.225	1.67815e-08	2.03298e-05	0.765265	0.691617	EC_KO	EC_WT	EC_KO _vs_ EC_WT
569	EEF1A2	6.16661	1.97983	145.479	1.73598e-08	2.03298e-05	0.470828	0.155689	EC_KO	EC_WT	EC_KO _vs_ EC_WT
570	EBF1	6.25582	-1.91721	139.739	2.20958e-08	2.4841e-05	0.108548	0.296407	EC_KO	EC_WT	EC_KO _vs_ EC_WT
571	H3F3B	9.30013	0.783203	137.983	2.38447e-08	2.57761e-05	0.963365	0.92515	EC_KO	EC_WT	EC_KO _vs_ EC_WT
572	HS6ST3	9.98267	0.713211	134.102	2.83258e-08	2.94861e-05	0.765265	0.802395	EC_KO	EC_WT	EC_KO _vs_ EC_WT
573	GAL	5.52423	-5.13589	132.557	3.18203e-08	3.19408e-05	0.0257802	0.233533	EC_KO	EC_WT	EC_KO _vs_ EC_WT
574	LRMDA	8.49567	0.95944	130.558	3.32839e-08	3.22578e-05	0.776119	0.565868	EC_KO	EC_WT	EC_KO _vs_ EC_WT
575	ALDH1A1	7.99553	2.00726	129.807	3.44629e-08	3.22871e-05	0.658073	0.269461	EC_KO	EC_WT	EC_KO _vs_ EC_WT
576	LHX1	3.75894	-3.38974	127.78	4.00716e-08	3.63307e-05	0.0162822	0.161677	EC_KO	EC_WT	EC_KO _vs_ EC_WT
577	LGALS3	5.43347	2.225	124.833	4.43198e-08	3.89266e-05	0.141113	0.0748503	EC_KO	EC_WT	EC_KO _vs_ EC_WT
578	LINC00907	10.9522	0.546615	120.153	5.47464e-08	4.64143e-05	0.983718	0.976048	EC_KO	EC_WT	EC_KO _vs_ EC_WT
579	AC108690.1	5.97722	1.86094	119.707	5.61476e-08	4.64143e-05	0.402985	0.11976	EC_KO	EC_WT	EC_KO _vs_ EC_WT
580	AC109466.1	9.51475	-1.45469	117.961	6.11051e-08	4.90691e-05	0.396201	0.742515	EC_KO	EC_WT	EC_KO _vs_ EC_WT
581	DGKB	7.42952	2.40621	111.269	8.65111e-08	6.75411e-05	0.408412	0.134731	EC_KO	EC_WT	EC_KO _vs_ EC_WT
582	CDH18	6.60516	2.42442	109.781	9.38465e-08	6.87017e-05	0.195387	0.10479	EC_KO	EC_WT	EC_KO _vs_ EC_WT
583	PDZRN3	8.405	-0.751028	109.525	9.49449e-08	6.87017e-05	0.654003	0.802395	EC_KO	EC_WT	EC_KO _vs_ EC_WT
584	ANXA1	5.02774	9.05102	145.694	9.53308e-08	6.87017e-05	0.0556309	0	EC_KO	EC_WT	EC_KO _vs_ EC_WT
585	NRG3	6.963	1.73279	107.496	1.06091e-07	7.45449e-05	0.371777	0.179641	EC_KO	EC_WT	EC_KO _vs_ EC_WT
586	RGS2	5.40166	2.08774	106.15	1.15732e-07	7.80936e-05	0.244233	0.0838323	EC_KO	EC_WT	EC_KO _vs_ EC_WT
587	ANO5	7.17743	1.24652	105.77	1.16699e-07	7.80936e-05	0.563094	0.347305	EC_KO	EC_WT	EC_KO _vs_ EC_WT
588	CCK	6.27671	7.08266	76.6491	1.2035e-07	7.86641e-05	0.046133	0.00598802	EC_KO	EC_WT	EC_KO _vs_ EC_WT
589	AC069277.1	8.06448	-0.829358	103.938	1.29325e-07	8.26094e-05	0.601085	0.766467	EC_KO	EC_WT	EC_KO _vs_ EC_WT
590	FAM155A	9.49379	0.9541	103.077	1.35811e-07	8.42385e-05	0.896879	0.724551	EC_KO	EC_WT	EC_KO _vs_ EC_WT
591	PRAG1	7.72989	0.88129	102.815	1.3787e-07	8.42385e-05	0.620081	0.505988	EC_KO	EC_WT	EC_KO _vs_ EC_WT
592	AGBL4	9.7652	0.556172	101.864	1.45596e-07	8.70662e-05	0.949796	0.94012	EC_KO	EC_WT	EC_KO _vs_ EC_WT
593	SERPINA1	5.38283	2.06549	100.61	1.58569e-07	9.28488e-05	0.261872	0.0598802	EC_KO	EC_WT	EC_KO _vs_ EC_WT
594	GRIP1	7.65566	0.803507	98.7636	1.74542e-07	0.000100116	0.603799	0.464072	EC_KO	EC_WT	EC_KO _vs_ EC_WT
595	PTPRD	8.7988	1.1744	96.8893	1.95232e-07	0.000109744	0.721845	0.58982	EC_KO	EC_WT	EC_KO _vs_ EC_WT
596	ELL2	8.57786	0.676206	94.963	2.19505e-07	0.000120969	0.911805	0.823353	EC_KO	EC_WT	EC_KO _vs_ EC_WT
597	ID1	6.59962	1.44418	93.3551	2.42584e-07	0.000131117	0.369064	0.203593	EC_KO	EC_WT	EC_KO _vs_ EC_WT
598	CADPS	10.2264	0.566125	91.5305	2.71914e-07	0.000144197	0.989145	0.994012	EC_KO	EC_WT	EC_KO _vs_ EC_WT
599	SMIM35	5.75671	-1.48199	90.2063	2.95991e-07	0.000154058	0.179104	0.350299	EC_KO	EC_WT	EC_KO _vs_ EC_WT
600	FABP3	4.11665	-3.09165	89.5329	3.15164e-07	0.000161054	0.0325645	0.158683	EC_KO	EC_WT	EC_KO _vs_ EC_WT
601	CCDC144NL-AS1	7.28808	1.04079	88.0354	3.40723e-07	0.000169367	0.61194	0.386228	EC_KO	EC_WT	EC_KO _vs_ EC_WT
602	IGF1R	6.98843	-0.873874	87.912	3.43483e-07	0.000169367	0.450475	0.646707	EC_KO	EC_WT	EC_KO _vs_ EC_WT
603	DOCK8	6.56369	1.23967	87.0609	3.63465e-07	0.000174762	0.499322	0.263473	EC_KO	EC_WT	EC_KO _vs_ EC_WT
604	AC037450.1	3.63824	3.63598	69.0582	3.66859e-07	0.000174762	0.0379919	0.00898204	EC_KO	EC_WT	EC_KO _vs_ EC_WT
605	RAMP1	6.74515	1.00567	85.1024	4.14307e-07	0.000194075	0.518318	0.287425	EC_KO	EC_WT	EC_KO _vs_ EC_WT
606	SDK1	9.55564	0.859004	84.2632	4.3848e-07	0.00020069	0.928087	0.802395	EC_KO	EC_WT	EC_KO _vs_ EC_WT
607	GCNT1	8.10434	0.751252	84.1232	4.42708e-07	0.00020069	0.826323	0.622754	EC_KO	EC_WT	EC_KO _vs_ EC_WT
608	SEMA3A	7.35158	0.948208	83.7049	4.55587e-07	0.000201626	0.613297	0.452096	EC_KO	EC_WT	EC_KO _vs_ EC_WT
609	APOA1	8.76577	0.933792	83.3671	4.66259e-07	0.000201626	0.791045	0.628743	EC_KO	EC_WT	EC_KO _vs_ EC_WT
610	TENT5A	6.54261	1.08994	83.2001	4.71827e-07	0.000201626	0.459973	0.251497	EC_KO	EC_WT	EC_KO _vs_ EC_WT
611	S100A10	7.84765	0.889046	83.1447	4.7347e-07	0.000201626	0.572592	0.508982	EC_KO	EC_WT	EC_KO _vs_ EC_WT
612	FGB	4.14779	8.09452	106.343	4.82814e-07	0.000202044	0.0705563	0	EC_KO	EC_WT	EC_KO _vs_ EC_WT
613	DPP4	7.06242	0.967046	82.6851	4.88828e-07	0.000202044	0.599729	0.413174	EC_KO	EC_WT	EC_KO _vs_ EC_WT
614	IGFBP5	7.96838	-0.916662	81.8327	5.18651e-07	0.000211264	0.516961	0.637725	EC_KO	EC_WT	EC_KO _vs_ EC_WT
615	RPS6KA3	7.16219	0.869011	79.279	6.21697e-07	0.000246347	0.61194	0.45509	EC_KO	EC_WT	EC_KO _vs_ EC_WT
616	FOS	6.73911	1.30733	79.2688	6.2231e-07	0.000246347	0.56445	0.263473	EC_KO	EC_WT	EC_KO _vs_ EC_WT
617	REXO2	6.63276	-1.0261	77.947	6.84675e-07	0.00026546	0.373134	0.601796	EC_KO	EC_WT	EC_KO _vs_ EC_WT
618	MYOCD	2.3076	-4.70471	59.2358	6.98737e-07	0.00026546	0.0027137	0.0538922	EC_KO	EC_WT	EC_KO _vs_ EC_WT
619	RAPGEF4	6.80038	1.05759	77.385	7.13554e-07	0.00026546	0.572592	0.350299	EC_KO	EC_WT	EC_KO _vs_ EC_WT
620	DOK6	7.2526	1.05623	77.3775	7.13853e-07	0.00026546	0.519674	0.320359	EC_KO	EC_WT	EC_KO _vs_ EC_WT
621	IER2	6.00914	1.27226	77.1057	7.28921e-07	0.00026546	0.396201	0.191617	EC_KO	EC_WT	EC_KO _vs_ EC_WT
622	AC068587.4	6.36124	1.36398	76.9679	7.36091e-07	0.00026546	0.36635	0.194611	EC_KO	EC_WT	EC_KO _vs_ EC_WT
623	GAS2L3	7.558	1.09856	76.9487	7.36707e-07	0.00026546	0.557666	0.44012	EC_KO	EC_WT	EC_KO _vs_ EC_WT
624	MROH7	4.1613	3.25374	70.9374	7.95747e-07	0.000279647	0.161465	0.011976	EC_KO	EC_WT	EC_KO _vs_ EC_WT
625	HIST1H1C	6.10613	-1.241	75.8482	7.99507e-07	0.000279647	0.251018	0.413174	EC_KO	EC_WT	EC_KO _vs_ EC_WT
626	IGFBP3	7.39738	1.11991	75.7406	8.05927e-07	0.000279647	0.53867	0.323353	EC_KO	EC_WT	EC_KO _vs_ EC_WT
627	TENM3	7.5765	0.747411	75.5195	8.19358e-07	0.00028084	0.625509	0.5	EC_KO	EC_WT	EC_KO _vs_ EC_WT
628	LRRTM3	5.42089	-1.55054	74.4004	8.91949e-07	0.000302038	0.134328	0.218563	EC_KO	EC_WT	EC_KO _vs_ EC_WT
629	LINGO2	8.01585	0.688409	73.3478	9.66286e-07	0.000322156	0.643148	0.5	EC_KO	EC_WT	EC_KO _vs_ EC_WT
630	C9orf16	9.17056	0.592354	73.2401	9.74285e-07	0.000322156	0.941655	0.850299	EC_KO	EC_WT	EC_KO _vs_ EC_WT
631	ID3	6.39645	1.46005	72.9831	9.94449e-07	0.000325	0.374491	0.176647	EC_KO	EC_WT	EC_KO _vs_ EC_WT
632	NCK2	6.50381	1.2047	72.7095	1.01548e-06	0.000328059	0.569878	0.287425	EC_KO	EC_WT	EC_KO _vs_ EC_WT
633	SLC24A3	7.35153	-0.910447	72.5315	1.02923e-06	0.000328721	0.443691	0.625749	EC_KO	EC_WT	EC_KO _vs_ EC_WT
634	CHGA	14.1344	0.352458	72.1063	1.0638e-06	0.000335546	1	1	EC_KO	EC_WT	EC_KO _vs_ EC_WT
635	SLC8A1	8.7671	0.640483	71.9789	1.07447e-06	0.000335546	0.80597	0.796407	EC_KO	EC_WT	EC_KO _vs_ EC_WT
636	CA10	4.4002	-2.08182	71.7705	1.09514e-06	0.00033824	0.0284939	0.0868263	EC_KO	EC_WT	EC_KO _vs_ EC_WT
637	DNAJC22	3.6252	3.62067	57.6275	1.16991e-06	0.000357406	0.100407	0.00898204	EC_KO	EC_WT	EC_KO _vs_ EC_WT
638	ZNF667-AS1	4.69435	2.60208	70.9585	1.20357e-06	0.000363738	0.233379	0.0329341	EC_KO	EC_WT	EC_KO _vs_ EC_WT
639	TMEM176B	7.286	-0.790087	68.2982	1.44209e-06	0.000424489	0.535957	0.679641	EC_KO	EC_WT	EC_KO _vs_ EC_WT
640	PSD3	8.40819	0.622822	68.2463	1.44818e-06	0.000424489	0.721845	0.613772	EC_KO	EC_WT	EC_KO _vs_ EC_WT
641	SLC7A14	4.66979	2.4675	68.6847	1.4499e-06	0.000424489	0.175034	0.0389222	EC_KO	EC_WT	EC_KO _vs_ EC_WT
642	FDPS	7.30065	-0.738649	68.0696	1.46933e-06	0.000425742	0.559023	0.676647	EC_KO	EC_WT	EC_KO _vs_ EC_WT
643	JUND	7.43336	0.78224	67.4439	1.54698e-06	0.000443668	0.739484	0.550898	EC_KO	EC_WT	EC_KO _vs_ EC_WT
644	NPSR1-AS1	7.07904	1.0888	66.8942	1.61929e-06	0.000459715	0.473541	0.290419	EC_KO	EC_WT	EC_KO _vs_ EC_WT
645	RGS16	4.33608	-2.37991	66.4454	1.6873e-06	0.000474233	0.0529172	0.173653	EC_KO	EC_WT	EC_KO _vs_ EC_WT
646	RGS9	7.49243	-0.796307	65.8833	1.76216e-06	0.00049037	0.573948	0.772455	EC_KO	EC_WT	EC_KO _vs_ EC_WT
647	RPS10	7.50007	0.888759	64.4942	1.98314e-06	0.000546453	0.727273	0.571856	EC_KO	EC_WT	EC_KO _vs_ EC_WT
648	PPP1R17	6.10552	-1.28916	64.303	2.01616e-06	0.000550158	0.19403	0.299401	EC_KO	EC_WT	EC_KO _vs_ EC_WT
649	CD99	7.75452	-0.701067	64.0978	2.05191e-06	0.000554528	0.678426	0.790419	EC_KO	EC_WT	EC_KO _vs_ EC_WT
650	SLC38A11	6.19994	1.07132	63.7688	2.11216e-06	0.000565374	0.309362	0.191617	EC_KO	EC_WT	EC_KO _vs_ EC_WT
651	AC093523.1	3.35056	-2.62386	63.7184	2.19458e-06	0.000570975	0.0217096	0.101796	EC_KO	EC_WT	EC_KO _vs_ EC_WT
652	NLGN1	9.75812	0.451732	63.3174	2.19551e-06	0.000570975	0.909091	0.889222	EC_KO	EC_WT	EC_KO _vs_ EC_WT
653	CLSTN2	6.64886	-0.776496	63.3001	2.19902e-06	0.000570975	0.305292	0.434132	EC_KO	EC_WT	EC_KO _vs_ EC_WT
654	PODXL2	6.46964	0.953067	63.2231	2.21434e-06	0.000570975	0.522388	0.314371	EC_KO	EC_WT	EC_KO _vs_ EC_WT
655	SGO1-AS1	7.03888	-1.56162	62.7016	2.31722e-06	0.000592071	0.184532	0.38024	EC_KO	EC_WT	EC_KO _vs_ EC_WT
656	CDH17	4.81862	2.74563	62.8917	2.34945e-06	0.000594897	0.1981	0.0269461	EC_KO	EC_WT	EC_KO _vs_ EC_WT
657	VAT1L	3.40303	-2.89872	62.6765	2.41064e-06	0.000604941	0.0203528	0.113772	EC_KO	EC_WT	EC_KO _vs_ EC_WT
658	ZNF506	5.35904	1.60416	61.7552	2.53025e-06	0.000629338	0.320217	0.101796	EC_KO	EC_WT	EC_KO _vs_ EC_WT
659	AC068051.1	6.19601	-1.03541	61.3385	2.61516e-06	0.000644752	0.294437	0.488024	EC_KO	EC_WT	EC_KO _vs_ EC_WT
660	PPP1R1A	7.06552	-1.12925	61.0516	2.68319e-06	0.000655772	0.43555	0.625749	EC_KO	EC_WT	EC_KO _vs_ EC_WT
661	JUNB	5.75476	1.16946	60.5799	2.80271e-06	0.000679078	0.352782	0.185629	EC_KO	EC_WT	EC_KO _vs_ EC_WT
662	TOX	9.11322	0.707326	60.4359	2.83632e-06	0.000681348	0.899593	0.817365	EC_KO	EC_WT	EC_KO _vs_ EC_WT
663	ANKH	6.8095	0.808822	60.1602	2.90873e-06	0.000687478	0.561737	0.39521	EC_KO	EC_WT	EC_KO _vs_ EC_WT
664	ARL15	9.38503	0.501509	60.0991	2.92444e-06	0.000687478	0.957938	0.94012	EC_KO	EC_WT	EC_KO _vs_ EC_WT
665	LY6E	2.16194	-5.27016	52.9554	2.93522e-06	0.000687478	0.00135685	0.0568862	EC_KO	EC_WT	EC_KO _vs_ EC_WT
666	RANBP17	5.66143	1.68992	59.9647	2.96849e-06	0.000689525	0.310719	0.128743	EC_KO	EC_WT	EC_KO _vs_ EC_WT
667	FGG	3.55558	4.96939	51.8245	3.27956e-06	0.000755536	0.0474898	0.00299401	EC_KO	EC_WT	EC_KO _vs_ EC_WT
668	MT-ND4L	7.86018	-0.667818	58.6538	3.3403e-06	0.00076077	0.734057	0.793413	EC_KO	EC_WT	EC_KO _vs_ EC_WT
669	CALCR	2.96524	-3.12926	58.5544	3.35642e-06	0.00076077	0.00678426	0.0598802	EC_KO	EC_WT	EC_KO _vs_ EC_WT
670	NIPAL2	5.26785	1.49143	58.3081	3.46385e-06	0.000778839	0.2673	0.11976	EC_KO	EC_WT	EC_KO _vs_ EC_WT
671	EGR1	6.20407	1.19721	58.0998	3.51936e-06	0.000785041	0.440977	0.248503	EC_KO	EC_WT	EC_KO _vs_ EC_WT
672	PLCB1	8.0758	0.604661	56.9904	3.90587e-06	0.000860261	0.691995	0.577844	EC_KO	EC_WT	EC_KO _vs_ EC_WT
673	OCIAD2	7.42777	-0.609726	56.9586	3.91779e-06	0.000860261	0.606513	0.730539	EC_KO	EC_WT	EC_KO _vs_ EC_WT
674	MYL6	9.65962	-0.405745	56.6153	4.04806e-06	0.000881051	0.971506	0.982036	EC_KO	EC_WT	EC_KO _vs_ EC_WT
675	SCD	7.17851	-0.91945	56.5462	4.07517e-06	0.000881051	0.478969	0.625749	EC_KO	EC_WT	EC_KO _vs_ EC_WT
676	OSBPL6	7.20354	-0.662569	56.1315	4.24082e-06	0.000907977	0.495251	0.61976	EC_KO	EC_WT	EC_KO _vs_ EC_WT
677	MIR217HG	5.87054	-1.09848	56.0756	4.26432e-06	0.000907977	0.223881	0.386228	EC_KO	EC_WT	EC_KO _vs_ EC_WT
678	ASS1	6.17022	1.1179	55.812	4.37575e-06	0.000921541	0.423338	0.230539	EC_KO	EC_WT	EC_KO _vs_ EC_WT
679	ACTG1	10.1888	0.369531	55.7646	4.3936e-06	0.000921541	0.986431	0.979042	EC_KO	EC_WT	EC_KO _vs_ EC_WT
680	FRMD4B	8.28486	-0.539845	55.3415	4.57804e-06	0.000953114	0.68114	0.787425	EC_KO	EC_WT	EC_KO _vs_ EC_WT
681	HIST1H4C	5.09162	-1.20818	55.2504	4.62143e-06	0.000955073	0.160109	0.314371	EC_KO	EC_WT	EC_KO _vs_ EC_WT
682	DSCAM	7.8576	-1.0398	54.6667	4.89107e-06	0.00100236	0.506106	0.727545	EC_KO	EC_WT	EC_KO _vs_ EC_WT
683	SNCG	5.6648	1.47821	54.6222	4.92159e-06	0.00100236	0.180461	0.0868263	EC_KO	EC_WT	EC_KO _vs_ EC_WT
684	DTNA	8.66785	0.552874	54.2885	5.07719e-06	0.00102662	0.784261	0.694611	EC_KO	EC_WT	EC_KO _vs_ EC_WT
685	INSIG1	6.73136	0.888237	54.1403	5.15323e-06	0.0010293	0.447761	0.332335	EC_KO	EC_WT	EC_KO _vs_ EC_WT
686	PTCHD4	3.71	-2.38287	54.2427	5.16369e-06	0.0010293	0.0189959	0.0808383	EC_KO	EC_WT	EC_KO _vs_ EC_WT
687	DISC1FP1	6.56436	1.28303	53.7972	5.33303e-06	0.00105556	0.276798	0.164671	EC_KO	EC_WT	EC_KO _vs_ EC_WT
688	RPL36AL	7.90563	-0.534818	53.5361	5.47236e-06	0.00107557	0.740841	0.847305	EC_KO	EC_WT	EC_KO _vs_ EC_WT
689	UNC5D	9.53942	0.489815	53.0558	5.74297e-06	0.00112092	0.820896	0.814371	EC_KO	EC_WT	EC_KO _vs_ EC_WT
690	TFCP2	5.93901	-0.970243	52.7287	5.93723e-06	0.00114731	0.279512	0.47006	EC_KO	EC_WT	EC_KO _vs_ EC_WT
691	ADAMTS9	7.45156	-0.810927	52.69	5.95985e-06	0.00114731	0.496608	0.694611	EC_KO	EC_WT	EC_KO _vs_ EC_WT
692	TMEM176A	7.18451	-0.884223	52.2641	6.22406e-06	0.00119002	0.480326	0.652695	EC_KO	EC_WT	EC_KO _vs_ EC_WT
693	PLIN3	5.78059	1.20278	52.1246	6.31954e-06	0.00120011	0.375848	0.191617	EC_KO	EC_WT	EC_KO _vs_ EC_WT
694	TMEM98	6.32266	-0.873285	51.8806	6.47381e-06	0.00122116	0.360923	0.502994	EC_KO	EC_WT	EC_KO _vs_ EC_WT
695	RERG	6.01904	-1.1926	51.8075	6.52289e-06	0.00122222	0.175034	0.311377	EC_KO	EC_WT	EC_KO _vs_ EC_WT
696	AC090679.2	6.99237	0.827023	51.6393	6.63698e-06	0.00123124	0.442334	0.308383	EC_KO	EC_WT	EC_KO _vs_ EC_WT
697	TM4SF4	7.28364	0.957896	51.6034	6.66119e-06	0.00123124	0.571235	0.320359	EC_KO	EC_WT	EC_KO _vs_ EC_WT
698	ENDOD1	4.92862	-1.45705	51.5494	6.70247e-06	0.00123124	0.127544	0.224551	EC_KO	EC_WT	EC_KO _vs_ EC_WT
699	LINC00648	5.45035	1.17742	51.1606	6.98525e-06	0.00127485	0.284939	0.143713	EC_KO	EC_WT	EC_KO _vs_ EC_WT
700	PARD3B	7.50776	0.855163	50.937	7.13799e-06	0.00129179	0.632293	0.45509	EC_KO	EC_WT	EC_KO _vs_ EC_WT
701	ST6GALNAC5	7.37029	-0.72356	50.8941	7.16995e-06	0.00129179	0.404342	0.494012	EC_KO	EC_WT	EC_KO _vs_ EC_WT
702	DLK1	8.64327	-1.15138	50.7984	7.24169e-06	0.0012964	0.457259	0.488024	EC_KO	EC_WT	EC_KO _vs_ EC_WT
703	ATRNL1	8.47555	0.565965	50.5394	7.44104e-06	0.00132366	0.761194	0.730539	EC_KO	EC_WT	EC_KO _vs_ EC_WT
704	AC011029.1	6.38297	1.13573	50.4186	7.53864e-06	0.00133259	0.442334	0.236527	EC_KO	EC_WT	EC_KO _vs_ EC_WT
705	DCC	8.61881	-0.878664	49.7142	8.119e-06	0.0014262	0.519674	0.703593	EC_KO	EC_WT	EC_KO _vs_ EC_WT
706	PCSK1N	9.55804	0.444311	49.2401	8.54074e-06	0.00148669	0.983718	0.934132	EC_KO	EC_WT	EC_KO _vs_ EC_WT
707	USH1C	7.42817	0.617438	49.2096	8.56913e-06	0.00148669	0.751696	0.595808	EC_KO	EC_WT	EC_KO _vs_ EC_WT
708	ACVR1C	7.02344	-0.906182	48.4061	9.34584e-06	0.0016115	0.381275	0.523952	EC_KO	EC_WT	EC_KO _vs_ EC_WT
709	ABLIM1	7.74487	0.576356	48.2648	9.49048e-06	0.00161983	0.727273	0.586826	EC_KO	EC_WT	EC_KO _vs_ EC_WT
710	H1FX	7.91072	0.757927	48.238	9.51817e-06	0.00161983	0.833107	0.667665	EC_KO	EC_WT	EC_KO _vs_ EC_WT
711	SF1	6.87273	0.733352	48.192	9.56708e-06	0.00161983	0.636364	0.467066	EC_KO	EC_WT	EC_KO _vs_ EC_WT
712	RASGEF1B	5.02972	2.02792	48.1662	9.73953e-06	0.00163916	0.183175	0.0718563	EC_KO	EC_WT	EC_KO _vs_ EC_WT
713	HS3ST4	4.90603	1.59137	48.0466	9.80974e-06	0.00164115	0.164179	0.0508982	EC_KO	EC_WT	EC_KO _vs_ EC_WT
714	BRINP3	6.68865	-0.966338	47.9068	9.86946e-06	0.00164137	0.158752	0.209581	EC_KO	EC_WT	EC_KO _vs_ EC_WT
715	PRDX5	8.09351	-0.52107	47.6995	1.00963e-05	0.00166921	0.789688	0.847305	EC_KO	EC_WT	EC_KO _vs_ EC_WT
716	AC116049.2	5.8984	1.26101	47.0219	1.0891e-05	0.00177906	0.215739	0.11976	EC_KO	EC_WT	EC_KO _vs_ EC_WT
717	AC105389.3	2.64574	-3.6547	44.6399	1.09333e-05	0.00177906	0.00542741	0.0598802	EC_KO	EC_WT	EC_KO _vs_ EC_WT
718	CITED4	4.04223	2.06711	47.0431	1.09506e-05	0.00177906	0.137042	0.0359281	EC_KO	EC_WT	EC_KO _vs_ EC_WT
719	NPFFR2	3.73861	5.17933	41.9021	1.10797e-05	0.00178808	0.0800543	0.00299401	EC_KO	EC_WT	EC_KO _vs_ EC_WT
720	CDHR5	4.24543	2.1876	46.9836	1.11334e-05	0.00178808	0.139756	0.0299401	EC_KO	EC_WT	EC_KO _vs_ EC_WT
721	PDE5A	7.24973	-0.653677	46.54	1.14843e-05	0.00183397	0.478969	0.598802	EC_KO	EC_WT	EC_KO _vs_ EC_WT
722	LINC00578	4.20074	2.39315	46.3451	1.16587e-05	0.0018513	0.101764	0.0299401	EC_KO	EC_WT	EC_KO _vs_ EC_WT
723	LINC02197	8.60995	0.630716	46.1676	1.19755e-05	0.00189092	0.843962	0.763473	EC_KO	EC_WT	EC_KO _vs_ EC_WT
724	GNG3	4.87692	-1.29243	46.0586	1.21317e-05	0.00190488	0.118046	0.260479	EC_KO	EC_WT	EC_KO _vs_ EC_WT
725	DSCAML1	5.59675	1.06394	45.7246	1.26054e-05	0.00196827	0.256445	0.143713	EC_KO	EC_WT	EC_KO _vs_ EC_WT
726	EFNA5	7.6413	0.5925	45.6437	1.27088e-05	0.00197345	0.605156	0.44012	EC_KO	EC_WT	EC_KO _vs_ EC_WT
727	ANTXR2	5.06774	1.36396	45.6084	1.28136e-05	0.00197878	0.21981	0.101796	EC_KO	EC_WT	EC_KO _vs_ EC_WT
728	ZNF69	3.24669	2.75465	40.4327	1.32762e-05	0.00203634	0.0773406	0.011976	EC_KO	EC_WT	EC_KO _vs_ EC_WT
729	CTSF	4.37893	1.83334	45.4707	1.33312e-05	0.00203634	0.17232	0.0538922	EC_KO	EC_WT	EC_KO _vs_ EC_WT
730	ITGB1	7.45265	-0.596389	44.9497	1.37611e-05	0.00209064	0.647218	0.736527	EC_KO	EC_WT	EC_KO _vs_ EC_WT
731	CD81	7.54604	0.634359	44.8131	1.39799e-05	0.00211246	0.784261	0.592814	EC_KO	EC_WT	EC_KO _vs_ EC_WT
732	PRODH2	5.47254	1.32796	44.5604	1.44209e-05	0.00216745	0.284939	0.116766	EC_KO	EC_WT	EC_KO _vs_ EC_WT
733	SFRP1	5.02754	1.84902	44.5273	1.46039e-05	0.00218328	0.179104	0.0778443	EC_KO	EC_WT	EC_KO _vs_ EC_WT
734	PLCL2	7.26518	-0.713558	44.2908	1.48542e-05	0.00220896	0.502035	0.622754	EC_KO	EC_WT	EC_KO _vs_ EC_WT
735	EMB	6.01945	-0.94581	44.1588	1.5086e-05	0.00223161	0.289009	0.449102	EC_KO	EC_WT	EC_KO _vs_ EC_WT
736	WWC1	5.79374	1.01514	44.0342	1.53168e-05	0.00225389	0.339213	0.179641	EC_KO	EC_WT	EC_KO _vs_ EC_WT
737	LINC02550	6.0957	1.48844	43.9529	1.54647e-05	0.00225729	0.36228	0.146707	EC_KO	EC_WT	EC_KO _vs_ EC_WT
738	HECW2	8.9004	0.482381	43.9266	1.55005e-05	0.00225729	0.924016	0.859281	EC_KO	EC_WT	EC_KO _vs_ EC_WT
739	KCNMB2	6.62182	1.16795	43.8236	1.56929e-05	0.00227354	0.320217	0.197605	EC_KO	EC_WT	EC_KO _vs_ EC_WT
740	AC019117.1	3.80194	2.60436	42.1894	1.61567e-05	0.00232872	0.0909091	0.0179641	EC_KO	EC_WT	EC_KO _vs_ EC_WT
741	MICOS10	7.11217	-0.578416	43.1576	1.69767e-05	0.00243443	0.56445	0.685629	EC_KO	EC_WT	EC_KO _vs_ EC_WT
742	PTPN13	6.33875	-0.911794	42.9827	1.73352e-05	0.00247321	0.302578	0.428144	EC_KO	EC_WT	EC_KO _vs_ EC_WT
743	TSPAN1	6.23103	-0.888525	42.8068	1.77041e-05	0.00251309	0.31886	0.48503	EC_KO	EC_WT	EC_KO _vs_ EC_WT
744	NPW	5.2776	2.88802	42.6306	1.85673e-05	0.00262238	0.151967	0.0359281	EC_KO	EC_WT	EC_KO _vs_ EC_WT
745	CAMK2N1	7.71784	0.642531	42.2004	1.90451e-05	0.00267641	0.792402	0.607784	EC_KO	EC_WT	EC_KO _vs_ EC_WT
746	ARHGAP20	5.26538	1.1616	42.1054	1.93039e-05	0.00269928	0.237449	0.113772	EC_KO	EC_WT	EC_KO _vs_ EC_WT
747	ZNF433-AS1	3.24664	2.75456	37.7252	1.94486e-05	0.00270114	0.0814111	0.011976	EC_KO	EC_WT	EC_KO _vs_ EC_WT
748	LRFN2	5.59583	-1.02133	41.9032	1.97498e-05	0.00270114	0.162822	0.308383	EC_KO	EC_WT	EC_KO _vs_ EC_WT
749	ATP5F1E	9.45404	-0.35533	41.8683	1.98292e-05	0.00270114	0.953867	0.982036	EC_KO	EC_WT	EC_KO _vs_ EC_WT
750	ADRA2A	6.20836	-0.749095	41.8588	1.9854e-05	0.00270114	0.275441	0.41018	EC_KO	EC_WT	EC_KO _vs_ EC_WT
751	MT1F	3.70218	-1.68484	41.851	1.99739e-05	0.00270114	0.0515604	0.131737	EC_KO	EC_WT	EC_KO _vs_ EC_WT
752	SFPQ	7.46842	0.608787	41.7901	2.00201e-05	0.00270114	0.767978	0.595808	EC_KO	EC_WT	EC_KO _vs_ EC_WT
753	AC019197.1	5.22493	-1.20035	41.7699	2.00762e-05	0.00270114	0.149254	0.230539	EC_KO	EC_WT	EC_KO _vs_ EC_WT
754	COX7A2	8.21602	-0.476352	41.763	2.0086e-05	0.00270114	0.7327	0.877246	EC_KO	EC_WT	EC_KO _vs_ EC_WT
755	TAGLN2	8.32813	-0.486118	41.6276	2.04212e-05	0.00273314	0.841248	0.883234	EC_KO	EC_WT	EC_KO _vs_ EC_WT
756	RPS27L	6.62901	-0.623298	41.475	2.08086e-05	0.00277178	0.412483	0.535928	EC_KO	EC_WT	EC_KO _vs_ EC_WT
757	CBLN1	5.88611	-0.798868	41.3759	2.10652e-05	0.00278012	0.257802	0.347305	EC_KO	EC_WT	EC_KO _vs_ EC_WT
758	TPST1	7.32807	0.753807	41.3407	2.11546e-05	0.00278012	0.664858	0.502994	EC_KO	EC_WT	EC_KO _vs_ EC_WT
759	LINC02381	5.77753	-0.856449	41.3259	2.1196e-05	0.00278012	0.275441	0.42515	EC_KO	EC_WT	EC_KO _vs_ EC_WT
760	LAMA1	4.86587	1.76941	41.3965	2.12668e-05	0.00278012	0.165536	0.0598802	EC_KO	EC_WT	EC_KO _vs_ EC_WT
761	CASR	3.31286	3.80403	34.0374	2.13811e-05	0.00278212	0.0502035	0.00598802	EC_KO	EC_WT	EC_KO _vs_ EC_WT
762	CALD1	4.90952	1.3441	41.1721	2.17128e-05	0.00281226	0.170963	0.0838323	EC_KO	EC_WT	EC_KO _vs_ EC_WT
763	UCHL1	7.27806	-0.615865	41.0325	2.19753e-05	0.0028332	0.56038	0.670659	EC_KO	EC_WT	EC_KO _vs_ EC_WT
764	ADGRG4	6.23213	0.952276	40.9922	2.20912e-05	0.00283514	0.297151	0.203593	EC_KO	EC_WT	EC_KO _vs_ EC_WT
765	MT-CO2	14.0738	0.234859	40.7516	2.27544e-05	0.00290697	1	1	EC_KO	EC_WT	EC_KO _vs_ EC_WT
766	MAP3K7CL	4.9762	1.47544	40.4778	2.36792e-05	0.00301143	0.233379	0.0898204	EC_KO	EC_WT	EC_KO _vs_ EC_WT
767	GCH1	8.4434	0.461592	40.1323	2.45903e-05	0.00311322	0.850746	0.793413	EC_KO	EC_WT	EC_KO _vs_ EC_WT
768	CYP51A1	7.88201	-0.538253	40.0946	2.47077e-05	0.00311406	0.731343	0.853293	EC_KO	EC_WT	EC_KO _vs_ EC_WT
769	ZNRF3	5.22238	1.17509	39.8569	2.55142e-05	0.00320135	0.265943	0.125749	EC_KO	EC_WT	EC_KO _vs_ EC_WT
770	DCDC1	5.73772	-0.920235	39.6515	2.61379e-05	0.00326503	0.206242	0.302395	EC_KO	EC_WT	EC_KO _vs_ EC_WT
771	FKBP5	5.05848	1.30998	39.4326	2.69668e-05	0.00334089	0.227951	0.101796	EC_KO	EC_WT	EC_KO _vs_ EC_WT
772	GAPDH	9.61941	0.360441	39.4006	2.69829e-05	0.00334089	0.982361	0.961078	EC_KO	EC_WT	EC_KO _vs_ EC_WT
773	RAPGEF5	6.41404	0.709367	39.2738	2.74294e-05	0.00338128	0.434193	0.308383	EC_KO	EC_WT	EC_KO _vs_ EC_WT
774	TFF3	7.07679	2.81468	39.1993	2.77109e-05	0.00338348	0.173677	0.0718563	EC_KO	EC_WT	EC_KO _vs_ EC_WT
775	WDR59	6.64952	0.65775	39.1769	2.7771e-05	0.00338348	0.540027	0.416168	EC_KO	EC_WT	EC_KO _vs_ EC_WT
776	GALNT17	6.7384	-0.832886	39.151	2.78612e-05	0.00338348	0.263229	0.329341	EC_KO	EC_WT	EC_KO _vs_ EC_WT
777	AC093791.2	6.89212	0.816374	39.1158	2.79892e-05	0.00338348	0.401628	0.290419	EC_KO	EC_WT	EC_KO _vs_ EC_WT
778	CLU	6.23543	1.06857	39.0984	2.80581e-05	0.00338348	0.284939	0.188623	EC_KO	EC_WT	EC_KO _vs_ EC_WT
779	CALM1	9.43692	-0.449802	39.0649	2.81696e-05	0.00338348	0.949796	0.979042	EC_KO	EC_WT	EC_KO _vs_ EC_WT
780	CUX2	6.56714	0.993271	38.9755	2.85015e-05	0.00339621	0.328358	0.287425	EC_KO	EC_WT	EC_KO _vs_ EC_WT
781	FNIP2	7.41672	0.557829	38.941	2.86239e-05	0.00339621	0.719132	0.598802	EC_KO	EC_WT	EC_KO _vs_ EC_WT
782	HIVEP1	5.93799	0.921177	38.9403	2.86383e-05	0.00339621	0.367707	0.236527	EC_KO	EC_WT	EC_KO _vs_ EC_WT
783	NR4A3	4.80003	1.51465	38.9604	2.87995e-05	0.00339621	0.145183	0.0598802	EC_KO	EC_WT	EC_KO _vs_ EC_WT
784	FOSB	3.88291	2.50001	38.1507	2.88797e-05	0.00339621	0.115332	0.0209581	EC_KO	EC_WT	EC_KO _vs_ EC_WT
785	ST6GAL1	7.44999	-0.490859	38.7804	2.92238e-05	0.00341327	0.591588	0.706587	EC_KO	EC_WT	EC_KO _vs_ EC_WT
786	ANOS1	5.2203	-1.06529	38.7507	2.93457e-05	0.00341327	0.127544	0.239521	EC_KO	EC_WT	EC_KO _vs_ EC_WT
787	REEP6	2.99887	3.41893	32.1906	2.93892e-05	0.00341327	0.0651289	0.00598802	EC_KO	EC_WT	EC_KO _vs_ EC_WT
788	AKAP12	5.35885	1.64284	38.6708	2.97354e-05	0.00343927	0.223881	0.0868263	EC_KO	EC_WT	EC_KO _vs_ EC_WT
789	ASIC2	7.29799	-0.833454	38.3612	3.08598e-05	0.0035547	0.355495	0.52994	EC_KO	EC_WT	EC_KO _vs_ EC_WT
790	KRT19	7.46	0.724751	37.9995	3.23566e-05	0.00369912	0.476255	0.452096	EC_KO	EC_WT	EC_KO _vs_ EC_WT
791	ZFHX3	8.14668	0.452826	37.9911	3.23915e-05	0.00369912	0.818182	0.760479	EC_KO	EC_WT	EC_KO _vs_ EC_WT
792	OCA2	4.47052	3.01104	37.565	3.25085e-05	0.00369912	0.122117	0.0179641	EC_KO	EC_WT	EC_KO _vs_ EC_WT
793	ATF4	6.01481	0.842601	37.8704	3.2921e-05	0.00372523	0.428765	0.254491	EC_KO	EC_WT	EC_KO _vs_ EC_WT
794	AC021504.1	7.71991	0.564125	37.8491	3.3003e-05	0.00372523	0.644505	0.517964	EC_KO	EC_WT	EC_KO _vs_ EC_WT
795	NEDD4L	6.74719	0.632904	37.7235	3.35578e-05	0.00377023	0.522388	0.389222	EC_KO	EC_WT	EC_KO _vs_ EC_WT
796	ADAMTSL1	5.56261	1.09754	37.6834	3.37661e-05	0.00377023	0.225237	0.158683	EC_KO	EC_WT	EC_KO _vs_ EC_WT
797	AMN	5.56462	1.15403	37.6753	3.38041e-05	0.00377023	0.328358	0.176647	EC_KO	EC_WT	EC_KO _vs_ EC_WT
798	ZFPM2	6.23313	1.19974	37.5437	3.43748e-05	0.00381873	0.39213	0.170659	EC_KO	EC_WT	EC_KO _vs_ EC_WT
799	EEF1G	8.87004	0.491532	37.2675	3.56475e-05	0.00394453	0.943012	0.907186	EC_KO	EC_WT	EC_KO _vs_ EC_WT
800	CANX	7.70537	-0.470726	37.2307	3.58237e-05	0.00394848	0.713704	0.799401	EC_KO	EC_WT	EC_KO _vs_ EC_WT
801	TTC29	7.8423	-0.506054	37.1114	3.63993e-05	0.00399624	0.497965	0.637725	EC_KO	EC_WT	EC_KO _vs_ EC_WT
802	SPPL3	7.67513	0.532961	36.9505	3.7193e-05	0.0040675	0.774763	0.646707	EC_KO	EC_WT	EC_KO _vs_ EC_WT
803	SQLE	7.19936	-0.535348	36.8598	3.76495e-05	0.00407799	0.563094	0.670659	EC_KO	EC_WT	EC_KO _vs_ EC_WT
804	ARIH1	8.02003	0.508245	36.8581	3.76578e-05	0.00407799	0.815468	0.736527	EC_KO	EC_WT	EC_KO _vs_ EC_WT
805	DAB1	8.48047	0.495965	36.8449	3.77243e-05	0.00407799	0.662144	0.610778	EC_KO	EC_WT	EC_KO _vs_ EC_WT
806	SH3D19	7.38672	0.569149	36.7802	3.80554e-05	0.00409802	0.652646	0.568862	EC_KO	EC_WT	EC_KO _vs_ EC_WT
807	PAPPA2	5.50874	-1.48119	36.6495	3.87403e-05	0.00415506	0.111262	0.155689	EC_KO	EC_WT	EC_KO _vs_ EC_WT
808	CACNA1A	10.2608	0.334892	36.6209	3.88807e-05	0.00415506	0.975577	0.982036	EC_KO	EC_WT	EC_KO _vs_ EC_WT
809	RABAC1	7.48134	-0.52661	36.5136	3.94508e-05	0.00420002	0.656716	0.727545	EC_KO	EC_WT	EC_KO _vs_ EC_WT
810	ZNF503	5.55994	1.04169	36.3618	4.0307e-05	0.00427498	0.295794	0.167665	EC_KO	EC_WT	EC_KO _vs_ EC_WT
811	ZNF322	5.97972	-0.712707	36.1502	4.14528e-05	0.00437997	0.317503	0.437126	EC_KO	EC_WT	EC_KO _vs_ EC_WT
812	ZNF10	6.64716	0.729524	35.9993	4.23168e-05	0.00443254	0.552239	0.401198	EC_KO	EC_WT	EC_KO _vs_ EC_WT
813	MCTP1	5.67558	1.29582	35.9664	4.2546e-05	0.00443254	0.255088	0.125749	EC_KO	EC_WT	EC_KO _vs_ EC_WT
814	MT-CO3	12.936	0.239894	35.9368	4.26753e-05	0.00443254	1	1	EC_KO	EC_WT	EC_KO _vs_ EC_WT
815	MAP3K8	3.79247	2.04616	35.7633	4.26862e-05	0.00443254	0.107191	0.0299401	EC_KO	EC_WT	EC_KO _vs_ EC_WT
816	SLC25A4	5.90952	-0.793811	35.9234	4.27591e-05	0.00443254	0.31479	0.443114	EC_KO	EC_WT	EC_KO _vs_ EC_WT
817	TFDP2	8.13286	0.427527	35.8992	4.28965e-05	0.00443254	0.824966	0.736527	EC_KO	EC_WT	EC_KO _vs_ EC_WT
818	RBP1	8.35058	-0.433017	35.6203	4.45744e-05	0.00458693	0.834464	0.901198	EC_KO	EC_WT	EC_KO _vs_ EC_WT
819	TRNP1	5.45877	0.962025	35.6041	4.47171e-05	0.00458693	0.308005	0.191617	EC_KO	EC_WT	EC_KO _vs_ EC_WT
820	FGF12	6.88357	0.666226	35.5227	4.51838e-05	0.00461795	0.552239	0.431138	EC_KO	EC_WT	EC_KO _vs_ EC_WT
821	FAM110B	5.45705	1.1861	35.4417	4.57471e-05	0.00465525	0.256445	0.137725	EC_KO	EC_WT	EC_KO _vs_ EC_WT
822	FLG-AS1	2.95633	4.25396	32.221	4.588e-05	0.00465525	0.0556309	0.00299401	EC_KO	EC_WT	EC_KO _vs_ EC_WT
823	KTN1	8.26489	-0.487387	35.342	4.63251e-05	0.00468257	0.838535	0.922156	EC_KO	EC_WT	EC_KO _vs_ EC_WT
824	ST18	7.89552	0.491434	35.3177	4.64825e-05	0.00468257	0.739484	0.625749	EC_KO	EC_WT	EC_KO _vs_ EC_WT
825	SPNS2	3.29884	2.49116	32.8325	4.82122e-05	0.00482398	0.0814111	0.0149701	EC_KO	EC_WT	EC_KO _vs_ EC_WT
826	CTNNA2	8.8529	0.493946	35.0527	4.82295e-05	0.00482398	0.791045	0.799401	EC_KO	EC_WT	EC_KO _vs_ EC_WT
827	C1QL1	9.18779	0.360966	34.935	4.90295e-05	0.0048866	0.94844	0.91018	EC_KO	EC_WT	EC_KO _vs_ EC_WT
828	TTR	10.5138	0.323037	34.8622	4.95326e-05	0.00491931	0.967436	0.94012	EC_KO	EC_WT	EC_KO _vs_ EC_WT
829	ARID3A	7.02046	0.68698	34.6963	5.07042e-05	0.00500304	0.666214	0.473054	EC_KO	EC_WT	EC_KO _vs_ EC_WT
830	GABRA2	4.77074	1.53473	34.7535	5.07317e-05	0.00500304	0.17232	0.0688623	EC_KO	EC_WT	EC_KO _vs_ EC_WT
831	KCNK17	6.96571	-0.602039	34.5959	5.14252e-05	0.00505369	0.453189	0.58982	EC_KO	EC_WT	EC_KO _vs_ EC_WT
832	RORA	9.51211	0.348433	34.4978	5.21404e-05	0.00510612	0.888738	0.793413	EC_KO	EC_WT	EC_KO _vs_ EC_WT
833	GP1BB	4.02451	1.68904	34.5353	5.30135e-05	0.00516597	0.137042	0.0449102	EC_KO	EC_WT	EC_KO _vs_ EC_WT
834	KCNN2	4.34297	2.42769	34.3957	5.3249e-05	0.00516597	0.119403	0.0299401	EC_KO	EC_WT	EC_KO _vs_ EC_WT
835	RALGPS1	7.45113	0.506661	34.3335	5.33697e-05	0.00516597	0.723202	0.58982	EC_KO	EC_WT	EC_KO _vs_ EC_WT
836	ROS1	4.68698	1.31709	34.3596	5.35487e-05	0.00516597	0.170963	0.0748503	EC_KO	EC_WT	EC_KO _vs_ EC_WT
837	KCTD12	8.72079	0.379614	34.2715	5.38403e-05	0.00516597	0.80597	0.718563	EC_KO	EC_WT	EC_KO _vs_ EC_WT
838	LMO7	5.42839	1.14936	34.2782	5.38544e-05	0.00516597	0.289009	0.152695	EC_KO	EC_WT	EC_KO _vs_ EC_WT
839	GATA4	6.97412	0.688423	34.2381	5.41003e-05	0.00517192	0.597015	0.467066	EC_KO	EC_WT	EC_KO _vs_ EC_WT
840	PLPPR1	6.00142	0.789781	33.9284	5.65569e-05	0.00538843	0.310719	0.218563	EC_KO	EC_WT	EC_KO _vs_ EC_WT
841	CDRT4	5.75517	0.836064	33.8085	5.75475e-05	0.00544418	0.329715	0.230539	EC_KO	EC_WT	EC_KO _vs_ EC_WT
842	TBL1XR1	7.37399	0.607444	33.7924	5.76549e-05	0.00544418	0.672999	0.586826	EC_KO	EC_WT	EC_KO _vs_ EC_WT
843	ATP6V0B	7.67053	-0.489282	33.7687	5.78499e-05	0.00544418	0.698779	0.802395	EC_KO	EC_WT	EC_KO _vs_ EC_WT
844	CTSD	6.35526	0.923256	33.7593	5.79394e-05	0.00544418	0.525102	0.305389	EC_KO	EC_WT	EC_KO _vs_ EC_WT
845	CD96	4.46156	-2.28858	33.7375	5.82053e-05	0.00544418	0.036635	0.107784	EC_KO	EC_WT	EC_KO _vs_ EC_WT
846	LINC02388	4.98202	2.93249	33.8445	5.83042e-05	0.00544418	0.118046	0.0149701	EC_KO	EC_WT	EC_KO _vs_ EC_WT
847	MGAT3	3.94225	-1.36095	33.6881	5.86626e-05	0.00545951	0.0705563	0.161677	EC_KO	EC_WT	EC_KO _vs_ EC_WT
848	DYNC1I1	7.075	0.690829	33.5778	5.94644e-05	0.00550539	0.529172	0.404192	EC_KO	EC_WT	EC_KO _vs_ EC_WT
849	KHDRBS2	8.05382	0.552102	33.5678	5.95474e-05	0.00550539	0.748982	0.685629	EC_KO	EC_WT	EC_KO _vs_ EC_WT
850	QKI	6.78368	0.743018	33.5341	5.98432e-05	0.0055146	0.504749	0.386228	EC_KO	EC_WT	EC_KO _vs_ EC_WT
851	ONECUT3	6.75396	1.75842	33.3332	6.16205e-05	0.00565982	0.312076	0.170659	EC_KO	EC_WT	EC_KO _vs_ EC_WT
852	BSG	7.06976	0.63573	33.2625	6.2241e-05	0.00569819	0.68114	0.526946	EC_KO	EC_WT	EC_KO _vs_ EC_WT
853	DCTN3	6.48581	-0.700409	33.1607	6.31679e-05	0.00575321	0.420624	0.592814	EC_KO	EC_WT	EC_KO _vs_ EC_WT
854	NRG1	9.39136	0.604221	33.1513	6.32513e-05	0.00575321	0.751696	0.670659	EC_KO	EC_WT	EC_KO _vs_ EC_WT
855	LINC01578	6.3214	0.738561	33.0816	6.39095e-05	0.00579432	0.518318	0.332335	EC_KO	EC_WT	EC_KO _vs_ EC_WT
856	SCGN	9.52274	0.32772	33.0285	6.43943e-05	0.0058195	0.989145	0.94012	EC_KO	EC_WT	EC_KO _vs_ EC_WT
857	KCNMA1	9.38031	-0.372697	32.9254	6.53723e-05	0.00588895	0.871099	0.961078	EC_KO	EC_WT	EC_KO _vs_ EC_WT
858	PITX2	3.20828	7.02781	38.0829	6.59249e-05	0.00591977	0.063772	0	EC_KO	EC_WT	EC_KO _vs_ EC_WT
859	AC008568.1	3.65383	-2.22663	32.8421	6.66856e-05	0.00595224	0.0203528	0.11976	EC_KO	EC_WT	EC_KO _vs_ EC_WT
860	ACOT11	5.17326	1.18319	32.8006	6.67101e-05	0.00595224	0.260516	0.131737	EC_KO	EC_WT	EC_KO _vs_ EC_WT
861	LINC00200	3.08657	-2.08778	32.8657	6.73432e-05	0.00598971	0.0284939	0.10479	EC_KO	EC_WT	EC_KO _vs_ EC_WT
862	MT-ND5	10.8292	-0.302771	32.6809	6.77601e-05	0.00599067	0.994573	0.994012	EC_KO	EC_WT	EC_KO _vs_ EC_WT
863	MAML2	8.1159	0.461059	32.679	6.77803e-05	0.00599067	0.717775	0.640719	EC_KO	EC_WT	EC_KO _vs_ EC_WT
864	ZNF331	5.23157	1.11799	32.41	7.06375e-05	0.00622363	0.253731	0.140719	EC_KO	EC_WT	EC_KO _vs_ EC_WT
865	AL390783.1	3.99795	-1.37862	32.3851	7.09336e-05	0.00623019	0.0719132	0.170659	EC_KO	EC_WT	EC_KO _vs_ EC_WT
866	PRSS3	4.25643	1.77506	32.4149	7.20253e-05	0.00630636	0.151967	0.0359281	EC_KO	EC_WT	EC_KO _vs_ EC_WT
867	GSTA1	4.39033	1.44528	32.3181	7.2549e-05	0.0063325	0.0664858	0.0688623	EC_KO	EC_WT	EC_KO _vs_ EC_WT
868	CHD5	3.22977	2.40397	29.9945	7.60325e-05	0.00661372	0.0624152	0.0149701	EC_KO	EC_WT	EC_KO _vs_ EC_WT
869	VWA5B2	7.43866	0.487971	31.8604	7.6545e-05	0.00661372	0.759837	0.637725	EC_KO	EC_WT	EC_KO _vs_ EC_WT
870	TENM4	7.41156	0.64367	31.8536	7.66231e-05	0.00661372	0.636364	0.48503	EC_KO	EC_WT	EC_KO _vs_ EC_WT
871	NDUFB2	8.02592	-0.479877	31.8458	7.67121e-05	0.00661372	0.723202	0.844311	EC_KO	EC_WT	EC_KO _vs_ EC_WT
872	EPB41L3	8.21906	0.538285	31.7112	7.82784e-05	0.00672811	0.791045	0.715569	EC_KO	EC_WT	EC_KO _vs_ EC_WT
873	LINC01937	2.97815	3.39285	26.8141	7.9966e-05	0.00685221	0.063772	0.00598802	EC_KO	EC_WT	EC_KO _vs_ EC_WT
874	PRKD1	7.57964	0.616357	31.4852	8.09941e-05	0.00691921	0.56445	0.443114	EC_KO	EC_WT	EC_KO _vs_ EC_WT
875	SOX2	3.55232	-2.05672	31.4942	8.1509e-05	0.0069421	0.0339213	0.122754	EC_KO	EC_WT	EC_KO _vs_ EC_WT
876	AGFG1	6.96296	0.57999	31.3523	8.2644e-05	0.00700324	0.636364	0.47006	EC_KO	EC_WT	EC_KO _vs_ EC_WT
877	PELI2	7.84044	0.534221	31.3446	8.27372e-05	0.00700324	0.734057	0.649701	EC_KO	EC_WT	EC_KO _vs_ EC_WT
878	ALG2	5.49667	-0.801001	31.327	8.29744e-05	0.00700324	0.240163	0.335329	EC_KO	EC_WT	EC_KO _vs_ EC_WT
879	LINC02050	2.9353	3.33872	26.5605	8.41033e-05	0.00707727	0.0664858	0.00598802	EC_KO	EC_WT	EC_KO _vs_ EC_WT
880	RPSA	8.9281	0.386273	31.2094	8.44536e-05	0.00707831	0.934871	0.92515	EC_KO	EC_WT	EC_KO _vs_ EC_WT
881	CYBA	6.57461	0.717139	31.1973	8.46194e-05	0.00707831	0.510176	0.338323	EC_KO	EC_WT	EC_KO _vs_ EC_WT
882	FUT8	6.7017	-0.586857	31.1289	8.54993e-05	0.00713069	0.398915	0.511976	EC_KO	EC_WT	EC_KO _vs_ EC_WT
883	STIM2	6.57926	0.67854	31.004	8.71518e-05	0.00724701	0.492537	0.353293	EC_KO	EC_WT	EC_KO _vs_ EC_WT
884	LHX1-DT	2.52853	-2.78927	30.6922	8.81913e-05	0.00731181	0.0122117	0.0718563	EC_KO	EC_WT	EC_KO _vs_ EC_WT
885	TTLL10	4.44119	-1.26779	30.7356	9.08888e-05	0.00751329	0.107191	0.218563	EC_KO	EC_WT	EC_KO _vs_ EC_WT
886	TRPS1	7.93736	-0.484797	30.7088	9.11812e-05	0.00751537	0.700136	0.760479	EC_KO	EC_WT	EC_KO _vs_ EC_WT
887	ANAPC11	7.30062	-0.50061	30.6357	9.22161e-05	0.00755595	0.618725	0.736527	EC_KO	EC_WT	EC_KO _vs_ EC_WT
888	JADE3	5.54556	0.945887	30.6321	9.23307e-05	0.00755595	0.317503	0.176647	EC_KO	EC_WT	EC_KO _vs_ EC_WT
889	TRPC1	6.66402	-0.591786	30.6173	9.24801e-05	0.00755595	0.43555	0.55988	EC_KO	EC_WT	EC_KO _vs_ EC_WT
890	SSBP2	7.88185	0.422734	30.4148	9.54209e-05	0.00777362	0.751696	0.670659	EC_KO	EC_WT	EC_KO _vs_ EC_WT
891	UBE2E2	7.73917	0.513622	30.3256	9.67504e-05	0.00785542	0.712347	0.598802	EC_KO	EC_WT	EC_KO _vs_ EC_WT
892	C1QTNF4	3.97347	1.62463	30.4362	9.69839e-05	0.00785542	0.128901	0.0419162	EC_KO	EC_WT	EC_KO _vs_ EC_WT
893	LMO4	4.42897	2.40584	30.2242	9.95491e-05	0.00802643	0.135685	0.0329341	EC_KO	EC_WT	EC_KO _vs_ EC_WT
894	RABGAP1	7.4675	0.472925	30.1351	9.96664e-05	0.00802643	0.7327	0.610778	EC_KO	EC_WT	EC_KO _vs_ EC_WT
895	RGS6	6.26523	1.27618	30.1074	0.000100127	0.0080405	0.223881	0.155689	EC_KO	EC_WT	EC_KO _vs_ EC_WT
896	PDE4B	5.69149	0.792541	30.011	0.000101663	0.0081307	0.181818	0.125749	EC_KO	EC_WT	EC_KO _vs_ EC_WT
897	PKIB	8.89638	0.332238	29.9976	0.000101829	0.0081307	0.937585	0.907186	EC_KO	EC_WT	EC_KO _vs_ EC_WT
898	DYNLL1	8.80075	-0.363406	29.8705	0.00010388	0.00827093	0.856174	0.946108	EC_KO	EC_WT	EC_KO _vs_ EC_WT
899	NTM	7.54112	0.547768	29.815	0.000104793	0.00830583	0.458616	0.39521	EC_KO	EC_WT	EC_KO _vs_ EC_WT
900	AC009262.1	4.56771	1.33859	29.861	0.000104909	0.00830583	0.162822	0.0718563	EC_KO	EC_WT	EC_KO _vs_ EC_WT
901	CPNE4	6.76021	0.730644	29.7257	0.000106285	0.0083731	0.424695	0.299401	EC_KO	EC_WT	EC_KO _vs_ EC_WT
902	DCLK1	4.57873	-1.23245	29.7254	0.000106354	0.0083731	0.0800543	0.143713	EC_KO	EC_WT	EC_KO _vs_ EC_WT
903	UQCRH	8.08023	-0.382609	29.6577	0.000107422	0.00843353	0.746269	0.850299	EC_KO	EC_WT	EC_KO _vs_ EC_WT
904	DMKN	6.54658	-0.621999	29.6368	0.000107781	0.00843817	0.41791	0.54491	EC_KO	EC_WT	EC_KO _vs_ EC_WT
905	LINC01006	5.02968	1.27349	29.5072	0.00011031	0.00861215	0.255088	0.113772	EC_KO	EC_WT	EC_KO _vs_ EC_WT
906	PRKAR1B	6.35009	0.620294	29.3946	0.00011201	0.00872068	0.473541	0.335329	EC_KO	EC_WT	EC_KO _vs_ EC_WT
907	COX17	7.31176	-0.563256	29.3167	0.000113394	0.00880401	0.595658	0.751497	EC_KO	EC_WT	EC_KO _vs_ EC_WT
908	NLK	7.93489	0.432347	29.2332	0.000114912	0.00889728	0.770692	0.700599	EC_KO	EC_WT	EC_KO _vs_ EC_WT
909	MT2A	2.92185	-3.59739	28.6676	0.000117219	0.00904005	0.00949796	0.0628743	EC_KO	EC_WT	EC_KO _vs_ EC_WT
910	EPB41L1	7.14491	0.613485	29.0994	0.000117399	0.00904005	0.592944	0.502994	EC_KO	EC_WT	EC_KO _vs_ EC_WT
911	IGSF21	3.97525	-1.33386	29.0106	0.000119309	0.00915864	0.0583446	0.140719	EC_KO	EC_WT	EC_KO _vs_ EC_WT
912	LINC01091	6.25908	0.778688	28.9849	0.000119591	0.00915864	0.354138	0.248503	EC_KO	EC_WT	EC_KO _vs_ EC_WT
913	CDHR2	3.76925	1.86683	28.8636	0.000121396	0.00925703	0.103121	0.0329341	EC_KO	EC_WT	EC_KO _vs_ EC_WT
914	FOXN3	8.58838	0.365791	28.8835	0.000121534	0.00925703	0.886024	0.859281	EC_KO	EC_WT	EC_KO _vs_ EC_WT
915	NCOA1	7.74133	0.546527	28.8453	0.000122286	0.0092891	0.795115	0.673653	EC_KO	EC_WT	EC_KO _vs_ EC_WT
916	NFATC4	5.32762	0.958666	28.7653	0.000123991	0.00939324	0.291723	0.158683	EC_KO	EC_WT	EC_KO _vs_ EC_WT
917	PTPRM	7.88219	-0.576896	28.6424	0.000126359	0.00954693	0.571235	0.703593	EC_KO	EC_WT	EC_KO _vs_ EC_WT
918	TCF7L2	6.75825	0.571129	28.6103	0.000127028	0.0095717	0.515604	0.38024	EC_KO	EC_WT	EC_KO _vs_ EC_WT
919	SOX6	5.10065	1.12664	28.5847	0.000127779	0.00960253	0.187246	0.0958084	EC_KO	EC_WT	EC_KO _vs_ EC_WT
920	DYRK1A	7.603	0.461446	28.5569	0.000128124	0.0096028	0.743555	0.637725	EC_KO	EC_WT	EC_KO _vs_ EC_WT
921	CBX4	4.90217	1.43208	28.4417	0.000131134	0.00980223	0.240163	0.0928144	EC_KO	EC_WT	EC_KO _vs_ EC_WT
922	NR2F1	3.51885	-1.72168	28.4263	0.000131603	0.00981126	0.0393487	0.107784	EC_KO	EC_WT	EC_KO _vs_ EC_WT
923	HINT2	6.07027	-0.642904	28.3644	0.000132209	0.00983036	0.34464	0.437126	EC_KO	EC_WT	EC_KO _vs_ EC_WT
924	GRIK3	6.25022	-0.850428	28.2707	0.00013424	0.00995504	0.283582	0.404192	EC_KO	EC_WT	EC_KO _vs_ EC_WT
925	NAT8L	4.68629	1.37199	28.2486	0.000135601	0.0100295	0.213026	0.0808383	EC_KO	EC_WT	EC_KO _vs_ EC_WT
926	PKM	7.76118	0.450959	27.9143	0.000142322	0.010499	0.822252	0.736527	EC_KO	EC_WT	EC_KO _vs_ EC_WT
927	CENPB	4.85006	1.22155	27.9066	0.000142999	0.0105213	0.232022	0.101796	EC_KO	EC_WT	EC_KO _vs_ EC_WT
928	HNF4G	8.51966	0.495563	27.8367	0.000144156	0.0105787	0.887381	0.832335	EC_KO	EC_WT	EC_KO _vs_ EC_WT
929	LDLRAP1	5.04624	-0.936944	27.7528	0.00014622	0.0107022	0.170963	0.278443	EC_KO	EC_WT	EC_KO _vs_ EC_WT
930	KLK10	1.66327	-4.44377	25.6032	0.000147648	0.0107787	0.00135685	0.0359281	EC_KO	EC_WT	EC_KO _vs_ EC_WT
931	DBI	8.02103	-0.468424	27.6649	0.000148317	0.0107994	0.704206	0.799401	EC_KO	EC_WT	EC_KO _vs_ EC_WT
932	MT-CO1	13.642	0.21215	27.5994	0.000149937	0.0108097	1	1	EC_KO	EC_WT	EC_KO _vs_ EC_WT
933	CLDN4	5.69802	1.02502	27.6018	0.00014996	0.0108097	0.316147	0.176647	EC_KO	EC_WT	EC_KO _vs_ EC_WT
934	COX7B	7.24169	-0.463139	27.5916	0.000150136	0.0108097	0.578019	0.691617	EC_KO	EC_WT	EC_KO _vs_ EC_WT
935	PDCD5	6.2017	-0.630766	27.5613	0.000150901	0.0108097	0.359566	0.476048	EC_KO	EC_WT	EC_KO _vs_ EC_WT
936	SEMA6A	6.4626	0.839069	27.5568	0.000151026	0.0108097	0.474898	0.293413	EC_KO	EC_WT	EC_KO _vs_ EC_WT
937	PCBP4	6.34447	0.612207	27.553	0.00015112	0.0108097	0.497965	0.344311	EC_KO	EC_WT	EC_KO _vs_ EC_WT
938	PTPRK	7.14107	0.600079	27.5512	0.00015115	0.0108097	0.588874	0.443114	EC_KO	EC_WT	EC_KO _vs_ EC_WT
939	RPL13A	10.2544	0.298677	27.4764	0.000153039	0.010917	0.991859	0.994012	EC_KO	EC_WT	EC_KO _vs_ EC_WT
940	APOM	4.7139	1.64549	27.4883	0.000154181	0.0109457	0.177748	0.0718563	EC_KO	EC_WT	EC_KO _vs_ EC_WT
941	ZFAND3	8.95948	0.367723	27.4304	0.000154219	0.0109457	0.929444	0.904192	EC_KO	EC_WT	EC_KO _vs_ EC_WT
942	RAD50	6.22451	-0.611046	27.3716	0.000155752	0.0110266	0.374491	0.497006	EC_KO	EC_WT	EC_KO _vs_ EC_WT
943	CACNA2D1	9.88247	0.337952	27.3087	0.00015739	0.0111146	0.968792	0.961078	EC_KO	EC_WT	EC_KO _vs_ EC_WT
944	C9orf135	4.76492	-1.04617	27.2585	0.000158797	0.011182	0.12483	0.209581	EC_KO	EC_WT	EC_KO _vs_ EC_WT
945	HMGCS1	8.53311	0.46177	27.2335	0.000159387	0.011182	0.75848	0.712575	EC_KO	EC_WT	EC_KO _vs_ EC_WT
946	RAB30-DT	5.27618	-0.81338	27.2202	0.000159783	0.011182	0.202171	0.317365	EC_KO	EC_WT	EC_KO _vs_ EC_WT
947	AC105411.1	5.8838	1.17596	27.2159	0.000159935	0.011182	0.246947	0.155689	EC_KO	EC_WT	EC_KO _vs_ EC_WT
948	AC114291.1	2.8227	3.19441	23.4442	0.0001604	0.0111866	0.0597015	0.00598802	EC_KO	EC_WT	EC_KO _vs_ EC_WT
949	EPSTI1	6.94076	0.746095	27.0364	0.000164772	0.0114628	0.521031	0.377246	EC_KO	EC_WT	EC_KO _vs_ EC_WT
950	SIK2	7.52455	0.450648	27.0216	0.000165176	0.0114628	0.675712	0.57485	EC_KO	EC_WT	EC_KO _vs_ EC_WT
951	CLINT1	7.43864	-0.557145	26.9942	0.000165941	0.0114761	0.649932	0.775449	EC_KO	EC_WT	EC_KO _vs_ EC_WT
952	DOCK1	6.16053	0.92049	26.9799	0.000166378	0.0114761	0.367707	0.218563	EC_KO	EC_WT	EC_KO _vs_ EC_WT
953	CST1	3.49958	3.47235	23.9784	0.000166593	0.0114761	0.0312076	0.00299401	EC_KO	EC_WT	EC_KO _vs_ EC_WT
954	SLC6A19	3.81681	1.92622	26.9285	0.000167105	0.0114793	0.107191	0.0329341	EC_KO	EC_WT	EC_KO _vs_ EC_WT
955	NR4A1	5.13503	2.03434	26.9848	0.000167456	0.0114793	0.229308	0.0718563	EC_KO	EC_WT	EC_KO _vs_ EC_WT
956	GRM7-AS3	3.42663	-1.83521	26.8992	0.000169838	0.0116143	0.0379919	0.128743	EC_KO	EC_WT	EC_KO _vs_ EC_WT
957	TBX3	4.86874	1.10968	26.8334	0.000170973	0.0116635	0.195387	0.10479	EC_KO	EC_WT	EC_KO _vs_ EC_WT
958	PLEKHG6	4.76737	1.31273	26.7517	0.000173704	0.0118053	0.234735	0.0928144	EC_KO	EC_WT	EC_KO _vs_ EC_WT
959	PIR	3.34173	-1.59887	26.761	0.000173891	0.0118053	0.036635	0.110778	EC_KO	EC_WT	EC_KO _vs_ EC_WT
960	BTBD9	8.137	0.455813	26.6864	0.000174827	0.0118402	0.793758	0.754491	EC_KO	EC_WT	EC_KO _vs_ EC_WT
961	NR5A2	2.91354	3.31109	23.0188	0.00017585	0.0118809	0.0556309	0.00598802	EC_KO	EC_WT	EC_KO _vs_ EC_WT
962	PCED1B	5.79657	0.933016	26.6356	0.000176415	0.0118905	0.298507	0.155689	EC_KO	EC_WT	EC_KO _vs_ EC_WT
963	PCDHB5	3.21136	2.71052	24.433	0.000180612	0.0121442	0.0841248	0.011976	EC_KO	EC_WT	EC_KO _vs_ EC_WT
964	AL133346.1	5.08031	1.1765	26.488	0.00018119	0.012154	0.187246	0.101796	EC_KO	EC_WT	EC_KO _vs_ EC_WT
965	AC097515.1	3.17378	3.63553	22.8597	0.000181999	0.0121669	0.07327	0.00598802	EC_KO	EC_WT	EC_KO _vs_ EC_WT
966	CRTAC1	3.34635	3.2883	23.534	0.000182661	0.0121669	0.0597015	0.00898204	EC_KO	EC_WT	EC_KO _vs_ EC_WT
967	LGALS2	6.40556	0.934948	26.43	0.000182681	0.0121669	0.440977	0.278443	EC_KO	EC_WT	EC_KO _vs_ EC_WT
968	CLDN5	1.99647	-2.86265	25.0695	0.000183723	0.0122074	0.00678426	0.0479042	EC_KO	EC_WT	EC_KO _vs_ EC_WT
969	MARCH1	8.33211	0.73714	26.3336	0.000185698	0.0123095	0.518318	0.458084	EC_KO	EC_WT	EC_KO _vs_ EC_WT
970	ADAMTS19	5.68245	0.981489	26.3024	0.000186789	0.012341	0.301221	0.182635	EC_KO	EC_WT	EC_KO _vs_ EC_WT
971	TNRC6A	7.92688	0.381997	26.2889	0.000187132	0.012341	0.843962	0.754491	EC_KO	EC_WT	EC_KO _vs_ EC_WT
972	PRDM16	7.22661	-0.484699	26.2778	0.000187491	0.012341	0.573948	0.649701	EC_KO	EC_WT	EC_KO _vs_ EC_WT
973	YIF1A	5.99654	-0.656858	26.2582	0.000188137	0.0123546	0.336499	0.452096	EC_KO	EC_WT	EC_KO _vs_ EC_WT
974	PRICKLE1	6.06795	0.666443	26.1911	0.000190346	0.0124429	0.301221	0.206587	EC_KO	EC_WT	EC_KO _vs_ EC_WT
975	APOC1	6.83627	-0.471713	26.1895	0.000190366	0.0124429	0.430122	0.508982	EC_KO	EC_WT	EC_KO _vs_ EC_WT
976	DPYD	7.86499	0.506785	26.1472	0.000191756	0.0125046	0.628223	0.556886	EC_KO	EC_WT	EC_KO _vs_ EC_WT
977	MRPS16	5.93529	-0.6148	26.096	0.000193476	0.0125876	0.320217	0.404192	EC_KO	EC_WT	EC_KO _vs_ EC_WT
978	GALNT18	4.75488	-1.37942	26.0719	0.00019436	0.0126159	0.0990502	0.227545	EC_KO	EC_WT	EC_KO _vs_ EC_WT
979	LINC02693	2.79834	4.05541	24.1069	0.000194896	0.0126215	0.0597015	0.00299401	EC_KO	EC_WT	EC_KO _vs_ EC_WT
980	TMEM181	7.04331	0.519616	26.0155	0.000196179	0.0126754	0.614654	0.511976	EC_KO	EC_WT	EC_KO _vs_ EC_WT
981	AC093879.1	3.72734	-1.55857	25.9799	0.000197979	0.0127624	0.0515604	0.134731	EC_KO	EC_WT	EC_KO _vs_ EC_WT
982	RABGEF1	7.38559	0.462839	25.9129	0.000199698	0.0128216	0.693351	0.622754	EC_KO	EC_WT	EC_KO _vs_ EC_WT
983	MRPL34	5.95551	-0.669022	25.9101	0.000199809	0.0128216	0.305292	0.452096	EC_KO	EC_WT	EC_KO _vs_ EC_WT
984	PDK3	5.77871	1.39935	25.8944	0.000200483	0.0128355	0.240163	0.146707	EC_KO	EC_WT	EC_KO _vs_ EC_WT
985	SNAP25	8.08759	0.524014	25.8693	0.000201215	0.0128531	0.826323	0.766467	EC_KO	EC_WT	EC_KO _vs_ EC_WT
986	UBL5	8.01511	-0.454351	25.8246	0.000202786	0.0129022	0.72863	0.838323	EC_KO	EC_WT	EC_KO _vs_ EC_WT
987	AC074237.1	3.83877	2.26661	25.6095	0.000202902	0.0129022	0.0705563	0.0179641	EC_KO	EC_WT	EC_KO _vs_ EC_WT
988	FMNL2	9.4843	0.295968	25.7641	0.000204934	0.013002	0.943012	0.961078	EC_KO	EC_WT	EC_KO _vs_ EC_WT
989	HSH2D	3.17627	2.33563	24.3918	0.000205819	0.0130287	0.0719132	0.0149701	EC_KO	EC_WT	EC_KO _vs_ EC_WT
990	SLC16A7	6.2112	0.771647	25.7218	0.000206489	0.0130417	0.381275	0.233533	EC_KO	EC_WT	EC_KO _vs_ EC_WT
991	NRXN1	8.61686	0.425232	25.6739	0.000208188	0.0130993	0.824966	0.754491	EC_KO	EC_WT	EC_KO _vs_ EC_WT
992	CCL28	3.26448	2.44797	24.3276	0.000208333	0.0130993	0.0800543	0.0149701	EC_KO	EC_WT	EC_KO _vs_ EC_WT
993	MLLT11	6.19592	-0.66313	25.6557	0.000208865	0.0131024	0.345997	0.44012	EC_KO	EC_WT	EC_KO _vs_ EC_WT
994	PNPO	2.71867	-1.85777	25.7887	0.000209315	0.0131024	0.0217096	0.0778443	EC_KO	EC_WT	EC_KO _vs_ EC_WT
995	COL2A1	3.1743	3.63613	22.1916	0.00021093	0.0131742	0.0488467	0.00598802	EC_KO	EC_WT	EC_KO _vs_ EC_WT
996	CKB	7.28797	0.520222	25.5369	0.000213249	0.0132799	0.569878	0.565868	EC_KO	EC_WT	EC_KO _vs_ EC_WT
997	LINC01422	2.75164	2.53246	22.7954	0.000213568	0.0132799	0.0474898	0.00898204	EC_KO	EC_WT	EC_KO _vs_ EC_WT
998	KCNQ5	3.65177	-2.02462	25.4561	0.000217349	0.0134852	0.027137	0.0658683	EC_KO	EC_WT	EC_KO _vs_ EC_WT
999	AC092691.1	7.16814	0.76686	25.3973	0.000218551	0.0135299	0.378562	0.314371	EC_KO	EC_WT	EC_KO _vs_ EC_WT
1000	CDKN1C	7.05469	0.621736	25.3649	0.000219802	0.0135775	0.526459	0.42515	EC_KO	EC_WT	EC_KO _vs_ EC_WT
1001	MDK	8.17058	0.4461	25.3379	0.000220844	0.0136119	0.617368	0.691617	EC_KO	EC_WT	EC_KO _vs_ EC_WT
1002	EHBP1L1	5.35181	-0.843188	25.2608	0.000223916	0.0137431	0.203528	0.281437	EC_KO	EC_WT	EC_KO _vs_ EC_WT
1003	SPCS1	7.11881	-0.479374	25.2473	0.000224409	0.0137431	0.544098	0.649701	EC_KO	EC_WT	EC_KO _vs_ EC_WT
1004	HSPA8	8.73364	-0.37923	25.2465	0.000224439	0.0137431	0.888738	0.92515	EC_KO	EC_WT	EC_KO _vs_ EC_WT
1005	RABL6	7.27945	0.468295	25.2089	0.000225943	0.0138051	0.717775	0.586826	EC_KO	EC_WT	EC_KO _vs_ EC_WT
1006	TLE5	7.9969	0.416372	25.1215	0.000229466	0.01399	0.873813	0.775449	EC_KO	EC_WT	EC_KO _vs_ EC_WT
1007	CAMSAP3	5.35718	0.882639	24.9929	0.000234943	0.0142929	0.297151	0.179641	EC_KO	EC_WT	EC_KO _vs_ EC_WT
1008	TIMP2	5.30971	1.02596	24.9797	0.000235548	0.0142988	0.286296	0.134731	EC_KO	EC_WT	EC_KO _vs_ EC_WT
1009	SLC12A2	5.38661	-0.758421	24.9548	0.000236417	0.0143205	0.214383	0.311377	EC_KO	EC_WT	EC_KO _vs_ EC_WT
1010	LINC00342	6.27024	-0.56989	24.9088	0.000238331	0.0143893	0.379919	0.461078	EC_KO	EC_WT	EC_KO _vs_ EC_WT
1011	PSMA7	7.58823	-0.440179	24.9028	0.000238576	0.0143893	0.690638	0.745509	EC_KO	EC_WT	EC_KO _vs_ EC_WT
1012	FBXW7	7.80688	0.414107	24.8012	0.000242951	0.0145487	0.743555	0.688623	EC_KO	EC_WT	EC_KO _vs_ EC_WT
1013	EPHA5	1.95355	-3.15066	23.0076	0.000243172	0.0145487	0.00542741	0.0329341	EC_KO	EC_WT	EC_KO _vs_ EC_WT
1014	PPP1R13B	6.22355	0.616404	24.791	0.000243427	0.0145487	0.43962	0.302395	EC_KO	EC_WT	EC_KO _vs_ EC_WT
1015	STARD10	8.43404	0.374565	24.7861	0.000243605	0.0145487	0.902307	0.841317	EC_KO	EC_WT	EC_KO _vs_ EC_WT
1016	LIN7A	6.15499	0.770945	24.7824	0.000243808	0.0145487	0.356852	0.263473	EC_KO	EC_WT	EC_KO _vs_ EC_WT
1017	SLC16A10	5.21554	0.840076	24.7565	0.000245116	0.0145959	0.238806	0.137725	EC_KO	EC_WT	EC_KO _vs_ EC_WT
1018	ERLEC1	6.00094	-0.648217	24.7247	0.000246322	0.0146366	0.31886	0.419162	EC_KO	EC_WT	EC_KO _vs_ EC_WT
1019	SPOCK2	5.0128	-0.885493	24.7072	0.000247154	0.0146551	0.160109	0.278443	EC_KO	EC_WT	EC_KO _vs_ EC_WT
1020	CASK	7.47161	0.513967	24.6847	0.000248081	0.0146594	0.690638	0.550898	EC_KO	EC_WT	EC_KO _vs_ EC_WT
1021	UQCC2	6.60708	-0.544987	24.6806	0.00024827	0.0146594	0.440977	0.550898	EC_KO	EC_WT	EC_KO _vs_ EC_WT
1022	LINC01494	2.62098	3.82571	22.8244	0.000252232	0.0148512	0.0474898	0.00299401	EC_KO	EC_WT	EC_KO _vs_ EC_WT
1023	CERK	5.69426	-0.690129	24.5854	0.000252575	0.0148512	0.275441	0.39521	EC_KO	EC_WT	EC_KO _vs_ EC_WT
1024	ZDHHC11	2.75125	2.53205	21.9725	0.000254837	0.0149302	0.0502035	0.00898204	EC_KO	EC_WT	EC_KO _vs_ EC_WT
1025	IGDCC3	5.46531	-0.984554	24.5331	0.000254982	0.0149302	0.192673	0.341317	EC_KO	EC_WT	EC_KO _vs_ EC_WT
1026	SSTR2	7.71801	-0.390627	24.4706	0.000257833	0.0150658	0.648575	0.730539	EC_KO	EC_WT	EC_KO _vs_ EC_WT
1027	ATP9B	6.97682	0.525767	24.3948	0.000261403	0.0152427	0.616011	0.494012	EC_KO	EC_WT	EC_KO _vs_ EC_WT
1028	PENK	4.15703	8.1047	27.5125	0.000262284	0.0152624	0.0379919	0	EC_KO	EC_WT	EC_KO _vs_ EC_WT
1029	AC011632.1	3.87568	1.61317	24.4041	0.000264635	0.0153674	0.0868385	0.0389222	EC_KO	EC_WT	EC_KO _vs_ EC_WT
1030	ZNF681	3.23517	-1.46206	24.3327	0.000266484	0.0154429	0.0407056	0.107784	EC_KO	EC_WT	EC_KO _vs_ EC_WT
1031	MIDN	5.77603	0.843461	24.2436	0.000268752	0.0155422	0.367707	0.218563	EC_KO	EC_WT	EC_KO _vs_ EC_WT
1032	UTY	7.64651	0.423568	24.214	0.000270115	0.0155813	0.75848	0.667665	EC_KO	EC_WT	EC_KO _vs_ EC_WT
1033	RIMS1	6.23017	1.12759	24.2067	0.000270535	0.0155813	0.27137	0.140719	EC_KO	EC_WT	EC_KO _vs_ EC_WT
1034	SAMD4A	6.88883	0.664044	24.1587	0.000272865	0.0156833	0.431479	0.404192	EC_KO	EC_WT	EC_KO _vs_ EC_WT
1035	LINC00539	2.19474	-2.39531	23.8807	0.000274013	0.0157171	0.0108548	0.0508982	EC_KO	EC_WT	EC_KO _vs_ EC_WT
1036	AC124254.2	5.90995	0.790417	24.1229	0.000274705	0.0157248	0.322931	0.206587	EC_KO	EC_WT	EC_KO _vs_ EC_WT
1037	SPART	4.86064	1.70356	24.0708	0.000279142	0.015941	0.179104	0.0688623	EC_KO	EC_WT	EC_KO _vs_ EC_WT
1038	ID2	6.92197	0.684626	24.0248	0.000279616	0.015941	0.504749	0.404192	EC_KO	EC_WT	EC_KO _vs_ EC_WT
1039	STMN4	5.25511	-0.873673	23.9996	0.000280952	0.0159592	0.12483	0.242515	EC_KO	EC_WT	EC_KO _vs_ EC_WT
1040	ANGPTL4	4.56186	1.27131	24.0297	0.000281073	0.0159592	0.160109	0.0718563	EC_KO	EC_WT	EC_KO _vs_ EC_WT
1041	DNAH12	5.92316	0.790226	23.9308	0.000284528	0.0161167	0.352782	0.239521	EC_KO	EC_WT	EC_KO _vs_ EC_WT
1042	BICDL1	6.36794	0.670329	23.9212	0.000284993	0.0161167	0.472185	0.320359	EC_KO	EC_WT	EC_KO _vs_ EC_WT
1043	ZNF431	7.0256	-0.589169	23.8876	0.000286726	0.0161799	0.552239	0.670659	EC_KO	EC_WT	EC_KO _vs_ EC_WT
1044	NR1D2	5.62211	0.972685	23.88	0.000287261	0.0161799	0.322931	0.200599	EC_KO	EC_WT	EC_KO _vs_ EC_WT
1045	TMEM132D	6.97937	0.84415	23.8153	0.000290575	0.0163115	0.394844	0.290419	EC_KO	EC_WT	EC_KO _vs_ EC_WT
1046	APBB2	7.75126	0.431382	23.8116	0.000290758	0.0163115	0.75441	0.661677	EC_KO	EC_WT	EC_KO _vs_ EC_WT
1047	ALOX12-AS1	4.78065	1.22836	23.8127	0.000291718	0.0163197	0.210312	0.0958084	EC_KO	EC_WT	EC_KO _vs_ EC_WT
1048	CLIC3	3.01831	6.80088	26.8019	0.000292067	0.0163197	0.0135685	0	EC_KO	EC_WT	EC_KO _vs_ EC_WT
1049	NHSL2	2.89072	-1.9452	23.8099	0.000296559	0.0165204	0.0244233	0.0538922	EC_KO	EC_WT	EC_KO _vs_ EC_WT
1050	MYO7B	4.62372	1.18164	23.7241	0.000296833	0.0165204	0.16825	0.0778443	EC_KO	EC_WT	EC_KO _vs_ EC_WT
1051	RPL11	9.83088	0.271305	23.5564	0.000304788	0.0169296	0.957938	0.982036	EC_KO	EC_WT	EC_KO _vs_ EC_WT
1052	ROR1	8.88946	0.312228	23.4772	0.000309304	0.0171465	0.848033	0.826347	EC_KO	EC_WT	EC_KO _vs_ EC_WT
1053	DIRAS3	2.79831	4.05542	21.8167	0.000310531	0.0171807	0.046133	0.00299401	EC_KO	EC_WT	EC_KO _vs_ EC_WT
1054	SIK3	8.64996	0.34097	23.4341	0.000311794	0.0172167	0.87517	0.889222	EC_KO	EC_WT	EC_KO _vs_ EC_WT
1055	SLC18A1	7.22755	0.57423	23.419	0.000312678	0.0172316	0.580733	0.51497	EC_KO	EC_WT	EC_KO _vs_ EC_WT
1056	RHOBTB1	4.35931	1.33421	23.4554	0.000313643	0.0172501	0.134328	0.0688623	EC_KO	EC_WT	EC_KO _vs_ EC_WT
1057	ZMYM2	8.2292	0.341823	23.3862	0.000314587	0.0172501	0.850746	0.841317	EC_KO	EC_WT	EC_KO _vs_ EC_WT
1058	BRAF	8.244	0.348835	23.3817	0.000314855	0.0172501	0.864315	0.799401	EC_KO	EC_WT	EC_KO _vs_ EC_WT
1059	GDPD5	2.59512	2.31819	21.0004	0.00031589	0.0172731	0.0474898	0.00898204	EC_KO	EC_WT	EC_KO _vs_ EC_WT
1060	ATP5IF1	8.22025	-0.388506	23.331	0.000317843	0.0173462	0.769335	0.868263	EC_KO	EC_WT	EC_KO _vs_ EC_WT
1061	CYP2E1	2.6211	3.82583	21.6759	0.000320081	0.0174345	0.0515604	0.00299401	EC_KO	EC_WT	EC_KO _vs_ EC_WT
1062	AL024495.1	4.97922	-0.854491	23.2705	0.000321554	0.0174809	0.137042	0.224551	EC_KO	EC_WT	EC_KO _vs_ EC_WT
1063	SCART1	4.19679	1.51854	23.3149	0.000323545	0.0174999	0.138399	0.0538922	EC_KO	EC_WT	EC_KO _vs_ EC_WT
1064	MX1	5.63266	0.712697	23.2368	0.000323604	0.0174999	0.27137	0.191617	EC_KO	EC_WT	EC_KO _vs_ EC_WT
1065	NPSR1	2.95913	2.05134	22.0955	0.000323773	0.0174999	0.0597015	0.0149701	EC_KO	EC_WT	EC_KO _vs_ EC_WT
1066	METRNL	2.25251	5.81354	26.0718	0.000328728	0.0177336	0.0339213	0	EC_KO	EC_WT	EC_KO _vs_ EC_WT
1067	SAMD11	5.23285	1.25984	23.1314	0.000330402	0.0177898	0.252374	0.125749	EC_KO	EC_WT	EC_KO _vs_ EC_WT
1068	SERPINF2	4.96296	0.985505	23.0912	0.00033297	0.0178938	0.24152	0.125749	EC_KO	EC_WT	EC_KO _vs_ EC_WT
1069	ADARB2-AS1	3.10622	-2.02218	23.1226	0.000335148	0.0179765	0.0298507	0.101796	EC_KO	EC_WT	EC_KO _vs_ EC_WT
1070	C19orf33	3.82977	1.67518	23.0782	0.000336605	0.018019	0.0569878	0.0389222	EC_KO	EC_WT	EC_KO _vs_ EC_WT
1071	SPAG16	10.0577	-0.302422	23.0124	0.000337404	0.018019	0.959294	0.979042	EC_KO	EC_WT	EC_KO _vs_ EC_WT
1072	TNFAIP8	3.54556	-1.44298	23.0217	0.000338061	0.018019	0.0407056	0.122754	EC_KO	EC_WT	EC_KO _vs_ EC_WT
1073	B3GALT5	4.83934	1.20779	23.0104	0.000338505	0.018019	0.199457	0.0898204	EC_KO	EC_WT	EC_KO _vs_ EC_WT
1074	NAPA	6.06472	0.677767	22.9147	0.00034374	0.0182631	0.443691	0.287425	EC_KO	EC_WT	EC_KO _vs_ EC_WT
1075	IDI1	7.92272	-0.357668	22.9005	0.000344603	0.0182744	0.700136	0.742515	EC_KO	EC_WT	EC_KO _vs_ EC_WT
1076	SMIM32	5.77849	0.745554	22.8633	0.000347137	0.0183537	0.337856	0.242515	EC_KO	EC_WT	EC_KO _vs_ EC_WT
1077	CRYBG1	5.31898	0.775675	22.8529	0.000347942	0.0183537	0.24559	0.152695	EC_KO	EC_WT	EC_KO _vs_ EC_WT
1078	LINC01004	6.13995	-0.563602	22.8481	0.000348059	0.0183537	0.335142	0.464072	EC_KO	EC_WT	EC_KO _vs_ EC_WT
1079	PLCG2	7.05099	0.577276	22.8174	0.000350077	0.0184256	0.571235	0.446108	EC_KO	EC_WT	EC_KO _vs_ EC_WT
1080	AL442636.1	7.52467	0.451408	22.77	0.00035323	0.0185542	0.666214	0.580838	EC_KO	EC_WT	EC_KO _vs_ EC_WT
1081	ERC1	9.01368	0.303167	22.7608	0.000353842	0.0185542	0.940299	0.922156	EC_KO	EC_WT	EC_KO _vs_ EC_WT
1082	RASIP1	3.57344	2.32618	22.2321	0.000357101	0.0186599	0.107191	0.0209581	EC_KO	EC_WT	EC_KO _vs_ EC_WT
1083	CNIH2	7.76994	0.398904	22.7113	0.000357184	0.0186599	0.797829	0.670659	EC_KO	EC_WT	EC_KO _vs_ EC_WT
1084	RHOD	2.89312	2.29971	21.0047	0.000365421	0.0190548	0.0610583	0.011976	EC_KO	EC_WT	EC_KO _vs_ EC_WT
1085	FNIP1	7.38517	0.57275	22.5796	0.000366257	0.019063	0.690638	0.562874	EC_KO	EC_WT	EC_KO _vs_ EC_WT
1086	TBCB	7.20171	-0.478631	22.5072	0.000371353	0.019283	0.591588	0.658683	EC_KO	EC_WT	EC_KO _vs_ EC_WT
1087	RASSF8	5.04913	1.0227	22.5073	0.000371857	0.019283	0.192673	0.122754	EC_KO	EC_WT	EC_KO _vs_ EC_WT
1088	NOL4L-DT	4.39123	1.30591	22.504	0.000374783	0.019399	0.175034	0.0748503	EC_KO	EC_WT	EC_KO _vs_ EC_WT
1089	LRTM1	4.98821	1.01867	22.4032	0.000379399	0.0195692	0.230665	0.122754	EC_KO	EC_WT	EC_KO _vs_ EC_WT
1090	SERPINB1	6.96451	-0.487708	22.3944	0.000379463	0.0195692	0.537313	0.676647	EC_KO	EC_WT	EC_KO _vs_ EC_WT
1091	SEMA6D	7.67317	-0.576388	22.3632	0.000381734	0.0196502	0.504749	0.598802	EC_KO	EC_WT	EC_KO _vs_ EC_WT
1092	GPC6-AS1	1.55046	-3.37454	19.6032	0.000382609	0.0196593	0.0027137	0.0329341	EC_KO	EC_WT	EC_KO _vs_ EC_WT
1093	PCSK1	7.5722	-0.422699	22.3377	0.00038361	0.0196747	0.645862	0.688623	EC_KO	EC_WT	EC_KO _vs_ EC_WT
1094	SH3TC1	4.38347	1.29596	22.3367	0.000386965	0.0198106	0.180461	0.0748503	EC_KO	EC_WT	EC_KO _vs_ EC_WT
1095	LINC02646	4.17174	1.31909	22.2781	0.000392827	0.0200275	0.119403	0.0568862	EC_KO	EC_WT	EC_KO _vs_ EC_WT
1096	INHBB	3.6183	-1.52531	22.2295	0.000392921	0.0200275	0.0502035	0.134731	EC_KO	EC_WT	EC_KO _vs_ EC_WT
1097	MRPL28	6.47793	0.535486	22.2021	0.000393789	0.0200275	0.531886	0.413174	EC_KO	EC_WT	EC_KO _vs_ EC_WT
1098	TNPO3	6.4023	0.545059	22.1987	0.00039405	0.0200275	0.496608	0.368263	EC_KO	EC_WT	EC_KO _vs_ EC_WT
1099	GAB2	7.36248	0.446486	22.1615	0.000396857	0.020107	0.651289	0.550898	EC_KO	EC_WT	EC_KO _vs_ EC_WT
1100	ADCY2	8.30314	0.366374	22.159	0.000397046	0.020107	0.807327	0.718563	EC_KO	EC_WT	EC_KO _vs_ EC_WT
1101	RALGPS2	6.23743	0.594675	22.1459	0.000398098	0.020124	0.424695	0.314371	EC_KO	EC_WT	EC_KO _vs_ EC_WT
1102	HDAC9	8.85898	0.56076	22.1236	0.000399765	0.0201256	0.641791	0.535928	EC_KO	EC_WT	EC_KO _vs_ EC_WT
1103	SUGT1	6.11305	-0.530295	22.1195	0.00040011	0.0201256	0.367707	0.458084	EC_KO	EC_WT	EC_KO _vs_ EC_WT
1104	CHRNA5	4.72945	-0.918784	22.1192	0.000400278	0.0201256	0.131615	0.188623	EC_KO	EC_WT	EC_KO _vs_ EC_WT
1105	ADCY1	6.83225	0.49406	22.0872	0.000402616	0.020207	0.544098	0.413174	EC_KO	EC_WT	EC_KO _vs_ EC_WT
1106	TMEM117	5.36468	1.09741	22.0359	0.000406951	0.0203696	0.252374	0.110778	EC_KO	EC_WT	EC_KO _vs_ EC_WT
1107	GRK3	6.3266	0.56146	22.0277	0.000407306	0.0203696	0.442334	0.356287	EC_KO	EC_WT	EC_KO _vs_ EC_WT
1108	VPS13B	9.00665	-0.292892	22.0032	0.000409194	0.0204277	0.883311	0.95509	EC_KO	EC_WT	EC_KO _vs_ EC_WT
1109	NEUROD4	4.97755	-0.979235	21.9735	0.000411684	0.020451	0.145183	0.254491	EC_KO	EC_WT	EC_KO _vs_ EC_WT
1110	RTN4RL1	6.77284	0.553884	21.9722	0.000411693	0.020451	0.510176	0.42515	EC_KO	EC_WT	EC_KO _vs_ EC_WT
1111	CMTM8	7.33471	0.45501	21.9701	0.000411843	0.020451	0.626866	0.562874	EC_KO	EC_WT	EC_KO _vs_ EC_WT
1112	INTS6	7.16871	0.4953	21.9588	0.000412754	0.0204521	0.598372	0.538922	EC_KO	EC_WT	EC_KO _vs_ EC_WT
1113	ZNF700	4.21156	2.03024	22.0162	0.00041332	0.0204521	0.157395	0.0419162	EC_KO	EC_WT	EC_KO _vs_ EC_WT
1114	AC097480.1	6.09437	0.766636	21.9097	0.000416778	0.0205811	0.283582	0.200599	EC_KO	EC_WT	EC_KO _vs_ EC_WT
1115	RNF24	5.83842	0.885675	21.9017	0.00041747	0.0205811	0.36228	0.215569	EC_KO	EC_WT	EC_KO _vs_ EC_WT
1116	NAA60	5.11723	0.968963	21.8921	0.000418594	0.0205811	0.278155	0.143713	EC_KO	EC_WT	EC_KO _vs_ EC_WT
1117	RPRML	3.80727	1.52552	21.9482	0.000418856	0.0205811	0.111262	0.0389222	EC_KO	EC_WT	EC_KO _vs_ EC_WT
1118	EDNRA	5.32289	0.952598	21.8289	0.000423624	0.0207606	0.169607	0.0928144	EC_KO	EC_WT	EC_KO _vs_ EC_WT
1119	PEG10	7.66775	0.50205	21.8208	0.000423987	0.0207606	0.648575	0.592814	EC_KO	EC_WT	EC_KO _vs_ EC_WT
1120	FTH1	9.93523	0.277256	21.7863	0.000426843	0.0208641	0.975577	0.979042	EC_KO	EC_WT	EC_KO _vs_ EC_WT
1121	ACSS3	3.53187	2.06888	21.4431	0.000432394	0.0210925	0.0814111	0.0239521	EC_KO	EC_WT	EC_KO _vs_ EC_WT
1122	GALNT13	9.37992	0.28934	21.7129	0.000433017	0.0210925	0.907734	0.901198	EC_KO	EC_WT	EC_KO _vs_ EC_WT
1123	TBX2	3.09773	6.89635	24.2305	0.000437184	0.0212319	0.0515604	0	EC_KO	EC_WT	EC_KO _vs_ EC_WT
1124	GOLT1A	4.77062	1.07252	21.6745	0.00043739	0.0212319	0.215739	0.10479	EC_KO	EC_WT	EC_KO _vs_ EC_WT
1125	GTF2A1	5.99415	-0.610947	21.616	0.000441355	0.0213875	0.322931	0.413174	EC_KO	EC_WT	EC_KO _vs_ EC_WT
1126	SMYD3	8.39779	0.350584	21.5794	0.000444504	0.0214685	0.819539	0.784431	EC_KO	EC_WT	EC_KO _vs_ EC_WT
1127	HSP90B1	8.33409	-0.383024	21.5745	0.000444935	0.0214685	0.763908	0.847305	EC_KO	EC_WT	EC_KO _vs_ EC_WT
1128	EPCAM	7.78522	-0.355307	21.5701	0.000445319	0.0214685	0.725916	0.808383	EC_KO	EC_WT	EC_KO _vs_ EC_WT
1129	ARHGEF26	4.48477	1.11319	21.5798	0.000446708	0.0214986	0.149254	0.0778443	EC_KO	EC_WT	EC_KO _vs_ EC_WT
1130	FIS1	6.65262	-0.487978	21.5349	0.000448425	0.0215213	0.48711	0.60479	EC_KO	EC_WT	EC_KO _vs_ EC_WT
1131	BHMT2	3.68262	1.75727	21.5104	0.000449133	0.0215213	0.0976934	0.0269461	EC_KO	EC_WT	EC_KO _vs_ EC_WT
1132	GTF3C6	6.57534	-0.47284	21.511	0.00045054	0.0215213	0.434193	0.598802	EC_KO	EC_WT	EC_KO _vs_ EC_WT
1133	SMIM26	6.04426	-0.70361	21.484	0.000452968	0.0215213	0.325645	0.44012	EC_KO	EC_WT	EC_KO _vs_ EC_WT
1134	PHPT1	7.70637	-0.442274	21.4749	0.000453752	0.0215213	0.666214	0.760479	EC_KO	EC_WT	EC_KO _vs_ EC_WT
1135	RPS2	10.0767	0.298714	21.4714	0.000454052	0.0215213	0.972863	0.98503	EC_KO	EC_WT	EC_KO _vs_ EC_WT
1136	PERP	7.05607	-0.454236	21.4569	0.000455369	0.0215213	0.56445	0.640719	EC_KO	EC_WT	EC_KO _vs_ EC_WT
1137	HIST1H1D	2.33774	-2.66815	21.2262	0.000455717	0.0215213	0.0108548	0.0568862	EC_KO	EC_WT	EC_KO _vs_ EC_WT
1138	FAM210B	6.60534	0.532055	21.4512	0.000455903	0.0215213	0.554953	0.398204	EC_KO	EC_WT	EC_KO _vs_ EC_WT
1139	TRIM2	8.02144	0.348206	21.4489	0.000456083	0.0215213	0.807327	0.757485	EC_KO	EC_WT	EC_KO _vs_ EC_WT
1140	SCG5	8.39743	-0.336231	21.4486	0.000456106	0.0215213	0.811398	0.835329	EC_KO	EC_WT	EC_KO _vs_ EC_WT
1141	ITGA1	4.6443	1.10276	21.4632	0.000456369	0.0215213	0.170963	0.0748503	EC_KO	EC_WT	EC_KO _vs_ EC_WT
1142	ABCG2	5.10436	-1.1145	21.4086	0.000459827	0.0216481	0.162822	0.281437	EC_KO	EC_WT	EC_KO _vs_ EC_WT
1143	HIP1	4.86429	-0.822655	21.359	0.000464409	0.0218272	0.14654	0.248503	EC_KO	EC_WT	EC_KO _vs_ EC_WT
1144	KCNIP4	3.63039	1.69036	21.2986	0.000468361	0.0219762	0.0569878	0.0269461	EC_KO	EC_WT	EC_KO _vs_ EC_WT
1145	CLRN3	2.89141	3.28286	18.7702	0.00046978	0.0220061	0.0610583	0.00598802	EC_KO	EC_WT	EC_KO _vs_ EC_WT
1146	FBXW5	5.87587	0.670836	21.2824	0.000471445	0.0220473	0.423338	0.284431	EC_KO	EC_WT	EC_KO _vs_ EC_WT
1147	STMN1	8.68907	-0.31341	21.2592	0.000473522	0.0221077	0.883311	0.922156	EC_KO	EC_WT	EC_KO _vs_ EC_WT
1148	SOX12	4.79992	1.11049	21.2599	0.000474626	0.0221224	0.222524	0.110778	EC_KO	EC_WT	EC_KO _vs_ EC_WT
1149	RALBP1	5.99957	-0.562866	21.1883	0.000480281	0.022349	0.333786	0.458084	EC_KO	EC_WT	EC_KO _vs_ EC_WT
1150	HTATSF1	7.64638	-0.472913	21.173	0.000481706	0.0223554	0.670285	0.718563	EC_KO	EC_WT	EC_KO _vs_ EC_WT
1151	SH3RF3	7.16935	-0.483744	21.1641	0.000482565	0.0223554	0.451832	0.57485	EC_KO	EC_WT	EC_KO _vs_ EC_WT
1152	ZNF667	2.8915	3.28287	18.6592	0.000482806	0.0223554	0.063772	0.00598802	EC_KO	EC_WT	EC_KO _vs_ EC_WT
1153	FAM107B	5.71937	-0.942207	21.1287	0.000486027	0.0224675	0.214383	0.323353	EC_KO	EC_WT	EC_KO _vs_ EC_WT
1154	AC066613.2	1.90795	-2.68453	20.1703	0.000489809	0.0226052	0.00678426	0.0449102	EC_KO	EC_WT	EC_KO _vs_ EC_WT
1155	PITPNC1	5.83321	-0.708291	21.0752	0.000491232	0.0226079	0.227951	0.308383	EC_KO	EC_WT	EC_KO _vs_ EC_WT
1156	LDLR	6.50765	0.555077	21.0727	0.000491475	0.0226079	0.409769	0.359281	EC_KO	EC_WT	EC_KO _vs_ EC_WT
1157	AHNAK	2.86986	2.68933	19.0474	0.000494312	0.0227012	0.0502035	0.00898204	EC_KO	EC_WT	EC_KO _vs_ EC_WT
1158	MCOLN3	6.46193	0.605343	21.0285	0.000495831	0.0227233	0.477612	0.353293	EC_KO	EC_WT	EC_KO _vs_ EC_WT
1159	NDUFB1	6.82179	-0.422907	21.0224	0.000496411	0.0227233	0.518318	0.586826	EC_KO	EC_WT	EC_KO _vs_ EC_WT
1160	SYN2	6.27745	0.556687	21.0069	0.000497989	0.0227585	0.34057	0.266467	EC_KO	EC_WT	EC_KO _vs_ EC_WT
1161	TPD52L1	3.59009	1.63846	20.9771	0.000499382	0.0227851	0.0990502	0.0329341	EC_KO	EC_WT	EC_KO _vs_ EC_WT
1162	TRIO	8.64233	0.344622	20.9736	0.000501262	0.0228338	0.865672	0.832335	EC_KO	EC_WT	EC_KO _vs_ EC_WT
1163	MAFF	4.51926	1.27678	20.9633	0.000505288	0.02298	0.17232	0.0748503	EC_KO	EC_WT	EC_KO _vs_ EC_WT
1164	CPEB1	4.5034	1.44835	20.9619	0.000506461	0.0229961	0.162822	0.0688623	EC_KO	EC_WT	EC_KO _vs_ EC_WT
1165	CLIC1	7.87995	-0.403534	20.9067	0.000508036	0.0230304	0.748982	0.838323	EC_KO	EC_WT	EC_KO _vs_ EC_WT
1166	RPL3	10.5975	0.234182	20.8364	0.000515252	0.0233051	0.989145	0.973054	EC_KO	EC_WT	EC_KO _vs_ EC_WT
1167	NEUROD1	8.78626	0.291931	20.8316	0.000515754	0.0233051	0.907734	0.889222	EC_KO	EC_WT	EC_KO _vs_ EC_WT
1168	RCAN2	7.32314	0.476026	20.7913	0.000519965	0.0234577	0.630936	0.51497	EC_KO	EC_WT	EC_KO _vs_ EC_WT
1169	KCNS3	5.41118	-0.749387	20.7352	0.000525943	0.0236894	0.185889	0.284431	EC_KO	EC_WT	EC_KO _vs_ EC_WT
1170	TGFB3	1.54967	-2.75856	18.7189	0.000528537	0.0237681	0.00407056	0.0239521	EC_KO	EC_WT	EC_KO _vs_ EC_WT
1171	TNNC2	3.47506	1.8114	20.5557	0.00052949	0.0237729	0.0881954	0.0269461	EC_KO	EC_WT	EC_KO _vs_ EC_WT
1172	AC080132.1	4.07623	-1.01817	20.6942	0.00053086	0.0237964	0.0678426	0.131737	EC_KO	EC_WT	EC_KO _vs_ EC_WT
1173	KLHDC8A	2.28697	5.8615	23.0694	0.00053281	0.0238458	0.0393487	0	EC_KO	EC_WT	EC_KO _vs_ EC_WT
1174	GTF2H5	5.49473	-0.752747	20.6424	0.00053589	0.0239455	0.226594	0.362275	EC_KO	EC_WT	EC_KO _vs_ EC_WT
1175	KIF5C	8.23938	-0.34028	20.5979	0.000540664	0.0241205	0.811398	0.850299	EC_KO	EC_WT	EC_KO _vs_ EC_WT
1176	GCK	5.58141	0.754302	20.5842	0.000542365	0.024147	0.320217	0.203593	EC_KO	EC_WT	EC_KO _vs_ EC_WT
1177	PALLD	6.58944	-0.569336	20.577	0.000542977	0.024147	0.382632	0.434132	EC_KO	EC_WT	EC_KO _vs_ EC_WT
1178	VPS36	5.95388	-0.581533	20.5615	0.000544715	0.024186	0.325645	0.44012	EC_KO	EC_WT	EC_KO _vs_ EC_WT
1179	DLEU7	3.04199	-1.60233	20.6081	0.000545687	0.024191	0.0312076	0.0808383	EC_KO	EC_WT	EC_KO _vs_ EC_WT
1180	VEGFB	5.47982	0.709962	20.5171	0.000549812	0.0243355	0.329715	0.212575	EC_KO	EC_WT	EC_KO _vs_ EC_WT
1181	CLDN1	2.8243	2.20743	19.1396	0.000552722	0.0243788	0.0569878	0.011976	EC_KO	EC_WT	EC_KO _vs_ EC_WT
1182	AL022068.1	5.27442	0.888378	20.4885	0.000553192	0.0243788	0.210312	0.134731	EC_KO	EC_WT	EC_KO _vs_ EC_WT
1183	RBM4	7.19921	0.449998	20.4833	0.000553394	0.0243788	0.717775	0.565868	EC_KO	EC_WT	EC_KO _vs_ EC_WT
1184	ASTN2	9.69036	0.264582	20.4364	0.000558687	0.0245257	0.964722	0.961078	EC_KO	EC_WT	EC_KO _vs_ EC_WT
1185	SPCS2	6.86251	-0.453902	20.4325	0.000559151	0.0245257	0.544098	0.637725	EC_KO	EC_WT	EC_KO _vs_ EC_WT
1186	RET	4.53291	-0.840388	20.4334	0.000559346	0.0245257	0.127544	0.179641	EC_KO	EC_WT	EC_KO _vs_ EC_WT
1187	NFX1	6.21204	0.572805	20.413	0.000561423	0.0245784	0.454545	0.326347	EC_KO	EC_WT	EC_KO _vs_ EC_WT
1188	SEC24B	6.73499	0.528094	20.3231	0.000571794	0.0249668	0.567164	0.449102	EC_KO	EC_WT	EC_KO _vs_ EC_WT
1189	HLA-DPB1	2.56615	3.7529	19.0303	0.00057207	0.0249668	0.0230665	0.00299401	EC_KO	EC_WT	EC_KO _vs_ EC_WT
1190	MFHAS1	6.16338	0.560322	20.2849	0.000576308	0.0251127	0.421981	0.323353	EC_KO	EC_WT	EC_KO _vs_ EC_WT
1191	AL807761.4	1.8616	-2.58656	19.4041	0.000577919	0.0251439	0.00678426	0.0419162	EC_KO	EC_WT	EC_KO _vs_ EC_WT
1192	PARD3	7.71111	0.4039	20.2512	0.00058023	0.0252055	0.705563	0.61976	EC_KO	EC_WT	EC_KO _vs_ EC_WT
1193	KIF12	6.41733	0.51849	20.2174	0.000584308	0.0253434	0.496608	0.359281	EC_KO	EC_WT	EC_KO _vs_ EC_WT
1194	CFAP298	5.80339	-0.665379	20.1809	0.000588705	0.0254948	0.298507	0.413174	EC_KO	EC_WT	EC_KO _vs_ EC_WT
1195	CDC14B	5.61534	0.755057	20.1608	0.000591286	0.0255672	0.303935	0.182635	EC_KO	EC_WT	EC_KO _vs_ EC_WT
1196	NOS1	2.50942	2.7748	17.844	0.000592535	0.0255819	0.0379919	0.00598802	EC_KO	EC_WT	EC_KO _vs_ EC_WT
1197	TRIP11	6.65087	-0.482789	20.0186	0.000608664	0.0262379	0.469471	0.54491	EC_KO	EC_WT	EC_KO _vs_ EC_WT
1198	FTCD	7.47693	0.43569	20.0111	0.0006096	0.026238	0.710991	0.577844	EC_KO	EC_WT	EC_KO _vs_ EC_WT
1199	GRAMD1A	5.09083	0.865696	20.0046	0.000610977	0.026243	0.260516	0.149701	EC_KO	EC_WT	EC_KO _vs_ EC_WT
1200	IRF2BPL	6.18581	0.620272	19.9904	0.000612273	0.026243	0.466757	0.323353	EC_KO	EC_WT	EC_KO _vs_ EC_WT
1201	AL391117.1	5.34566	1.01207	19.9913	0.000612518	0.026243	0.162822	0.10479	EC_KO	EC_WT	EC_KO _vs_ EC_WT
1202	SPART-AS1	2.86893	3.25404	17.6983	0.000614121	0.0262593	0.0434193	0.00598802	EC_KO	EC_WT	EC_KO _vs_ EC_WT
1203	GRID2	3.9295	1.80096	20.0118	0.000614766	0.0262593	0.0624152	0.0239521	EC_KO	EC_WT	EC_KO _vs_ EC_WT
1204	PCDHGB6	2.99915	-1.51284	20.0122	0.000616609	0.026298	0.0339213	0.0898204	EC_KO	EC_WT	EC_KO _vs_ EC_WT
1205	LHFPL4	5.38068	0.72518	19.948	0.00061788	0.0263123	0.284939	0.167665	EC_KO	EC_WT	EC_KO _vs_ EC_WT
1206	SRBD1	5.20984	-0.75474	19.8335	0.000632536	0.0268471	0.183175	0.278443	EC_KO	EC_WT	EC_KO _vs_ EC_WT
1207	UBXN6	4.60368	1.15556	19.8476	0.000632971	0.0268471	0.208955	0.0958084	EC_KO	EC_WT	EC_KO _vs_ EC_WT
1208	FAF1	7.75807	0.353062	19.8267	0.000633313	0.0268471	0.757123	0.742515	EC_KO	EC_WT	EC_KO _vs_ EC_WT
1209	COL5A2	8.69585	0.337066	19.8195	0.000634258	0.0268471	0.639077	0.571856	EC_KO	EC_WT	EC_KO _vs_ EC_WT
1210	EBF2	2.56673	2.8538	17.562	0.000636351	0.0268507	0.0447761	0.00598802	EC_KO	EC_WT	EC_KO _vs_ EC_WT
1211	SNX30	5.44314	0.684179	19.7876	0.000638717	0.0268507	0.317503	0.194611	EC_KO	EC_WT	EC_KO _vs_ EC_WT
1212	UBXN4	7.96442	-0.355335	19.7844	0.000638899	0.0268507	0.816825	0.841317	EC_KO	EC_WT	EC_KO _vs_ EC_WT
1213	CDK14	7.41771	0.456911	19.7842	0.000638931	0.0268507	0.621438	0.532934	EC_KO	EC_WT	EC_KO _vs_ EC_WT
1214	MTTP	2.37131	-2.72887	19.5811	0.000639121	0.0268507	0.00949796	0.0538922	EC_KO	EC_WT	EC_KO _vs_ EC_WT
1215	TBC1D5	8.49341	-0.373042	19.7682	0.000641051	0.0268916	0.833107	0.919162	EC_KO	EC_WT	EC_KO _vs_ EC_WT
1216	ANXA2	5.03963	0.973475	19.7616	0.000642672	0.0269194	0.0963365	0.0988024	EC_KO	EC_WT	EC_KO _vs_ EC_WT
1217	AL354771.1	2.23257	-2.71813	19.411	0.000644041	0.0269366	0.00814111	0.0389222	EC_KO	EC_WT	EC_KO _vs_ EC_WT
1218	ARPC5	7.53561	-0.415651	19.6704	0.000654258	0.0273233	0.702849	0.808383	EC_KO	EC_WT	EC_KO _vs_ EC_WT
1219	ACOT13	5.43328	-0.690248	19.6286	0.000660074	0.027504	0.229308	0.344311	EC_KO	EC_WT	EC_KO _vs_ EC_WT
1220	LIMS1	6.911	0.454254	19.6156	0.000661807	0.027504	0.550882	0.473054	EC_KO	EC_WT	EC_KO _vs_ EC_WT
1221	NDUFV2	6.84758	-0.465833	19.6146	0.000661925	0.027504	0.529172	0.655689	EC_KO	EC_WT	EC_KO _vs_ EC_WT
1222	ORMDL1	6.09341	-0.588886	19.6083	0.000662825	0.027504	0.358209	0.464072	EC_KO	EC_WT	EC_KO _vs_ EC_WT
1223	GSTA2	2.47904	3.63567	18.3901	0.000663477	0.027504	0.0284939	0.00299401	EC_KO	EC_WT	EC_KO _vs_ EC_WT
1224	CD200	7.02443	-0.525999	19.5909	0.00066521	0.0275352	0.533243	0.610778	EC_KO	EC_WT	EC_KO _vs_ EC_WT
1225	BAIAP3	3.51997	1.54705	19.5559	0.000668224	0.0276193	0.0868385	0.0329341	EC_KO	EC_WT	EC_KO _vs_ EC_WT
1226	LTB	1.43062	-5.64058	21.5974	0.000679685	0.0280517	0	0.0239521	EC_KO	EC_WT	EC_KO _vs_ EC_WT
1227	OSBPL10	7.14377	0.509378	19.4776	0.00068121	0.0280734	0.591588	0.48503	EC_KO	EC_WT	EC_KO _vs_ EC_WT
1228	CNTNAP2	7.92439	0.578768	19.4516	0.000684921	0.0281461	0.402985	0.428144	EC_KO	EC_WT	EC_KO _vs_ EC_WT
1229	CRB2	2.91344	-1.8728	19.5206	0.000685355	0.0281461	0.027137	0.0898204	EC_KO	EC_WT	EC_KO _vs_ EC_WT
1230	SLC35F3	5.98742	-0.585421	19.4446	0.000685977	0.0281461	0.134328	0.191617	EC_KO	EC_WT	EC_KO _vs_ EC_WT
1231	CLPS	2.84624	3.22476	17.25	0.000688784	0.028183	0.0217096	0.00598802	EC_KO	EC_WT	EC_KO _vs_ EC_WT
1232	CHMP1A	5.43882	0.702859	19.426	0.000688882	0.028183	0.306649	0.197605	EC_KO	EC_WT	EC_KO _vs_ EC_WT
1233	MAPK3	6.4598	0.498079	19.3861	0.000694476	0.0283706	0.515604	0.377246	EC_KO	EC_WT	EC_KO _vs_ EC_WT
1234	SKAP2	6.20646	-0.500859	19.3645	0.00069762	0.0284576	0.359566	0.473054	EC_KO	EC_WT	EC_KO _vs_ EC_WT
1235	ISG20	4.03485	-1.01176	19.3541	0.000699956	0.0284851	0.0786974	0.155689	EC_KO	EC_WT	EC_KO _vs_ EC_WT
1236	PBLD	4.4475	1.12337	19.3695	0.00070032	0.0284851	0.160109	0.0778443	EC_KO	EC_WT	EC_KO _vs_ EC_WT
1237	PTOV1	6.73602	0.568176	19.2973	0.000707587	0.0287391	0.595658	0.473054	EC_KO	EC_WT	EC_KO _vs_ EC_WT
1238	ANK3	7.42616	0.410574	19.2856	0.000709307	0.0287674	0.592944	0.535928	EC_KO	EC_WT	EC_KO _vs_ EC_WT
1239	PLCE1	4.05803	-1.14851	19.2656	0.000713098	0.0288794	0.0678426	0.158683	EC_KO	EC_WT	EC_KO _vs_ EC_WT
1240	LINC00958	2.91245	-1.75886	19.3206	0.000714353	0.0288886	0.0244233	0.0628743	EC_KO	EC_WT	EC_KO _vs_ EC_WT
1241	FOXA1	5.20224	0.852772	19.2383	0.000716933	0.0289513	0.264586	0.158683	EC_KO	EC_WT	EC_KO _vs_ EC_WT
1242	STMN2	9.26679	-0.261901	19.2227	0.000718801	0.0289527	0.914518	0.934132	EC_KO	EC_WT	EC_KO _vs_ EC_WT
1243	MAPK8	7.2915	0.422044	19.2213	0.000719028	0.0289527	0.645862	0.592814	EC_KO	EC_WT	EC_KO _vs_ EC_WT
1244	HINT1	8.66063	-0.302813	19.1706	0.000726786	0.0292018	0.841248	0.904192	EC_KO	EC_WT	EC_KO _vs_ EC_WT
1245	UBAC1	4.80263	-0.778307	19.1689	0.000727292	0.0292018	0.150611	0.242515	EC_KO	EC_WT	EC_KO _vs_ EC_WT
1246	KCNQ1OT1	7.29453	0.433002	19.1536	0.000729416	0.0292453	0.613297	0.505988	EC_KO	EC_WT	EC_KO _vs_ EC_WT
1247	SDC2	5.10606	0.819652	19.1383	0.00073238	0.0293223	0.222524	0.146707	EC_KO	EC_WT	EC_KO _vs_ EC_WT
1248	G3BP2	6.89089	0.44983	19.1154	0.000735367	0.0294	0.63365	0.517964	EC_KO	EC_WT	EC_KO _vs_ EC_WT
1249	ZNF433	3.06179	2.18728	18.2565	0.000741484	0.0295725	0.0691995	0.0149701	EC_KO	EC_WT	EC_KO _vs_ EC_WT
1250	ITPR1	6.65096	0.617985	19.0747	0.000741784	0.0295725	0.474898	0.347305	EC_KO	EC_WT	EC_KO _vs_ EC_WT
1251	KIF13B	7.45024	0.417441	18.9775	0.000757267	0.0301215	0.701493	0.61976	EC_KO	EC_WT	EC_KO _vs_ EC_WT
1252	SSTR1	5.88858	0.617486	18.9756	0.0007577	0.0301215	0.348711	0.251497	EC_KO	EC_WT	EC_KO _vs_ EC_WT
1253	C8G	3.48946	1.83007	18.8062	0.000764746	0.0303587	0.0841248	0.0209581	EC_KO	EC_WT	EC_KO _vs_ EC_WT
1254	S100A6	9.12968	-0.253158	18.9142	0.000767566	0.0304087	0.87924	0.892216	EC_KO	EC_WT	EC_KO _vs_ EC_WT
1255	WASF3	6.96027	0.510291	18.9107	0.00076817	0.0304087	0.597015	0.476048	EC_KO	EC_WT	EC_KO _vs_ EC_WT
1256	HS3ST5	5.73843	1.19691	18.8862	0.000772522	0.030538	0.214383	0.143713	EC_KO	EC_WT	EC_KO _vs_ EC_WT
1257	RAB26	7.22428	0.446835	18.8673	0.000775337	0.0305697	0.704206	0.571856	EC_KO	EC_WT	EC_KO _vs_ EC_WT
1258	EPHA6	7.0545	0.504152	18.8664	0.000775499	0.0305697	0.398915	0.278443	EC_KO	EC_WT	EC_KO _vs_ EC_WT
1259	ANKRD30BL	2.32096	5.90827	20.9011	0.000776995	0.0305824	0.0312076	0	EC_KO	EC_WT	EC_KO _vs_ EC_WT
1260	TMED2	6.11525	-0.573033	18.8515	0.000777997	0.0305824	0.367707	0.461078	EC_KO	EC_WT	EC_KO _vs_ EC_WT
1261	AC025211.1	2.30176	-2.16437	18.8283	0.000780249	0.030628	0.0122117	0.0538922	EC_KO	EC_WT	EC_KO _vs_ EC_WT
1262	NPB	3.60261	-1.37016	18.8129	0.000786456	0.0307468	0.0407056	0.110778	EC_KO	EC_WT	EC_KO _vs_ EC_WT
1263	S100Z	2.71948	-1.99468	18.8822	0.000786835	0.0307468	0.0162822	0.0538922	EC_KO	EC_WT	EC_KO _vs_ EC_WT
1264	ZNF154	3.83396	-1.08264	18.8017	0.000787596	0.0307468	0.0773406	0.134731	EC_KO	EC_WT	EC_KO _vs_ EC_WT
1265	CACNA1D	7.14251	-0.417105	18.7938	0.000787655	0.0307468	0.477612	0.622754	EC_KO	EC_WT	EC_KO _vs_ EC_WT
1266	IGFN1	1.8161	-3.90616	16.7576	0.000788743	0.0307468	0.00135685	0.0209581	EC_KO	EC_WT	EC_KO _vs_ EC_WT
1267	PIP5K1B	8.9002	0.415514	18.7588	0.000793584	0.0308684	0.792402	0.811377	EC_KO	EC_WT	EC_KO _vs_ EC_WT
1268	PER1	4.7845	0.955901	18.7642	0.00079406	0.0308684	0.208955	0.107784	EC_KO	EC_WT	EC_KO _vs_ EC_WT
1269	GABRG3	2.64742	6.34029	20.7482	0.000796333	0.030914	0.0352782	0	EC_KO	EC_WT	EC_KO _vs_ EC_WT
1270	SYNE2	5.87424	-0.605822	18.7092	0.000802153	0.0310788	0.2673	0.359281	EC_KO	EC_WT	EC_KO _vs_ EC_WT
1271	AC098617.1	3.69488	1.77294	18.6923	0.000802788	0.0310788	0.0515604	0.0299401	EC_KO	EC_WT	EC_KO _vs_ EC_WT
1272	ARHGAP29	4.49168	1.12233	18.7149	0.000804601	0.0311061	0.116689	0.0778443	EC_KO	EC_WT	EC_KO _vs_ EC_WT
1273	MOB1B	8.03133	0.355957	18.6718	0.000808594	0.0312175	0.785617	0.724551	EC_KO	EC_WT	EC_KO _vs_ EC_WT
1274	VPS54	7.25799	0.410697	18.6496	0.000812494	0.031325	0.677069	0.57485	EC_KO	EC_WT	EC_KO _vs_ EC_WT
1275	CBLN4	4.2683	1.36475	18.6463	0.000820721	0.0315989	0.131615	0.0508982	EC_KO	EC_WT	EC_KO _vs_ EC_WT
1276	SEPHS2	6.43653	0.546334	18.5941	0.000822332	0.0316176	0.510176	0.362275	EC_KO	EC_WT	EC_KO _vs_ EC_WT
1277	NXPH4	3.52968	-1.34539	18.58	0.000827248	0.0316839	0.0502035	0.110778	EC_KO	EC_WT	EC_KO _vs_ EC_WT
1278	TMED8	7.94587	-0.371703	18.5637	0.000827703	0.0316839	0.770692	0.826347	EC_KO	EC_WT	EC_KO _vs_ EC_WT
1279	AC097376.3	6.95636	0.415267	18.5596	0.000828455	0.0316839	0.557666	0.458084	EC_KO	EC_WT	EC_KO _vs_ EC_WT
1280	RGS7	10.1933	0.247824	18.5588	0.000828565	0.0316839	0.989145	0.976048	EC_KO	EC_WT	EC_KO _vs_ EC_WT
1281	PABPN1	6.35694	0.517133	18.5232	0.000835053	0.0318886	0.50882	0.374251	EC_KO	EC_WT	EC_KO _vs_ EC_WT
1282	MRPS15	6.18204	-0.567274	18.4862	0.000841752	0.0321008	0.374491	0.479042	EC_KO	EC_WT	EC_KO _vs_ EC_WT
1283	PEX5L	7.80973	0.355351	18.4772	0.000843365	0.0321187	0.629579	0.595808	EC_KO	EC_WT	EC_KO _vs_ EC_WT
1284	PLCB4	8.38003	-0.319049	18.4683	0.000844993	0.0321372	0.785617	0.847305	EC_KO	EC_WT	EC_KO _vs_ EC_WT
1285	DMXL2	6.29911	-0.52862	18.4413	0.000849996	0.0322492	0.379919	0.5	EC_KO	EC_WT	EC_KO _vs_ EC_WT
1286	ST8SIA5	3.98111	2.12887	18.4215	0.000851199	0.0322492	0.109905	0.0209581	EC_KO	EC_WT	EC_KO _vs_ EC_WT
1287	NUCB2	6.47751	-0.476126	18.4333	0.000851461	0.0322492	0.424695	0.494012	EC_KO	EC_WT	EC_KO _vs_ EC_WT
1288	DYNLT1	7.40439	-0.358724	18.4234	0.000853298	0.0322492	0.65943	0.733533	EC_KO	EC_WT	EC_KO _vs_ EC_WT
1289	AC016949.1	2.47983	2.73351	16.4326	0.000853676	0.0322492	0.0447761	0.00598802	EC_KO	EC_WT	EC_KO _vs_ EC_WT
1290	SYT1	6.59648	0.724933	18.4144	0.000855002	0.0322559	0.382632	0.290419	EC_KO	EC_WT	EC_KO _vs_ EC_WT
1291	MT1E	2.46494	-2.11315	18.3866	0.000870343	0.0327871	0.0135685	0.0538922	EC_KO	EC_WT	EC_KO _vs_ EC_WT
1292	ADNP	7.54897	0.373655	18.3269	0.000871414	0.0327871	0.736771	0.661677	EC_KO	EC_WT	EC_KO _vs_ EC_WT
1293	ERBB4	7.62474	-0.545404	18.2848	0.000879445	0.033045	0.378562	0.508982	EC_KO	EC_WT	EC_KO _vs_ EC_WT
1294	DGKI	3.1192	2.59401	17.1576	0.000881217	0.0330674	0.0474898	0.011976	EC_KO	EC_WT	EC_KO _vs_ EC_WT
1295	PPP2R2B	6.37846	-0.812784	18.2587	0.000884505	0.0331465	0.217096	0.320359	EC_KO	EC_WT	EC_KO _vs_ EC_WT
1296	ZBTB1	6.10277	-0.52536	18.2394	0.000888268	0.0332186	0.350068	0.446108	EC_KO	EC_WT	EC_KO _vs_ EC_WT
1297	ZNRF1	7.19404	0.428617	18.2339	0.000889311	0.0332186	0.658073	0.601796	EC_KO	EC_WT	EC_KO _vs_ EC_WT
1298	CDC42EP1	2.75203	2.10894	17.1162	0.000890787	0.0332186	0.0529172	0.011976	EC_KO	EC_WT	EC_KO _vs_ EC_WT
1299	NAV3	9.83111	0.284322	18.2243	0.000891155	0.0332186	0.932157	0.904192	EC_KO	EC_WT	EC_KO _vs_ EC_WT
1300	MMP16	7.13807	0.507911	18.2156	0.000892873	0.0332385	0.407056	0.311377	EC_KO	EC_WT	EC_KO _vs_ EC_WT
1301	SPOCK3	5.87122	0.910348	18.2089	0.000894372	0.0332503	0.188602	0.125749	EC_KO	EC_WT	EC_KO _vs_ EC_WT
1302	PLPP4	3.60266	1.80753	18.1317	0.000898499	0.0333596	0.0800543	0.0179641	EC_KO	EC_WT	EC_KO _vs_ EC_WT
1303	IGFBP1	2.72522	3.96164	17.1026	0.000900568	0.0333923	0.0515604	0.00299401	EC_KO	EC_WT	EC_KO _vs_ EC_WT
1304	PKIA-AS1	2.86626	-1.78061	18.1928	0.000910676	0.0337226	0.0257802	0.0718563	EC_KO	EC_WT	EC_KO _vs_ EC_WT
1305	EDIL3	7.62788	0.483525	18.1175	0.000912291	0.0337379	0.663501	0.58982	EC_KO	EC_WT	EC_KO _vs_ EC_WT
1306	TP53I3	6.3204	-0.48001	18.0547	0.000925012	0.0341634	0.404342	0.464072	EC_KO	EC_WT	EC_KO _vs_ EC_WT
1307	CU634019.5	1.95286	-2.77631	17.3348	0.00092787	0.034224	0.00678426	0.0479042	EC_KO	EC_WT	EC_KO _vs_ EC_WT
1308	MIR2052HG	7.09239	0.499305	18.0308	0.000929873	0.0342529	0.468114	0.38024	EC_KO	EC_WT	EC_KO _vs_ EC_WT
1309	LRIG1	6.14477	0.576834	18.0237	0.000931407	0.0342646	0.371777	0.302395	EC_KO	EC_WT	EC_KO _vs_ EC_WT
1310	C10orf88	4.23	-0.961814	18.0136	0.000934109	0.0343191	0.0976934	0.179641	EC_KO	EC_WT	EC_KO _vs_ EC_WT
1311	RAB7A	7.54925	0.347473	17.9693	0.000942553	0.0345841	0.78019	0.694611	EC_KO	EC_WT	EC_KO _vs_ EC_WT
1312	SMIM24	4.07499	1.54802	17.9983	0.000948069	0.0347411	0.128901	0.0479042	EC_KO	EC_WT	EC_KO _vs_ EC_WT
1313	AMIGO2	4.74705	1.04156	17.9375	0.000951166	0.0348092	0.1981	0.101796	EC_KO	EC_WT	EC_KO _vs_ EC_WT
1314	STAT1	7.31732	0.441291	17.8952	0.000958134	0.0350186	0.660787	0.547904	EC_KO	EC_WT	EC_KO _vs_ EC_WT
1315	ACER2	3.99459	1.65128	17.9311	0.000961594	0.0350476	0.12483	0.0419162	EC_KO	EC_WT	EC_KO _vs_ EC_WT
1316	MRPS33	5.73937	-0.592463	17.8775	0.000961964	0.0350476	0.278155	0.386228	EC_KO	EC_WT	EC_KO _vs_ EC_WT
1317	VSTM2L	2.44966	2.69111	15.9824	0.000962669	0.0350476	0.0407056	0.00598802	EC_KO	EC_WT	EC_KO _vs_ EC_WT
1318	CD9	3.00189	1.82702	17.3704	0.00096547	0.0351041	0.0379919	0.0179641	EC_KO	EC_WT	EC_KO _vs_ EC_WT
1319	TMEM208	5.99931	-0.551196	17.8468	0.000968517	0.0351694	0.327001	0.42515	EC_KO	EC_WT	EC_KO _vs_ EC_WT
1320	NOM1	3.73388	-1.0719	17.8332	0.0009732	0.0352939	0.0705563	0.122754	EC_KO	EC_WT	EC_KO _vs_ EC_WT
1321	AL136119.1	2.30253	-2.37823	17.7256	0.000978963	0.0354552	0.00949796	0.0299401	EC_KO	EC_WT	EC_KO _vs_ EC_WT
1322	ACADS	4.4776	1.10379	17.8087	0.000980709	0.0354552	0.170963	0.0838323	EC_KO	EC_WT	EC_KO _vs_ EC_WT
1323	AC096570.1	2.35357	5.95296	19.6264	0.000982306	0.0354552	0.0162822	0	EC_KO	EC_WT	EC_KO _vs_ EC_WT
1324	CFTR	2.06604	5.54593	19.6476	0.000983657	0.0354552	0.0217096	0	EC_KO	EC_WT	EC_KO _vs_ EC_WT
1325	KLF10	4.65853	1.02087	17.7861	0.000983954	0.0354552	0.203528	0.10479	EC_KO	EC_WT	EC_KO _vs_ EC_WT
1326	RPL10	10.3779	0.238583	17.7656	0.000986068	0.0354858	0.990502	0.979042	EC_KO	EC_WT	EC_KO _vs_ EC_WT
1327	GPS1	5.68197	0.694954	17.7199	0.000996411	0.0358122	0.373134	0.245509	EC_KO	EC_WT	EC_KO _vs_ EC_WT
1328	PEAK1	7.3383	0.379519	17.7032	0.000999876	0.0358908	0.618725	0.550898	EC_KO	EC_WT	EC_KO _vs_ EC_WT
1329	NFASC	7.61546	-0.37091	17.6948	0.00100175	0.0359122	0.68521	0.742515	EC_KO	EC_WT	EC_KO _vs_ EC_WT
1330	ATP6V0D1	6.7586	0.431441	17.6755	0.00100611	0.0359909	0.587517	0.476048	EC_KO	EC_WT	EC_KO _vs_ EC_WT
1331	RPLP0	9.43937	0.262872	17.6735	0.00100651	0.0359909	0.970149	0.934132	EC_KO	EC_WT	EC_KO _vs_ EC_WT
1332	CEP44	5.30997	-0.631881	17.6204	0.00101867	0.0363797	0.187246	0.251497	EC_KO	EC_WT	EC_KO _vs_ EC_WT
1333	C1orf158	3.99144	-0.957942	17.6152	0.0010209	0.0363931	0.0814111	0.140719	EC_KO	EC_WT	EC_KO _vs_ EC_WT
1334	AC013652.1	4.83649	0.981624	17.6136	0.00102164	0.0363931	0.156038	0.0868263	EC_KO	EC_WT	EC_KO _vs_ EC_WT
1335	NDUFA13	9.00871	-0.274808	17.5691	0.00103029	0.0366148	0.919946	0.943114	EC_KO	EC_WT	EC_KO _vs_ EC_WT
1336	MAN1A1	8.78987	0.348695	17.5625	0.0010318	0.0366148	0.886024	0.862275	EC_KO	EC_WT	EC_KO _vs_ EC_WT
1337	BCAS3	7.8669	0.425801	17.5583	0.00103278	0.0366148	0.742198	0.664671	EC_KO	EC_WT	EC_KO _vs_ EC_WT
1338	DISP2	4.1825	1.10454	17.5898	0.00103307	0.0366148	0.147897	0.0688623	EC_KO	EC_WT	EC_KO _vs_ EC_WT
1339	SIDT2	5.27946	0.694243	17.5489	0.00103543	0.0366448	0.283582	0.173653	EC_KO	EC_WT	EC_KO _vs_ EC_WT
1340	MEP1A	2.97789	3.39255	15.7031	0.00103653	0.0366448	0.0529172	0.00598802	EC_KO	EC_WT	EC_KO _vs_ EC_WT
1341	OAS1	4.17226	1.24065	17.5611	0.00104127	0.0367663	0.131615	0.0568862	EC_KO	EC_WT	EC_KO _vs_ EC_WT
1342	AC114321.1	2.74405	-1.7778	17.5848	0.0010441	0.0368201	0.0217096	0.0628743	EC_KO	EC_WT	EC_KO _vs_ EC_WT
1343	AL591519.1	2.48069	2.15577	16.0306	0.00104722	0.0368837	0.0257802	0.00898204	EC_KO	EC_WT	EC_KO _vs_ EC_WT
1344	AC004825.3	1.49029	-2.61014	15.9305	0.0010536	0.0370619	0.00407056	0.0269461	EC_KO	EC_WT	EC_KO _vs_ EC_WT
1345	MLST8	4.50052	1.02073	17.4709	0.00105673	0.0371257	0.181818	0.0868263	EC_KO	EC_WT	EC_KO _vs_ EC_WT
1346	AMBP	7.64745	-0.415877	17.3682	0.00107786	0.0378205	0.541384	0.505988	EC_KO	EC_WT	EC_KO _vs_ EC_WT
1347	ESR1	2.64797	3.86109	16.3523	0.00108371	0.0379509	0.0257802	0.00299401	EC_KO	EC_WT	EC_KO _vs_ EC_WT
1348	GRM7	3.64414	1.56717	17.3576	0.00108427	0.0379509	0.0746269	0.0329341	EC_KO	EC_WT	EC_KO _vs_ EC_WT
1349	FAM227A	4.95	-0.788129	17.3224	0.00108932	0.0380801	0.166893	0.254491	EC_KO	EC_WT	EC_KO _vs_ EC_WT
1350	NDUFA6	6.60572	-0.496282	17.315	0.00109091	0.0380882	0.442334	0.57485	EC_KO	EC_WT	EC_KO _vs_ EC_WT
1351	ATP9A	7.54566	0.374143	17.3048	0.00109341	0.0381028	0.735414	0.646707	EC_KO	EC_WT	EC_KO _vs_ EC_WT
1352	MRPL40	5.57028	-0.663562	17.3027	0.00109403	0.0381028	0.251018	0.383234	EC_KO	EC_WT	EC_KO _vs_ EC_WT
1353	CD99L2	5.73008	-0.594774	17.2608	0.00110443	0.0383263	0.278155	0.38024	EC_KO	EC_WT	EC_KO _vs_ EC_WT
1354	VGLL3	2.41895	2.64755	15.4724	0.00110546	0.0383263	0.0352782	0.00598802	EC_KO	EC_WT	EC_KO _vs_ EC_WT
1355	SLC25A26	5.66877	0.594882	17.257	0.00110553	0.0383263	0.332429	0.224551	EC_KO	EC_WT	EC_KO _vs_ EC_WT
1356	PIGP	5.16145	-0.738378	17.2553	0.00110591	0.0383263	0.207598	0.281437	EC_KO	EC_WT	EC_KO _vs_ EC_WT
1357	AC106793.1	4.57884	0.965795	17.2576	0.00110793	0.0383493	0.123474	0.0778443	EC_KO	EC_WT	EC_KO _vs_ EC_WT
1358	MAZ	5.90161	0.706882	17.2399	0.00110975	0.0383497	0.408412	0.287425	EC_KO	EC_WT	EC_KO _vs_ EC_WT
1359	RPA3	3.96049	-1.07164	17.2367	0.00111168	0.0383497	0.0814111	0.149701	EC_KO	EC_WT	EC_KO _vs_ EC_WT
1360	TRPM3	6.3799	1.40419	17.2309	0.00111204	0.0383497	0.27137	0.11976	EC_KO	EC_WT	EC_KO _vs_ EC_WT
1361	MYADM	5.796	0.578576	17.2222	0.00111423	0.0383781	0.373134	0.251497	EC_KO	EC_WT	EC_KO _vs_ EC_WT
1362	SHROOM3	6.73659	0.43622	17.2094	0.00111732	0.0384376	0.518318	0.434132	EC_KO	EC_WT	EC_KO _vs_ EC_WT
1363	ARSB	5.99467	0.712252	17.1912	0.00112206	0.0385533	0.36635	0.251497	EC_KO	EC_WT	EC_KO _vs_ EC_WT
1364	ANGPTL3	1.8616	-2.58655	16.5131	0.00112752	0.0386937	0.00678426	0.0299401	EC_KO	EC_WT	EC_KO _vs_ EC_WT
1365	FLYWCH2	5.53895	-0.620527	17.1555	0.00113114	0.0387549	0.256445	0.371257	EC_KO	EC_WT	EC_KO _vs_ EC_WT
1366	PITPNA	6.10364	0.548299	17.1503	0.00113248	0.0387549	0.416554	0.320359	EC_KO	EC_WT	EC_KO _vs_ EC_WT
1367	REV3L	9.23696	0.242977	17.1461	0.00113344	0.0387549	0.933514	0.92515	EC_KO	EC_WT	EC_KO _vs_ EC_WT
1368	AC113414.1	2.93607	-1.91709	17.1953	0.00113541	0.0387749	0.0244233	0.0688623	EC_KO	EC_WT	EC_KO _vs_ EC_WT
1369	RPP25	4.21878	1.08136	17.1528	0.00113908	0.0388533	0.143826	0.0628743	EC_KO	EC_WT	EC_KO _vs_ EC_WT
1370	SNX3	6.69712	-0.40889	17.0788	0.00115094	0.0391466	0.519674	0.57485	EC_KO	EC_WT	EC_KO _vs_ EC_WT
1371	PRKACA	5.05266	0.814766	17.0811	0.00115122	0.0391466	0.261872	0.143713	EC_KO	EC_WT	EC_KO _vs_ EC_WT
1372	LINC02027	2.50871	3.67588	16.1001	0.0011551	0.0391466	0.0379919	0.00299401	EC_KO	EC_WT	EC_KO _vs_ EC_WT
1373	LRRC61	2.38662	3.50841	16.1008	0.00115578	0.0391466	0.0407056	0.00299401	EC_KO	EC_WT	EC_KO _vs_ EC_WT
1374	SEC61B	8.14591	-0.349049	17.0592	0.0011561	0.0391466	0.755767	0.844311	EC_KO	EC_WT	EC_KO _vs_ EC_WT
1375	MAP3K5	3.57709	1.47957	17.0692	0.00115751	0.0391466	0.0868385	0.0299401	EC_KO	EC_WT	EC_KO _vs_ EC_WT
1376	C5orf17	3.27984	3.20746	15.6392	0.00115854	0.0391466	0.0379919	0.00598802	EC_KO	EC_WT	EC_KO _vs_ EC_WT
1377	SLC7A1	5.55899	0.939045	17.0505	0.00115883	0.0391466	0.325645	0.176647	EC_KO	EC_WT	EC_KO _vs_ EC_WT
1378	LAMTOR2	6.53549	-0.590245	17.0398	0.00116124	0.039181	0.447761	0.553892	EC_KO	EC_WT	EC_KO _vs_ EC_WT
1379	ENO1	7.1246	0.401641	17.0238	0.00116547	0.0392765	0.658073	0.532934	EC_KO	EC_WT	EC_KO _vs_ EC_WT
1380	TACC1	6.91471	-0.425234	16.9561	0.00118365	0.0398414	0.488467	0.610778	EC_KO	EC_WT	EC_KO _vs_ EC_WT
1381	ANK2	8.66614	-0.417684	16.9496	0.0011854	0.0398526	0.636364	0.649701	EC_KO	EC_WT	EC_KO _vs_ EC_WT
1382	IPCEF1	4.16118	1.38785	16.9821	0.00118839	0.0399055	0.126187	0.0479042	EC_KO	EC_WT	EC_KO _vs_ EC_WT
1383	IST1	6.53384	0.493523	16.9085	0.00119666	0.0401352	0.567164	0.428144	EC_KO	EC_WT	EC_KO _vs_ EC_WT
1384	ARRDC4	4.96559	0.838605	16.9034	0.00119913	0.0401701	0.1981	0.11976	EC_KO	EC_WT	EC_KO _vs_ EC_WT
1385	TBC1D22A	7.09349	0.384003	16.8829	0.00120366	0.040251	0.625509	0.562874	EC_KO	EC_WT	EC_KO _vs_ EC_WT
1386	ANKRD39	4.69288	-0.755656	16.8817	0.00120441	0.040251	0.145183	0.233533	EC_KO	EC_WT	EC_KO _vs_ EC_WT
1387	NR0B1	3.85622	-0.981516	16.8544	0.00121327	0.0404991	0.0759837	0.131737	EC_KO	EC_WT	EC_KO _vs_ EC_WT
1388	PPP2R3B	4.77173	1.02798	16.8334	0.00121957	0.0406611	0.208955	0.110778	EC_KO	EC_WT	EC_KO _vs_ EC_WT
1389	ANXA6	6.52066	0.474321	16.7965	0.00122784	0.0408145	0.540027	0.39521	EC_KO	EC_WT	EC_KO _vs_ EC_WT
1390	SLC19A2	4.31976	1.28346	16.825	0.00122829	0.0408145	0.147897	0.0688623	EC_KO	EC_WT	EC_KO _vs_ EC_WT
1391	ATP2B4	7.23753	-0.377751	16.7927	0.00122888	0.0408145	0.591588	0.703593	EC_KO	EC_WT	EC_KO _vs_ EC_WT
1392	GSDMD	3.77226	1.3656	16.836	0.00122998	0.0408145	0.118046	0.0449102	EC_KO	EC_WT	EC_KO _vs_ EC_WT
1393	ZMAT4	6.32907	-0.506241	16.7699	0.00123536	0.0409446	0.252374	0.335329	EC_KO	EC_WT	EC_KO _vs_ EC_WT
1394	GIGYF1	4.46901	1.15158	16.7797	0.00123777	0.0409763	0.176391	0.0838323	EC_KO	EC_WT	EC_KO _vs_ EC_WT
1395	MAFB	7.51103	-0.48957	16.7533	0.00124006	0.0409994	0.511533	0.607784	EC_KO	EC_WT	EC_KO _vs_ EC_WT
1396	SCG2	9.40394	0.455177	16.7468	0.00124192	0.0409994	0.701493	0.658683	EC_KO	EC_WT	EC_KO _vs_ EC_WT
1397	ZNF471	2.44957	2.69104	15.0461	0.00124285	0.0409994	0.0420624	0.00598802	EC_KO	EC_WT	EC_KO _vs_ EC_WT
1398	ADH6	5.58601	0.693187	16.7205	0.0012498	0.0411804	0.291723	0.182635	EC_KO	EC_WT	EC_KO _vs_ EC_WT
1399	RECK	5.77561	-0.687244	16.664	0.00126599	0.0416603	0.275441	0.374251	EC_KO	EC_WT	EC_KO _vs_ EC_WT
1400	ADGRL3	6.28475	0.48916	16.6526	0.00126934	0.0416603	0.31886	0.239521	EC_KO	EC_WT	EC_KO _vs_ EC_WT
1401	SYN3	4.38485	1.16595	16.6719	0.00127008	0.0416603	0.115332	0.0568862	EC_KO	EC_WT	EC_KO _vs_ EC_WT
1402	EXD2	4.9772	-0.761441	16.6476	0.00127098	0.0416603	0.177748	0.257485	EC_KO	EC_WT	EC_KO _vs_ EC_WT
1403	LSM8	5.67178	-0.561123	16.6443	0.00127178	0.0416603	0.276798	0.341317	EC_KO	EC_WT	EC_KO _vs_ EC_WT
1404	CPQ	6.22514	0.535935	16.6189	0.00127929	0.0418577	0.400271	0.317365	EC_KO	EC_WT	EC_KO _vs_ EC_WT
1405	COL1A2	3.4574	-1.74679	16.6208	0.00128346	0.0419182	0.036635	0.0508982	EC_KO	EC_WT	EC_KO _vs_ EC_WT
1406	SLC43A2	5.38355	0.781594	16.604	0.00128412	0.0419182	0.272727	0.170659	EC_KO	EC_WT	EC_KO _vs_ EC_WT
1407	ARF5	4.35376	-0.984544	16.5924	0.00128779	0.0419891	0.105834	0.200599	EC_KO	EC_WT	EC_KO _vs_ EC_WT
1408	NRCAM	7.38884	0.443762	16.5814	0.00129036	0.0420132	0.664858	0.568862	EC_KO	EC_WT	EC_KO _vs_ EC_WT
1409	SLC39A4	2.70133	2.4645	15.2342	0.00129152	0.0420132	0.0502035	0.00898204	EC_KO	EC_WT	EC_KO _vs_ EC_WT
1410	TMEM61	4.64289	-0.942809	16.5721	0.00129358	0.0420316	0.127544	0.227545	EC_KO	EC_WT	EC_KO _vs_ EC_WT
1411	COL4A5	6.89084	0.450283	16.5325	0.00130509	0.042203	0.525102	0.437126	EC_KO	EC_WT	EC_KO _vs_ EC_WT
1412	ATP1B1	7.10451	-0.411901	16.5324	0.0013051	0.042203	0.544098	0.658683	EC_KO	EC_WT	EC_KO _vs_ EC_WT
1413	ABHD15-AS1	3.1205	-1.30037	16.561	0.0013053	0.042203	0.0393487	0.0868263	EC_KO	EC_WT	EC_KO _vs_ EC_WT
1414	MIEN1	6.65812	-0.436807	16.5296	0.00130598	0.042203	0.474898	0.592814	EC_KO	EC_WT	EC_KO _vs_ EC_WT
1415	UQCRQ	7.25874	-0.419985	16.5283	0.00130636	0.042203	0.598372	0.685629	EC_KO	EC_WT	EC_KO _vs_ EC_WT
1416	SEM1	7.7631	-0.358806	16.521	0.00130856	0.0422256	0.7327	0.814371	EC_KO	EC_WT	EC_KO _vs_ EC_WT
1417	SLC5A9	2.64988	1.96652	15.5702	0.00131214	0.0422924	0.0502035	0.011976	EC_KO	EC_WT	EC_KO _vs_ EC_WT
1418	HSPB1	4.63403	0.892098	16.4781	0.00132418	0.0425159	0.153324	0.0988024	EC_KO	EC_WT	EC_KO _vs_ EC_WT
1419	ANKLE2	5.38936	-0.604378	16.4703	0.00132425	0.0425159	0.246947	0.341317	EC_KO	EC_WT	EC_KO _vs_ EC_WT
1420	OPCML	5.61601	1.27392	16.4685	0.00132529	0.0425159	0.173677	0.0748503	EC_KO	EC_WT	EC_KO _vs_ EC_WT
1421	PSMD5	5.77337	0.621893	16.4646	0.00132606	0.0425159	0.373134	0.251497	EC_KO	EC_WT	EC_KO _vs_ EC_WT
1422	GLOD4	5.44433	-0.561454	16.4626	0.00132664	0.0425159	0.236092	0.314371	EC_KO	EC_WT	EC_KO _vs_ EC_WT
1423	AGO3	7.45998	0.427044	16.4498	0.00133045	0.0425895	0.686567	0.646707	EC_KO	EC_WT	EC_KO _vs_ EC_WT
1424	HABP2	3.24593	3.16582	15.1062	0.00133573	0.04271	0.0529172	0.00598802	EC_KO	EC_WT	EC_KO _vs_ EC_WT
1425	ADGRG1	4.50158	0.914554	16.4358	0.00133827	0.0427425	0.188602	0.0958084	EC_KO	EC_WT	EC_KO _vs_ EC_WT
1426	RPS16	8.96203	-0.261399	16.4148	0.00134133	0.0427917	0.903664	0.949102	EC_KO	EC_WT	EC_KO _vs_ EC_WT
1427	BIRC6	8.51138	0.302118	16.3924	0.00134837	0.0429675	0.906377	0.89521	EC_KO	EC_WT	EC_KO _vs_ EC_WT
1428	TPRG1L	5.25434	0.861336	16.371	0.00135585	0.0431568	0.298507	0.173653	EC_KO	EC_WT	EC_KO _vs_ EC_WT
1429	EPB41L5	7.83307	-0.399268	16.3602	0.00135856	0.0431941	0.719132	0.775449	EC_KO	EC_WT	EC_KO _vs_ EC_WT
1430	LIMCH1	4.92125	1.22182	16.3545	0.00136271	0.0432771	0.183175	0.0898204	EC_KO	EC_WT	EC_KO _vs_ EC_WT
1431	MYO1B	6.01612	-0.508753	16.271	0.00138729	0.0440082	0.31886	0.407186	EC_KO	EC_WT	EC_KO _vs_ EC_WT
1432	GALK1	2.62325	1.92866	15.3247	0.00139819	0.0443037	0.046133	0.011976	EC_KO	EC_WT	EC_KO _vs_ EC_WT
1433	SLC11A2	5.40273	0.628643	16.209	0.00140802	0.0445652	0.312076	0.200599	EC_KO	EC_WT	EC_KO _vs_ EC_WT
1434	WFS1	6.57822	0.503924	16.2007	0.00141037	0.0445893	0.542741	0.41018	EC_KO	EC_WT	EC_KO _vs_ EC_WT
1435	GAS5	6.70574	0.43809	16.1927	0.00141303	0.0446233	0.529172	0.443114	EC_KO	EC_WT	EC_KO _vs_ EC_WT
1436	GABRG2	3.19464	2.08242	15.7445	0.00142404	0.0449202	0.0529172	0.0149701	EC_KO	EC_WT	EC_KO _vs_ EC_WT
1437	ALDOC	4.84977	0.874977	16.1546	0.00142736	0.0449747	0.218453	0.11976	EC_KO	EC_WT	EC_KO _vs_ EC_WT
1438	XPO6	6.12635	0.565936	16.1383	0.00143133	0.0450493	0.43962	0.311377	EC_KO	EC_WT	EC_KO _vs_ EC_WT
1439	NNAT	6.30747	0.483612	16.1284	0.00143463	0.0450813	0.431479	0.344311	EC_KO	EC_WT	EC_KO _vs_ EC_WT
1440	AOC1	3.67052	-1.27266	16.1302	0.00143664	0.0450813	0.0556309	0.116766	EC_KO	EC_WT	EC_KO _vs_ EC_WT
1441	MED13	7.85875	0.318025	16.1206	0.00143716	0.0450813	0.816825	0.733533	EC_KO	EC_WT	EC_KO _vs_ EC_WT
1442	EIF1B	6.70012	-0.428096	16.1089	0.00144118	0.0451568	0.473541	0.580838	EC_KO	EC_WT	EC_KO _vs_ EC_WT
1443	RNF6	4.87922	-0.715539	16.0875	0.0014488	0.0453451	0.158752	0.257485	EC_KO	EC_WT	EC_KO _vs_ EC_WT
1444	FOXO1	7.33859	0.512002	16.0733	0.00145333	0.0453731	0.614654	0.52994	EC_KO	EC_WT	EC_KO _vs_ EC_WT
1445	LINC01606	2.32161	3.41704	15.206	0.00145373	0.0453731	0.0312076	0.00299401	EC_KO	EC_WT	EC_KO _vs_ EC_WT
1446	NENF	6.03429	0.588124	16.0702	0.00145454	0.0453731	0.38806	0.302395	EC_KO	EC_WT	EC_KO _vs_ EC_WT
1447	RABL3	4.65483	0.827272	16.0696	0.00145691	0.0453967	0.188602	0.113772	EC_KO	EC_WT	EC_KO _vs_ EC_WT
1448	ANKRD9	2.41973	2.06704	14.7891	0.00145863	0.0453999	0.0379919	0.00898204	EC_KO	EC_WT	EC_KO _vs_ EC_WT
1449	DCDC2	6.05325	0.599367	16.0375	0.00146583	0.0455736	0.333786	0.233533	EC_KO	EC_WT	EC_KO _vs_ EC_WT
1450	NUP98	6.11251	0.502367	16.0277	0.0014692	0.045628	0.428765	0.320359	EC_KO	EC_WT	EC_KO _vs_ EC_WT
1451	AC092535.4	4.6509	1.11135	16.0323	0.00147117	0.0456387	0.175034	0.0898204	EC_KO	EC_WT	EC_KO _vs_ EC_WT
1452	SFMBT1	5.82794	0.568522	16.0169	0.00147306	0.0456469	0.341927	0.272455	EC_KO	EC_WT	EC_KO _vs_ EC_WT
1453	MIR181A2HG	3.70937	-1.18456	16.0045	0.00147971	0.0458026	0.0624152	0.122754	EC_KO	EC_WT	EC_KO _vs_ EC_WT
1454	GABRB3	8.47532	0.277251	15.9801	0.00148574	0.0459385	0.902307	0.856287	EC_KO	EC_WT	EC_KO _vs_ EC_WT
1455	OSR1	2.15824	-2.85425	15.5952	0.00148911	0.0459923	0.00678426	0.0479042	EC_KO	EC_WT	EC_KO _vs_ EC_WT
1456	TCF7L1	3.69449	-1.0379	15.9313	0.00150571	0.0464539	0.0515604	0.0868263	EC_KO	EC_WT	EC_KO _vs_ EC_WT
1457	ILVBL	4.57903	0.965981	15.9256	0.00150853	0.0464898	0.192673	0.0958084	EC_KO	EC_WT	EC_KO _vs_ EC_WT
1458	AC009102.4	2.1184	-2.49848	15.663	0.00151857	0.046748	0.00814111	0.0538922	EC_KO	EC_WT	EC_KO _vs_ EC_WT
1459	XYLB	3.04285	1.88208	15.4735	0.00152314	0.0467831	0.0624152	0.0149701	EC_KO	EC_WT	EC_KO _vs_ EC_WT
1460	AFF2	5.25965	0.809338	15.8762	0.0015236	0.0467831	0.213026	0.110778	EC_KO	EC_WT	EC_KO _vs_ EC_WT
1461	SH3KBP1	6.15107	0.58597	15.8715	0.0015247	0.0467831	0.378562	0.278443	EC_KO	EC_WT	EC_KO _vs_ EC_WT
1462	ZFP57	2.10511	5.60334	17.3752	0.00153321	0.0469928	0.0339213	0	EC_KO	EC_WT	EC_KO _vs_ EC_WT
1463	SLC38A4	2.91172	-1.64634	15.8817	0.00153822	0.0470949	0.0230665	0.0628743	EC_KO	EC_WT	EC_KO _vs_ EC_WT
1464	RPL10A	8.69811	0.323041	15.817	0.00154449	0.0472356	0.842605	0.853293	EC_KO	EC_WT	EC_KO _vs_ EC_WT
1465	KDM5B	7.83117	0.322397	15.8121	0.00154629	0.0472392	0.795115	0.748503	EC_KO	EC_WT	EC_KO _vs_ EC_WT
1466	EXOC6	6.72637	0.458594	15.8058	0.00154868	0.0472607	0.557666	0.446108	EC_KO	EC_WT	EC_KO _vs_ EC_WT
1467	PDIA5	3.5136	-1.24588	15.7942	0.00155688	0.0474595	0.0529172	0.113772	EC_KO	EC_WT	EC_KO _vs_ EC_WT
1468	ARID1B	8.9904	0.259783	15.7579	0.00156643	0.047699	0.945726	0.94012	EC_KO	EC_WT	EC_KO _vs_ EC_WT
1469	NDUFB8	7.53636	-0.327098	15.7245	0.00157899	0.0480026	0.663501	0.730539	EC_KO	EC_WT	EC_KO _vs_ EC_WT
1470	C4orf19	7.06849	0.540291	15.7199	0.00158076	0.0480026	0.571235	0.45509	EC_KO	EC_WT	EC_KO _vs_ EC_WT
1471	GRINA	5.45361	0.723255	15.7149	0.00158311	0.0480026	0.316147	0.209581	EC_KO	EC_WT	EC_KO _vs_ EC_WT
1472	AP001407.1	2.55282	-1.64974	15.7853	0.00158482	0.0480026	0.0217096	0.0598802	EC_KO	EC_WT	EC_KO _vs_ EC_WT
1473	TEX2	6.03005	0.614093	15.7069	0.00158582	0.0480026	0.398915	0.293413	EC_KO	EC_WT	EC_KO _vs_ EC_WT
1474	SEPTIN9	6.48298	0.577431	15.7046	0.00158665	0.0480026	0.511533	0.383234	EC_KO	EC_WT	EC_KO _vs_ EC_WT
1475	SCAF4	5.93234	0.542082	15.6922	0.00159145	0.048096	0.393487	0.308383	EC_KO	EC_WT	EC_KO _vs_ EC_WT
1476	NOL4	8.29129	0.30162	15.6804	0.00159578	0.0481287	0.75441	0.742515	EC_KO	EC_WT	EC_KO _vs_ EC_WT
1477	CALR	7.87773	-0.290177	15.6799	0.00159596	0.0481287	0.766621	0.778443	EC_KO	EC_WT	EC_KO _vs_ EC_WT
1478	NDUFV3	6.59213	-0.469647	15.6713	0.00159929	0.0481775	0.473541	0.54491	EC_KO	EC_WT	EC_KO _vs_ EC_WT
1479	SAP18	7.27392	-0.358304	15.6639	0.00160212	0.048211	0.60787	0.688623	EC_KO	EC_WT	EC_KO _vs_ EC_WT
1480	ATXN7	6.09206	0.53202	15.656	0.00160529	0.0482547	0.423338	0.314371	EC_KO	EC_WT	EC_KO _vs_ EC_WT
1481	AC023590.1	4.39365	-0.904141	15.6442	0.00161049	0.0483594	0.105834	0.197605	EC_KO	EC_WT	EC_KO _vs_ EC_WT
1482	PCGF2	5.02346	0.77524	15.6186	0.00162077	0.0485927	0.251018	0.143713	EC_KO	EC_WT	EC_KO _vs_ EC_WT
1483	AL355612.1	6.45088	-0.532211	15.6133	0.00162172	0.0485927	0.402985	0.482036	EC_KO	EC_WT	EC_KO _vs_ EC_WT
1484	NAMPT	5.29402	0.769706	15.6025	0.00162662	0.0486876	0.286296	0.179641	EC_KO	EC_WT	EC_KO _vs_ EC_WT
1485	KDSR	5.14537	0.74543	15.5622	0.00164265	0.0490539	0.255088	0.155689	EC_KO	EC_WT	EC_KO _vs_ EC_WT
1486	PNPLA7	6.26766	0.490728	15.5586	0.00164327	0.0490539	0.436906	0.350299	EC_KO	EC_WT	EC_KO _vs_ EC_WT
1487	ATF3	4.47589	1.2211	15.5742	0.00164409	0.0490539	0.134328	0.0748503	EC_KO	EC_WT	EC_KO _vs_ EC_WT
1488	STPG4	2.30102	-1.96029	15.5763	0.00164768	0.0491014	0.0135685	0.0538922	EC_KO	EC_WT	EC_KO _vs_ EC_WT
1489	CHKA	6.41192	0.522637	15.5436	0.00164921	0.0491014	0.457259	0.353293	EC_KO	EC_WT	EC_KO _vs_ EC_WT
1490	RPL9	9.2575	0.263926	15.5327	0.00165345	0.0491014	0.937585	0.931138	EC_KO	EC_WT	EC_KO _vs_ EC_WT
1491	AFF3	6.80974	0.523827	15.5321	0.00165376	0.0491014	0.312076	0.308383	EC_KO	EC_WT	EC_KO _vs_ EC_WT
1492	LINC00598	5.23114	0.741693	15.5318	0.00165459	0.0491014	0.208955	0.146707	EC_KO	EC_WT	EC_KO _vs_ EC_WT
1493	MAP2K4	7.50241	0.356717	15.5259	0.00165616	0.0491014	0.746269	0.646707	EC_KO	EC_WT	EC_KO _vs_ EC_WT
1494	GPX3	5.78854	0.943568	15.5001	0.0016669	0.0493677	0.298507	0.182635	EC_KO	EC_WT	EC_KO _vs_ EC_WT
1495	BBOX1	2.36979	-2.30057	15.4635	0.00167637	0.0495951	0.0135685	0.0359281	EC_KO	EC_WT	EC_KO _vs_ EC_WT
1496	JRK	1.07436	-4.78993	16.3003	0.00167968	0.0495951	0	0.0179641	EC_KO	EC_WT	EC_KO _vs_ EC_WT
1497	AL513327.1	3.84538	-1.05787	15.4724	0.00167987	0.0495951	0.07327	0.143713	EC_KO	EC_WT	EC_KO _vs_ EC_WT
1498	FAM50B	2.93832	1.74033	15.0754	0.00168321	0.0496414	0.063772	0.0179641	EC_KO	EC_WT	EC_KO _vs_ EC_WT
1499	TTC6	6.6536	0.499053	15.428	0.0016959	0.0499411	0.478969	0.353293	EC_KO	EC_WT	EC_KO _vs_ EC_WT
1500	AC020637.1	3.44316	2.16344	15.1752	0.00169692	0.0499411	0.0569878	0.0209581	EC_KO	EC_WT	EC_KO _vs_ EC_WT
1501	LRRTM4	7.92539	1.70357	333.203	1.14721e-10	1.66242e-06	0.618497	0.340502	SC-B_KO	SC-B_WT	SC-B_KO _vs_ SC-B_WT
1502	IFI6	9.50898	1.62713	331.573	1.18296e-10	1.66242e-06	0.988439	0.845878	SC-B_KO	SC-B_WT	SC-B_KO _vs_ SC-B_WT
1503	TTR	12.084	1.08335	228.838	1.19739e-09	1.1218e-05	1	0.996416	SC-B_KO	SC-B_WT	SC-B_KO _vs_ SC-B_WT
1504	ALDH1A1	9.1246	1.05377	200.028	2.74621e-09	1.92658e-05	0.976879	0.792115	SC-B_KO	SC-B_WT	SC-B_KO _vs_ SC-B_WT
1505	SCT	8.47618	1.49267	192.94	3.42735e-09	1.92658e-05	0.679191	0.397849	SC-B_KO	SC-B_WT	SC-B_KO _vs_ SC-B_WT
1506	HS6ST3	8.80529	1.32463	174.105	6.4224e-09	3.00847e-05	0.699422	0.483871	SC-B_KO	SC-B_WT	SC-B_KO _vs_ SC-B_WT
1507	PLCL1	8.30946	-1.27501	140.915	2.30895e-08	8.2676e-05	0.635838	0.827957	SC-B_KO	SC-B_WT	SC-B_KO _vs_ SC-B_WT
1508	INS	16.8865	0.519912	140.468	2.35326e-08	8.2676e-05	1	1	SC-B_KO	SC-B_WT	SC-B_KO _vs_ SC-B_WT
1509	CTNND2	7.49476	1.17195	133.765	3.15449e-08	9.85113e-05	0.765896	0.422939	SC-B_KO	SC-B_WT	SC-B_KO _vs_ SC-B_WT
1510	SLC4A10	5.07557	2.90023	131.788	3.64657e-08	0.00010249	0.263006	0.046595	SC-B_KO	SC-B_WT	SC-B_KO _vs_ SC-B_WT
1511	CAMK2N1	8.10046	0.928268	125.324	4.65202e-08	0.000118863	0.953757	0.759857	SC-B_KO	SC-B_WT	SC-B_KO _vs_ SC-B_WT
1512	EEF1A2	6.1444	2.44725	119.187	6.30167e-08	0.000140735	0.598266	0.146953	SC-B_KO	SC-B_WT	SC-B_KO _vs_ SC-B_WT
1513	C1QL1	9.64614	0.81142	118.021	6.64071e-08	0.000140735	0.988439	0.935484	SC-B_KO	SC-B_WT	SC-B_KO _vs_ SC-B_WT
1514	ADARB2	9.06485	-0.920511	116.218	7.27316e-08	0.000140735	0.817919	0.903226	SC-B_KO	SC-B_WT	SC-B_KO _vs_ SC-B_WT
1515	VTN	6.22574	2.22757	115.582	7.53863e-08	0.000140735	0.479769	0.175627	SC-B_KO	SC-B_WT	SC-B_KO _vs_ SC-B_WT
1516	ZNF667-AS1	4.66835	3.67131	107.458	8.01168e-08	0.000140735	0.33526	0.0215054	SC-B_KO	SC-B_WT	SC-B_KO _vs_ SC-B_WT
1517	PLIN3	6.21897	1.51269	112.516	8.81425e-08	0.000144421	0.589595	0.232975	SC-B_KO	SC-B_WT	SC-B_KO _vs_ SC-B_WT
1518	KCNMB2	6.62583	1.66461	111.343	9.3703e-08	0.000144421	0.462428	0.179211	SC-B_KO	SC-B_WT	SC-B_KO _vs_ SC-B_WT
1519	SPOCK3	6.21079	1.67603	110.583	9.76306e-08	0.000144421	0.361272	0.154122	SC-B_KO	SC-B_WT	SC-B_KO _vs_ SC-B_WT
1520	LINC00511	8.03703	1.06981	107.51	1.15006e-07	0.000156895	0.768786	0.620072	SC-B_KO	SC-B_WT	SC-B_KO _vs_ SC-B_WT
1521	RPS10	7.78244	0.912643	107.159	1.17228e-07	0.000156895	0.933526	0.702509	SC-B_KO	SC-B_WT	SC-B_KO _vs_ SC-B_WT
1522	CD81	7.47876	1.03335	106.268	1.2311e-07	0.000157203	0.878613	0.587814	SC-B_KO	SC-B_WT	SC-B_KO _vs_ SC-B_WT
1523	CALB2	9.64408	-1.11506	104.852	1.33145e-07	0.000157203	0.763006	0.885305	SC-B_KO	SC-B_WT	SC-B_KO _vs_ SC-B_WT
1524	GNAS	10.3939	0.533298	104.705	1.34238e-07	0.000157203	0.99711	0.989247	SC-B_KO	SC-B_WT	SC-B_KO _vs_ SC-B_WT
1525	NPSR1-AS1	6.31	1.62961	101.592	1.60294e-07	0.000180209	0.468208	0.200717	SC-B_KO	SC-B_WT	SC-B_KO _vs_ SC-B_WT
1526	AC069277.1	7.86499	-1.1801	99.7577	1.78011e-07	0.000187377	0.606936	0.759857	SC-B_KO	SC-B_WT	SC-B_KO _vs_ SC-B_WT
1527	PDZRN3	6.55449	-1.68644	99.476	1.81007e-07	0.000187377	0.323699	0.594982	SC-B_KO	SC-B_WT	SC-B_KO _vs_ SC-B_WT
1528	PCSK1N	9.48114	0.697254	98.6331	1.9012e-07	0.000187377	0.99711	0.949821	SC-B_KO	SC-B_WT	SC-B_KO _vs_ SC-B_WT
1529	SSR4	9.87238	0.550894	98.3484	1.93337e-07	0.000187377	0.99711	0.982079	SC-B_KO	SC-B_WT	SC-B_KO _vs_ SC-B_WT
1530	CNIH2	8.25383	0.81424	95.6127	2.27697e-07	0.000213321	0.959538	0.781362	SC-B_KO	SC-B_WT	SC-B_KO _vs_ SC-B_WT
1531	GABRA2	5.74924	1.73228	94.51	2.4436e-07	0.000217093	0.442197	0.139785	SC-B_KO	SC-B_WT	SC-B_KO _vs_ SC-B_WT
1532	RUNX1T1	8.74808	0.702372	94.2652	2.47171e-07	0.000217093	0.973988	0.88172	SC-B_KO	SC-B_WT	SC-B_KO _vs_ SC-B_WT
1533	ERBB4	6.61444	-1.65	92.8879	2.69162e-07	0.000229244	0.225434	0.44086	SC-B_KO	SC-B_WT	SC-B_KO _vs_ SC-B_WT
1534	RPL13A	10.6777	0.524624	90.9205	3.04409e-07	0.000251639	1	1	SC-B_KO	SC-B_WT	SC-B_KO _vs_ SC-B_WT
1535	RPS2	10.5176	0.527887	84.7237	4.56184e-07	0.000348643	0.99711	0.996416	SC-B_KO	SC-B_WT	SC-B_KO _vs_ SC-B_WT
1536	NRXN3	6.06315	-1.28322	84.3862	4.66894e-07	0.000348643	0.271676	0.437276	SC-B_KO	SC-B_WT	SC-B_KO _vs_ SC-B_WT
1537	GAPDH	9.34033	0.604525	84.3673	4.67289e-07	0.000348643	0.991329	0.971326	SC-B_KO	SC-B_WT	SC-B_KO _vs_ SC-B_WT
1538	DMD	7.43021	1.17719	84.2407	4.71374e-07	0.000348643	0.624277	0.344086	SC-B_KO	SC-B_WT	SC-B_KO _vs_ SC-B_WT
1539	H1FX	7.61996	0.816224	83.0784	5.10174e-07	0.000367666	0.867052	0.663082	SC-B_KO	SC-B_WT	SC-B_KO _vs_ SC-B_WT
1540	RPL10	10.526	0.522871	82.4346	5.33212e-07	0.000374662	1	0.996416	SC-B_KO	SC-B_WT	SC-B_KO _vs_ SC-B_WT
1541	AC008415.1	7.00545	-1.39689	79.0131	6.78202e-07	0.000460285	0.268786	0.433692	SC-B_KO	SC-B_WT	SC-B_KO _vs_ SC-B_WT
1542	S100A10	6.57586	1.40548	78.8226	6.87823e-07	0.000460285	0.50289	0.301075	SC-B_KO	SC-B_WT	SC-B_KO _vs_ SC-B_WT
1543	DGKB	6.58597	1.76965	77.3391	7.6593e-07	0.000500633	0.421965	0.189964	SC-B_KO	SC-B_WT	SC-B_KO _vs_ SC-B_WT
1544	TOX	8.94889	0.663102	76.0233	8.42994e-07	0.000538482	0.953757	0.896057	SC-B_KO	SC-B_WT	SC-B_KO _vs_ SC-B_WT
1545	ANO4	4.968	-2.15878	75.3346	8.91605e-07	0.000556876	0.0982659	0.229391	SC-B_KO	SC-B_WT	SC-B_KO _vs_ SC-B_WT
1546	AC108690.1	6.02149	2.00935	74.5025	9.46985e-07	0.000578608	0.540462	0.143369	SC-B_KO	SC-B_WT	SC-B_KO _vs_ SC-B_WT
1547	TTC29	4.22504	-2.18153	74.265	9.84927e-07	0.000588987	0.0635838	0.132616	SC-B_KO	SC-B_WT	SC-B_KO _vs_ SC-B_WT
1548	PCDH9	6.5464	-2.39222	73.2336	1.04027e-06	0.00060482	0.144509	0.258065	SC-B_KO	SC-B_WT	SC-B_KO _vs_ SC-B_WT
1549	PPP1R1A	7.6691	-0.756122	73.0513	1.05444e-06	0.00060482	0.745665	0.799283	SC-B_KO	SC-B_WT	SC-B_KO _vs_ SC-B_WT
1550	ABLIM1	8.68502	0.699008	72.5424	1.09644e-06	0.000616333	0.916185	0.781362	SC-B_KO	SC-B_WT	SC-B_KO _vs_ SC-B_WT
1551	RPL3	11.218	0.442734	71.4244	1.19575e-06	0.000658978	0.99711	1	SC-B_KO	SC-B_WT	SC-B_KO _vs_ SC-B_WT
1552	LINC02842	4.23956	-2.76448	70.0908	1.38109e-06	0.000746477	0.0462428	0.0752688	SC-B_KO	SC-B_WT	SC-B_KO _vs_ SC-B_WT
1553	ST6GALNAC5	9.99612	-0.713503	69.3451	1.40948e-06	0.000747448	0.947977	0.982079	SC-B_KO	SC-B_WT	SC-B_KO _vs_ SC-B_WT
1554	MLLT3	6.78221	-1.19908	68.8835	1.46291e-06	0.000761419	0.419075	0.630824	SC-B_KO	SC-B_WT	SC-B_KO _vs_ SC-B_WT
1555	HS3ST5	8.99232	0.70754	68.0659	1.56286e-06	0.000798651	0.852601	0.691756	SC-B_KO	SC-B_WT	SC-B_KO _vs_ SC-B_WT
1556	RPL18A	10.1023	0.482409	66.644	1.75637e-06	0.000881511	0.991329	0.989247	SC-B_KO	SC-B_WT	SC-B_KO _vs_ SC-B_WT
1557	APOB	4.92435	2.00382	65.0279	2.05841e-06	0.00101498	0.280347	0.0860215	SC-B_KO	SC-B_WT	SC-B_KO _vs_ SC-B_WT
1558	VEGFB	5.76668	1.26428	64.3884	2.12626e-06	0.00102384	0.534682	0.215054	SC-B_KO	SC-B_WT	SC-B_KO _vs_ SC-B_WT
1559	AMIGO2	5.7187	1.41959	64.2676	2.14924e-06	0.00102384	0.479769	0.189964	SC-B_KO	SC-B_WT	SC-B_KO _vs_ SC-B_WT
1560	LHX1	5.05603	-2.08485	63.7425	2.2515e-06	0.00105468	0.101156	0.315412	SC-B_KO	SC-B_WT	SC-B_KO _vs_ SC-B_WT
1561	AC090679.2	8.80569	0.690418	62.9162	2.41016e-06	0.00111049	0.817919	0.684588	SC-B_KO	SC-B_WT	SC-B_KO _vs_ SC-B_WT
1562	PLCL2	8.24361	-0.700993	62.5262	2.49359e-06	0.0011304	0.817919	0.878136	SC-B_KO	SC-B_WT	SC-B_KO _vs_ SC-B_WT
1563	TRPS1	7.52641	-0.886691	62.3208	2.5389e-06	0.00113267	0.618497	0.784946	SC-B_KO	SC-B_WT	SC-B_KO _vs_ SC-B_WT
1564	H3F3B	9.13888	0.519907	61.9897	2.6137e-06	0.00114782	0.985549	0.956989	SC-B_KO	SC-B_WT	SC-B_KO _vs_ SC-B_WT
1565	FAM163A	2.85191	-3.33351	53.3327	2.73261e-06	0.00118158	0.0115607	0.0824373	SC-B_KO	SC-B_WT	SC-B_KO _vs_ SC-B_WT
1566	UBE2M	6.50662	1.00111	61.0213	2.84896e-06	0.00121322	0.699422	0.397849	SC-B_KO	SC-B_WT	SC-B_KO _vs_ SC-B_WT
1567	LSAMP	10.0397	0.492196	59.9256	3.14287e-06	0.0013085	0.973988	0.899642	SC-B_KO	SC-B_WT	SC-B_KO _vs_ SC-B_WT
1568	KCNMB2-AS1	5.1667	1.50633	59.8259	3.19044e-06	0.0013085	0.265896	0.11828	SC-B_KO	SC-B_WT	SC-B_KO _vs_ SC-B_WT
1569	PCDHB5	3.32539	3.81277	46.8007	3.27316e-06	0.0013085	0.118497	0.00716846	SC-B_KO	SC-B_WT	SC-B_KO _vs_ SC-B_WT
1570	LINC00907	10.0391	0.519619	59.4759	3.27398e-06	0.0013085	0.985549	0.949821	SC-B_KO	SC-B_WT	SC-B_KO _vs_ SC-B_WT
1571	SETBP1	7.47169	-0.72751	59.1829	3.36304e-06	0.0013085	0.687861	0.78853	SC-B_KO	SC-B_WT	SC-B_KO _vs_ SC-B_WT
1572	NCKAP5	7.64125	0.920292	59.088	3.39244e-06	0.0013085	0.745665	0.55914	SC-B_KO	SC-B_WT	SC-B_KO _vs_ SC-B_WT
1573	ACTG1	10.0351	0.491301	59.0674	3.39858e-06	0.0013085	1	0.989247	SC-B_KO	SC-B_WT	SC-B_KO _vs_ SC-B_WT
1574	ASIC2	9.10547	-0.771371	57.9362	3.77323e-06	0.00143311	0.797688	0.90681	SC-B_KO	SC-B_WT	SC-B_KO _vs_ SC-B_WT
1575	ZNF506	5.02421	2.12809	57.8719	3.87846e-06	0.00145344	0.378613	0.078853	SC-B_KO	SC-B_WT	SC-B_KO _vs_ SC-B_WT
1576	SF1	6.68719	0.882323	56.5662	4.29349e-06	0.00156972	0.742775	0.458781	SC-B_KO	SC-B_WT	SC-B_KO _vs_ SC-B_WT
1577	MAP3K7CL	4.54005	2.84551	56.3498	4.30045e-06	0.00156972	0.277457	0.0322581	SC-B_KO	SC-B_WT	SC-B_KO _vs_ SC-B_WT
1578	CD24	8.80554	0.51743	55.4623	4.77154e-06	0.00168267	0.973988	0.921147	SC-B_KO	SC-B_WT	SC-B_KO _vs_ SC-B_WT
1579	RPL27A	9.83264	0.436641	55.3886	4.80556e-06	0.00168267	0.988439	0.982079	SC-B_KO	SC-B_WT	SC-B_KO _vs_ SC-B_WT
1580	TSHZ2	6.689	-0.912909	55.3046	4.84535e-06	0.00168267	0.33815	0.498208	SC-B_KO	SC-B_WT	SC-B_KO _vs_ SC-B_WT
1581	PCSK2	7.67105	-0.738619	55.2955	4.84935e-06	0.00168267	0.595376	0.738351	SC-B_KO	SC-B_WT	SC-B_KO _vs_ SC-B_WT
1582	IGF2	4.73018	-2.28888	54.7048	5.17583e-06	0.00176901	0.083815	0.25448	SC-B_KO	SC-B_WT	SC-B_KO _vs_ SC-B_WT
1583	B2M	7.3896	0.696872	54.511	5.2346e-06	0.00176901	0.777457	0.551971	SC-B_KO	SC-B_WT	SC-B_KO _vs_ SC-B_WT
1584	CPE	9.46178	0.540533	54.3716	5.30631e-06	0.00176901	0.99711	0.960573	SC-B_KO	SC-B_WT	SC-B_KO _vs_ SC-B_WT
1585	RPL10A	9.04671	0.530278	54.2883	5.34995e-06	0.00176901	0.982659	0.939068	SC-B_KO	SC-B_WT	SC-B_KO _vs_ SC-B_WT
1586	RPL32	9.9597	0.472259	53.4439	5.81619e-06	0.00190081	0.991329	0.989247	SC-B_KO	SC-B_WT	SC-B_KO _vs_ SC-B_WT
1587	MECOM	6.10185	-1.58323	53.1197	6.00963e-06	0.00194146	0.187861	0.333333	SC-B_KO	SC-B_WT	SC-B_KO _vs_ SC-B_WT
1588	RPL7	8.96007	0.456719	52.4844	6.40407e-06	0.00204537	0.976879	0.942652	SC-B_KO	SC-B_WT	SC-B_KO _vs_ SC-B_WT
1589	RPS3A	10.1084	0.417766	51.7625	6.89162e-06	0.00217636	0.988439	0.996416	SC-B_KO	SC-B_WT	SC-B_KO _vs_ SC-B_WT
1590	RPL29	9.64445	0.502424	50.8668	7.55748e-06	0.00236012	0.982659	0.985663	SC-B_KO	SC-B_WT	SC-B_KO _vs_ SC-B_WT
1591	RYR2	8.04863	-0.960888	49.5643	8.66303e-06	0.00267564	0.612717	0.698925	SC-B_KO	SC-B_WT	SC-B_KO _vs_ SC-B_WT
1592	AC112487.1	6.38536	0.872477	48.8754	9.32507e-06	0.00284881	0.569364	0.318996	SC-B_KO	SC-B_WT	SC-B_KO _vs_ SC-B_WT
1593	RPS5	9.1778	0.426947	48.559	9.64429e-06	0.00290554	0.988439	0.946237	SC-B_KO	SC-B_WT	SC-B_KO _vs_ SC-B_WT
1594	EEF1G	9.05292	0.446439	48.4314	9.77792e-06	0.00290554	0.982659	0.960573	SC-B_KO	SC-B_WT	SC-B_KO _vs_ SC-B_WT
1595	EIF4A1	8.66875	0.483089	48.2729	9.94687e-06	0.00290554	0.982659	0.935484	SC-B_KO	SC-B_WT	SC-B_KO _vs_ SC-B_WT
1596	AMN	6.09231	0.930652	48.2711	9.95355e-06	0.00290554	0.49711	0.250896	SC-B_KO	SC-B_WT	SC-B_KO _vs_ SC-B_WT
1597	AC109466.1	8.96143	-1.1654	48.1981	1.00276e-05	0.00290554	0.554913	0.677419	SC-B_KO	SC-B_WT	SC-B_KO _vs_ SC-B_WT
1598	OCA2	3.91577	2.56915	46.6832	1.03846e-05	0.00297825	0.147399	0.0286738	SC-B_KO	SC-B_WT	SC-B_KO _vs_ SC-B_WT
1599	ADAMTS9	5.47585	-1.76872	47.6235	1.06853e-05	0.00303354	0.16185	0.362007	SC-B_KO	SC-B_WT	SC-B_KO _vs_ SC-B_WT
1600	CDKN1C	7.4836	0.675732	47.3818	1.0962e-05	0.00308097	0.774566	0.523297	SC-B_KO	SC-B_WT	SC-B_KO _vs_ SC-B_WT
1601	RPL41	11.395	0.348101	47.1084	1.1296e-05	0.00314343	0.99422	1	SC-B_KO	SC-B_WT	SC-B_KO _vs_ SC-B_WT
1602	UNC5C	6.91825	1.34374	46.8566	1.16176e-05	0.00319673	0.50289	0.25448	SC-B_KO	SC-B_WT	SC-B_KO _vs_ SC-B_WT
1603	CKB	7.02898	0.736743	46.7803	1.17151e-05	0.00319673	0.722543	0.523297	SC-B_KO	SC-B_WT	SC-B_KO _vs_ SC-B_WT
1604	RACK1	9.50338	0.446318	46.4866	1.21026e-05	0.00327072	0.99422	0.97491	SC-B_KO	SC-B_WT	SC-B_KO _vs_ SC-B_WT
1605	CD63	8.4011	0.491637	45.9614	1.28361e-05	0.00343591	0.950867	0.863799	SC-B_KO	SC-B_WT	SC-B_KO _vs_ SC-B_WT
1606	VAT1L	3.68536	-2.40196	46.0544	1.30661e-05	0.00346448	0.0375723	0.111111	SC-B_KO	SC-B_WT	SC-B_KO _vs_ SC-B_WT
1607	FXYD3	6.13631	1.0121	45.5162	1.35043e-05	0.00354722	0.390173	0.215054	SC-B_KO	SC-B_WT	SC-B_KO _vs_ SC-B_WT
1608	RPL35	9.2091	0.488643	45.3502	1.37546e-05	0.00355593	0.979769	0.971326	SC-B_KO	SC-B_WT	SC-B_KO _vs_ SC-B_WT
1609	LINC01146	5.17225	1.64994	45.3689	1.38087e-05	0.00355593	0.312139	0.0860215	SC-B_KO	SC-B_WT	SC-B_KO _vs_ SC-B_WT
1610	KCNMA1	9.82996	-0.382091	45.1798	1.40241e-05	0.00355593	0.979769	0.992832	SC-B_KO	SC-B_WT	SC-B_KO _vs_ SC-B_WT
1611	CDKAL1	9.77342	0.517658	45.138	1.40911e-05	0.00355593	0.956647	0.921147	SC-B_KO	SC-B_WT	SC-B_KO _vs_ SC-B_WT
1612	GCG	7.82897	-2.62105	45.0896	1.41701e-05	0.00355593	0.49422	0.885305	SC-B_KO	SC-B_WT	SC-B_KO _vs_ SC-B_WT
1613	SLCO1A2	5.28245	1.4089	44.9175	1.44986e-05	0.00360617	0.32659	0.129032	SC-B_KO	SC-B_WT	SC-B_KO _vs_ SC-B_WT
1614	LGALS3	4.12646	2.33669	44.2028	1.54553e-05	0.00381042	0.112717	0.0322581	SC-B_KO	SC-B_WT	SC-B_KO _vs_ SC-B_WT
1615	KCTD8	7.7373	-0.626673	43.6598	1.67188e-05	0.00407995	0.580925	0.62724	SC-B_KO	SC-B_WT	SC-B_KO _vs_ SC-B_WT
1616	CYBA	6.05892	1.13551	43.6035	1.68389e-05	0.00407995	0.508671	0.258065	SC-B_KO	SC-B_WT	SC-B_KO _vs_ SC-B_WT
1617	HIST1H1C	6.07448	-0.959094	43.4035	1.72334e-05	0.00410948	0.312139	0.422939	SC-B_KO	SC-B_WT	SC-B_KO _vs_ SC-B_WT
1618	LIN7A	6.185	0.953678	43.3951	1.72532e-05	0.00410948	0.488439	0.290323	SC-B_KO	SC-B_WT	SC-B_KO _vs_ SC-B_WT
1619	EYS	7.12608	0.774305	42.6734	1.87883e-05	0.0044375	0.552023	0.415771	SC-B_KO	SC-B_WT	SC-B_KO _vs_ SC-B_WT
1620	P4HB	8.43338	0.529346	42.1194	2.00773e-05	0.00470245	0.968208	0.867384	SC-B_KO	SC-B_WT	SC-B_KO _vs_ SC-B_WT
1621	TIMP1	5.95126	1.0909	41.9535	2.04964e-05	0.00476093	0.468208	0.250896	SC-B_KO	SC-B_WT	SC-B_KO _vs_ SC-B_WT
1622	MT-ND2	11.7386	-0.3433	41.7244	2.10596e-05	0.0048407	1	0.996416	SC-B_KO	SC-B_WT	SC-B_KO _vs_ SC-B_WT
1623	UBA52	9.06526	0.413033	41.6758	2.11843e-05	0.0048407	0.985549	0.960573	SC-B_KO	SC-B_WT	SC-B_KO _vs_ SC-B_WT
1624	SOBP	6.93279	0.744169	41.4232	2.18492e-05	0.00491783	0.739884	0.469534	SC-B_KO	SC-B_WT	SC-B_KO _vs_ SC-B_WT
1625	INSR	5.97803	-1.02299	41.4159	2.18718e-05	0.00491783	0.34104	0.483871	SC-B_KO	SC-B_WT	SC-B_KO _vs_ SC-B_WT
1626	TENT5A	7.49601	0.796485	41.3262	2.21081e-05	0.00493151	0.786127	0.541219	SC-B_KO	SC-B_WT	SC-B_KO _vs_ SC-B_WT
1627	RPL9	9.68626	0.434325	40.7038	2.38668e-05	0.00528189	0.99422	0.978495	SC-B_KO	SC-B_WT	SC-B_KO _vs_ SC-B_WT
1628	ELL2	8.05733	0.535419	40.5755	2.42501e-05	0.00530229	0.907514	0.731183	SC-B_KO	SC-B_WT	SC-B_KO _vs_ SC-B_WT
1629	SHISA9	4.53799	-1.90921	40.5908	2.43363e-05	0.00530229	0.0606936	0.125448	SC-B_KO	SC-B_WT	SC-B_KO _vs_ SC-B_WT
1630	AQP4-AS1	7.50217	-0.568667	40.3877	2.48235e-05	0.00536683	0.708092	0.781362	SC-B_KO	SC-B_WT	SC-B_KO _vs_ SC-B_WT
1631	EEF1A1	10.8854	0.324952	40.2352	2.52989e-05	0.00542787	0.99711	1	SC-B_KO	SC-B_WT	SC-B_KO _vs_ SC-B_WT
1632	ELAVL4	7.16277	-0.624611	40.147	2.55806e-05	0.00544674	0.624277	0.630824	SC-B_KO	SC-B_WT	SC-B_KO _vs_ SC-B_WT
1633	PLIN2	6.75425	0.750575	39.6604	2.71972e-05	0.00574741	0.653179	0.401434	SC-B_KO	SC-B_WT	SC-B_KO _vs_ SC-B_WT
1634	GRIA3	7.19127	-0.586579	39.5313	2.7642e-05	0.0057728	0.589595	0.663082	SC-B_KO	SC-B_WT	SC-B_KO _vs_ SC-B_WT
1635	FLG-AS1	3.02214	3.41183	32.6867	2.77282e-05	0.0057728	0.0751445	0.00716846	SC-B_KO	SC-B_WT	SC-B_KO _vs_ SC-B_WT
1636	RPL14	9.40783	0.376662	39.4413	2.79577e-05	0.00577779	0.991329	0.964158	SC-B_KO	SC-B_WT	SC-B_KO _vs_ SC-B_WT
1637	RPL28	10.3247	0.378969	39.1441	2.90349e-05	0.00587175	0.991329	0.985663	SC-B_KO	SC-B_WT	SC-B_KO _vs_ SC-B_WT
1638	UCHL1	7.19194	-0.642085	39.1442	2.90359e-05	0.00587175	0.650289	0.767025	SC-B_KO	SC-B_WT	SC-B_KO _vs_ SC-B_WT
1639	CTSD	6.42987	0.779013	39.1448	2.90391e-05	0.00587175	0.635838	0.397849	SC-B_KO	SC-B_WT	SC-B_KO _vs_ SC-B_WT
1640	RPSA	9.17874	0.45489	39.0077	2.95457e-05	0.00587771	0.988439	0.967742	SC-B_KO	SC-B_WT	SC-B_KO _vs_ SC-B_WT
1641	PDE4D	10.26	0.409252	38.9578	2.97346e-05	0.00587771	0.991329	0.982079	SC-B_KO	SC-B_WT	SC-B_KO _vs_ SC-B_WT
1642	FNIP2	7.14447	0.684445	38.9176	2.98905e-05	0.00587771	0.774566	0.541219	SC-B_KO	SC-B_WT	SC-B_KO _vs_ SC-B_WT
1643	SDK1	9.01662	0.591812	38.9133	2.99051e-05	0.00587771	0.919075	0.81362	SC-B_KO	SC-B_WT	SC-B_KO _vs_ SC-B_WT
1644	CTSZ	6.1571	0.932012	38.7895	3.03952e-05	0.00593254	0.540462	0.315412	SC-B_KO	SC-B_WT	SC-B_KO _vs_ SC-B_WT
1645	ST18	7.62007	0.730559	38.7191	3.06617e-05	0.00594329	0.783237	0.544803	SC-B_KO	SC-B_WT	SC-B_KO _vs_ SC-B_WT
1646	LINC00665	6.35441	0.918592	38.5969	3.11553e-05	0.00595938	0.627168	0.362007	SC-B_KO	SC-B_WT	SC-B_KO _vs_ SC-B_WT
1647	TBC1D4	6.3861	1.13492	38.5939	3.11687e-05	0.00595938	0.531792	0.297491	SC-B_KO	SC-B_WT	SC-B_KO _vs_ SC-B_WT
1648	PRKCA	7.80257	0.526039	38.471	3.16583e-05	0.00600049	0.763006	0.612903	SC-B_KO	SC-B_WT	SC-B_KO _vs_ SC-B_WT
1649	TPT1	10.5049	0.316066	38.4336	3.18107e-05	0.00600049	0.991329	0.992832	SC-B_KO	SC-B_WT	SC-B_KO _vs_ SC-B_WT
1650	TSHZ1	6.78448	-0.684816	37.9969	3.3671e-05	0.00629985	0.578035	0.65233	SC-B_KO	SC-B_WT	SC-B_KO _vs_ SC-B_WT
1651	RPS12	10.4724	0.33882	37.9175	3.40192e-05	0.00629985	0.99422	0.996416	SC-B_KO	SC-B_WT	SC-B_KO _vs_ SC-B_WT
1652	KIAA1549L	5.67783	1.22329	37.9145	3.40702e-05	0.00629985	0.364162	0.182796	SC-B_KO	SC-B_WT	SC-B_KO _vs_ SC-B_WT
1653	PKM	7.62204	0.540415	37.8339	3.43951e-05	0.00631026	0.898844	0.713262	SC-B_KO	SC-B_WT	SC-B_KO _vs_ SC-B_WT
1654	MTUS2	9.59217	-0.402118	37.7936	3.45756e-05	0.00631026	0.962428	0.978495	SC-B_KO	SC-B_WT	SC-B_KO _vs_ SC-B_WT
1655	RPS4X	9.46342	0.38382	37.6561	3.52056e-05	0.0063838	0.988439	0.964158	SC-B_KO	SC-B_WT	SC-B_KO _vs_ SC-B_WT
1656	PTCHD4	3.47109	-2.4793	37.442	3.63741e-05	0.0065534	0.0231214	0.0609319	SC-B_KO	SC-B_WT	SC-B_KO _vs_ SC-B_WT
1657	MEIS2	7.21377	-0.887392	37.2587	3.7103e-05	0.00664214	0.462428	0.612903	SC-B_KO	SC-B_WT	SC-B_KO _vs_ SC-B_WT
1658	EIF5A	7.37517	0.570022	36.9675	3.85675e-05	0.00682628	0.858382	0.62724	SC-B_KO	SC-B_WT	SC-B_KO _vs_ SC-B_WT
1659	LINC02197	8.44931	0.481749	36.9214	3.88038e-05	0.00682628	0.890173	0.810036	SC-B_KO	SC-B_WT	SC-B_KO _vs_ SC-B_WT
1660	RPS15	9.99393	0.339305	36.9089	3.88677e-05	0.00682628	0.99711	0.996416	SC-B_KO	SC-B_WT	SC-B_KO _vs_ SC-B_WT
1661	MIR646HG	4.38832	-1.73399	36.865	3.93166e-05	0.00682628	0.0780347	0.139785	SC-B_KO	SC-B_WT	SC-B_KO _vs_ SC-B_WT
1662	SNTG1	7.63772	0.605192	36.8177	3.9346e-05	0.00682628	0.583815	0.387097	SC-B_KO	SC-B_WT	SC-B_KO _vs_ SC-B_WT
1663	EVA1B	7.07329	0.730938	36.6885	4.00345e-05	0.00690312	0.765896	0.508961	SC-B_KO	SC-B_WT	SC-B_KO _vs_ SC-B_WT
1664	FUT8	7.56736	-0.693088	36.3561	4.18636e-05	0.00716619	0.722543	0.781362	SC-B_KO	SC-B_WT	SC-B_KO _vs_ SC-B_WT
1665	PGAM2	3.44896	-2.16533	36.4757	4.20701e-05	0.00716619	0.0317919	0.121864	SC-B_KO	SC-B_WT	SC-B_KO _vs_ SC-B_WT
1666	RPL39	9.65883	0.392855	36.2679	4.23635e-05	0.00717271	0.99422	0.978495	SC-B_KO	SC-B_WT	SC-B_KO _vs_ SC-B_WT
1667	LGALS2	4.50126	2.53977	36.2825	4.27544e-05	0.00719554	0.234104	0.0430108	SC-B_KO	SC-B_WT	SC-B_KO _vs_ SC-B_WT
1668	CALCOCO2	7.48845	-0.640093	35.812	4.50734e-05	0.00754068	0.768786	0.827957	SC-B_KO	SC-B_WT	SC-B_KO _vs_ SC-B_WT
1669	LHX1-DT	3.49156	-2.3676	35.6086	4.69907e-05	0.00781492	0.0375723	0.136201	SC-B_KO	SC-B_WT	SC-B_KO _vs_ SC-B_WT
1670	OAS1	4.38887	1.86935	35.522	4.80261e-05	0.00794013	0.219653	0.0609319	SC-B_KO	SC-B_WT	SC-B_KO _vs_ SC-B_WT
1671	TM4SF4	5.71941	0.996553	35.286	4.84833e-05	0.00796885	0.32948	0.168459	SC-B_KO	SC-B_WT	SC-B_KO _vs_ SC-B_WT
1672	ANXA1	4.50735	8.18937	41.013	4.97572e-05	0.00813068	0.0635838	0	SC-B_KO	SC-B_WT	SC-B_KO _vs_ SC-B_WT
1673	RPS19	10.4285	0.386397	34.946	5.07849e-05	0.00825063	0.99422	0.996416	SC-B_KO	SC-B_WT	SC-B_KO _vs_ SC-B_WT
1674	GAS5	7.35393	0.599422	34.5067	5.40032e-05	0.00872307	0.774566	0.637993	SC-B_KO	SC-B_WT	SC-B_KO _vs_ SC-B_WT
1675	BHMT2	3.28017	2.45331	32.0386	5.48725e-05	0.00881284	0.124277	0.0179211	SC-B_KO	SC-B_WT	SC-B_KO _vs_ SC-B_WT
1676	FOXP2	7.43813	-0.652832	34.2561	5.59421e-05	0.00893358	0.517341	0.673835	SC-B_KO	SC-B_WT	SC-B_KO _vs_ SC-B_WT
1677	FABP3	3.93241	-1.73062	34.2144	5.70737e-05	0.00906279	0.0520231	0.121864	SC-B_KO	SC-B_WT	SC-B_KO _vs_ SC-B_WT
1678	TMEM132D	6.72794	0.98709	34.0444	5.76509e-05	0.00908666	0.407514	0.232975	SC-B_KO	SC-B_WT	SC-B_KO _vs_ SC-B_WT
1679	RPL38	8.62791	0.406809	34.0165	5.78707e-05	0.00908666	0.971098	0.921147	SC-B_KO	SC-B_WT	SC-B_KO _vs_ SC-B_WT
1680	RPL7A	10.2478	0.314733	33.8033	5.96518e-05	0.00929744	0.99711	0.989247	SC-B_KO	SC-B_WT	SC-B_KO _vs_ SC-B_WT
1681	LINC01162	4.01834	2.35002	33.5559	5.98747e-05	0.00929744	0.130058	0.0286738	SC-B_KO	SC-B_WT	SC-B_KO _vs_ SC-B_WT
1682	ERP29	7.31547	0.66228	33.69	6.06275e-05	0.00934349	0.83237	0.605735	SC-B_KO	SC-B_WT	SC-B_KO _vs_ SC-B_WT
1683	PRICKLE2	7.97653	-0.528367	33.6659	6.08361e-05	0.00934349	0.777457	0.827957	SC-B_KO	SC-B_WT	SC-B_KO _vs_ SC-B_WT
1684	FGG	3.10359	6.54755	39.0515	6.20134e-05	0.00947255	0.0520231	0	SC-B_KO	SC-B_WT	SC-B_KO _vs_ SC-B_WT
1685	GPC6	10.3834	-0.448032	33.4303	6.29243e-05	0.00951547	0.953757	0.989247	SC-B_KO	SC-B_WT	SC-B_KO _vs_ SC-B_WT
1686	CDH6	4.3218	2.08459	33.5655	6.29715e-05	0.00951547	0.182081	0.0430108	SC-B_KO	SC-B_WT	SC-B_KO _vs_ SC-B_WT
1687	RHBDD2	6.91876	0.628732	33.3541	6.36246e-05	0.00956274	0.739884	0.530466	SC-B_KO	SC-B_WT	SC-B_KO _vs_ SC-B_WT
1688	RBP4	4.08662	2.43727	32.9818	6.50697e-05	0.00972792	0.121387	0.0286738	SC-B_KO	SC-B_WT	SC-B_KO _vs_ SC-B_WT
1689	COPE	7.434	0.521602	33.0638	6.63466e-05	0.00986633	0.849711	0.681004	SC-B_KO	SC-B_WT	SC-B_KO _vs_ SC-B_WT
1690	MTHFD1L	5.7706	0.971799	32.8906	6.80759e-05	0.0100702	0.442197	0.229391	SC-B_KO	SC-B_WT	SC-B_KO _vs_ SC-B_WT
1691	MAP3K8	4.20438	1.72189	32.9502	6.89841e-05	0.0101511	0.184971	0.0609319	SC-B_KO	SC-B_WT	SC-B_KO _vs_ SC-B_WT
1692	IGF1R	8.15181	-0.500698	32.7169	6.97802e-05	0.0101622	0.803468	0.888889	SC-B_KO	SC-B_WT	SC-B_KO _vs_ SC-B_WT
1693	CALY	8.37299	0.522207	32.6932	7.00219e-05	0.0101622	0.820809	0.655914	SC-B_KO	SC-B_WT	SC-B_KO _vs_ SC-B_WT
1694	RPS18	10.3214	0.308331	32.6811	7.01442e-05	0.0101622	0.982659	0.989247	SC-B_KO	SC-B_WT	SC-B_KO _vs_ SC-B_WT
1695	KCND3	3.19372	-2.55687	32.2332	7.10605e-05	0.0102422	0.0202312	0.0824373	SC-B_KO	SC-B_WT	SC-B_KO _vs_ SC-B_WT
1696	MAML2	7.84187	0.488328	32.3473	7.36691e-05	0.010564	0.820809	0.681004	SC-B_KO	SC-B_WT	SC-B_KO _vs_ SC-B_WT
1697	LINC01578	6.18057	0.828859	32.3072	7.41241e-05	0.0105753	0.598266	0.362007	SC-B_KO	SC-B_WT	SC-B_KO _vs_ SC-B_WT
1698	MCU	6.6849	-0.711521	32.2234	7.50303e-05	0.0106505	0.482659	0.566308	SC-B_KO	SC-B_WT	SC-B_KO _vs_ SC-B_WT
1699	GOSR2	5.71161	0.912997	32.052	7.70041e-05	0.0108676	0.485549	0.247312	SC-B_KO	SC-B_WT	SC-B_KO _vs_ SC-B_WT
1700	RAB3B	8.23343	0.451173	32.019	7.73326e-05	0.0108676	0.921965	0.777778	SC-B_KO	SC-B_WT	SC-B_KO _vs_ SC-B_WT
1701	HIST1H4C	5.48916	-1.09486	31.8435	7.94107e-05	0.0111041	0.257225	0.397849	SC-B_KO	SC-B_WT	SC-B_KO _vs_ SC-B_WT
1702	CBLB	6.68247	-0.619486	31.6628	8.15524e-05	0.0113471	0.534682	0.584229	SC-B_KO	SC-B_WT	SC-B_KO _vs_ SC-B_WT
1703	RPS14	9.98153	0.325125	31.5398	8.30643e-05	0.0114341	0.99711	1	SC-B_KO	SC-B_WT	SC-B_KO _vs_ SC-B_WT
1704	CDH18	8.72692	-0.468789	31.4829	8.37777e-05	0.0114341	0.598266	0.541219	SC-B_KO	SC-B_WT	SC-B_KO _vs_ SC-B_WT
1705	SLCO3A1	5.4577	-1.10616	31.4848	8.37919e-05	0.0114341	0.199422	0.326165	SC-B_KO	SC-B_WT	SC-B_KO _vs_ SC-B_WT
1706	RPL36	9.72921	0.348138	31.4807	8.38052e-05	0.0114341	0.988439	0.982079	SC-B_KO	SC-B_WT	SC-B_KO _vs_ SC-B_WT
1707	SNHG32	6.61134	0.783206	31.3064	8.60476e-05	0.011627	0.679191	0.433692	SC-B_KO	SC-B_WT	SC-B_KO _vs_ SC-B_WT
1708	PEX5L	6.0841	-0.756185	31.2939	8.62121e-05	0.011627	0.346821	0.419355	SC-B_KO	SC-B_WT	SC-B_KO _vs_ SC-B_WT
1709	CLU	7.92728	0.714794	31.2738	8.64602e-05	0.011627	0.719653	0.562724	SC-B_KO	SC-B_WT	SC-B_KO _vs_ SC-B_WT
1710	MT-ND1	11.7482	0.303991	31.1885	8.7581e-05	0.0116558	1	1	SC-B_KO	SC-B_WT	SC-B_KO _vs_ SC-B_WT
1711	ANK2	7.65418	-0.790451	31.1809	8.76843e-05	0.0116558	0.612717	0.630824	SC-B_KO	SC-B_WT	SC-B_KO _vs_ SC-B_WT
1712	LGALS3BP	5.74973	0.966117	31.0765	8.91343e-05	0.0116558	0.445087	0.243728	SC-B_KO	SC-B_WT	SC-B_KO _vs_ SC-B_WT
1713	TENM2	9.70755	0.423953	31.0715	8.91473e-05	0.0116558	0.924855	0.928315	SC-B_KO	SC-B_WT	SC-B_KO _vs_ SC-B_WT
1714	SYNE2	5.18006	-1.00754	31.0736	8.91783e-05	0.0116558	0.225434	0.301075	SC-B_KO	SC-B_WT	SC-B_KO _vs_ SC-B_WT
1715	DISC1FP1	5.25338	1.33213	31.074	8.93171e-05	0.0116558	0.216763	0.09319	SC-B_KO	SC-B_WT	SC-B_KO _vs_ SC-B_WT
1716	SFPQ	7.2534	0.606795	31.0402	8.95772e-05	0.0116558	0.812139	0.62724	SC-B_KO	SC-B_WT	SC-B_KO _vs_ SC-B_WT
1717	RPLP2	9.3971	0.354101	30.9523	9.07773e-05	0.0117575	0.991329	0.967742	SC-B_KO	SC-B_WT	SC-B_KO _vs_ SC-B_WT
1718	AMBP	7.96804	-0.504831	30.8986	9.15246e-05	0.0118	0.687861	0.716846	SC-B_KO	SC-B_WT	SC-B_KO _vs_ SC-B_WT
1719	PLD5	7.13391	-0.709064	30.8299	9.2489e-05	0.0118698	0.479769	0.455197	SC-B_KO	SC-B_WT	SC-B_KO _vs_ SC-B_WT
1720	WNK3	5.71289	-0.881318	30.7922	9.30468e-05	0.0118872	0.323699	0.419355	SC-B_KO	SC-B_WT	SC-B_KO _vs_ SC-B_WT
1721	GCA	5.96805	-0.885254	30.7551	9.35678e-05	0.0118996	0.372832	0.455197	SC-B_KO	SC-B_WT	SC-B_KO _vs_ SC-B_WT
1722	SEMA3A	7.73407	0.677757	30.6828	9.45919e-05	0.011926	0.777457	0.62724	SC-B_KO	SC-B_WT	SC-B_KO _vs_ SC-B_WT
1723	RPS9	10.0494	0.366663	30.6804	9.46235e-05	0.011926	0.99422	0.982079	SC-B_KO	SC-B_WT	SC-B_KO _vs_ SC-B_WT
1724	RPL12	9.57947	0.351608	30.552	9.65054e-05	0.0120497	0.99711	0.978495	SC-B_KO	SC-B_WT	SC-B_KO _vs_ SC-B_WT
1725	SCGN	10.1029	0.350921	30.5515	9.65138e-05	0.0120497	0.99711	0.989247	SC-B_KO	SC-B_WT	SC-B_KO _vs_ SC-B_WT
1726	IER2	5.22488	1.17809	30.5386	9.68913e-05	0.0120497	0.32948	0.157706	SC-B_KO	SC-B_WT	SC-B_KO _vs_ SC-B_WT
1727	FMN1	6.14911	1.02873	30.4486	9.80857e-05	0.0121445	0.361272	0.204301	SC-B_KO	SC-B_WT	SC-B_KO _vs_ SC-B_WT
1728	SLC22A17	5.62738	0.915098	30.3722	9.92852e-05	0.0122029	0.450867	0.250896	SC-B_KO	SC-B_WT	SC-B_KO _vs_ SC-B_WT
1729	RPS3	10.5309	0.286822	30.3365	9.9763e-05	0.0122029	0.991329	0.996416	SC-B_KO	SC-B_WT	SC-B_KO _vs_ SC-B_WT
1730	ZNF667	3.3701	3.86999	25.8084	9.98601e-05	0.0122029	0.135838	0.00358423	SC-B_KO	SC-B_WT	SC-B_KO _vs_ SC-B_WT
1731	SERPINA1	5.30799	1.82507	30.3217	0.00010042	0.0122182	0.309249	0.103943	SC-B_KO	SC-B_WT	SC-B_KO _vs_ SC-B_WT
1732	ABCC8	8.8737	0.399211	30.2487	0.000101127	0.0122365	0.971098	0.939068	SC-B_KO	SC-B_WT	SC-B_KO _vs_ SC-B_WT
1733	RPL23A	9.82899	0.33743	30.2286	0.000101441	0.0122365	0.991329	0.982079	SC-B_KO	SC-B_WT	SC-B_KO _vs_ SC-B_WT
1734	JUND	7.03759	0.699176	30.17	0.000102374	0.0122962	0.763006	0.548387	SC-B_KO	SC-B_WT	SC-B_KO _vs_ SC-B_WT
1735	PTPRN	7.72132	0.495268	30.1378	0.000102882	0.0123046	0.890173	0.716846	SC-B_KO	SC-B_WT	SC-B_KO _vs_ SC-B_WT
1736	CNTNAP2	8.32454	0.552604	30.0965	0.000103541	0.0123197	0.728324	0.673835	SC-B_KO	SC-B_WT	SC-B_KO _vs_ SC-B_WT
1737	LINC02646	3.32647	2.51671	28.1759	0.000103884	0.0123197	0.106936	0.0179211	SC-B_KO	SC-B_WT	SC-B_KO _vs_ SC-B_WT
1738	TNFRSF21	5.41214	-0.981435	29.998	0.000105184	0.0124215	0.239884	0.304659	SC-B_KO	SC-B_WT	SC-B_KO _vs_ SC-B_WT
1739	COX8A	8.08196	0.419059	29.9218	0.000106396	0.0124472	0.953757	0.817204	SC-B_KO	SC-B_WT	SC-B_KO _vs_ SC-B_WT
1740	FAU	9.47864	0.380495	29.8915	0.000106897	0.0124472	0.982659	0.97491	SC-B_KO	SC-B_WT	SC-B_KO _vs_ SC-B_WT
1741	ST3GAL6	6.19802	-0.771469	29.8796	0.000107112	0.0124472	0.398844	0.544803	SC-B_KO	SC-B_WT	SC-B_KO _vs_ SC-B_WT
1742	CASK	7.56541	0.527709	29.8752	0.000107174	0.0124472	0.83526	0.659498	SC-B_KO	SC-B_WT	SC-B_KO _vs_ SC-B_WT
1743	GRIN3A	4.11771	-1.53562	29.7379	0.000110239	0.0127506	0.0635838	0.132616	SC-B_KO	SC-B_WT	SC-B_KO _vs_ SC-B_WT
1744	KHDRBS2	7.91251	0.429969	29.6189	0.000111562	0.0128506	0.820809	0.684588	SC-B_KO	SC-B_WT	SC-B_KO _vs_ SC-B_WT
1745	CCDC121	2.52809	-2.80408	27.005	0.000112375	0.0128915	0.0115607	0.0716846	SC-B_KO	SC-B_WT	SC-B_KO _vs_ SC-B_WT
1746	CBX4	4.81953	1.38677	29.565	0.000113181	0.0129312	0.303468	0.103943	SC-B_KO	SC-B_WT	SC-B_KO _vs_ SC-B_WT
1747	PCP4	6.56186	1.03525	29.4878	0.000113904	0.0129611	0.436416	0.204301	SC-B_KO	SC-B_WT	SC-B_KO _vs_ SC-B_WT
1748	AL035409.1	4.0487	-1.48533	29.5008	0.0001145	0.0129764	0.0895954	0.189964	SC-B_KO	SC-B_WT	SC-B_KO _vs_ SC-B_WT
1749	SST	3.88493	2.73492	28.5802	0.000114985	0.012979	0.0722543	0.0250896	SC-B_KO	SC-B_WT	SC-B_KO _vs_ SC-B_WT
1750	ELOVL6	6.77856	-0.567547	29.36	0.000116212	0.013065	0.560694	0.609319	SC-B_KO	SC-B_WT	SC-B_KO _vs_ SC-B_WT
1751	TMEM171	3.06025	-2.3431	28.9155	0.00011917	0.0133442	0.0231214	0.100358	SC-B_KO	SC-B_WT	SC-B_KO _vs_ SC-B_WT
1752	BSG	7.38813	0.555435	29.1419	0.000120297	0.0134169	0.846821	0.634409	SC-B_KO	SC-B_WT	SC-B_KO _vs_ SC-B_WT
1753	PRKCH	7.43245	-0.525372	28.8833	0.000125361	0.0139265	0.638728	0.741935	SC-B_KO	SC-B_WT	SC-B_KO _vs_ SC-B_WT
1754	LINGO2	8.36977	0.449425	28.7942	0.000127159	0.0140706	0.823699	0.709677	SC-B_KO	SC-B_WT	SC-B_KO _vs_ SC-B_WT
1755	CDH17	3.93095	2.58799	28.2426	0.000127661	0.0140707	0.16185	0.0250896	SC-B_KO	SC-B_WT	SC-B_KO _vs_ SC-B_WT
1756	SLC29A1	6.19677	0.786396	28.7156	0.000128802	0.014141	0.566474	0.336918	SC-B_KO	SC-B_WT	SC-B_KO _vs_ SC-B_WT
1757	SEMA5A	6.10142	0.980589	28.5131	0.000133083	0.0145542	0.433526	0.204301	SC-B_KO	SC-B_WT	SC-B_KO _vs_ SC-B_WT
1758	RPS6KA3	7.9309	0.486355	28.3004	0.000137702	0.0148622	0.803468	0.72043	SC-B_KO	SC-B_WT	SC-B_KO _vs_ SC-B_WT
1759	MGAT4B	5.55704	0.892772	28.297	0.000137877	0.0148622	0.401734	0.240143	SC-B_KO	SC-B_WT	SC-B_KO _vs_ SC-B_WT
1760	GHR	5.36422	1.12405	28.2791	0.000138358	0.0148622	0.306358	0.150538	SC-B_KO	SC-B_WT	SC-B_KO _vs_ SC-B_WT
1761	AC024610.2	5.29362	-1.10481	28.2679	0.000138502	0.0148622	0.222543	0.358423	SC-B_KO	SC-B_WT	SC-B_KO _vs_ SC-B_WT
1762	MITF	3.91642	-1.54815	28.3158	0.000138769	0.0148622	0.0693642	0.143369	SC-B_KO	SC-B_WT	SC-B_KO _vs_ SC-B_WT
1763	SLC39A4	2.90452	4.11626	26.2013	0.000139072	0.0148622	0.0924855	0.00358423	SC-B_KO	SC-B_WT	SC-B_KO _vs_ SC-B_WT
1764	RPL11	10.1047	0.336817	28.2127	0.000139676	0.0148702	0.99711	0.982079	SC-B_KO	SC-B_WT	SC-B_KO _vs_ SC-B_WT
1765	MTTP	2.64354	-2.33842	27.0721	0.000140845	0.0149186	0.0115607	0.0681004	SC-B_KO	SC-B_WT	SC-B_KO _vs_ SC-B_WT
1766	TNP1	2.56853	-3.86294	24.1636	0.000141192	0.0149186	0.00289017	0.0645161	SC-B_KO	SC-B_WT	SC-B_KO _vs_ SC-B_WT
1767	PPIB	9.18266	0.333941	28.0598	0.000143201	0.0150182	0.99422	0.946237	SC-B_KO	SC-B_WT	SC-B_KO _vs_ SC-B_WT
1768	RPL8	9.71402	0.333978	28.0597	0.000143203	0.0150182	0.99422	0.97491	SC-B_KO	SC-B_WT	SC-B_KO _vs_ SC-B_WT
1769	TBX2	4.06	2.25154	27.861	0.000146446	0.0153012	0.17052	0.0358423	SC-B_KO	SC-B_WT	SC-B_KO _vs_ SC-B_WT
1770	GP1BB	4.16641	1.77494	27.9243	0.000149188	0.0155299	0.199422	0.0501792	SC-B_KO	SC-B_WT	SC-B_KO _vs_ SC-B_WT
1771	LBR	5.00103	-0.968459	27.6863	0.000152372	0.0158028	0.208092	0.311828	SC-B_KO	SC-B_WT	SC-B_KO _vs_ SC-B_WT
1772	DSCAM	7.16056	-0.782386	27.425	0.000158981	0.0163795	0.456647	0.587814	SC-B_KO	SC-B_WT	SC-B_KO _vs_ SC-B_WT
1773	AC116049.2	5.88166	1.2463	27.4062	0.000159566	0.0163795	0.263006	0.125448	SC-B_KO	SC-B_WT	SC-B_KO _vs_ SC-B_WT
1774	PPP1R17	3.0877	-2.19822	27.259	0.000160216	0.0163795	0.0202312	0.0645161	SC-B_KO	SC-B_WT	SC-B_KO _vs_ SC-B_WT
1775	FOS	5.38294	1.39328	27.3826	0.000160374	0.0163795	0.346821	0.150538	SC-B_KO	SC-B_WT	SC-B_KO _vs_ SC-B_WT
1776	ABCA1	5.96777	0.946962	27.3568	0.000160846	0.0163795	0.430636	0.268817	SC-B_KO	SC-B_WT	SC-B_KO _vs_ SC-B_WT
1777	ADRA2A	5.19889	-0.988401	27.2953	0.000162531	0.0164029	0.187861	0.265233	SC-B_KO	SC-B_WT	SC-B_KO _vs_ SC-B_WT
1778	NTN1	4.94005	-1.62064	27.298	0.000162576	0.0164029	0.115607	0.225806	SC-B_KO	SC-B_WT	SC-B_KO _vs_ SC-B_WT
1779	CFL1	8.77477	0.399974	27.281	0.000162827	0.0164029	0.979769	0.9319	SC-B_KO	SC-B_WT	SC-B_KO _vs_ SC-B_WT
1780	MT-ND5	10.2154	-0.27046	27.2345	0.000164094	0.0164715	1	0.996416	SC-B_KO	SC-B_WT	SC-B_KO _vs_ SC-B_WT
1781	ENO1	7.35039	0.586253	27.1348	0.000166855	0.0166891	0.83815	0.594982	SC-B_KO	SC-B_WT	SC-B_KO _vs_ SC-B_WT
1782	COTL1	6.76516	-0.640623	27.0946	0.000167983	0.0167423	0.534682	0.637993	SC-B_KO	SC-B_WT	SC-B_KO _vs_ SC-B_WT
1783	RPL17	9.88406	0.325015	27.0436	0.000169416	0.0168255	0.991329	0.982079	SC-B_KO	SC-B_WT	SC-B_KO _vs_ SC-B_WT
1784	EMC10	7.0503	0.516796	26.9022	0.000173495	0.0171699	0.797688	0.587814	SC-B_KO	SC-B_WT	SC-B_KO _vs_ SC-B_WT
1785	PHLDA2	4.32394	1.43582	26.9207	0.000175557	0.01727	0.182081	0.0716846	SC-B_KO	SC-B_WT	SC-B_KO _vs_ SC-B_WT
1786	PLK2	4.8603	1.23397	26.8489	0.000175736	0.01727	0.245665	0.078853	SC-B_KO	SC-B_WT	SC-B_KO _vs_ SC-B_WT
1787	CRYBG3	6.03819	-1.08136	26.7663	0.000177537	0.0173863	0.303468	0.419355	SC-B_KO	SC-B_WT	SC-B_KO _vs_ SC-B_WT
1788	XDH	5.1191	1.03013	26.6867	0.000180219	0.0175876	0.317919	0.164875	SC-B_KO	SC-B_WT	SC-B_KO _vs_ SC-B_WT
1789	RHOH	4.90439	-1.08002	26.5849	0.00018321	0.0178177	0.141618	0.229391	SC-B_KO	SC-B_WT	SC-B_KO _vs_ SC-B_WT
1790	CASC15	3.85476	-1.94168	26.5879	0.000185825	0.0180096	0.0549133	0.0681004	SC-B_KO	SC-B_WT	SC-B_KO _vs_ SC-B_WT
1791	ZFP36L2	5.64617	0.842789	26.381	0.000189603	0.0183127	0.433526	0.236559	SC-B_KO	SC-B_WT	SC-B_KO _vs_ SC-B_WT
1792	MARCKS	8.76992	0.420466	26.0678	0.000199939	0.0192417	0.985549	0.928315	SC-B_KO	SC-B_WT	SC-B_KO _vs_ SC-B_WT
1793	RPL26	9.53171	0.292326	26.0488	0.000200591	0.0192417	0.982659	0.97491	SC-B_KO	SC-B_WT	SC-B_KO _vs_ SC-B_WT
1794	RAMP1	6.40247	0.942843	25.9685	0.000203425	0.0194471	0.531792	0.283154	SC-B_KO	SC-B_WT	SC-B_KO _vs_ SC-B_WT
1795	PLCXD3	9.31218	-0.416831	25.9169	0.000205204	0.0194905	0.945087	0.935484	SC-B_KO	SC-B_WT	SC-B_KO _vs_ SC-B_WT
1796	AC021504.1	7.37117	0.571014	25.9154	0.000205266	0.0194905	0.67052	0.516129	SC-B_KO	SC-B_WT	SC-B_KO _vs_ SC-B_WT
1797	PRDM16	5.98091	-0.790371	25.8457	0.000207781	0.0196629	0.323699	0.473118	SC-B_KO	SC-B_WT	SC-B_KO _vs_ SC-B_WT
1798	MT2A	2.48752	-3.17081	22.8812	0.000211487	0.0199465	0.00578035	0.0681004	SC-B_KO	SC-B_WT	SC-B_KO _vs_ SC-B_WT
1799	ZFAND3	8.86445	0.367855	25.6873	0.00021353	0.0200082	0.979769	0.935484	SC-B_KO	SC-B_WT	SC-B_KO _vs_ SC-B_WT
1800	PHGR1	3.83876	2.28534	25.4224	0.000213565	0.0200082	0.0867052	0.0322581	SC-B_KO	SC-B_WT	SC-B_KO _vs_ SC-B_WT
1801	GIP	5.79525	1.30085	25.635	0.000215632	0.0201262	0.239884	0.103943	SC-B_KO	SC-B_WT	SC-B_KO _vs_ SC-B_WT
1802	SNHG29	8.63302	0.429297	25.6013	0.00021675	0.0201262	0.959538	0.896057	SC-B_KO	SC-B_WT	SC-B_KO _vs_ SC-B_WT
1803	USP5	5.08614	1.02215	25.6054	0.000216973	0.0201262	0.367052	0.164875	SC-B_KO	SC-B_WT	SC-B_KO _vs_ SC-B_WT
1804	ARHGAP20	3.37169	2.29781	24.3547	0.000226949	0.0209823	0.0982659	0.0179211	SC-B_KO	SC-B_WT	SC-B_KO _vs_ SC-B_WT
1805	CRTAC1	4.70915	1.72782	25.2926	0.00023125	0.0213098	0.213873	0.0752688	SC-B_KO	SC-B_WT	SC-B_KO _vs_ SC-B_WT
1806	TFCP2	5.67021	-0.747324	25.2069	0.000232299	0.0213366	0.320809	0.408602	SC-B_KO	SC-B_WT	SC-B_KO _vs_ SC-B_WT
1807	MAGI1	7.44525	-0.534429	25.1618	0.000234101	0.0213664	0.630058	0.673835	SC-B_KO	SC-B_WT	SC-B_KO _vs_ SC-B_WT
1808	AC011029.1	6.34018	0.778404	25.1616	0.000234144	0.0213664	0.50578	0.293907	SC-B_KO	SC-B_WT	SC-B_KO _vs_ SC-B_WT
1809	AC114321.1	2.44527	-2.65452	23.1662	0.000235234	0.0213964	0.0115607	0.0501792	SC-B_KO	SC-B_WT	SC-B_KO _vs_ SC-B_WT
1810	CCL28	3.43656	2.14493	24.4288	0.000237699	0.0214059	0.115607	0.0250896	SC-B_KO	SC-B_WT	SC-B_KO _vs_ SC-B_WT
1811	JUN	6.01128	-0.67388	25.0745	0.000237768	0.0214059	0.32948	0.401434	SC-B_KO	SC-B_WT	SC-B_KO _vs_ SC-B_WT
1812	CITED4	3.41549	2.11525	24.4223	0.000238016	0.0214059	0.127168	0.0250896	SC-B_KO	SC-B_WT	SC-B_KO _vs_ SC-B_WT
1813	CCDC68	4.79672	1.14561	25.0798	0.000238385	0.0214059	0.283237	0.132616	SC-B_KO	SC-B_WT	SC-B_KO _vs_ SC-B_WT
1814	GSTO2	5.5472	0.879464	25.0404	0.000239322	0.0214216	0.421965	0.225806	SC-B_KO	SC-B_WT	SC-B_KO _vs_ SC-B_WT
1815	CRACR2B	4.26938	-1.25921	25.0262	0.000240525	0.0214481	0.106936	0.18638	SC-B_KO	SC-B_WT	SC-B_KO _vs_ SC-B_WT
1816	ACTB	9.29129	0.404027	24.9938	0.000241145	0.0214481	0.988439	0.949821	SC-B_KO	SC-B_WT	SC-B_KO _vs_ SC-B_WT
1817	RPLP0	9.79003	0.33194	24.9522	0.000242929	0.0215387	0.988439	0.982079	SC-B_KO	SC-B_WT	SC-B_KO _vs_ SC-B_WT
1818	VGF	4.82077	1.2293	24.919	0.000245328	0.021683	0.260116	0.114695	SC-B_KO	SC-B_WT	SC-B_KO _vs_ SC-B_WT
1819	LRMDA	7.29671	0.496945	24.7927	0.00024992	0.0218919	0.630058	0.444444	SC-B_KO	SC-B_WT	SC-B_KO _vs_ SC-B_WT
1820	NPY	3.39256	3.34862	22.0501	0.000250009	0.0218919	0.0317919	0.0107527	SC-B_KO	SC-B_WT	SC-B_KO _vs_ SC-B_WT
1821	PLPPR5	6.76676	0.767583	24.7906	0.000250028	0.0218919	0.595376	0.394265	SC-B_KO	SC-B_WT	SC-B_KO _vs_ SC-B_WT
1822	SLC35F3	7.88633	-0.664403	24.7356	0.00025247	0.022037	0.543353	0.645161	SC-B_KO	SC-B_WT	SC-B_KO _vs_ SC-B_WT
1823	CTSF	4.21662	1.7384	24.7376	0.000256771	0.0223077	0.199422	0.0573477	SC-B_KO	SC-B_WT	SC-B_KO _vs_ SC-B_WT
1824	KCTD16	7.71584	0.909276	24.6327	0.000257158	0.0223077	0.627168	0.494624	SC-B_KO	SC-B_WT	SC-B_KO _vs_ SC-B_WT
1825	NBEA	9.7285	0.365817	24.5116	0.000262788	0.0227259	0.976879	0.971326	SC-B_KO	SC-B_WT	SC-B_KO _vs_ SC-B_WT
1826	ZNF322	5.77238	-0.763964	24.4712	0.000264756	0.0228259	0.367052	0.444444	SC-B_KO	SC-B_WT	SC-B_KO _vs_ SC-B_WT
1827	SFMBT2	7.85503	0.508906	24.4288	0.000266731	0.0229258	0.820809	0.713262	SC-B_KO	SC-B_WT	SC-B_KO _vs_ SC-B_WT
1828	CRYBA2	11.5357	0.285075	24.3161	0.000272193	0.0233239	0.99711	0.992832	SC-B_KO	SC-B_WT	SC-B_KO _vs_ SC-B_WT
1829	LRRC61	2.84244	3.16002	21.0493	0.000278578	0.0237985	0.0751445	0.00716846	SC-B_KO	SC-B_WT	SC-B_KO _vs_ SC-B_WT
1830	CACNA1H	4.24429	-1.15871	24.1838	0.000279618	0.023815	0.112717	0.182796	SC-B_KO	SC-B_WT	SC-B_KO _vs_ SC-B_WT
1831	ERICH5	5.11971	-0.89687	24.1227	0.000282045	0.0239491	0.225434	0.318996	SC-B_KO	SC-B_WT	SC-B_KO _vs_ SC-B_WT
1832	LRRTM3	5.54448	-1.02237	24.0899	0.000283652	0.0239629	0.184971	0.250896	SC-B_KO	SC-B_WT	SC-B_KO _vs_ SC-B_WT
1833	ISG15	6.49321	0.684466	24.0743	0.00028441	0.0239629	0.424855	0.37276	SC-B_KO	SC-B_WT	SC-B_KO _vs_ SC-B_WT
1834	MEIS1	6.67261	-0.574141	24.0331	0.000286525	0.0239629	0.491329	0.541219	SC-B_KO	SC-B_WT	SC-B_KO _vs_ SC-B_WT
1835	LYPLA2	5.2268	0.964973	24.0381	0.000286594	0.0239629	0.346821	0.179211	SC-B_KO	SC-B_WT	SC-B_KO _vs_ SC-B_WT
1836	TRNP1	5.35292	1.14201	24.0241	0.000287317	0.0239629	0.395954	0.175627	SC-B_KO	SC-B_WT	SC-B_KO _vs_ SC-B_WT
1837	CEP164	6.05253	-0.752081	23.9982	0.000288379	0.0239629	0.372832	0.505376	SC-B_KO	SC-B_WT	SC-B_KO _vs_ SC-B_WT
1838	MTSS1	8.19343	0.361723	23.9829	0.000289143	0.0239629	0.927746	0.817204	SC-B_KO	SC-B_WT	SC-B_KO _vs_ SC-B_WT
1839	SKAP2	5.54505	-1.08554	23.9843	0.000289152	0.0239629	0.263006	0.405018	SC-B_KO	SC-B_WT	SC-B_KO _vs_ SC-B_WT
1840	MTRNR2L12	7.69143	-0.424574	23.969	0.00028988	0.0239629	0.83526	0.853047	SC-B_KO	SC-B_WT	SC-B_KO _vs_ SC-B_WT
1841	PODXL2	6.38829	0.718884	23.9257	0.000292215	0.0240851	0.601156	0.383513	SC-B_KO	SC-B_WT	SC-B_KO _vs_ SC-B_WT
1842	PPP1R14B	6.75962	0.637522	23.7585	0.000301268	0.0247586	0.682081	0.462366	SC-B_KO	SC-B_WT	SC-B_KO _vs_ SC-B_WT
1843	FRMD4B	7.14147	-0.541249	23.7174	0.000303531	0.0248718	0.543353	0.55914	SC-B_KO	SC-B_WT	SC-B_KO _vs_ SC-B_WT
1844	XKR4	6.7469	0.545101	23.6378	0.000308013	0.0251657	0.534682	0.412186	SC-B_KO	SC-B_WT	SC-B_KO _vs_ SC-B_WT
1845	F10	7.58185	0.447342	23.5418	0.00031349	0.025539	0.878613	0.684588	SC-B_KO	SC-B_WT	SC-B_KO _vs_ SC-B_WT
1846	SPATA2L	3.82424	1.66108	23.5501	0.000315544	0.025632	0.176301	0.046595	SC-B_KO	SC-B_WT	SC-B_KO _vs_ SC-B_WT
1847	NME2	7.97831	0.480058	23.3738	0.000323379	0.0261928	0.919075	0.767025	SC-B_KO	SC-B_WT	SC-B_KO _vs_ SC-B_WT
1848	IL1RAPL1	5.24081	1.39434	23.332	0.000326526	0.0263717	0.222543	0.0860215	SC-B_KO	SC-B_WT	SC-B_KO _vs_ SC-B_WT
1849	MYH14	5.67857	0.769689	23.1924	0.000334603	0.0268614	0.442197	0.243728	SC-B_KO	SC-B_WT	SC-B_KO _vs_ SC-B_WT
1850	RPS27	10.0547	0.257672	23.1731	0.000335663	0.0268614	0.99711	0.989247	SC-B_KO	SC-B_WT	SC-B_KO _vs_ SC-B_WT
1851	RERG	4.10488	-1.71579	23.1908	0.000336822	0.0268614	0.0404624	0.121864	SC-B_KO	SC-B_WT	SC-B_KO _vs_ SC-B_WT
1852	GABRG2	3.47853	1.98852	22.7823	0.000337355	0.0268614	0.0953757	0.0286738	SC-B_KO	SC-B_WT	SC-B_KO _vs_ SC-B_WT
1853	TOR2A	4.88502	1.03071	23.1587	0.000337369	0.0268614	0.312139	0.143369	SC-B_KO	SC-B_WT	SC-B_KO _vs_ SC-B_WT
1854	FTX	9.67512	-0.315913	23.101	0.000340205	0.0270107	0.991329	1	SC-B_KO	SC-B_WT	SC-B_KO _vs_ SC-B_WT
1855	BRI3	6.97268	0.535823	22.8681	0.000355408	0.0281063	0.742775	0.541219	SC-B_KO	SC-B_WT	SC-B_KO _vs_ SC-B_WT
1856	PPFIBP2	3.16704	-1.99101	22.8905	0.000356004	0.0281063	0.0317919	0.100358	SC-B_KO	SC-B_WT	SC-B_KO _vs_ SC-B_WT
1857	ABCC1	6.08967	-0.685212	22.7918	0.000360575	0.0283874	0.395954	0.508961	SC-B_KO	SC-B_WT	SC-B_KO _vs_ SC-B_WT
1858	FTH1	9.98143	0.371986	22.7516	0.000363273	0.02852	0.99422	0.982079	SC-B_KO	SC-B_WT	SC-B_KO _vs_ SC-B_WT
1859	MGMT	5.34997	0.880556	22.7221	0.000365601	0.0286228	0.372832	0.18638	SC-B_KO	SC-B_WT	SC-B_KO _vs_ SC-B_WT
1860	RAB27A	6.27253	-0.62141	22.6395	0.000371087	0.0289716	0.421965	0.491039	SC-B_KO	SC-B_WT	SC-B_KO _vs_ SC-B_WT
1861	AL024495.1	6.05287	-0.738656	22.4686	0.000383338	0.0297954	0.372832	0.422939	SC-B_KO	SC-B_WT	SC-B_KO _vs_ SC-B_WT
1862	RPL30	9.86868	0.328838	22.4621	0.000383759	0.0297954	0.99422	0.97491	SC-B_KO	SC-B_WT	SC-B_KO _vs_ SC-B_WT
1863	KTN1	7.99363	-0.35835	22.3615	0.000391195	0.0302619	0.910405	0.903226	SC-B_KO	SC-B_WT	SC-B_KO _vs_ SC-B_WT
1864	FAM155A	8.45756	0.59715	22.3517	0.000391921	0.0302619	0.849711	0.648746	SC-B_KO	SC-B_WT	SC-B_KO _vs_ SC-B_WT
1865	SEC24D	7.99775	0.43645	22.2221	0.000401764	0.0309369	0.887283	0.767025	SC-B_KO	SC-B_WT	SC-B_KO _vs_ SC-B_WT
1866	EPB41L4A	4.24498	-1.27166	22.1562	0.000408082	0.0313253	0.0924855	0.179211	SC-B_KO	SC-B_WT	SC-B_KO _vs_ SC-B_WT
1867	UBB	8.90291	0.342068	22.1286	0.000409037	0.0313253	0.976879	0.939068	SC-B_KO	SC-B_WT	SC-B_KO _vs_ SC-B_WT
1868	FIRRE	4.64914	1.26756	22.1137	0.00041245	0.0314281	0.190751	0.078853	SC-B_KO	SC-B_WT	SC-B_KO _vs_ SC-B_WT
1869	NR6A1	7.04608	-0.464867	22.0835	0.000412615	0.0314281	0.606936	0.648746	SC-B_KO	SC-B_WT	SC-B_KO _vs_ SC-B_WT
1870	RNF128	6.28646	0.760579	22.0555	0.000414891	0.031516	0.549133	0.329749	SC-B_KO	SC-B_WT	SC-B_KO _vs_ SC-B_WT
1871	DTNA	7.40065	0.686409	21.8888	0.000428417	0.0322921	0.66185	0.458781	SC-B_KO	SC-B_WT	SC-B_KO _vs_ SC-B_WT
1872	PPP2R3B	4.85209	1.27304	21.8904	0.000429756	0.0322921	0.320809	0.121864	SC-B_KO	SC-B_WT	SC-B_KO _vs_ SC-B_WT
1873	RPL21	9.77741	0.286602	21.8687	0.000430069	0.0322921	0.985549	0.985663	SC-B_KO	SC-B_WT	SC-B_KO _vs_ SC-B_WT
1874	CYP51A1	7.92476	-0.355917	21.8681	0.000430126	0.0322921	0.867052	0.853047	SC-B_KO	SC-B_WT	SC-B_KO _vs_ SC-B_WT
1875	UBL7-AS1	2.94378	-2.14546	21.6873	0.000431476	0.0322921	0.0260116	0.0860215	SC-B_KO	SC-B_WT	SC-B_KO _vs_ SC-B_WT
1876	AL022068.1	4.96722	1.01671	21.8552	0.000432001	0.0322921	0.271676	0.143369	SC-B_KO	SC-B_WT	SC-B_KO _vs_ SC-B_WT
1877	AL161908.1	4.80056	-1.28491	21.8225	0.000434384	0.032384	0.144509	0.240143	SC-B_KO	SC-B_WT	SC-B_KO _vs_ SC-B_WT
1878	LRFN2	7.59433	-0.465751	21.7982	0.000436006	0.032419	0.713873	0.734767	SC-B_KO	SC-B_WT	SC-B_KO _vs_ SC-B_WT
1879	SCARB1	5.26928	0.92378	21.7272	0.000442468	0.0328127	0.372832	0.182796	SC-B_KO	SC-B_WT	SC-B_KO _vs_ SC-B_WT
1880	CLINT1	7.08321	-0.485677	21.6653	0.000447421	0.0330926	0.67341	0.713262	SC-B_KO	SC-B_WT	SC-B_KO _vs_ SC-B_WT
1881	RPL24	9.71925	0.289487	21.4919	0.000462831	0.0341426	0.991329	0.992832	SC-B_KO	SC-B_WT	SC-B_KO _vs_ SC-B_WT
1882	OXR1	5.78519	0.768375	21.2486	0.000485678	0.0357342	0.413295	0.268817	SC-B_KO	SC-B_WT	SC-B_KO _vs_ SC-B_WT
1883	RPS11	10.1881	0.26369	21.205	0.000489718	0.0359374	0.991329	0.996416	SC-B_KO	SC-B_WT	SC-B_KO _vs_ SC-B_WT
1884	DENND4C	7.23394	0.472595	21.1659	0.000493534	0.0361104	0.774566	0.623656	SC-B_KO	SC-B_WT	SC-B_KO _vs_ SC-B_WT
1885	DPP7	5.4268	0.786304	21.1576	0.000494645	0.0361104	0.384393	0.200717	SC-B_KO	SC-B_WT	SC-B_KO _vs_ SC-B_WT
1886	SHOC1	2.35743	-2.48759	19.5431	0.000508892	0.0370542	0.0115607	0.0537634	SC-B_KO	SC-B_WT	SC-B_KO _vs_ SC-B_WT
1887	TBX2-AS1	2.84308	2.16134	19.4964	0.000510713	0.0370907	0.0751445	0.0143369	SC-B_KO	SC-B_WT	SC-B_KO _vs_ SC-B_WT
1888	CTU1	3.39399	2.08519	20.4853	0.000513651	0.037208	0.127168	0.0250896	SC-B_KO	SC-B_WT	SC-B_KO _vs_ SC-B_WT
1889	DPH1	2.35769	-2.94017	18.8939	0.000516752	0.0373364	0.00867052	0.0573477	SC-B_KO	SC-B_WT	SC-B_KO _vs_ SC-B_WT
1890	FGF12	8.09556	0.416428	20.8858	0.000521789	0.0376036	0.858382	0.716846	SC-B_KO	SC-B_WT	SC-B_KO _vs_ SC-B_WT
1891	SMIM6	7.21108	0.47415	20.8707	0.00052338	0.0376218	0.760116	0.591398	SC-B_KO	SC-B_WT	SC-B_KO _vs_ SC-B_WT
1892	LIMS1	7.14387	0.545473	20.8413	0.000526459	0.0376762	0.754335	0.587814	SC-B_KO	SC-B_WT	SC-B_KO _vs_ SC-B_WT
1893	MT-ND4L	7.18412	-0.469821	20.8276	0.000527901	0.0376762	0.736994	0.709677	SC-B_KO	SC-B_WT	SC-B_KO _vs_ SC-B_WT
1894	AL591501.1	6.93979	0.687823	20.8254	0.000528159	0.0376762	0.595376	0.362007	SC-B_KO	SC-B_WT	SC-B_KO _vs_ SC-B_WT
1895	SPDYE3	2.48702	-2.36241	19.7358	0.000539966	0.038421	0.0144509	0.0573477	SC-B_KO	SC-B_WT	SC-B_KO _vs_ SC-B_WT
1896	LINC02136	3.60917	-1.73131	20.7348	0.000545769	0.0387358	0.0491329	0.121864	SC-B_KO	SC-B_WT	SC-B_KO _vs_ SC-B_WT
1897	SPINT2	7.84905	0.392968	20.4872	0.0005653	0.040021	0.893064	0.792115	SC-B_KO	SC-B_WT	SC-B_KO _vs_ SC-B_WT
1898	PRUNE2	7.66909	-0.42327	20.4566	0.000568814	0.0401089	0.66185	0.713262	SC-B_KO	SC-B_WT	SC-B_KO _vs_ SC-B_WT
1899	P4HTM	6.93596	0.486867	20.4275	0.000572195	0.0401089	0.742775	0.548387	SC-B_KO	SC-B_WT	SC-B_KO _vs_ SC-B_WT
1900	OTULINL	7.03108	-0.489113	20.4262	0.000572328	0.0401089	0.650289	0.698925	SC-B_KO	SC-B_WT	SC-B_KO _vs_ SC-B_WT
1901	APC2	2.5671	-2.19603	19.7815	0.0005735	0.0401089	0.017341	0.0681004	SC-B_KO	SC-B_WT	SC-B_KO _vs_ SC-B_WT
1902	HADH	7.9641	0.494413	20.4145	0.000573678	0.0401089	0.858382	0.673835	SC-B_KO	SC-B_WT	SC-B_KO _vs_ SC-B_WT
1903	AC093535.1	3.40361	-1.47544	20.4653	0.000577447	0.0402723	0.0549133	0.114695	SC-B_KO	SC-B_WT	SC-B_KO _vs_ SC-B_WT
1904	CLDN3	7.046	0.59687	20.3642	0.00057958	0.040321	0.789017	0.580645	SC-B_KO	SC-B_WT	SC-B_KO _vs_ SC-B_WT
1905	KCNIP1	3.42868	-2.56812	20.3225	0.000581117	0.0403281	0.0260116	0.111111	SC-B_KO	SC-B_WT	SC-B_KO _vs_ SC-B_WT
1906	RPL5	9.65984	0.322968	20.3362	0.000582849	0.0403486	0.985549	0.97491	SC-B_KO	SC-B_WT	SC-B_KO _vs_ SC-B_WT
1907	ASPH	10.0673	0.366599	20.2682	0.000590974	0.0408106	0.950867	0.856631	SC-B_KO	SC-B_WT	SC-B_KO _vs_ SC-B_WT
1908	TFAP2B	2.52102	5.75164	22.5641	0.000601405	0.0414292	0.0289017	0	SC-B_KO	SC-B_WT	SC-B_KO _vs_ SC-B_WT
1909	TNRC6A	7.35194	0.474451	20.1617	0.000603963	0.0415036	0.83237	0.673835	SC-B_KO	SC-B_WT	SC-B_KO _vs_ SC-B_WT
1910	NDUFB11	8.17442	0.347737	20.1404	0.000606586	0.0415822	0.953757	0.863799	SC-B_KO	SC-B_WT	SC-B_KO _vs_ SC-B_WT
1911	ST6GAL1	7.15219	-0.580437	20.0545	0.000617356	0.0422175	0.627168	0.691756	SC-B_KO	SC-B_WT	SC-B_KO _vs_ SC-B_WT
1912	SRSF5	7.13939	0.475349	20.0201	0.000621731	0.0424135	0.803468	0.659498	SC-B_KO	SC-B_WT	SC-B_KO _vs_ SC-B_WT
1913	HIST1H1E	4.20683	-1.14594	20.021	0.000623244	0.0424138	0.112717	0.200717	SC-B_KO	SC-B_WT	SC-B_KO _vs_ SC-B_WT
1914	MDK	8.31925	-0.34638	19.9032	0.000636841	0.0432311	0.786127	0.842294	SC-B_KO	SC-B_WT	SC-B_KO _vs_ SC-B_WT
1915	CST3	8.15304	0.369569	19.89	0.00063857	0.0432311	0.933526	0.842294	SC-B_KO	SC-B_WT	SC-B_KO _vs_ SC-B_WT
1916	MAZ	5.51249	0.937958	19.873	0.00064118	0.0432311	0.436416	0.218638	SC-B_KO	SC-B_WT	SC-B_KO _vs_ SC-B_WT
1917	DPP6	9.07606	0.437858	19.8685	0.000641406	0.0432311	0.924855	0.903226	SC-B_KO	SC-B_WT	SC-B_KO _vs_ SC-B_WT
1918	KCNJ16	3.72332	1.96113	19.7522	0.000644864	0.0433601	0.135838	0.0286738	SC-B_KO	SC-B_WT	SC-B_KO _vs_ SC-B_WT
1919	CCDC144NL	2.11189	-3.05394	17.4723	0.000660822	0.0442596	0.00578035	0.046595	SC-B_KO	SC-B_WT	SC-B_KO _vs_ SC-B_WT
1920	PTPN13	5.63773	-1.00695	19.7211	0.000661389	0.0442596	0.260116	0.318996	SC-B_KO	SC-B_WT	SC-B_KO _vs_ SC-B_WT
1921	PCED1B	5.93319	0.798027	19.6856	0.000666299	0.0444822	0.410405	0.247312	SC-B_KO	SC-B_WT	SC-B_KO _vs_ SC-B_WT
1922	PLD3	7.9756	0.400585	19.6688	0.000668467	0.0445212	0.942197	0.831541	SC-B_KO	SC-B_WT	SC-B_KO _vs_ SC-B_WT
1923	RPS27A	9.77915	0.252887	19.6355	0.000673087	0.0446803	0.985549	0.992832	SC-B_KO	SC-B_WT	SC-B_KO _vs_ SC-B_WT
1924	RBCK1	5.32851	0.758281	19.6319	0.000674036	0.0446803	0.381503	0.207885	SC-B_KO	SC-B_WT	SC-B_KO _vs_ SC-B_WT
1925	SLC2A4RG	4.29022	1.23183	19.6476	0.00067769	0.0448168	0.222543	0.078853	SC-B_KO	SC-B_WT	SC-B_KO _vs_ SC-B_WT
1926	RPL34	9.63155	0.31212	19.5018	0.000692094	0.045662	0.985549	0.982079	SC-B_KO	SC-B_WT	SC-B_KO _vs_ SC-B_WT
1927	PDE10A	4.45346	1.61233	19.5075	0.000698768	0.0459891	0.176301	0.0537634	SC-B_KO	SC-B_WT	SC-B_KO _vs_ SC-B_WT
1928	SCN7A	8.80235	-0.95321	19.4452	0.000700325	0.0459891	0.306358	0.340502	SC-B_KO	SC-B_WT	SC-B_KO _vs_ SC-B_WT
1929	AAMP	5.40964	0.906046	19.4327	0.00070262	0.0460323	0.427746	0.218638	SC-B_KO	SC-B_WT	SC-B_KO _vs_ SC-B_WT
1930	ARHGAP29	4.27854	1.21525	19.3552	0.00072024	0.0470769	0.132948	0.0860215	SC-B_KO	SC-B_WT	SC-B_KO _vs_ SC-B_WT
1931	SSU72	6.70001	0.623944	19.2645	0.000727421	0.0474359	0.696532	0.473118	SC-B_KO	SC-B_WT	SC-B_KO _vs_ SC-B_WT
1932	FGB	2.74257	6.06818	21.4	0.000731573	0.0475003	0.0433526	0	SC-B_KO	SC-B_WT	SC-B_KO _vs_ SC-B_WT
1933	TMPRSS6	6.05921	0.685231	19.2365	0.000731789	0.0475003	0.50289	0.322581	SC-B_KO	SC-B_WT	SC-B_KO _vs_ SC-B_WT
1934	RPL13	10.7575	0.299717	19.2093	0.000735861	0.0476546	0.99711	0.996416	SC-B_KO	SC-B_WT	SC-B_KO _vs_ SC-B_WT
1935	RNF187	5.06498	1.11298	19.1345	0.000748711	0.0483753	0.352601	0.150538	SC-B_KO	SC-B_WT	SC-B_KO _vs_ SC-B_WT
1936	PDK3	5.16574	0.842402	19.0911	0.000755156	0.0486798	0.315029	0.150538	SC-B_KO	SC-B_WT	SC-B_KO _vs_ SC-B_WT
1937	CBR4	6.56493	-0.499903	19.0599	0.00075949	0.0488472	0.563584	0.587814	SC-B_KO	SC-B_WT	SC-B_KO _vs_ SC-B_WT
1938	PTMA	9.44354	0.274939	19.0047	0.000768394	0.0492009	0.99422	0.967742	SC-B_KO	SC-B_WT	SC-B_KO _vs_ SC-B_WT
1939	LHFPL4	5.28081	0.908378	18.9984	0.00077004	0.0492009	0.384393	0.182796	SC-B_KO	SC-B_WT	SC-B_KO _vs_ SC-B_WT
1940	CLPTM1L	6.14672	0.597679	18.9941	0.000770242	0.0492009	0.554913	0.376344	SC-B_KO	SC-B_WT	SC-B_KO _vs_ SC-B_WT
1941	CACNA2D1	10.3284	0.304671	18.9736	0.000773489	0.0492963	0.988439	0.985663	SC-B_KO	SC-B_WT	SC-B_KO _vs_ SC-B_WT
1942	DHRS3	2.7858	-2.88588	18.0827	0.000777853	0.0493909	0.0144509	0.0752688	SC-B_KO	SC-B_WT	SC-B_KO _vs_ SC-B_WT
1943	FRZB	2.85104	-2.43514	18.5661	0.000778488	0.0493909	0.0202312	0.0896057	SC-B_KO	SC-B_WT	SC-B_KO _vs_ SC-B_WT
1944	RGS9	7.76681	-0.472833	18.908	0.000784367	0.0495406	0.765896	0.81362	SC-B_KO	SC-B_WT	SC-B_KO _vs_ SC-B_WT
1945	SECISBP2	6.34496	0.568203	18.9084	0.000784372	0.0495406	0.604046	0.408602	SC-B_KO	SC-B_WT	SC-B_KO _vs_ SC-B_WT
1946	SST	13.453	1.71911	66.9582	4.94294e-10	1.38926e-05	0.769231	0.571429	D_KO	D_WT	D_KO _vs_ D_WT
1947	GCG	8.27518	-1.74946	55.032	5.35128e-09	7.52015e-05	0.676923	0.873016	D_KO	D_WT	D_KO _vs_ D_WT
1948	SLC30A8	7.87472	-2.15188	53.1243	8.06925e-09	7.55981e-05	0.246154	0.587302	D_KO	D_WT	D_KO _vs_ D_WT
1949	ST6GALNAC5	10.4014	-1.18165	50.3505	1.48351e-08	8.54567e-05	0.923077	0.984127	D_KO	D_WT	D_KO _vs_ D_WT
1950	GHRL	10.7867	2.27374	50.2413	1.52026e-08	8.54567e-05	0.507692	0.412698	D_KO	D_WT	D_KO _vs_ D_WT
1951	ACSL1	7.74449	2.00812	46.9474	3.23876e-08	0.000151714	0.6	0.285714	D_KO	D_WT	D_KO _vs_ D_WT
1952	KCNMB2	6.53856	3.11313	40.1649	1.53125e-07	0.000614817	0.353846	0.0952381	D_KO	D_WT	D_KO _vs_ D_WT
1953	VTN	8.58007	1.60312	38.3397	2.67575e-07	0.000940059	0.846154	0.47619	D_KO	D_WT	D_KO _vs_ D_WT
1954	DMD	7.95407	1.83516	35.7338	5.33405e-07	0.00166576	0.646154	0.365079	D_KO	D_WT	D_KO _vs_ D_WT
1955	SCT	6.87836	2.6132	33.0482	1.10677e-06	0.00311068	0.4	0.111111	D_KO	D_WT	D_KO _vs_ D_WT
1956	LINC02388	5.36933	5.9866	31.5124	2.02288e-06	0.00487241	0.169231	0	D_KO	D_WT	D_KO _vs_ D_WT
1957	AC108690.1	6.24353	3.00192	30.5241	2.0803e-06	0.00487241	0.492308	0.0793651	D_KO	D_WT	D_KO _vs_ D_WT
1958	NR4A3	6.11324	3.15608	29.7323	2.51885e-06	0.00544576	0.384615	0.047619	D_KO	D_WT	D_KO _vs_ D_WT
1959	AC069277.1	8.79355	-1.19627	24.4859	1.43641e-05	0.0288369	0.676923	0.857143	D_KO	D_WT	D_KO _vs_ D_WT
1960	KIRREL3	5.16558	5.68099	24.3112	1.70639e-05	0.0319732	0.138462	0	D_KO	D_WT	D_KO _vs_ D_WT
1961	CLU	8.15171	1.2892	23.3366	2.08247e-05	0.0365602	0.753846	0.460317	D_KO	D_WT	D_KO _vs_ D_WT
1962	DCC	9.97301	-0.882516	23.152	2.21135e-05	0.0365602	0.753846	0.857143	D_KO	D_WT	D_KO _vs_ D_WT
1963	MT1X	6.32695	3.84163	22.3329	2.54389e-05	0.0397215	0.107692	0.047619	D_KO	D_WT	D_KO _vs_ D_WT
1964	CRH	8.01857	1.33854	21.1539	4.3039e-05	0.0631548	0.507692	0.285714	D_KO	D_WT	D_KO _vs_ D_WT
1965	NIPAL2	6.00104	2.38658	19.3578	7.7348e-05	0.0836132	0.4	0.0793651	D_KO	D_WT	D_KO _vs_ D_WT
1966	TSHZ2	8.40445	-1.01002	18.5586	0.000106032	0.0993375	0.492308	0.730159	D_KO	D_WT	D_KO _vs_ D_WT
1967	AC011029.1	7.02229	1.4731	18.3404	0.000114852	0.10413	0.507692	0.222222	D_KO	D_WT	D_KO _vs_ D_WT
1968	RNF187	5.47875	3.23174	17.7018	0.00012887	0.113188	0.338462	0.031746	D_KO	D_WT	D_KO _vs_ D_WT
1969	JUND	6.71316	1.55325	17.7597	0.000141614	0.118116	0.553846	0.269841	D_KO	D_WT	D_KO _vs_ D_WT
1970	KCNK17	6.76602	-1.43909	17.48	0.000156585	0.125742	0.323077	0.603175	D_KO	D_WT	D_KO _vs_ D_WT
1971	NPHS1	6.80004	1.48593	16.951	0.00019015	0.144442	0.523077	0.222222	D_KO	D_WT	D_KO _vs_ D_WT
1972	DUSP1	5.58258	2.3914	16.5165	0.000210449	0.145761	0.323077	0.0634921	D_KO	D_WT	D_KO _vs_ D_WT
1973	SREBF1	5.56937	-2.30584	16.3623	0.000230103	0.152758	0.0923077	0.301587	D_KO	D_WT	D_KO _vs_ D_WT
1974	CCDC144NL-AS1	7.61377	1.13325	16.2255	0.00024829	0.152758	0.692308	0.47619	D_KO	D_WT	D_KO _vs_ D_WT
1975	CRLF3	5.2701	-2.45291	15.4993	0.000309995	0.167552	0.0615385	0.269841	D_KO	D_WT	D_KO _vs_ D_WT
1976	TFCP2	6.1458	-1.73452	15.4532	0.000332453	0.167929	0.138462	0.428571	D_KO	D_WT	D_KO _vs_ D_WT
1977	NPSR1-AS1	6.88563	1.35358	15.4113	0.00033783	0.167929	0.4	0.174603	D_KO	D_WT	D_KO _vs_ D_WT
1978	TMEM132C	6.47468	1.65572	15.103	0.000379764	0.177027	0.323077	0.111111	D_KO	D_WT	D_KO _vs_ D_WT
1979	LINC01019	7.34995	1.24136	15.0709	0.000384211	0.177027	0.446154	0.238095	D_KO	D_WT	D_KO _vs_ D_WT
1980	STARD4	5.67527	2.18667	14.7532	0.00042003	0.187387	0.338462	0.0793651	D_KO	D_WT	D_KO _vs_ D_WT
1981	ERCC1	5.95251	2.06489	14.5786	0.000457446	0.198152	0.446154	0.0952381	D_KO	D_WT	D_KO _vs_ D_WT
1982	AGT	5.07942	3.46497	14.3782	0.000484896	0.206492	0.230769	0.015873	D_KO	D_WT	D_KO _vs_ D_WT
1983	PTPN13	6.21057	-1.5855	13.8413	0.000619717	0.247681	0.153846	0.412698	D_KO	D_WT	D_KO _vs_ D_WT
1984	ABLIM1	7.83531	1.03281	13.7895	0.000631343	0.247681	0.676923	0.47619	D_KO	D_WT	D_KO _vs_ D_WT
1985	TLE4	6.12143	1.71573	13.3873	0.000737983	0.281034	0.338462	0.126984	D_KO	D_WT	D_KO _vs_ D_WT
1986	RNF114	6.00433	1.71783	13.3157	0.000757715	0.283951	0.446154	0.142857	D_KO	D_WT	D_KO _vs_ D_WT
1987	MITF	6.09823	-1.51964	13.2467	0.000783978	0.286162	0.184615	0.412698	D_KO	D_WT	D_KO _vs_ D_WT
1988	ADAMTSL1	6.55853	1.42737	13.0572	0.000845531	0.292914	0.446154	0.206349	D_KO	D_WT	D_KO _vs_ D_WT
1989	AC006369.1	6.29883	-1.72629	12.6954	0.000977862	0.307258	0.138462	0.349206	D_KO	D_WT	D_KO _vs_ D_WT
1990	ACOT7	6.12101	1.71356	12.6745	0.000982052	0.307258	0.4	0.126984	D_KO	D_WT	D_KO _vs_ D_WT
1991	PRKCH	7.13624	-1.22963	12.6428	0.000997612	0.30812	0.246154	0.47619	D_KO	D_WT	D_KO _vs_ D_WT
1992	TULP4	6.96484	1.23644	12.5526	0.00103535	0.311019	0.630769	0.365079	D_KO	D_WT	D_KO _vs_ D_WT
1993	CBX4	5.44486	2.60615	12.1704	0.00114769	0.33601	0.292308	0.047619	D_KO	D_WT	D_KO _vs_ D_WT
1994	TSPAN1	6.31467	-1.41484	11.742	0.00144318	0.372129	0.2	0.428571	D_KO	D_WT	D_KO _vs_ D_WT
1995	RAB1B	5.4808	2.22929	11.553	0.0015081	0.380508	0.338462	0.0634921	D_KO	D_WT	D_KO _vs_ D_WT
1996	GTF3C3	5.35149	-2.22987	11.2749	0.00171354	0.41879	0.0769231	0.285714	D_KO	D_WT	D_KO _vs_ D_WT
1997	MRPL17	5.55186	1.9866	11.164	0.00179501	0.431366	0.323077	0.0793651	D_KO	D_WT	D_KO _vs_ D_WT
1998	SLC2A1	5.51637	1.92977	11.0834	0.00185724	0.438651	0.307692	0.0793651	D_KO	D_WT	D_KO _vs_ D_WT
[truncated: 405 more rows]

## Sheet: Fig. 7B
Suppl. Table 3: d21 scRNA-Seq - DE analysis between clusters for PROGENy pathways
	p_val	log_fc	rate1	rate2	padj	cluster	feature	comp
TGFb	0	1.58512	1	1	0	ML	TGFb	ML_vs_all
WNT	2.08379e-119	0.737457	1	1	2.91731e-118	ML	WNT	ML_vs_all
PI3K	3.88504e-107	-1.00972	1	1	5.43906e-106	ML	PI3K	ML_vs_all
EGFR	1.31248e-86	0.653815	1	1	1.83747e-85	ML	EGFR	ML_vs_all
JAK-STAT	4.54755e-67	-0.654871	1	1	6.36656e-66	ML	JAK-STAT	ML_vs_all
Hypoxia	1.82392e-46	-0.312456	1	1	2.55349e-45	ML	Hypoxia	ML_vs_all
p53	2.70957e-44	-0.488991	1	1	3.7934e-43	ML	p53	ML_vs_all
MAPK	7.47454e-32	0.34511	1	1	1.04644e-30	ML	MAPK	ML_vs_all
Androgen	2.67734e-22	-0.319942	1	1	3.74827e-21	ML	Androgen	ML_vs_all
Trail	8.89822e-21	-0.288631	1	1	1.24575e-19	ML	Trail	ML_vs_all
Estrogen	4.54961e-11	-0.289265	1	1	6.36945e-10	ML	Estrogen	ML_vs_all
TGFb.1	3.04951e-34	0.371293	1	1	4.26931e-33	MLP2	TGFb	MLP2_vs_all
p53.1	1.40532e-26	-0.510855	1	1	1.96744e-25	MLP2	p53	MLP2_vs_all
Androgen.1	1.77718e-26	0.327777	1	1	2.48805e-25	MLP2	Androgen	MLP2_vs_all
JAK-STAT.1	6.80366e-16	0.461549	1	1	9.52512e-15	MLP2	JAK-STAT	MLP2_vs_all
PI3K.1	8.81776e-14	-0.449611	1	1	1.23449e-12	MLP2	PI3K	MLP2_vs_all
Estrogen.1	1.50399e-13	-0.370888	1	1	2.10559e-12	MLP2	Estrogen	MLP2_vs_all
Hypoxia.1	3.92324e-13	-0.195041	1	1	5.49253e-12	MLP2	Hypoxia	MLP2_vs_all
EGFR.1	2.04178e-11	0.186085	1	1	2.85849e-10	MLP2	EGFR	MLP2_vs_all
VEGF	2.362e-11	-0.356839	1	1	3.3068e-10	MLP2	VEGF	MLP2_vs_all
WNT.1	8.93263e-09	0.129748	1	1	1.25057e-07	MLP2	WNT	MLP2_vs_all
Trail.1	1.79266e-08	-0.188223	1	1	2.50972e-07	MLP2	Trail	MLP2_vs_all
NFkB	0.00046355	-0.180451	1	1	0.00648971	MLP2	NFkB	MLP2_vs_all
PI3K.2	3.23093e-54	-0.738367	1	1	4.5233e-53	MLP1	PI3K	MLP1_vs_all
Trail.2	1.89912e-25	-0.295163	1	1	2.65876e-24	MLP1	Trail	MLP1_vs_all
NFkB.1	9.50729e-19	-0.309866	1	1	1.33102e-17	MLP1	NFkB	MLP1_vs_all
WNT.2	2.65715e-14	0.23283	1	1	3.72001e-13	MLP1	WNT	MLP1_vs_all
p53.2	5.30221e-14	-0.327818	1	1	7.4231e-13	MLP1	p53	MLP1_vs_all
JAK-STAT.2	1.11068e-09	0.434158	1	1	1.55496e-08	MLP1	JAK-STAT	MLP1_vs_all
Androgen.2	1.44696e-07	-0.152496	1	1	2.02575e-06	MLP1	Androgen	MLP1_vs_all
Estrogen.2	2.75675e-07	-0.172617	1	1	3.85945e-06	MLP1	Estrogen	MLP1_vs_all
EGFR.2	3.75526e-06	0.144368	0.999	1	5.25736e-05	MLP1	EGFR	MLP1_vs_all
MAPK.1	2.62688e-123	1.7338	1	1	3.67763e-122	PP1	MAPK	PP1_vs_all
TNFa	8.33702e-107	1.51724	1	1	1.16718e-105	PP1	TNFa	PP1_vs_all
NFkB.2	3.04554e-101	1.63353	1	1	4.26375e-100	PP1	NFkB	PP1_vs_all
EGFR.3	7.45896e-49	1.16021	1	1	1.04425e-47	PP1	EGFR	PP1_vs_all
VEGF.1	5.31542e-28	0.496872	1	1	7.44159e-27	PP1	VEGF	PP1_vs_all
WNT.3	1.22637e-19	-0.181816	1	1	1.71692e-18	PP1	WNT	PP1_vs_all
Estrogen.3	9.53131e-10	-0.188279	1	1	1.33438e-08	PP1	Estrogen	PP1_vs_all
PI3K.3	3.94064e-05	0.265138	1	1	0.000551689	PP1	PI3K	PP1_vs_all
VEGF.2	3.82571e-220	0.700841	1	1	5.356e-219	PP2	VEGF	PP2_vs_all
TGFb.2	1.34905e-112	-0.698685	1	1	1.88867e-111	PP2	TGFb	PP2_vs_all
NFkB.3	1.26119e-102	-0.489426	1	1	1.76566e-101	PP2	NFkB	PP2_vs_all
PI3K.4	3.83885e-83	-0.563516	1	1	5.37439e-82	PP2	PI3K	PP2_vs_all
Androgen.3	7.21058e-45	-0.219716	1	1	1.00948e-43	PP2	Androgen	PP2_vs_all
p53.3	1.07123e-28	0.379389	1	1	1.49972e-27	PP2	p53	PP2_vs_all
Trail.3	3.62007e-21	-0.154228	1	1	5.0681e-20	PP2	Trail	PP2_vs_all
EGFR.4	8.60425e-18	-0.262218	1	1	1.20459e-16	PP2	EGFR	PP2_vs_all
PI3K.5	2.7944e-133	0.789588	1	1	3.91216e-132	EP	PI3K	EP_vs_all
MAPK.2	3.40391e-57	-0.702184	1	1	4.76548e-56	EP	MAPK	EP_vs_all
Estrogen.4	1.48012e-45	0.43543	1	1	2.07217e-44	EP	Estrogen	EP_vs_all
JAK-STAT.3	3.38092e-26	-0.495178	0.999	1	4.73329e-25	EP	JAK-STAT	EP_vs_all
TNFa.1	1.41882e-15	-0.306458	1	1	1.98635e-14	EP	TNFa	EP_vs_all
Hypoxia.2	5.12062e-12	0.120779	1	1	7.16886e-11	EP	Hypoxia	EP_vs_all
EGFR.5	1.94496e-05	-0.237462	1	1	0.000272294	EP	EGFR	EP_vs_all
TGFb.3	0.000559454	-0.312347	1	1	0.00783236	EP	TGFb	EP_vs_all
WNT.4	0.00766585	-0.192883	1	1	0.107322	EP	WNT	EP_vs_all
VEGF.3	7.3226e-109	-0.831744	1	1	1.02516e-107	EC	VEGF	EC_vs_all
PI3K.6	5.166e-90	0.646237	1	1	7.2324e-89	EC	PI3K	EC_vs_all
MAPK.3	2.45932e-19	-0.648677	1	1	3.44305e-18	EC	MAPK	EC_vs_all
p53.4	8.09826e-19	0.22212	1	1	1.13376e-17	EC	p53	EC_vs_all
TNFa.2	4.53575e-16	-0.334062	1	1	6.35005e-15	EC	TNFa	EC_vs_all
JAK-STAT.4	5.23486e-16	0.124644	1	1	7.3288e-15	EC	JAK-STAT	EC_vs_all
Androgen.4	6.35798e-16	0.155556	1	1	8.90117e-15	EC	Androgen	EC_vs_all
Trail.4	8.77226e-15	0.138785	1	1	1.22812e-13	EC	Trail	EC_vs_all
Hypoxia.3	2.52929e-14	0.145037	1	1	3.54101e-13	EC	Hypoxia	EC_vs_all
EGFR.6	1.18668e-12	-0.390171	1	1	1.66135e-11	EC	EGFR	EC_vs_all
TGFb.4	0.00854282	-0.195658	1	1	0.119599	EC	TGFb	EC_vs_all
Trail.5	1.49931e-100	0.617456	1	1	2.09903e-99	MH	Trail	MH_vs_all
VEGF.4	6.00671e-78	-0.887285	1	1	8.40939e-77	MH	VEGF	MH_vs_all
WNT.5	8.51226e-68	-0.763771	1	1	1.19172e-66	MH	WNT	MH_vs_all
NFkB.4	5.34247e-31	0.141691	1	1	7.47945e-30	MH	NFkB	MH_vs_all
Androgen.5	1.76562e-25	0.306741	1	1	2.47187e-24	MH	Androgen	MH_vs_all
PI3K.7	5.56804e-25	0.288053	1	1	7.79526e-24	MH	PI3K	MH_vs_all
Estrogen.5	8.03566e-19	0.178043	1	1	1.12499e-17	MH	Estrogen	MH_vs_all
TGFb.5	2.71909e-17	-0.580215	1	1	3.80672e-16	MH	TGFb	MH_vs_all
Hypoxia.4	2.76856e-15	0.180644	1	1	3.87599e-14	MH	Hypoxia	MH_vs_all
EGFR.7	6.1151e-15	-0.541801	1	1	8.56114e-14	MH	EGFR	MH_vs_all
TNFa.3	8.13355e-11	-0.316906	1	1	1.1387e-09	MH	TNFa	MH_vs_all
MAPK.4	2.13838e-09	-0.556395	1	1	2.99374e-08	MH	MAPK	MH_vs_all
VEGF.5	4.58085e-19	-0.991128	1	1	6.4132e-18	D	VEGF	D_vs_all
Androgen.6	3.5646e-13	0.563617	1	1	4.99044e-12	D	Androgen	D_vs_all
EGFR.8	2.21765e-11	-0.896191	1	1	3.10471e-10	D	EGFR	D_vs_all
PI3K.8	5.70319e-09	0.417593	1	1	7.98446e-08	D	PI3K	D_vs_all
Estrogen.6	5.17161e-07	0.3401	1	1	7.24025e-06	D	Estrogen	D_vs_all
Trail.6	9.50353e-06	0.276159	1	1	0.000133049	D	Trail	D_vs_all
TGFb.6	0.000526039	-0.592001	1	1	0.00736455	D	TGFb	D_vs_all
WNT.6	1.66308e-45	-0.735359	1	1	2.32831e-44	SC-B	WNT	SC-B_vs_all
PI3K.9	1.54864e-39	0.455579	1	1	2.16809e-38	SC-B	PI3K	SC-B_vs_all
MAPK.5	1.89729e-39	-0.964475	1	1	2.6562e-38	SC-B	MAPK	SC-B_vs_all
TGFb.7	7.61457e-30	-0.774455	1	1	1.06604e-28	SC-B	TGFb	SC-B_vs_all
Estrogen.7	5.24748e-29	0.302763	1	1	7.34647e-28	SC-B	Estrogen	SC-B_vs_all
Trail.7	2.71708e-25	0.232914	1	1	3.80391e-24	SC-B	Trail	SC-B_vs_all
TNFa.4	7.00928e-23	-0.442835	1	1	9.81299e-22	SC-B	TNFa	SC-B_vs_all
Hypoxia.5	3.5058e-20	0.222051	1	1	4.90812e-19	SC-B	Hypoxia	SC-B_vs_all
VEGF.6	8.85747e-20	-0.453779	1	1	1.24005e-18	SC-B	VEGF	SC-B_vs_all
EGFR.9	1.78698e-18	-0.647737	1	1	2.50177e-17	SC-B	EGFR	SC-B_vs_all

## Sheet: Supplementary Fig. 7A
Supplementary Data 3: d21 scRNA-Seq - DE analysis between clusters for CollecTRI regulons
	p_val	log_fc	rate1	rate2	padj	cluster	feature	comp
ARX	0	-1.88875	0.999	1	0	ML	ARX	ML_vs_all
IRF5	0	1.07401	0.999	1	0	ML	IRF5	ML_vs_all
MSX2	0	-1.97518	0.999	1	0	ML	MSX2	ML_vs_all
SIN3A	0	-1.23104	0.999	1	0	ML	SIN3A	ML_vs_all
ZHX2	0	-2.47336	0.999	1	0	ML	ZHX2	ML_vs_all
ZNF202	0	-3.7142	0.999	1	0	ML	ZNF202	ML_vs_all
CTNNB1	0	0.987119	1	1	0	ML	CTNNB1	ML_vs_all
PAWR	0	-2.00137	1	1	0	ML	PAWR	ML_vs_all
RFX1	0	0.910414	1	1	0	ML	RFX1	ML_vs_all
RUNX2	0	1.18909	1	1	0	ML	RUNX2	ML_vs_all
SMAD9	0	1.26098	1	1	0	ML	SMAD9	ML_vs_all
SOX7	0	1.51191	1	1	0	ML	SOX7	ML_vs_all
SP1	0	1.06429	1	1	0	ML	SP1	ML_vs_all
TBR1	0	-1.7095	1	1	0	ML	TBR1	ML_vs_all
WT1	0	0.966098	1	1	0	ML	WT1	ML_vs_all
ZNF219	0	1.16507	1	1	0	ML	ZNF219	ML_vs_all
ZNF384	0	1.3225	1	1	0	ML	ZNF384	ML_vs_all
VEZF1	4.64768e-289	-1.38062	0.999	1	3.39745e-286	ML	VEZF1	ML_vs_all
SCX	7.27329e-288	1.10645	1	1	5.31678e-285	ML	SCX	ML_vs_all
ZIC2	4.11634e-286	0.873372	1	1	3.00904e-283	ML	ZIC2	ML_vs_all
SOX6	7.59919e-273	1.30703	1	1	5.55501e-270	ML	SOX6	ML_vs_all
NR2F6	2.35361e-265	-1.21625	0.999	1	1.72049e-262	ML	NR2F6	ML_vs_all
PAX7	3.59262e-261	1.06532	1	1	2.62621e-258	ML	PAX7	ML_vs_all
GATA6	8.9967e-259	0.928531	1	1	6.57659e-256	ML	GATA6	ML_vs_all
EBF1	2.40844e-256	-1.56021	1	1	1.76057e-253	ML	EBF1	ML_vs_all
KLF7	1.50897e-255	1.0214	1	1	1.10305e-252	ML	KLF7	ML_vs_all
TCF7L1	2.0306e-255	-0.907002	1	1	1.48437e-252	ML	TCF7L1	ML_vs_all
NHLH1	1.31856e-254	1.23984	1	1	9.63868e-252	ML	NHLH1	ML_vs_all
INSM1	4.47924e-254	-2.48437	0.999	1	3.27433e-251	ML	INSM1	ML_vs_all
CEBPG	3.28145e-252	0.752117	1	1	2.39874e-249	ML	CEBPG	ML_vs_all
VHL	2.71995e-251	0.961968	1	1	1.98828e-248	ML	VHL	ML_vs_all
RFXAP	8.60706e-246	0.951938	1	1	6.29176e-243	ML	RFXAP	ML_vs_all
NR3C1	1.72876e-245	0.978332	1	1	1.26372e-242	ML	NR3C1	ML_vs_all
HOXA5	4.69175e-245	0.626421	1	1	3.42967e-242	ML	HOXA5	ML_vs_all
SIX3	6.39432e-245	-0.759919	1	1	4.67425e-242	ML	SIX3	ML_vs_all
NOTCH1	2.94059e-243	0.689277	1	1	2.14957e-240	ML	NOTCH1	ML_vs_all
NONO	1.25537e-242	0.972047	1	1	9.17679e-240	ML	NONO	ML_vs_all
MYT1	1.21049e-240	-1.74537	1	1	8.84868e-238	ML	MYT1	ML_vs_all
OVOL1	1.42208e-239	0.833421	1	1	1.03954e-236	ML	OVOL1	ML_vs_all
SMAD2	2.02917e-226	-0.817063	1	1	1.48332e-223	ML	SMAD2	ML_vs_all
PAX6	1.24015e-224	-0.971733	1	1	9.06548e-222	ML	PAX6	ML_vs_all
PHOX2A	1.52789e-223	-1.68797	0.999	1	1.11689e-220	ML	PHOX2A	ML_vs_all
NCOA2	8.49846e-223	0.769599	1	1	6.21237e-220	ML	NCOA2	ML_vs_all
KLF8	1.276e-220	-1.13101	0.999	1	9.32753e-218	ML	KLF8	ML_vs_all
BACH2	6.93004e-220	-1.10118	0.999	1	5.06586e-217	ML	BACH2	ML_vs_all
SNAI2	1.25327e-219	-1.93984	1	1	9.16143e-217	ML	SNAI2	ML_vs_all
RFX5	3.20482e-218	0.817901	1	1	2.34272e-215	ML	RFX5	ML_vs_all
JUN	6.46186e-217	0.685195	1	1	4.72362e-214	ML	JUN	ML_vs_all
NFKB	1.14988e-214	0.709539	1	1	8.40562e-212	ML	NFKB	ML_vs_all
BCL11B	3.80081e-214	0.894484	1	1	2.77839e-211	ML	BCL11B	ML_vs_all
PAX4	1.43826e-207	1.00285	1	1	1.05137e-204	ML	PAX4	ML_vs_all
PLAGL1	3.94883e-206	-0.923941	0.999	1	2.88659e-203	ML	PLAGL1	ML_vs_all
SOX5	7.55615e-205	0.687328	1	1	5.52355e-202	ML	SOX5	ML_vs_all
SMAD5	1.69796e-202	0.795292	1	1	1.24121e-199	ML	SMAD5	ML_vs_all
NFE2L2	8.83491e-201	0.751731	1	1	6.45832e-198	ML	NFE2L2	ML_vs_all
NFATC4	1.20166e-200	-0.775906	1	1	8.78413e-198	ML	NFATC4	ML_vs_all
NFIB	5.72338e-200	-0.766754	0.999	1	4.18379e-197	ML	NFIB	ML_vs_all
SOX18	3.6445e-198	-1.35448	0.999	1	2.66413e-195	ML	SOX18	ML_vs_all
HOXB9	8.63094e-198	-1.02774	1	1	6.30921e-195	ML	HOXB9	ML_vs_all
SMAD1	2.4284e-197	0.724083	1	1	1.77516e-194	ML	SMAD1	ML_vs_all
NEUROG3	3.9573e-197	-2.0017	1	1	2.89279e-194	ML	NEUROG3	ML_vs_all
FOXM1	3.96773e-197	-0.831381	0.999	1	2.90041e-194	ML	FOXM1	ML_vs_all
IRF9	5.92679e-196	-1.18324	1	1	4.33249e-193	ML	IRF9	ML_vs_all
ZBTB18	1.23032e-194	-1.4867	1	1	8.99363e-192	ML	ZBTB18	ML_vs_all
GATA5	4.79104e-190	0.754138	1	1	3.50225e-187	ML	GATA5	ML_vs_all
PKNOX1	1.95211e-186	-0.765347	0.999	1	1.42699e-183	ML	PKNOX1	ML_vs_all
RBPJ	3.44149e-184	0.731482	1	1	2.51573e-181	ML	RBPJ	ML_vs_all
ZEB2	4.07686e-184	0.70926	1	1	2.98019e-181	ML	ZEB2	ML_vs_all
HIF1A	3.32086e-183	0.649747	1	1	2.42755e-180	ML	HIF1A	ML_vs_all
CHD4	9.44208e-183	0.851955	1	1	6.90216e-180	ML	CHD4	ML_vs_all
HIVEP1	1.48557e-181	0.73091	1	1	1.08595e-178	ML	HIVEP1	ML_vs_all
GLI1	7.39732e-177	0.698194	1	1	5.40744e-174	ML	GLI1	ML_vs_all
TLX1	6.68252e-173	0.742786	1	1	4.88492e-170	ML	TLX1	ML_vs_all
NEUROD2	2.37894e-172	-1.8147	1	1	1.739e-169	ML	NEUROD2	ML_vs_all
DNMT3A	9.67345e-172	0.707863	1	1	7.0713e-169	ML	DNMT3A	ML_vs_all
PAX2	1.39808e-170	-0.899443	1	1	1.02199e-167	ML	PAX2	ML_vs_all
EZH2	2.39264e-170	0.577182	1	1	1.74902e-167	ML	EZH2	ML_vs_all
REST	1.65695e-168	0.813062	1	1	1.21123e-165	ML	REST	ML_vs_all
KLF15	8.6545e-166	-0.92831	1	1	6.32644e-163	ML	KLF15	ML_vs_all
ZNF236	5.60949e-165	-1.1592	0.999	1	4.10054e-162	ML	ZNF236	ML_vs_all
TTF1	1.12237e-164	0.563911	1	1	8.20451e-162	ML	TTF1	ML_vs_all
NFIX	9.20743e-164	-0.750815	0.999	1	6.73063e-161	ML	NFIX	ML_vs_all
MECP2	1.81379e-160	-0.864017	0.999	1	1.32588e-157	ML	MECP2	ML_vs_all
SPIB	2.94317e-160	-0.801734	1	1	2.15146e-157	ML	SPIB	ML_vs_all
CEBPD	6.85231e-160	0.638896	1	1	5.00904e-157	ML	CEBPD	ML_vs_all
PAX9	2.1902e-158	1.00879	1	1	1.60104e-155	ML	PAX9	ML_vs_all
ZNF91	4.05338e-158	-0.841574	1	1	2.96302e-155	ML	ZNF91	ML_vs_all
TFAM	6.18233e-157	-1.21094	1	1	4.51928e-154	ML	TFAM	ML_vs_all
TGFB1I1	4.27851e-156	0.869316	1	1	3.12759e-153	ML	TGFB1I1	ML_vs_all
LRRFIP1	8.43038e-156	0.611994	1	1	6.16261e-153	ML	LRRFIP1	ML_vs_all
KLF11	1.57165e-152	-0.689861	1	1	1.14887e-149	ML	KLF11	ML_vs_all
ELF3	6.10568e-152	0.578396	1	1	4.46326e-149	ML	ELF3	ML_vs_all
AR	5.67387e-151	0.609029	1	1	4.1476e-148	ML	AR	ML_vs_all
ZIC1	3.70042e-150	0.626076	1	1	2.70501e-147	ML	ZIC1	ML_vs_all
FOXC2	1.78656e-149	-0.797172	1	1	1.30597e-146	ML	FOXC2	ML_vs_all
ID4	2.90218e-148	-0.788935	1	1	2.12149e-145	ML	ID4	ML_vs_all
POU2AF1	2.42259e-147	0.767873	1	1	1.77091e-144	ML	POU2AF1	ML_vs_all
RXRB	5.84484e-147	-0.885405	0.999	1	4.27258e-144	ML	RXRB	ML_vs_all
BHLHA15	1.9797e-146	0.648623	1	1	1.44716e-143	ML	BHLHA15	ML_vs_all
SOX2	5.68005e-145	0.578678	1	1	4.15211e-142	ML	SOX2	ML_vs_all
IRX1	2.28361e-144	0.628905	1	1	1.66932e-141	ML	IRX1	ML_vs_all
KCNIP3	3.82455e-138	-1.03012	1	1	2.79575e-135	ML	KCNIP3	ML_vs_all
HEY2	4.8185e-132	0.63819	1	1	3.52233e-129	ML	HEY2	ML_vs_all
GLIS3	5.20477e-132	-0.614015	1	1	3.80468e-129	ML	GLIS3	ML_vs_all
NCOR2	2.24301e-131	-0.670737	0.999	1	1.63964e-128	ML	NCOR2	ML_vs_all
MAFA	6.7852e-131	-1.07765	1	1	4.95998e-128	ML	MAFA	ML_vs_all
HES6	1.38202e-128	-1.02682	1	1	1.01026e-125	ML	HES6	ML_vs_all
MYC	1.34924e-127	0.915977	1	1	9.86296e-125	ML	MYC	ML_vs_all
CLOCK	2.98229e-127	-0.793119	1	1	2.18006e-124	ML	CLOCK	ML_vs_all
ELK3	2.47154e-125	0.518954	1	1	1.80669e-122	ML	ELK3	ML_vs_all
FOXP2	7.04998e-125	-0.593073	1	1	5.15353e-122	ML	FOXP2	ML_vs_all
BCL11A	2.17836e-123	-0.980827	1	1	1.59238e-120	ML	BCL11A	ML_vs_all
SRY	2.29406e-122	0.57616	1	1	1.67696e-119	ML	SRY	ML_vs_all
NR1I2	2.65998e-122	-0.745635	0.999	1	1.94445e-119	ML	NR1I2	ML_vs_all
SALL2	5.77252e-120	-0.947639	1	1	4.21972e-117	ML	SALL2	ML_vs_all
POU5F1	6.5279e-120	-0.646455	1	1	4.77189e-117	ML	POU5F1	ML_vs_all
NR5A2	1.27154e-119	-0.677074	1	1	9.29498e-117	ML	NR5A2	ML_vs_all
ISL1	1.74555e-119	-0.994732	1	1	1.276e-116	ML	ISL1	ML_vs_all
ATOH7	4.69328e-119	-1.70959	1	1	3.43079e-116	ML	ATOH7	ML_vs_all
SOX17	1.30414e-118	0.787367	1	1	9.53324e-116	ML	SOX17	ML_vs_all
WWTR1	1.28703e-117	0.738333	1	1	9.40816e-115	ML	WWTR1	ML_vs_all
PBX2	2.25059e-117	-0.563936	0.999	1	1.64518e-114	ML	PBX2	ML_vs_all
LEF1	4.49843e-117	0.566052	1	1	3.28835e-114	ML	LEF1	ML_vs_all
TBX18	8.52782e-116	0.520047	1	1	6.23384e-113	ML	TBX18	ML_vs_all
NEUROD1	4.56719e-115	-0.962476	1	1	3.33861e-112	ML	NEUROD1	ML_vs_all
NR1H4	1.18726e-114	0.446553	1	1	8.67886e-112	ML	NR1H4	ML_vs_all
SMAD4	5.89532e-114	0.549824	1	1	4.30948e-111	ML	SMAD4	ML_vs_all
ESR1	9.29607e-113	0.517755	1	1	6.79543e-110	ML	ESR1	ML_vs_all
ARID1A	2.19202e-111	-0.807666	1	1	1.60236e-108	ML	ARID1A	ML_vs_all
PREB	8.81206e-110	-0.739194	1	1	6.44161e-107	ML	PREB	ML_vs_all
GATA2	3.37501e-109	0.477442	1	1	2.46713e-106	ML	GATA2	ML_vs_all
POU1F1	4.01341e-109	0.492349	1	1	2.93381e-106	ML	POU1F1	ML_vs_all
KLF4	4.55453e-109	0.449897	1	1	3.32936e-106	ML	KLF4	ML_vs_all
TBX1	4.79192e-108	-0.486374	0.999	1	3.5029e-105	ML	TBX1	ML_vs_all
GRHL3	9.95067e-108	-0.663934	1	1	7.27394e-105	ML	GRHL3	ML_vs_all
FOXQ1	1.01349e-106	0.643694	1	1	7.40861e-104	ML	FOXQ1	ML_vs_all
PDX1	1.9093e-105	-1.36008	1	1	1.3957e-102	ML	PDX1	ML_vs_all
ELF4	2.64317e-105	0.469871	1	1	1.93216e-102	ML	ELF4	ML_vs_all
ZNF160	3.1992e-105	-0.666319	0.999	1	2.33861e-102	ML	ZNF160	ML_vs_all
TFAP2B	6.2401e-105	0.421951	1	1	4.56151e-102	ML	TFAP2B	ML_vs_all
NR1D1	1.25696e-103	-0.652979	0.999	1	9.18839e-101	ML	NR1D1	ML_vs_all
STAT1	5.68782e-103	0.460596	1	1	4.15779e-100	ML	STAT1	ML_vs_all
ETV6	1.38146e-101	-0.59057	1	1	1.00984e-98	ML	ETV6	ML_vs_all
ZMYND8	5.11316e-101	0.448912	1	1	3.73772e-98	ML	ZMYND8	ML_vs_all
KDM5A	1.0677e-100	0.448219	1	1	7.80489e-98	ML	KDM5A	ML_vs_all
RFXANK	2.50596e-100	0.605017	1	1	1.83185e-97	ML	RFXANK	ML_vs_all
TWIST2	4.42685e-100	-0.673015	1	1	3.23602e-97	ML	TWIST2	ML_vs_all
ELF1	7.88506e-100	-0.592759	1	1	5.76398e-97	ML	ELF1	ML_vs_all
ZBTB33	9.00896e-100	-0.639759	1	1	6.58555e-97	ML	ZBTB33	ML_vs_all
NKX2-2	4.38355e-99	-0.864523	1	1	3.20438e-96	ML	NKX2-2	ML_vs_all
FOXN1	7.86229e-99	-0.63074	1	1	5.74734e-96	ML	FOXN1	ML_vs_all
TP63	3.92287e-98	-0.544938	1	1	2.86762e-95	ML	TP63	ML_vs_all
HOXB5	7.49825e-98	-0.844564	1	1	5.48122e-95	ML	HOXB5	ML_vs_all
RORA	2.80341e-97	0.38365	1	1	2.04929e-94	ML	RORA	ML_vs_all
KMT2A	5.09663e-97	-0.593948	1	1	3.72564e-94	ML	KMT2A	ML_vs_all
MYOCD	8.56907e-97	0.30853	1	1	6.26399e-94	ML	MYOCD	ML_vs_all
BARX2	1.02297e-94	-0.689839	1	1	7.47795e-92	ML	BARX2	ML_vs_all
MYOD1	4.82285e-94	-0.490375	1	1	3.5255e-91	ML	MYOD1	ML_vs_all
NFATC3	7.52756e-94	-0.531533	1	1	5.50265e-91	ML	NFATC3	ML_vs_all
HR	2.20116e-93	0.433385	1	1	1.60905e-90	ML	HR	ML_vs_all
KLF3	4.03831e-93	-0.426044	1	1	2.95201e-90	ML	KLF3	ML_vs_all
MAFB	5.1795e-93	-0.658806	1	1	3.78622e-90	ML	MAFB	ML_vs_all
AHR	8.48426e-93	0.411042	1	1	6.20199e-90	ML	AHR	ML_vs_all
MKX	4.20394e-92	-0.747262	1	1	3.07308e-89	ML	MKX	ML_vs_all
EBF3	1.03561e-91	0.563417	1	1	7.57033e-89	ML	EBF3	ML_vs_all
HIVEP2	1.62406e-91	-0.685437	1	1	1.18719e-88	ML	HIVEP2	ML_vs_all
NHLH2	3.0023e-91	-0.639639	1	1	2.19468e-88	ML	NHLH2	ML_vs_all
NR1I3	5.07298e-91	0.434328	1	1	3.70835e-88	ML	NR1I3	ML_vs_all
PRDM4	1.27525e-90	0.538649	1	1	9.32204e-88	ML	PRDM4	ML_vs_all
ZBED1	6.52911e-90	0.485633	1	1	4.77278e-87	ML	ZBED1	ML_vs_all
ID2	1.0074e-88	0.485601	1	1	7.36411e-86	ML	ID2	ML_vs_all
ZBTB17	1.64155e-88	0.500507	1	1	1.19997e-85	ML	ZBTB17	ML_vs_all
TBX10	2.0903e-88	-0.739448	1	1	1.52801e-85	ML	TBX10	ML_vs_all
STAT6	6.20387e-88	0.371785	1	1	4.53503e-85	ML	STAT6	ML_vs_all
HOXD3	1.1966e-86	-0.800833	1	1	8.74715e-84	ML	HOXD3	ML_vs_all
RARB	1.43326e-85	0.38035	1	1	1.04771e-82	ML	RARB	ML_vs_all
SATB2	2.99035e-85	0.330418	1	1	2.18595e-82	ML	SATB2	ML_vs_all
STAT5A	3.40978e-85	-0.495335	1	1	2.49255e-82	ML	STAT5A	ML_vs_all
ATF1	7.26283e-85	0.40376	1	1	5.30913e-82	ML	ATF1	ML_vs_all
HOXB3	1.21174e-84	-0.689946	1	1	8.85779e-82	ML	HOXB3	ML_vs_all
FEV	2.07154e-84	-2.61536	0.999	1	1.5143e-81	ML	FEV	ML_vs_all
FOXN4	3.94889e-83	-0.791864	1	1	2.88664e-80	ML	FOXN4	ML_vs_all
TAL1	9.70154e-83	-0.515119	1	1	7.09183e-80	ML	TAL1	ML_vs_all
IRX4	4.77523e-82	-1.11522	1	1	3.49069e-79	ML	IRX4	ML_vs_all
TP53	1.13683e-81	0.416422	1	1	8.31024e-79	ML	TP53	ML_vs_all
GTF2IRD1	2.91494e-81	-0.553696	1	1	2.13082e-78	ML	GTF2IRD1	ML_vs_all
DLX1	4.2937e-81	-0.854239	1	1	3.13869e-78	ML	DLX1	ML_vs_all
SRF	2.67313e-79	0.363914	1	1	1.95405e-76	ML	SRF	ML_vs_all
SHOX2	4.74689e-78	-0.693044	1	1	3.46998e-75	ML	SHOX2	ML_vs_all
ZBTB4	1.49725e-77	0.440562	1	1	1.09449e-74	ML	ZBTB4	ML_vs_all
ATF7	5.07036e-77	0.589485	1	1	3.70644e-74	ML	ATF7	ML_vs_all
TFEB	1.85277e-76	-0.599131	1	1	1.35438e-73	ML	TFEB	ML_vs_all
HOXB2	3.11716e-76	0.38713	1	1	2.27864e-73	ML	HOXB2	ML_vs_all
TBX15	6.64053e-76	0.412838	1	1	4.85422e-73	ML	TBX15	ML_vs_all
USF1	1.59252e-75	0.364001	1	1	1.16414e-72	ML	USF1	ML_vs_all
XBP1	5.77649e-75	-0.55478	0.999	1	4.22261e-72	ML	XBP1	ML_vs_all
BHLHE40	6.97628e-75	0.466048	1	1	5.09966e-72	ML	BHLHE40	ML_vs_all
ID1	9.18433e-75	0.441807	1	1	6.71374e-72	ML	ID1	ML_vs_all
CUX1	1.63976e-74	0.415109	1	1	1.19867e-71	ML	CUX1	ML_vs_all
FEZF2	2.26171e-74	0.469722	1	1	1.65331e-71	ML	FEZF2	ML_vs_all
CIITA	2.98936e-74	0.429091	1	1	2.18522e-71	ML	CIITA	ML_vs_all
DMTF1	8.50212e-73	0.482863	1	1	6.21505e-70	ML	DMTF1	ML_vs_all
MYF5	1.26271e-72	-0.484672	1	1	9.23041e-70	ML	MYF5	ML_vs_all
MAZ	2.32536e-72	0.348584	1	1	1.69984e-69	ML	MAZ	ML_vs_all
TCF12	3.60094e-72	-0.535258	0.999	1	2.63228e-69	ML	TCF12	ML_vs_all
MXD1	1.15587e-71	-0.617146	0.999	1	8.44938e-69	ML	MXD1	ML_vs_all
ARID1B	1.07729e-70	-0.7012	1	1	7.87498e-68	ML	ARID1B	ML_vs_all
FOSB	6.32001e-69	0.412774	1	1	4.61993e-66	ML	FOSB	ML_vs_all
JUNB	2.54847e-68	-0.403069	1	1	1.86293e-65	ML	JUNB	ML_vs_all
MEF2B	2.42274e-67	-0.65333	0.999	1	1.77102e-64	ML	MEF2B	ML_vs_all
KLF10	4.18914e-67	-0.651628	1	1	3.06226e-64	ML	KLF10	ML_vs_all
PA2G4	6.41303e-67	0.923383	1	1	4.68793e-64	ML	PA2G4	ML_vs_all
NR2F1	1.09573e-66	0.350064	1	1	8.00982e-64	ML	NR2F1	ML_vs_all
ELK1	1.25016e-66	-0.505491	1	1	9.13869e-64	ML	ELK1	ML_vs_all
VDR	5.29903e-66	0.334435	1	1	3.87359e-63	ML	VDR	ML_vs_all
DACH1	1.70259e-65	0.381931	1	1	1.2446e-62	ML	DACH1	ML_vs_all
NFE2L3	2.09965e-65	-0.616537	1	1	1.53484e-62	ML	NFE2L3	ML_vs_all
SMARCA4	2.33619e-64	-0.656517	0.999	1	1.70775e-61	ML	SMARCA4	ML_vs_all
TET1	2.07465e-63	-0.542981	1	1	1.51657e-60	ML	TET1	ML_vs_all
CREM	2.25793e-63	-1.27009	1	1	1.65054e-60	ML	CREM	ML_vs_all
FOXO1	2.61583e-63	-0.465083	0.999	1	1.91217e-60	ML	FOXO1	ML_vs_all
AP1	2.69811e-63	0.36562	1	1	1.97232e-60	ML	AP1	ML_vs_all
GBX2	2.72141e-63	0.295081	1	1	1.98935e-60	ML	GBX2	ML_vs_all
HOXA11	4.85893e-63	-0.537395	1	1	3.55188e-60	ML	HOXA11	ML_vs_all
HDAC5	8.11228e-63	0.363299	1	1	5.93008e-60	ML	HDAC5	ML_vs_all
PPARG	9.6614e-62	0.374146	1	1	7.06248e-59	ML	PPARG	ML_vs_all
FOXI1	9.6817e-62	0.446403	1	1	7.07733e-59	ML	FOXI1	ML_vs_all
RELA	1.68013e-61	-0.369602	1	1	1.22818e-58	ML	RELA	ML_vs_all
NKRF	2.31505e-61	-1.00294	1	1	1.6923e-58	ML	NKRF	ML_vs_all
TAF1	2.76535e-61	-0.46639	1	1	2.02147e-58	ML	TAF1	ML_vs_all
POU4F1	1.48643e-60	-0.471236	1	1	1.08658e-57	ML	POU4F1	ML_vs_all
NAB2	2.25334e-60	-0.324803	0.999	1	1.64719e-57	ML	NAB2	ML_vs_all
TLX2	9.30251e-60	0.394189	1	1	6.80014e-57	ML	TLX2	ML_vs_all
FOXG1	1.78514e-59	0.361431	1	1	1.30494e-56	ML	FOXG1	ML_vs_all
PPARA	2.31231e-59	0.445142	1	1	1.6903e-56	ML	PPARA	ML_vs_all
MTF1	3.38134e-59	-0.465746	1	1	2.47176e-56	ML	MTF1	ML_vs_all
SALL1	5.07731e-59	-0.543313	0.999	1	3.71151e-56	ML	SALL1	ML_vs_all
RUNX3	8.54353e-59	0.395261	1	1	6.24532e-56	ML	RUNX3	ML_vs_all
TRIM28	3.52662e-58	0.353128	1	1	2.57796e-55	ML	TRIM28	ML_vs_all
MYOG	5.46586e-58	-0.465969	1	1	3.99555e-55	ML	MYOG	ML_vs_all
ATOH1	2.14897e-57	-0.744789	0.999	1	1.5709e-54	ML	ATOH1	ML_vs_all
HDAC4	3.7864e-57	0.372988	1	1	2.76786e-54	ML	HDAC4	ML_vs_all
E2F1	4.93314e-57	-0.449835	1	1	3.60612e-54	ML	E2F1	ML_vs_all
FOXO4	1.47712e-56	-0.502209	1	1	1.07978e-53	ML	FOXO4	ML_vs_all
KAT6B	2.51707e-56	-0.89097	1	1	1.83998e-53	ML	KAT6B	ML_vs_all
SP4	3.44502e-56	0.307623	1	1	2.51831e-53	ML	SP4	ML_vs_all
NSD2	4.56852e-56	0.418874	1	1	3.33958e-53	ML	NSD2	ML_vs_all
SALL3	4.64253e-56	0.308129	1	1	3.39369e-53	ML	SALL3	ML_vs_all
LYL1	4.66496e-55	0.320119	1	1	3.41008e-52	ML	LYL1	ML_vs_all
YAP1	4.71184e-54	0.447697	1	1	3.44435e-51	ML	YAP1	ML_vs_all
NFIL3	6.47696e-54	-0.324558	0.999	1	4.73466e-51	ML	NFIL3	ML_vs_all
TCF7	1.21241e-53	-0.480921	1	1	8.8627e-51	ML	TCF7	ML_vs_all
PGR	1.79365e-53	-0.420625	1	1	1.31116e-50	ML	PGR	ML_vs_all
NR4A2	2.02293e-53	-0.476382	1	1	1.47876e-50	ML	NR4A2	ML_vs_all
ZNF423	2.7712e-53	-0.831139	1	1	2.02575e-50	ML	ZNF423	ML_vs_all
NANOG	5.58285e-52	-0.415918	1	1	4.08107e-49	ML	NANOG	ML_vs_all
CEBPZ	7.62205e-52	-0.380279	0.999	1	5.57172e-49	ML	CEBPZ	ML_vs_all
FOS	1.14098e-51	-0.478544	1	1	8.34055e-49	ML	FOS	ML_vs_all
KDM5B	1.63127e-51	0.347922	1	1	1.19246e-48	ML	KDM5B	ML_vs_all
KLF5	4.36491e-50	0.326182	1	1	3.19075e-47	ML	KLF5	ML_vs_all
CTBP2	8.04199e-49	0.347305	1	1	5.8787e-46	ML	CTBP2	ML_vs_all
FOXD3	8.19771e-49	0.301352	1	1	5.99252e-46	ML	FOXD3	ML_vs_all
EPAS1	1.15491e-47	-0.474119	1	1	8.44236e-45	ML	EPAS1	ML_vs_all
ARNT	2.04368e-47	-0.367782	0.999	1	1.49393e-44	ML	ARNT	ML_vs_all
HOXA9	4.93288e-47	-0.489077	1	1	3.60594e-44	ML	HOXA9	ML_vs_all
HOXC8	7.61728e-47	0.227382	1	1	5.56823e-44	ML	HOXC8	ML_vs_all
EMX2	1.21602e-46	0.298292	1	1	8.88907e-44	ML	EMX2	ML_vs_all
TBP	3.47918e-46	-0.426056	1	1	2.54328e-43	ML	TBP	ML_vs_all
HOXC6	4.37469e-46	0.242997	1	1	3.1979e-43	ML	HOXC6	ML_vs_all
CDX2	4.89541e-46	0.310922	1	1	3.57854e-43	ML	CDX2	ML_vs_all
IRF6	5.82804e-46	0.531094	1	1	4.2603e-43	ML	IRF6	ML_vs_all
FGF2	6.01994e-46	-0.437416	1	1	4.40057e-43	ML	FGF2	ML_vs_all
FOXA3	2.50545e-45	0.269826	1	1	1.83148e-42	ML	FOXA3	ML_vs_all
LMX1B	8.66171e-45	0.306373	1	1	6.33171e-42	ML	LMX1B	ML_vs_all
HEYL	1.63901e-44	-0.238067	1	1	1.19812e-41	ML	HEYL	ML_vs_all
MAFK	1.693e-44	0.311317	0.999	1	1.23758e-41	ML	MAFK	ML_vs_all
MAX	2.49763e-44	0.298546	1	1	1.82577e-41	ML	MAX	ML_vs_all
KLF6	2.94665e-44	0.274379	1	1	2.154e-41	ML	KLF6	ML_vs_all
PLAGL2	3.22909e-44	-0.593089	1	1	2.36046e-41	ML	PLAGL2	ML_vs_all
NKX6-3	4.97201e-44	-0.750064	1	1	3.63454e-41	ML	NKX6-3	ML_vs_all
FEZF1	6.33437e-44	-0.3352	1	1	4.63043e-41	ML	FEZF1	ML_vs_all
FOXJ1	6.99082e-44	0.311966	1	1	5.11029e-41	ML	FOXJ1	ML_vs_all
MAF	1.05192e-43	0.189902	1	1	7.68955e-41	ML	MAF	ML_vs_all
BRCA1	1.12742e-43	-0.423875	1	1	8.24148e-41	ML	BRCA1	ML_vs_all
ETS2	2.37601e-43	0.261848	1	1	1.73686e-40	ML	ETS2	ML_vs_all
NFIA	2.6627e-43	-0.374277	0.999	1	1.94643e-40	ML	NFIA	ML_vs_all
LMO4	3.76566e-43	0.242787	1	1	2.7527e-40	ML	LMO4	ML_vs_all
HDAC9	5.41743e-43	0.453697	1	1	3.96014e-40	ML	HDAC9	ML_vs_all
CXXC1	1.11068e-42	0.333613	1	1	8.11904e-40	ML	CXXC1	ML_vs_all
PTF1A	3.00955e-42	-0.403719	1	1	2.19998e-39	ML	PTF1A	ML_vs_all
GRHL2	4.7987e-41	0.296517	1	1	3.50785e-38	ML	GRHL2	ML_vs_all
ATF6	9.58506e-41	0.303421	1	1	7.00668e-38	ML	ATF6	ML_vs_all
SMAD7	9.93028e-41	-0.344695	1	1	7.25903e-38	ML	SMAD7	ML_vs_all
MZF1	9.74887e-40	0.24881	1	1	7.12642e-37	ML	MZF1	ML_vs_all
CREB3L1	1.48739e-39	0.247466	1	1	1.08728e-36	ML	CREB3L1	ML_vs_all
FLI1	1.61253e-39	-0.440202	1	1	1.17876e-36	ML	FLI1	ML_vs_all
ASCL1	2.67037e-39	-0.486996	1	1	1.95204e-36	ML	ASCL1	ML_vs_all
EGR3	3.01585e-39	-0.356566	1	1	2.20459e-36	ML	EGR3	ML_vs_all
NR5A1	5.17648e-39	0.244309	1	1	3.78401e-36	ML	NR5A1	ML_vs_all
NEUROG2	7.22765e-39	0.2151	1	1	5.28341e-36	ML	NEUROG2	ML_vs_all
PROX1	1.20101e-38	-0.30968	1	1	8.77938e-36	ML	PROX1	ML_vs_all
GFI1B	2.19812e-38	0.131613	1	1	1.60683e-35	ML	GFI1B	ML_vs_all
POU3F1	3.22968e-38	-0.373784	1	1	2.36089e-35	ML	POU3F1	ML_vs_all
PAX3	3.88979e-38	0.22537	1	1	2.84344e-35	ML	PAX3	ML_vs_all
PARK7	5.66421e-38	0.201178	1	1	4.14054e-35	ML	PARK7	ML_vs_all
ZNF300	3.85066e-37	-0.189404	1	1	2.81483e-34	ML	ZNF300	ML_vs_all
RFX3	4.17498e-37	-0.300087	1	1	3.05191e-34	ML	RFX3	ML_vs_all
SPDEF	4.88152e-37	0.373123	1	1	3.56839e-34	ML	SPDEF	ML_vs_all
SIM2	6.12198e-37	-0.444917	1	1	4.47517e-34	ML	SIM2	ML_vs_all
PITX2	6.52181e-37	0.235395	1	1	4.76744e-34	ML	PITX2	ML_vs_all
CREBZF	1.25122e-36	-0.449581	1	1	9.14642e-34	ML	CREBZF	ML_vs_all
ZBTB7A	1.34349e-36	-0.362211	1	1	9.82089e-34	ML	ZBTB7A	ML_vs_all
AIRE	2.66164e-36	0.256613	1	1	1.94566e-33	ML	AIRE	ML_vs_all
SALL4	3.00962e-36	0.236792	1	1	2.20003e-33	ML	SALL4	ML_vs_all
HDGF	8.12824e-36	0.464483	1	1	5.94174e-33	ML	HDGF	ML_vs_all
TFDP3	2.1541e-35	-0.300994	1	1	1.57465e-32	ML	TFDP3	ML_vs_all
THRA	2.64585e-35	-0.320389	1	1	1.93412e-32	ML	THRA	ML_vs_all
NFKB1	3.08321e-35	0.236342	1	1	2.25383e-32	ML	NFKB1	ML_vs_all
ETV2	3.1118e-35	0.213687	1	1	2.27473e-32	ML	ETV2	ML_vs_all
FOXP1	3.46386e-35	0.242763	1	1	2.53208e-32	ML	FOXP1	ML_vs_all
OLIG1	3.88055e-35	0.25114	1	1	2.83668e-32	ML	OLIG1	ML_vs_all
MEIS1	7.67509e-35	0.206181	0.999	1	5.61049e-32	ML	MEIS1	ML_vs_all
RB1	2.49235e-34	-0.345783	1	1	1.82191e-31	ML	RB1	ML_vs_all
HOXB1	6.94776e-34	0.2737	1	1	5.07881e-31	ML	HOXB1	ML_vs_all
ZNF362	1.60109e-33	0.213624	1	1	1.1704e-30	ML	ZNF362	ML_vs_all
TBX5	2.10706e-33	-0.350756	1	1	1.54026e-30	ML	TBX5	ML_vs_all
PROP1	3.86391e-33	0.334355	0.999	1	2.82452e-30	ML	PROP1	ML_vs_all
ZBTB7B	4.73236e-33	-0.528474	1	1	3.45935e-30	ML	ZBTB7B	ML_vs_all
DLX2	6.49811e-33	0.269449	1	1	4.75012e-30	ML	DLX2	ML_vs_all
PHOX2B	9.73757e-32	0.175052	1	1	7.11816e-29	ML	PHOX2B	ML_vs_all
ZGLP1	1.28802e-31	-0.649548	1	1	9.41542e-29	ML	ZGLP1	ML_vs_all
HHEX	2.7168e-31	0.22043	1	1	1.98598e-28	ML	HHEX	ML_vs_all
MTA3	3.10052e-31	0.288171	1	1	2.26648e-28	ML	MTA3	ML_vs_all
GFI1	3.43442e-31	-0.391935	1	1	2.51056e-28	ML	GFI1	ML_vs_all
MSX1	1.15919e-30	-0.342557	1	1	8.47366e-28	ML	MSX1	ML_vs_all
PPARGC1B	1.32157e-30	-0.487457	1	1	9.66071e-28	ML	PPARGC1B	ML_vs_all
GSC	1.33907e-30	-0.219624	1	1	9.78863e-28	ML	GSC	ML_vs_all
EGR1	1.34376e-30	0.214771	1	1	9.8229e-28	ML	EGR1	ML_vs_all
PITX1	2.21277e-30	0.196086	1	1	1.61754e-27	ML	PITX1	ML_vs_all
E2F7	2.33257e-30	-0.229408	1	1	1.70511e-27	ML	E2F7	ML_vs_all
TCF4	3.32663e-30	0.226617	1	1	2.43177e-27	ML	TCF4	ML_vs_all
EN1	4.63743e-30	0.242542	1	1	3.38996e-27	ML	EN1	ML_vs_all
BARX1	4.91452e-30	-0.432554	1	1	3.59252e-27	ML	BARX1	ML_vs_all
RCOR2	5.51132e-30	0.222864	1	1	4.02877e-27	ML	RCOR2	ML_vs_all
PPARGC1A	9.89603e-30	0.230053	0.999	1	7.23399e-27	ML	PPARGC1A	ML_vs_all
MECOM	2.40749e-29	-0.276004	1	1	1.75988e-26	ML	MECOM	ML_vs_all
TFAP2C	4.8755e-29	0.25742	1	1	3.56399e-26	ML	TFAP2C	ML_vs_all
HOXA13	6.30789e-29	-0.43068	0.999	1	4.61107e-26	ML	HOXA13	ML_vs_all
TBXT	1.99346e-28	0.22816	1	1	1.45722e-25	ML	TBXT	ML_vs_all
ARID4B	2.53578e-28	0.224371	1	1	1.85366e-25	ML	ARID4B	ML_vs_all
RXRG	8.77816e-28	0.256049	1	1	6.41684e-25	ML	RXRG	ML_vs_all
NR2E1	1.54346e-27	-0.394433	1	1	1.12827e-24	ML	NR2E1	ML_vs_all
KLF13	2.00947e-27	-0.247204	1	1	1.46892e-24	ML	KLF13	ML_vs_all
DOT1L	2.36309e-27	-0.565171	1	1	1.72742e-24	ML	DOT1L	ML_vs_all
EHF	2.6546e-27	0.346574	1	1	1.94051e-24	ML	EHF	ML_vs_all
HOXD13	5.06918e-27	-0.297304	1	1	3.70557e-24	ML	HOXD13	ML_vs_all
MSC	5.08157e-27	0.187254	1	1	3.71463e-24	ML	MSC	ML_vs_all
RARG	5.50908e-27	-0.358556	1	1	4.02714e-24	ML	RARG	ML_vs_all
TCF15	1.21182e-26	0.324931	1	1	8.85841e-24	ML	TCF15	ML_vs_all
FOXO6	1.58015e-26	0.244117	1	1	1.15509e-23	ML	FOXO6	ML_vs_all
ZKSCAN7	1.80253e-26	-0.400585	1	1	1.31765e-23	ML	ZKSCAN7	ML_vs_all
MBD1	1.85226e-26	0.220365	1	1	1.354e-23	ML	MBD1	ML_vs_all
HEY1	2.04469e-26	-0.282826	1	1	1.49467e-23	ML	HEY1	ML_vs_all
KLF12	2.2979e-26	0.156482	1	1	1.67976e-23	ML	KLF12	ML_vs_all
ZBTB32	3.78637e-26	-0.308834	0.999	1	2.76784e-23	ML	ZBTB32	ML_vs_all
POU3F2	5.10505e-26	-0.384565	1	1	3.73179e-23	ML	POU3F2	ML_vs_all
FOXH1	6.93713e-26	-0.318152	1	1	5.07104e-23	ML	FOXH1	ML_vs_all
MBD2	8.40086e-26	-0.270796	0.999	1	6.14103e-23	ML	MBD2	ML_vs_all
NRF1	1.25478e-24	-0.371565	1	1	9.17243e-22	ML	NRF1	ML_vs_all
ZNF354C	1.39835e-24	0.238993	1	1	1.0222e-21	ML	ZNF354C	ML_vs_all
IRF2	1.40152e-24	0.181406	1	1	1.02451e-21	ML	IRF2	ML_vs_all
LHX3	2.4884e-24	0.234223	1	1	1.81902e-21	ML	LHX3	ML_vs_all
E2F5	5.18751e-24	0.169153	1	1	3.79207e-21	ML	E2F5	ML_vs_all
E2F6	5.90862e-24	-0.334968	1	1	4.3192e-21	ML	E2F6	ML_vs_all
NR1H3	5.96103e-24	0.106568	1	1	4.35751e-21	ML	NR1H3	ML_vs_all
EGR4	1.10858e-23	-0.435439	1	1	8.10372e-21	ML	EGR4	ML_vs_all
BCL6	1.57464e-23	0.219014	1	1	1.15106e-20	ML	BCL6	ML_vs_all
NR3C2	3.18602e-23	-0.262406	1	1	2.32898e-20	ML	NR3C2	ML_vs_all
ZNF263	3.37962e-23	-0.257137	1	1	2.4705e-20	ML	ZNF263	ML_vs_all
TFAP2A	3.85603e-23	0.167298	1	1	2.81876e-20	ML	TFAP2A	ML_vs_all
SMARCA5	9.83511e-23	-0.303482	1	1	7.18946e-20	ML	SMARCA5	ML_vs_all
KLF1	1.07119e-22	0.190799	1	1	7.83036e-20	ML	KLF1	ML_vs_all
MYBL1	1.12675e-22	0.205271	1	1	8.23653e-20	ML	MYBL1	ML_vs_all
NRG1	1.53578e-22	-0.346852	1	1	1.12265e-19	ML	NRG1	ML_vs_all
MLX	1.71666e-22	0.288072	1	1	1.25488e-19	ML	MLX	ML_vs_all
HMGA1	3.57506e-22	0.238498	1	1	2.61337e-19	ML	HMGA1	ML_vs_all
HNF1B	7.84715e-22	0.195576	1	1	5.73627e-19	ML	HNF1B	ML_vs_all
HOXD8	1.02595e-21	-0.493762	1	1	7.49971e-19	ML	HOXD8	ML_vs_all
NUPR1	1.24121e-21	0.218088	1	1	9.07326e-19	ML	NUPR1	ML_vs_all
GATA4	2.52445e-21	0.166204	1	1	1.84538e-18	ML	GATA4	ML_vs_all
ZFP42	4.97425e-21	0.244942	1	1	3.63618e-18	ML	ZFP42	ML_vs_all
PAX5	1.33659e-20	0.157986	1	1	9.77044e-18	ML	PAX5	ML_vs_all
ETV7	1.43294e-20	-0.308413	1	1	1.04748e-17	ML	ETV7	ML_vs_all
GABPA	2.80706e-20	0.141598	1	1	2.05196e-17	ML	GABPA	ML_vs_all
KAT7	2.81959e-20	-0.264546	1	1	2.06112e-17	ML	KAT7	ML_vs_all
TEAD2	3.30229e-20	0.267922	1	1	2.41397e-17	ML	TEAD2	ML_vs_all
E4F1	3.63616e-20	0.150858	1	1	2.65803e-17	ML	E4F1	ML_vs_all
ETV5	4.11718e-20	-0.27944	1	1	3.00966e-17	ML	ETV5	ML_vs_all
MEIS2	7.87691e-20	0.144549	1	1	5.75802e-17	ML	MEIS2	ML_vs_all
TFE3	9.17765e-20	-0.297863	1	1	6.70886e-17	ML	TFE3	ML_vs_all
ZNF410	1.8506e-19	-0.244353	1	1	1.35279e-16	ML	ZNF410	ML_vs_all
PHF5A	2.03687e-19	0.304499	1	1	1.48895e-16	ML	PHF5A	ML_vs_all
DLX4	3.16473e-19	0.178184	1	1	2.31342e-16	ML	DLX4	ML_vs_all
BCLAF1	6.27075e-19	0.207482	1	1	4.58392e-16	ML	BCLAF1	ML_vs_all
NFE2	1.20604e-18	0.203255	1	1	8.81618e-16	ML	NFE2	ML_vs_all
NPAS2	1.62272e-18	-0.43205	1	1	1.18621e-15	ML	NPAS2	ML_vs_all
SOX11	1.96925e-18	0.131534	1	1	1.43952e-15	ML	SOX11	ML_vs_all
KLF2	2.23178e-18	-0.253447	0.999	1	1.63143e-15	ML	KLF2	ML_vs_all
DLX3	4.77452e-18	0.204621	1	1	3.49017e-15	ML	DLX3	ML_vs_all
NFYC	5.03513e-18	0.169862	1	1	3.68068e-15	ML	NFYC	ML_vs_all
NCOA3	5.68671e-18	-0.258759	1	1	4.15698e-15	ML	NCOA3	ML_vs_all
NR0B1	6.04057e-18	-0.229842	1	1	4.41565e-15	ML	NR0B1	ML_vs_all
IRF1	6.37996e-18	0.193511	1	1	4.66375e-15	ML	IRF1	ML_vs_all
NKX6-1	7.55985e-18	-0.494814	1	1	5.52625e-15	ML	NKX6-1	ML_vs_all
MAML1	8.29679e-18	0.164335	1	1	6.06496e-15	ML	MAML1	ML_vs_all
ZNF699	1.11324e-17	-0.240936	1	1	8.13776e-15	ML	ZNF699	ML_vs_all
ASCL2	1.92818e-17	0.121338	1	1	1.4095e-14	ML	ASCL2	ML_vs_all
CTBP1	2.48067e-17	-0.610518	1	1	1.81337e-14	ML	CTBP1	ML_vs_all
EGR2	3.35966e-17	-0.21625	1	1	2.45591e-14	ML	EGR2	ML_vs_all
CTCFL	3.84407e-17	0.194919	1	1	2.81002e-14	ML	CTCFL	ML_vs_all
SIX4	3.98717e-17	0.182794	0.999	1	2.91462e-14	ML	SIX4	ML_vs_all
SP7	5.62417e-17	0.23844	1	1	4.11127e-14	ML	SP7	ML_vs_all
MITF	5.96111e-17	-0.25461	1	1	4.35757e-14	ML	MITF	ML_vs_all
LMO2	1.09844e-16	-0.25885	1	1	8.02959e-14	ML	LMO2	ML_vs_all
DNMT3B	1.26908e-16	0.168188	1	1	9.27695e-14	ML	DNMT3B	ML_vs_all
KMT2B	1.32574e-16	0.210312	1	1	9.69117e-14	ML	KMT2B	ML_vs_all
NR2C2	2.1733e-16	-0.2337	1	1	1.58868e-13	ML	NR2C2	ML_vs_all
ZFHX3	2.17728e-16	-0.187414	1	1	1.59159e-13	ML	ZFHX3	ML_vs_all
RXRA	2.42622e-16	0.206279	1	1	1.77357e-13	ML	RXRA	ML_vs_all
SMARCC1	2.93068e-16	0.181709	1	1	2.14233e-13	ML	SMARCC1	ML_vs_all
REL	3.68986e-16	-0.222421	1	1	2.69729e-13	ML	REL	ML_vs_all
TFAP2D	3.94107e-16	0.189274	1	1	2.88092e-13	ML	TFAP2D	ML_vs_all
CDX1	1.00922e-15	-0.190083	1	1	7.37739e-13	ML	CDX1	ML_vs_all
HOPX	1.03571e-15	0.141494	1	1	7.57107e-13	ML	HOPX	ML_vs_all
IRF3	1.0666e-15	-0.218535	1	1	7.79686e-13	ML	IRF3	ML_vs_all
ZFPM2	1.54872e-15	-0.359875	1	1	1.13212e-12	ML	ZFPM2	ML_vs_all
MED1	2.33762e-15	0.147768	1	1	1.7088e-12	ML	MED1	ML_vs_all
SFPQ	2.35793e-15	0.130567	1	1	1.72364e-12	ML	SFPQ	ML_vs_all
DBP	2.41189e-15	0.118332	1	1	1.76309e-12	ML	DBP	ML_vs_all
GATA3	3.67285e-15	-0.279505	1	1	2.68486e-12	ML	GATA3	ML_vs_all
NR2C1	3.90701e-15	-0.277275	1	1	2.85602e-12	ML	NR2C1	ML_vs_all
JUND	4.09432e-15	0.162697	1	1	2.99295e-12	ML	JUND	ML_vs_all
KDM2A	4.79764e-15	-0.257587	0.999	1	3.50707e-12	ML	KDM2A	ML_vs_all
CEBPE	5.44898e-15	0.14482	1	1	3.9832e-12	ML	CEBPE	ML_vs_all
HAND1	1.23707e-14	-0.313314	1	1	9.04298e-12	ML	HAND1	ML_vs_all
NCOR1	1.60479e-14	-0.242388	1	1	1.1731e-11	ML	NCOR1	ML_vs_all
CREB3L3	1.82395e-14	0.135498	1	1	1.3333e-11	ML	CREB3L3	ML_vs_all
ZNF335	1.95976e-14	0.193554	1	1	1.43259e-11	ML	ZNF335	ML_vs_all
HBP1	2.60126e-14	0.155516	1	1	1.90152e-11	ML	HBP1	ML_vs_all
NFKB2	2.74154e-14	0.148458	1	1	2.00406e-11	ML	NFKB2	ML_vs_all
RORC	2.83631e-14	-0.211918	1	1	2.07334e-11	ML	RORC	ML_vs_all
ING4	1.08607e-13	0.114682	1	1	7.93917e-11	ML	ING4	ML_vs_all
FOXD1	1.09839e-13	-0.244044	1	1	8.02922e-11	ML	FOXD1	ML_vs_all
YY1	1.43439e-13	-0.275472	1	1	1.04854e-10	ML	YY1	ML_vs_all
HSF4	3.20271e-13	-0.182321	1	1	2.34118e-10	ML	HSF4	ML_vs_all
KAT2B	3.24231e-13	-0.196841	1	1	2.37013e-10	ML	KAT2B	ML_vs_all
HMGB2	3.39519e-13	0.233521	1	1	2.48188e-10	ML	HMGB2	ML_vs_all
E2F3	3.65037e-13	0.105328	1	1	2.66842e-10	ML	E2F3	ML_vs_all
BCL3	4.19026e-13	-0.276078	1	1	3.06308e-10	ML	BCL3	ML_vs_all
YBX3	5.21011e-13	0.100021	1	1	3.80859e-10	ML	YBX3	ML_vs_all
ERG	5.44726e-13	0.161795	1	1	3.98195e-10	ML	ERG	ML_vs_all
MEF2D	6.28295e-13	-0.205108	1	1	4.59284e-10	ML	MEF2D	ML_vs_all
EOMES	1.40923e-12	-0.225365	1	1	1.03015e-09	ML	EOMES	ML_vs_all
CREB3	1.86316e-12	0.209071	1	1	1.36197e-09	ML	CREB3	ML_vs_all
TCF7L2	2.19211e-12	0.133925	1	1	1.60243e-09	ML	TCF7L2	ML_vs_all
NR0B2	2.33014e-12	-0.214462	1	1	1.70333e-09	ML	NR0B2	ML_vs_all
SP2	3.01373e-12	-0.18885	1	1	2.20304e-09	ML	SP2	ML_vs_all
YBX1	3.5106e-12	0.127852	1	1	2.56625e-09	ML	YBX1	ML_vs_all
ETV3	3.8075e-12	-0.12733	1	1	2.78328e-09	ML	ETV3	ML_vs_all
SON	3.94049e-12	-0.329296	1	1	2.8805e-09	ML	SON	ML_vs_all
ZNF395	4.75437e-12	-0.339494	1	1	3.47545e-09	ML	ZNF395	ML_vs_all
MYCN	4.8705e-12	-0.256339	1	1	3.56033e-09	ML	MYCN	ML_vs_all
RELB	5.94286e-12	0.107565	1	1	4.34423e-09	ML	RELB	ML_vs_all
POU2F2	7.84122e-12	0.119202	1	1	5.73193e-09	ML	POU2F2	ML_vs_all
HNF4A	8.04529e-12	0.184464	1	1	5.8811e-09	ML	HNF4A	ML_vs_all
SOX9	8.52894e-12	-0.160824	1	1	6.23465e-09	ML	SOX9	ML_vs_all
SPI1	1.09246e-11	-0.174103	1	1	7.98586e-09	ML	SPI1	ML_vs_all
GLI2	1.21299e-11	-0.181057	1	1	8.86692e-09	ML	GLI2	ML_vs_all
KAT6A	1.73391e-11	-0.283398	1	1	1.26749e-08	ML	KAT6A	ML_vs_all
HAND2	2.18308e-11	0.117581	1	1	1.59584e-08	ML	HAND2	ML_vs_all
SREBF2	2.73535e-11	-0.561876	1	1	1.99954e-08	ML	SREBF2	ML_vs_all
ZNF436	3.52832e-11	0.117501	1	1	2.5792e-08	ML	ZNF436	ML_vs_all
ZXDC	6.89743e-11	0.142989	1	1	5.04202e-08	ML	ZXDC	ML_vs_all
ENO1	1.27739e-10	-0.237426	0.999	1	9.33769e-08	ML	ENO1	ML_vs_all
PRRX1	1.83294e-10	-0.404086	1	1	1.33988e-07	ML	PRRX1	ML_vs_all
ARID5B	2.59701e-10	-0.309908	1	1	1.89841e-07	ML	ARID5B	ML_vs_all
ELF2	3.34742e-10	0.13835	1	1	2.44696e-07	ML	ELF2	ML_vs_all
DNMT1	4.25735e-10	-0.132889	1	1	3.11212e-07	ML	DNMT1	ML_vs_all
MYB	4.55159e-10	-0.157124	1	1	3.32721e-07	ML	MYB	ML_vs_all
ZNF350	4.58905e-10	0.121065	1	1	3.3546e-07	ML	ZNF350	ML_vs_all
NKX2-1	5.92232e-10	0.123548	1	1	4.32921e-07	ML	NKX2-1	ML_vs_all
FOSL2	7.25057e-10	0.117465	1	1	5.30017e-07	ML	FOSL2	ML_vs_all
SPIC	7.61118e-10	0.102375	1	1	5.56377e-07	ML	SPIC	ML_vs_all
MNT	8.35588e-10	0.100282	1	1	6.10815e-07	ML	MNT	ML_vs_all
ZEB1	8.51806e-10	-0.202969	1	1	6.2267e-07	ML	ZEB1	ML_vs_all
HNF1A	9.34714e-10	0.180315	1	1	6.83276e-07	ML	HNF1A	ML_vs_all
LHX8	1.41889e-09	0.144635	1	1	1.03721e-06	ML	LHX8	ML_vs_all
IRF7	2.57523e-09	-0.207058	1	1	1.88249e-06	ML	IRF7	ML_vs_all
CREBBP	2.94242e-09	-0.284076	1	1	2.15091e-06	ML	CREBBP	ML_vs_all
TEAD1	2.94705e-09	0.118014	1	1	2.15429e-06	ML	TEAD1	ML_vs_all
HINFP	3.91338e-09	0.14288	1	1	2.86068e-06	ML	HINFP	ML_vs_all
SP6	5.65298e-09	-0.181343	1	1	4.13233e-06	ML	SP6	ML_vs_all
SRSF2	5.98176e-09	0.118663	1	1	4.37267e-06	ML	SRSF2	ML_vs_all
TEAD4	8.05144e-09	0.137879	0.999	1	5.8856e-06	ML	TEAD4	ML_vs_all
MYRF	8.94984e-09	-0.329894	1	1	6.54233e-06	ML	MYRF	ML_vs_all
JDP2	1.11809e-08	-0.192819	1	1	8.17321e-06	ML	JDP2	ML_vs_all
NFX1	1.52171e-08	0.125525	1	1	1.11237e-05	ML	NFX1	ML_vs_all
STAT3	2.44927e-08	-0.136079	1	1	1.79042e-05	ML	STAT3	ML_vs_all
ESRRG	2.45592e-08	-0.171529	1	1	1.79528e-05	ML	ESRRG	ML_vs_all
NOTO	3.67142e-08	0.119676	1	1	2.68381e-05	ML	NOTO	ML_vs_all
IKZF1	3.77291e-08	0.123224	1	1	2.758e-05	ML	IKZF1	ML_vs_all
NCOA1	3.89306e-08	-0.157237	1	1	2.84583e-05	ML	NCOA1	ML_vs_all
TEF	5.43329e-08	0.130541	1	1	3.97174e-05	ML	TEF	ML_vs_all
SMAD6	6.25713e-08	-0.124329	1	1	4.57396e-05	ML	SMAD6	ML_vs_all
CRX	7.66377e-08	-0.15769	1	1	5.60222e-05	ML	CRX	ML_vs_all
CREB5	1.95439e-07	0.120539	1	1	0.000142866	ML	CREB5	ML_vs_all
SIX1	8.69962e-07	-0.230385	1	1	0.000635942	ML	SIX1	ML_vs_all
PLAG1	9.35222e-07	-0.195829	1	1	0.000683647	ML	PLAG1	ML_vs_all
ARID3B	1.02458e-06	-0.20392	0.999	1	0.000748966	ML	ARID3B	ML_vs_all
NFYA	1.95168e-06	-0.181977	1	1	0.00142668	ML	NFYA	ML_vs_all
MYBL2	3.78714e-06	-0.130149	1	1	0.0027684	ML	MYBL2	ML_vs_all
TCF3	4.55763e-06	-0.123769	1	1	0.00333163	ML	TCF3	ML_vs_all
TBX2	5.50091e-06	0.158245	1	1	0.00402116	ML	TBX2	ML_vs_all
HOXC13	6.31342e-06	-0.133353	1	1	0.00461511	ML	HOXC13	ML_vs_all
PML	2.77907e-05	-0.121809	1	1	0.020315	ML	PML	ML_vs_all
KDM5D	5.33858e-05	-0.225076	1	1	0.039025	ML	KDM5D	ML_vs_all
OTX2	8.71369e-05	-0.220496	1	1	0.0636971	ML	OTX2	ML_vs_all
CREB1	0.000112901	-0.184548	1	1	0.0825308	ML	CREB1	ML_vs_all
TBX3	0.000128225	-0.107554	1	1	0.0937325	ML	TBX3	ML_vs_all
HOXB4	0.000169524	-0.231475	1	1	0.123922	ML	HOXB4	ML_vs_all
GTF2I	0.000194183	-0.154655	1	1	0.141947	ML	GTF2I	ML_vs_all
HIC1	0.000224641	-0.11545	1	1	0.164212	ML	HIC1	ML_vs_all
TFCP2	0.000238419	-0.110508	1	1	0.174284	ML	TFCP2	ML_vs_all
SOX3	0.000245976	-0.135453	1	1	0.179808	ML	SOX3	ML_vs_all
TFDP2	0.000252782	-0.154868	1	1	0.184783	ML	TFDP2	ML_vs_all
ZFX	0.000274776	-0.162991	1	1	0.200861	ML	ZFX	ML_vs_all
NR1H2	0.000297896	-0.140772	1	1	0.217762	ML	NR1H2	ML_vs_all
SUPT20H	0.000324098	-0.190758	1	1	0.236915	ML	SUPT20H	ML_vs_all
ATF2	0.000603101	-0.106601	1	1	0.440867	ML	ATF2	ML_vs_all
PITX3	0.000695124	-0.20727	1	1	0.508136	ML	PITX3	ML_vs_all
TRPS1	0.00101914	-0.121669	1	1	0.74499	ML	TRPS1	ML_vs_all
NFATC2	0.00107017	-0.109823	1	1	0.782292	ML	NFATC2	ML_vs_all
DEAF1	0.00170684	-0.152852	1	1	1	ML	DEAF1	ML_vs_all
NRL	0.00183111	-0.123714	1	1	1	ML	NRL	ML_vs_all
HDAC7	0.00221888	-0.123848	1	1	1	ML	HDAC7	ML_vs_all
TP73	0.00374825	-0.108434	1	1	1	ML	TP73	ML_vs_all
ETV1	0.00404951	-0.117463	1	1	1	ML	ETV1	ML_vs_all
FOXE1	0.00409128	-0.157903	1	1	1	ML	FOXE1	ML_vs_all
HOXA7	0.00453731	-0.294841	1	1	1	ML	HOXA7	ML_vs_all
PBRM1	0.00512448	-0.148408	1	1	1	ML	PBRM1	ML_vs_all
NKX2-5	0.00672778	-0.128406	1	1	1	ML	NKX2-5	ML_vs_all
UBTF	0.00823319	-0.165751	1	1	1	ML	UBTF	ML_vs_all
NCOA6	0.00991863	-0.118762	1	1	1	ML	NCOA6	ML_vs_all
HOXA13.1	6.22084e-263	1.38585	1	1	4.54743e-260	MLP2	HOXA13	MLP2_vs_all
SOX7.1	3.23804e-262	1.74607	1	1	2.36701e-259	MLP2	SOX7	MLP2_vs_all
GSC.1	1.11373e-260	-1.40515	0.999	1	8.14138e-258	MLP2	GSC	MLP2_vs_all
NR2F6.1	6.4759e-229	-1.4989	1	1	4.73389e-226	MLP2	NR2F6	MLP2_vs_all
BCL11B.1	2.49727e-223	1.19646	1	1	1.8255e-220	MLP2	BCL11B	MLP2_vs_all
ZNF202.1	8.52743e-215	-2.99345	1	1	6.23355e-212	MLP2	ZNF202	MLP2_vs_all
PA2G4.1	9.09836e-203	1.72757	1	1	6.6509e-200	MLP2	PA2G4	MLP2_vs_all
NR2F1.1	6.51285e-184	0.801964	1	1	4.76089e-181	MLP2	NR2F1	MLP2_vs_all
SPDEF.1	3.9467e-175	0.943069	1	1	2.88504e-172	MLP2	SPDEF	MLP2_vs_all
DLX5	6.8573e-175	0.977301	1	1	5.01268e-172	MLP2	DLX5	MLP2_vs_all
GATA6.1	7.44449e-175	0.879712	1	1	5.44192e-172	MLP2	GATA6	MLP2_vs_all
CTNNB1.1	3.93936e-169	0.775287	1	1	2.87967e-166	MLP2	CTNNB1	MLP2_vs_all
NR1D1.1	5.43737e-167	-1.1168	1	1	3.97472e-164	MLP2	NR1D1	MLP2_vs_all
PAWR.1	4.68214e-161	-1.48558	0.999	1	3.42264e-158	MLP2	PAWR	MLP2_vs_all
RUNX2.1	5.99579e-161	0.806999	1	1	4.38292e-158	MLP2	RUNX2	MLP2_vs_all
TCF7L1.1	3.03681e-155	-0.821565	0.999	1	2.21991e-152	MLP2	TCF7L1	MLP2_vs_all
RARB.1	5.83973e-153	0.746232	1	1	4.26884e-150	MLP2	RARB	MLP2_vs_all
PAX4.1	2.1198e-143	1.02159	1	1	1.54958e-140	MLP2	PAX4	MLP2_vs_all
OVOL1.1	1.41646e-137	0.80088	1	1	1.03543e-134	MLP2	OVOL1	MLP2_vs_all
KLF6.1	2.39644e-136	0.763096	1	1	1.7518e-133	MLP2	KLF6	MLP2_vs_all
TFAP2C.1	2.56199e-135	0.736301	1	1	1.87281e-132	MLP2	TFAP2C	MLP2_vs_all
TWIST2.1	3.37271e-129	-0.992054	1	1	2.46545e-126	MLP2	TWIST2	MLP2_vs_all
KLF7.1	6.60957e-127	0.87877	1	1	4.8316e-124	MLP2	KLF7	MLP2_vs_all
HOXA1	1.10631e-126	0.621978	1	1	8.08714e-124	MLP2	HOXA1	MLP2_vs_all
CREM.1	2.55761e-126	-1.77077	1	1	1.86961e-123	MLP2	CREM	MLP2_vs_all
POU1F1.1	9.4099e-126	0.636034	1	1	6.87864e-123	MLP2	POU1F1	MLP2_vs_all
TTF1.1	2.8292e-124	0.641068	1	1	2.06815e-121	MLP2	TTF1	MLP2_vs_all
ARX.1	1.15969e-121	-1.3235	1	1	8.47737e-119	MLP2	ARX	MLP2_vs_all
IRF2.1	2.17503e-121	0.6477	1	1	1.58994e-118	MLP2	IRF2	MLP2_vs_all
SOX2.1	6.70759e-121	0.733162	1	1	4.90324e-118	MLP2	SOX2	MLP2_vs_all
MAFA.1	7.20452e-121	-1.18892	1	1	5.2665e-118	MLP2	MAFA	MLP2_vs_all
JUN.1	9.02122e-121	0.607153	1	1	6.59451e-118	MLP2	JUN	MLP2_vs_all
BARX2.1	1.67271e-115	0.759815	1	1	1.22275e-112	MLP2	BARX2	MLP2_vs_all
KCNIP3.1	1.41466e-114	-1.10947	1	1	1.03412e-111	MLP2	KCNIP3	MLP2_vs_all
SNAI2.1	5.11323e-114	-1.71664	1	1	3.73777e-111	MLP2	SNAI2	MLP2_vs_all
INSM1.1	4.3601e-111	-2.27904	1	1	3.18723e-108	MLP2	INSM1	MLP2_vs_all
VEZF1.1	5.90229e-111	-1.11784	1	1	4.31458e-108	MLP2	VEZF1	MLP2_vs_all
THRA.1	3.87144e-109	-0.679135	0.999	1	2.83002e-106	MLP2	THRA	MLP2_vs_all
POU2F1	8.79816e-108	-0.80281	1	1	6.43146e-105	MLP2	POU2F1	MLP2_vs_all
KLF4.1	2.85789e-107	0.549671	1	1	2.08912e-104	MLP2	KLF4	MLP2_vs_all
ZNF384.1	1.92448e-106	0.822292	1	1	1.4068e-103	MLP2	ZNF384	MLP2_vs_all
ETV6.1	9.3388e-105	-0.74128	1	1	6.82666e-102	MLP2	ETV6	MLP2_vs_all
NEUROG3.1	1.17712e-104	-1.86379	1	1	8.60473e-102	MLP2	NEUROG3	MLP2_vs_all
NEUROD2.1	4.84077e-101	-1.74628	0.999	1	3.5386e-98	MLP2	NEUROD2	MLP2_vs_all
CHD4.1	3.27235e-100	0.777614	1	1	2.39209e-97	MLP2	CHD4	MLP2_vs_all
BHLHA15.1	4.90424e-100	0.662322	1	1	3.585e-97	MLP2	BHLHA15	MLP2_vs_all
NR5A2.1	3.85833e-99	-0.769547	0.999	1	2.82044e-96	MLP2	NR5A2	MLP2_vs_all
ISL1.1	1.93386e-97	-1.05112	1	1	1.41365e-94	MLP2	ISL1	MLP2_vs_all
NCOA2.1	2.55757e-93	0.635468	1	1	1.86958e-90	MLP2	NCOA2	MLP2_vs_all
TBX15.1	2.98948e-93	0.668585	1	1	2.18531e-90	MLP2	TBX15	MLP2_vs_all
NKX3-1	3.63992e-93	-0.652919	1	1	2.66078e-90	MLP2	NKX3-1	MLP2_vs_all
PROX1.1	6.26682e-93	-0.624863	1	1	4.58105e-90	MLP2	PROX1	MLP2_vs_all
SREBF1	6.50198e-93	-1.01816	1	1	4.75294e-90	MLP2	SREBF1	MLP2_vs_all
MYT1.1	1.39433e-91	-1.35189	1	1	1.01925e-88	MLP2	MYT1	MLP2_vs_all
ZEB2.1	8.12893e-91	0.60586	1	1	5.94225e-88	MLP2	ZEB2	MLP2_vs_all
IRF1.1	3.41719e-90	0.580394	1	1	2.49796e-87	MLP2	IRF1	MLP2_vs_all
HOXD13.1	2.03763e-88	0.525468	1	1	1.48951e-85	MLP2	HOXD13	MLP2_vs_all
REST.1	7.02634e-86	0.717706	1	1	5.13625e-83	MLP2	REST	MLP2_vs_all
ZIC2.1	1.12932e-84	0.558779	1	1	8.25536e-82	MLP2	ZIC2	MLP2_vs_all
ZHX2.1	1.34653e-83	-0.881842	1	1	9.84313e-81	MLP2	ZHX2	MLP2_vs_all
EBF1.1	1.27303e-82	-1.14262	0.999	1	9.30582e-80	MLP2	EBF1	MLP2_vs_all
FOXA2	1.28962e-82	0.558036	1	1	9.42709e-80	MLP2	FOXA2	MLP2_vs_all
ELK3.1	1.91518e-82	0.518908	1	1	1.4e-79	MLP2	ELK3	MLP2_vs_all
WT1.1	3.03258e-79	0.520185	1	1	2.21681e-76	MLP2	WT1	MLP2_vs_all
SOX6.1	6.24691e-79	0.770816	1	1	4.56649e-76	MLP2	SOX6	MLP2_vs_all
PHOX2A.1	9.1596e-79	-1.35871	1	1	6.69567e-76	MLP2	PHOX2A	MLP2_vs_all
JUND.1	1.56357e-78	0.510027	1	1	1.14297e-75	MLP2	JUND	MLP2_vs_all
HES1	3.58765e-78	-0.614638	1	1	2.62258e-75	MLP2	HES1	MLP2_vs_all
NFATC2.1	4.48557e-78	0.486559	1	1	3.27895e-75	MLP2	NFATC2	MLP2_vs_all
AR.1	9.53518e-78	0.543481	1	1	6.97021e-75	MLP2	AR	MLP2_vs_all
STAT1.1	1.57704e-77	0.508319	1	1	1.15282e-74	MLP2	STAT1	MLP2_vs_all
CEBPG.1	9.23058e-75	0.475745	1	1	6.74755e-72	MLP2	CEBPG	MLP2_vs_all
RFX1.1	5.44766e-73	0.401789	1	1	3.98224e-70	MLP2	RFX1	MLP2_vs_all
ARNT.1	1.55095e-72	-0.550693	1	1	1.13374e-69	MLP2	ARNT	MLP2_vs_all
NOTCH1.1	3.54113e-71	0.422103	1	1	2.58856e-68	MLP2	NOTCH1	MLP2_vs_all
IRF9.1	3.25095e-70	-0.911731	1	1	2.37644e-67	MLP2	IRF9	MLP2_vs_all
ZFHX3.1	6.73033e-70	-0.571516	0.999	1	4.91987e-67	MLP2	ZFHX3	MLP2_vs_all
TCF12.1	2.66297e-69	-0.615097	1	1	1.94663e-66	MLP2	TCF12	MLP2_vs_all
SRY.1	5.16563e-69	0.510661	1	1	3.77608e-66	MLP2	SRY	MLP2_vs_all
TBP.1	2.51491e-68	-0.600633	1	1	1.8384e-65	MLP2	TBP	MLP2_vs_all
NFE2L2.1	4.52734e-68	0.46439	1	1	3.30948e-65	MLP2	NFE2L2	MLP2_vs_all
IRX1.1	6.84464e-68	0.430241	1	1	5.00343e-65	MLP2	IRX1	MLP2_vs_all
NR1I2.1	1.85132e-66	-0.668166	1	1	1.35331e-63	MLP2	NR1I2	MLP2_vs_all
SOX5.1	3.34413e-66	0.486608	1	1	2.44456e-63	MLP2	SOX5	MLP2_vs_all
ZNF236.1	6.4543e-66	-0.939124	1	1	4.71809e-63	MLP2	ZNF236	MLP2_vs_all
RBPJ.1	1.65133e-65	0.519237	1	1	1.20712e-62	MLP2	RBPJ	MLP2_vs_all
ZFPM2.1	2.68208e-65	0.739516	1	1	1.9606e-62	MLP2	ZFPM2	MLP2_vs_all
CREBZF.1	3.45022e-65	-0.66517	1	1	2.52211e-62	MLP2	CREBZF	MLP2_vs_all
NFKB1.1	4.60003e-65	0.418842	1	1	3.36262e-62	MLP2	NFKB1	MLP2_vs_all
ELF4.1	1.08165e-64	0.45941	1	1	7.90686e-62	MLP2	ELF4	MLP2_vs_all
GATA2.1	2.72648e-64	0.439233	1	1	1.99305e-61	MLP2	GATA2	MLP2_vs_all
ELF5	3.84013e-63	0.528573	1	1	2.80714e-60	MLP2	ELF5	MLP2_vs_all
NFKB.1	4.32131e-63	0.4297	1	1	3.15888e-60	MLP2	NFKB	MLP2_vs_all
SP1.1	8.12791e-63	0.401016	1	1	5.9415e-60	MLP2	SP1	MLP2_vs_all
TBR1.1	1.66378e-62	-0.752388	1	1	1.21622e-59	MLP2	TBR1	MLP2_vs_all
PAX2.1	2.53084e-62	-0.673131	1	1	1.85005e-59	MLP2	PAX2	MLP2_vs_all
GATA3.1	1.35727e-61	0.46812	1	1	9.92162e-59	MLP2	GATA3	MLP2_vs_all
MZF1.1	2.25801e-61	0.47085	1	1	1.6506e-58	MLP2	MZF1	MLP2_vs_all
GRHL3.1	3.55778e-61	-0.622907	0.999	1	2.60074e-58	MLP2	GRHL3	MLP2_vs_all
ZBTB7A.1	9.80504e-61	-0.562146	1	1	7.16748e-58	MLP2	ZBTB7A	MLP2_vs_all
TRPS1.1	2.37905e-60	0.433292	1	1	1.73909e-57	MLP2	TRPS1	MLP2_vs_all
NKX2-2.1	1.11405e-59	-0.815933	1	1	8.14373e-57	MLP2	NKX2-2	MLP2_vs_all
NKX2-5.1	1.68194e-59	-0.564401	1	1	1.2295e-56	MLP2	NKX2-5	MLP2_vs_all
KLF3.1	2.86977e-59	-0.461917	0.999	1	2.0978e-56	MLP2	KLF3	MLP2_vs_all
HOXB9.1	4.02259e-59	-0.661305	1	1	2.94052e-56	MLP2	HOXB9	MLP2_vs_all
FOXC2.1	3.36737e-57	-0.61338	0.999	1	2.46155e-54	MLP2	FOXC2	MLP2_vs_all
CTBP2.1	8.87911e-57	0.509268	1	1	6.49063e-54	MLP2	CTBP2	MLP2_vs_all
ASCL1.1	4.64745e-56	-0.616067	1	1	3.39728e-53	MLP2	ASCL1	MLP2_vs_all
SMAD2.1	6.84911e-56	-0.457556	1	1	5.0067e-53	MLP2	SMAD2	MLP2_vs_all
ZNF219.1	1.16992e-55	0.541109	1	1	8.55209e-53	MLP2	ZNF219	MLP2_vs_all
SMARCB1	2.29575e-55	-0.461826	1	1	1.6782e-52	MLP2	SMARCB1	MLP2_vs_all
HEYL.1	9.79157e-55	-0.331946	1	1	7.15764e-52	MLP2	HEYL	MLP2_vs_all
PLAGL2.1	1.25437e-54	-0.731619	1	1	9.16942e-52	MLP2	PLAGL2	MLP2_vs_all
GLIS3.1	7.20386e-54	-0.508731	1	1	5.26602e-51	MLP2	GLIS3	MLP2_vs_all
VDR.1	1.55552e-53	0.391107	1	1	1.13709e-50	MLP2	VDR	MLP2_vs_all
TBX3.1	3.45184e-52	-0.531533	0.999	1	2.52329e-49	MLP2	TBX3	MLP2_vs_all
HOXD3.1	8.73756e-52	-0.75323	1	1	6.38715e-49	MLP2	HOXD3	MLP2_vs_all
FEZF1.1	2.04169e-51	-0.428646	1	1	1.49248e-48	MLP2	FEZF1	MLP2_vs_all
TBX5.1	2.97734e-51	-0.531277	1	1	2.17644e-48	MLP2	TBX5	MLP2_vs_all
ZBTB18.1	5.98755e-51	-0.946369	1	1	4.3769e-48	MLP2	ZBTB18	MLP2_vs_all
ELF3.1	1.65633e-50	0.394503	1	1	1.21078e-47	MLP2	ELF3	MLP2_vs_all
ERG.1	3.44613e-50	0.399288	1	1	2.51912e-47	MLP2	ERG	MLP2_vs_all
HDAC7.1	3.81211e-50	-0.668583	1	1	2.78665e-47	MLP2	HDAC7	MLP2_vs_all
SOX17.1	6.94979e-50	0.658643	1	1	5.0803e-47	MLP2	SOX17	MLP2_vs_all
GRHL2.1	3.51631e-49	0.502541	1	1	2.57042e-46	MLP2	GRHL2	MLP2_vs_all
TFAM.1	7.90403e-49	-0.928681	1	1	5.77785e-46	MLP2	TFAM	MLP2_vs_all
TCF3.1	1.39236e-48	-0.395568	0.999	1	1.01781e-45	MLP2	TCF3	MLP2_vs_all
SIX3.1	3.67943e-48	-0.389802	1	1	2.68966e-45	MLP2	SIX3	MLP2_vs_all
HIF1A.1	6.69536e-48	0.368425	1	1	4.89431e-45	MLP2	HIF1A	MLP2_vs_all
PKNOX1.1	2.83974e-47	-0.440597	1	1	2.07585e-44	MLP2	PKNOX1	MLP2_vs_all
HOXB2.1	3.45895e-47	0.442279	1	1	2.52849e-44	MLP2	HOXB2	MLP2_vs_all
PREB.1	5.6253e-47	-0.61324	1	1	4.11209e-44	MLP2	PREB	MLP2_vs_all
PLAGL1.1	9.36465e-47	-0.545695	1	1	6.84556e-44	MLP2	PLAGL1	MLP2_vs_all
PDX1.1	1.0661e-45	-1.19263	1	1	7.79321e-43	MLP2	PDX1	MLP2_vs_all
HNF4A.1	1.44853e-45	0.409485	1	1	1.05888e-42	MLP2	HNF4A	MLP2_vs_all
IRX4.1	2.11384e-45	0.750212	1	1	1.54522e-42	MLP2	IRX4	MLP2_vs_all
ZNF354C.1	2.23396e-45	0.370518	1	1	1.63302e-42	MLP2	ZNF354C	MLP2_vs_all
ATOH7.1	3.3491e-45	-1.49479	1	1	2.44819e-42	MLP2	ATOH7	MLP2_vs_all
KLF11.1	6.93527e-45	-0.463558	1	1	5.06968e-42	MLP2	KLF11	MLP2_vs_all
OLIG1.1	7.57969e-45	0.420179	1	1	5.54075e-42	MLP2	OLIG1	MLP2_vs_all
AHR.1	1.35989e-44	0.364689	1	1	9.94077e-42	MLP2	AHR	MLP2_vs_all
MAFB.1	9.75984e-44	-0.578119	1	1	7.13445e-41	MLP2	MAFB	MLP2_vs_all
CLOCK.1	4.00436e-43	-0.581157	1	1	2.92718e-40	MLP2	CLOCK	MLP2_vs_all
MYOD1.1	7.88462e-43	-0.390178	1	1	5.76366e-40	MLP2	MYOD1	MLP2_vs_all
SIN3A.1	1.46383e-42	-0.395059	1	1	1.07006e-39	MLP2	SIN3A	MLP2_vs_all
PRDM1	2.33571e-42	-0.423513	1	1	1.70741e-39	MLP2	PRDM1	MLP2_vs_all
MAFG	2.5013e-42	0.492965	1	1	1.82845e-39	MLP2	MAFG	MLP2_vs_all
NR4A3	2.70827e-42	-0.413877	1	1	1.97974e-39	MLP2	NR4A3	MLP2_vs_all
NR1H4.1	3.4028e-42	0.32545	1	1	2.48744e-39	MLP2	NR1H4	MLP2_vs_all
XBP1.1	3.53521e-42	-0.506836	1	1	2.58424e-39	MLP2	XBP1	MLP2_vs_all
POU2AF1.1	5.47509e-42	0.565962	1	1	4.00229e-39	MLP2	POU2AF1	MLP2_vs_all
E4F1.1	6.34121e-41	0.369387	1	1	4.63542e-38	MLP2	E4F1	MLP2_vs_all
MYOCD.1	2.07783e-40	0.292088	1	1	1.5189e-37	MLP2	MYOCD	MLP2_vs_all
CDX1.1	3.44084e-40	-0.391232	0.999	1	2.51525e-37	MLP2	CDX1	MLP2_vs_all
NRF1.1	4.85206e-40	-0.502958	1	1	3.54686e-37	MLP2	NRF1	MLP2_vs_all
MECP2.1	2.38835e-38	-0.489878	1	1	1.74589e-35	MLP2	MECP2	MLP2_vs_all
YBX1.1	2.43384e-38	0.299728	1	1	1.77914e-35	MLP2	YBX1	MLP2_vs_all
HNF4G	5.45676e-38	0.546162	1	1	3.98889e-35	MLP2	HNF4G	MLP2_vs_all
IRF8	1.2715e-37	-0.437225	1	1	9.29469e-35	MLP2	IRF8	MLP2_vs_all
NONO.1	2.61321e-37	0.320689	1	1	1.91026e-34	MLP2	NONO	MLP2_vs_all
MTA3.1	8.89148e-37	0.391617	1	1	6.49968e-34	MLP2	MTA3	MLP2_vs_all
TWIST1	1.28118e-36	0.364996	1	1	9.36542e-34	MLP2	TWIST1	MLP2_vs_all
E2F7.1	2.42936e-36	-0.246107	1	1	1.77586e-33	MLP2	E2F7	MLP2_vs_all
MTF1.1	2.89384e-34	-0.444404	1	1	2.11539e-31	MLP2	MTF1	MLP2_vs_all
TBX10.1	6.43003e-34	-0.53128	1	1	4.70035e-31	MLP2	TBX10	MLP2_vs_all
HES6.1	1.49088e-33	-0.796927	1	1	1.08983e-30	MLP2	HES6	MLP2_vs_all
MLX.1	1.77855e-33	0.422442	1	1	1.30012e-30	MLP2	MLX	MLP2_vs_all
KDM2A.1	6.00568e-33	-0.440018	1	1	4.39015e-30	MLP2	KDM2A	MLP2_vs_all
MYOG.1	8.0291e-33	-0.434244	1	1	5.86927e-30	MLP2	MYOG	MLP2_vs_all
GBX2.1	1.03417e-32	0.257408	1	1	7.55979e-30	MLP2	GBX2	MLP2_vs_all
NHLH1.1	1.06729e-32	0.438531	1	1	7.80193e-30	MLP2	NHLH1	MLP2_vs_all
CREB3.1	1.69187e-32	0.447156	1	1	1.23676e-29	MLP2	CREB3	MLP2_vs_all
RELA.1	2.21695e-32	-0.319766	1	1	1.62059e-29	MLP2	RELA	MLP2_vs_all
FOXM1.1	3.95871e-32	0.23838	1	1	2.89382e-29	MLP2	FOXM1	MLP2_vs_all
KAT7.1	4.53525e-32	-0.406485	1	1	3.31527e-29	MLP2	KAT7	MLP2_vs_all
RUNX1	9.801e-32	0.281064	1	1	7.16453e-29	MLP2	RUNX1	MLP2_vs_all
PBX2.1	2.39506e-31	-0.348258	1	1	1.75079e-28	MLP2	PBX2	MLP2_vs_all
NR3C1.1	2.64455e-31	0.377514	1	1	1.93316e-28	MLP2	NR3C1	MLP2_vs_all
SP4.1	3.12189e-31	0.287135	1	1	2.2821e-28	MLP2	SP4	MLP2_vs_all
FEV.1	4.57364e-31	-2.36105	1	1	3.34333e-28	MLP2	FEV	MLP2_vs_all
MEIS1.1	1.23059e-30	0.292449	1	1	8.99564e-28	MLP2	MEIS1	MLP2_vs_all
VHL.1	1.80827e-30	0.281617	1	1	1.32185e-27	MLP2	VHL	MLP2_vs_all
HOXB4.1	3.21162e-30	0.405666	1	1	2.3477e-27	MLP2	HOXB4	MLP2_vs_all
RXRA.1	6.62569e-30	0.39233	1	1	4.84338e-27	MLP2	RXRA	MLP2_vs_all
FOXC1	1.81282e-29	-0.465703	1	1	1.32517e-26	MLP2	FOXC1	MLP2_vs_all
AP1.1	3.59294e-29	0.285525	1	1	2.62644e-26	MLP2	AP1	MLP2_vs_all
CEBPA	6.13195e-29	-0.461508	1	1	4.48245e-26	MLP2	CEBPA	MLP2_vs_all
ZNF350.1	7.74344e-29	-0.395842	1	1	5.66046e-26	MLP2	ZNF350	MLP2_vs_all
ZIC1.1	1.18978e-28	0.303368	1	1	8.69731e-26	MLP2	ZIC1	MLP2_vs_all
SMAD4.1	1.25077e-28	0.332609	1	1	9.14309e-26	MLP2	SMAD4	MLP2_vs_all
ZMYND8.1	2.03755e-28	0.291519	1	1	1.48945e-25	MLP2	ZMYND8	MLP2_vs_all
FOXD1.1	3.7308e-28	-0.442665	1	1	2.72722e-25	MLP2	FOXD1	MLP2_vs_all
PAX1	3.97335e-28	-0.894899	1	1	2.90452e-25	MLP2	PAX1	MLP2_vs_all
ENO1.1	4.91313e-28	-0.387	1	1	3.5915e-25	MLP2	ENO1	MLP2_vs_all
ELK1.1	6.06352e-28	-0.41885	1	1	4.43243e-25	MLP2	ELK1	MLP2_vs_all
NHLH2.1	6.78347e-28	-0.438356	1	1	4.95872e-25	MLP2	NHLH2	MLP2_vs_all
NFAT5	1.50497e-27	-0.351403	1	1	1.10013e-24	MLP2	NFAT5	MLP2_vs_all
HIVEP2.1	2.51607e-27	-0.499367	1	1	1.83925e-24	MLP2	HIVEP2	MLP2_vs_all
ELF1.1	3.26811e-27	-0.390591	0.999	1	2.38899e-24	MLP2	ELF1	MLP2_vs_all
RARA	1.72235e-26	0.249535	1	1	1.25904e-23	MLP2	RARA	MLP2_vs_all
ZNF91.1	2.52385e-26	-0.457626	1	1	1.84494e-23	MLP2	ZNF91	MLP2_vs_all
FOXN1.1	3.04936e-26	-0.388747	1	1	2.22908e-23	MLP2	FOXN1	MLP2_vs_all
E2F5.1	4.93325e-26	0.213727	1	1	3.60621e-23	MLP2	E2F5	MLP2_vs_all
STOX1	8.27369e-26	0.338015	1	1	6.04807e-23	MLP2	STOX1	MLP2_vs_all
NFE2L3.1	1.08964e-25	-0.43966	1	1	7.96526e-23	MLP2	NFE2L3	MLP2_vs_all
MAFK.1	1.18502e-25	0.255863	1	1	8.66249e-23	MLP2	MAFK	MLP2_vs_all
TFE3.1	1.35556e-25	-0.377938	1	1	9.90914e-23	MLP2	TFE3	MLP2_vs_all
EGR4.1	5.48142e-25	-0.523173	1	1	4.00692e-22	MLP2	EGR4	MLP2_vs_all
KMT2A.1	5.50945e-25	-0.367988	1	1	4.02741e-22	MLP2	KMT2A	MLP2_vs_all
LRRFIP1.1	6.33386e-25	-0.309905	0.999	1	4.63005e-22	MLP2	LRRFIP1	MLP2_vs_all
HOXB3.1	9.97713e-25	-0.441205	1	1	7.29328e-22	MLP2	HOXB3	MLP2_vs_all
CREBBP.1	2.41117e-24	-0.473512	1	1	1.76257e-21	MLP2	CREBBP	MLP2_vs_all
HOXB5.1	2.77512e-24	-0.531337	1	1	2.02861e-21	MLP2	HOXB5	MLP2_vs_all
MKX.1	2.93298e-24	0.361592	1	1	2.14401e-21	MLP2	MKX	MLP2_vs_all
KLF9	3.2651e-24	0.209749	1	1	2.38679e-21	MLP2	KLF9	MLP2_vs_all
ZBTB4.1	3.73638e-24	0.244375	1	1	2.73129e-21	MLP2	ZBTB4	MLP2_vs_all
SFPQ.1	7.57246e-24	-0.301861	1	1	5.53547e-21	MLP2	SFPQ	MLP2_vs_all
ZNF160.1	1.14139e-23	-0.416679	1	1	8.34357e-21	MLP2	ZNF160	MLP2_vs_all
HCFC1	1.18982e-23	0.21603	1	1	8.69758e-21	MLP2	HCFC1	MLP2_vs_all
GABPA.1	1.78501e-23	0.208873	1	1	1.30484e-20	MLP2	GABPA	MLP2_vs_all
JUNB.1	1.84028e-23	-0.285032	1	1	1.34524e-20	MLP2	JUNB	MLP2_vs_all
TFAP2B.1	2.11232e-23	0.231534	1	1	1.54411e-20	MLP2	TFAP2B	MLP2_vs_all
SP6.1	2.20691e-23	-0.34531	1	1	1.61325e-20	MLP2	SP6	MLP2_vs_all
SOX11.1	5.68858e-23	0.255607	1	1	4.15835e-20	MLP2	SOX11	MLP2_vs_all
POU5F1.1	6.60675e-23	-0.326647	1	1	4.82954e-20	MLP2	POU5F1	MLP2_vs_all
SATB1	7.67754e-23	0.228855	1	1	5.61228e-20	MLP2	SATB1	MLP2_vs_all
FOXO4.1	8.92937e-23	-0.383325	0.999	1	6.52737e-20	MLP2	FOXO4	MLP2_vs_all
HIF3A	1.19556e-22	0.222889	1	1	8.73951e-20	MLP2	HIF3A	MLP2_vs_all
NR2E3	1.37563e-22	0.291467	1	1	1.00559e-19	MLP2	NR2E3	MLP2_vs_all
PBX1	1.89951e-22	0.298018	1	1	1.38854e-19	MLP2	PBX1	MLP2_vs_all
USF1.1	2.809e-22	0.224722	1	1	2.05338e-19	MLP2	USF1	MLP2_vs_all
TEAD1.1	2.91017e-22	0.258389	1	1	2.12733e-19	MLP2	TEAD1	MLP2_vs_all
DNMT1.1	5.04391e-22	-0.26769	1	1	3.6871e-19	MLP2	DNMT1	MLP2_vs_all
NR2C2.1	5.994e-22	-0.299628	1	1	4.38162e-19	MLP2	NR2C2	MLP2_vs_all
FOXQ1.1	6.12568e-22	-0.371442	1	1	4.47787e-19	MLP2	FOXQ1	MLP2_vs_all
FOXG1.1	7.75895e-22	-0.358171	1	1	5.6718e-19	MLP2	FOXG1	MLP2_vs_all
OLIG2	2.78088e-21	-0.319144	1	1	2.03282e-18	MLP2	OLIG2	MLP2_vs_all
PRDM4.1	3.31523e-21	0.279215	1	1	2.42343e-18	MLP2	PRDM4	MLP2_vs_all
FOXF1	5.59936e-21	0.255005	1	1	4.09313e-18	MLP2	FOXF1	MLP2_vs_all
LEF1.1	8.38868e-21	-0.352637	1	1	6.13213e-18	MLP2	LEF1	MLP2_vs_all
SMAD9.1	1.93186e-20	0.267713	1	1	1.41219e-17	MLP2	SMAD9	MLP2_vs_all
TCF7L2.1	3.02101e-20	0.242987	1	1	2.20836e-17	MLP2	TCF7L2	MLP2_vs_all
FOSB.1	4.38876e-20	0.253806	1	1	3.20819e-17	MLP2	FOSB	MLP2_vs_all
KMT2B.1	4.58566e-20	0.334573	1	1	3.35212e-17	MLP2	KMT2B	MLP2_vs_all
POU3F1.1	4.60768e-20	-0.313737	1	1	3.36822e-17	MLP2	POU3F1	MLP2_vs_all
TGFB1I1.1	5.92187e-20	0.31813	1	1	4.32888e-17	MLP2	TGFB1I1	MLP2_vs_all
MAZ.1	6.13654e-20	0.253897	1	1	4.48581e-17	MLP2	MAZ	MLP2_vs_all
TFAP4	8.24e-20	0.229393	1	1	6.02344e-17	MLP2	TFAP4	MLP2_vs_all
PBRM1.1	1.08389e-19	-0.363069	0.999	1	7.92323e-17	MLP2	PBRM1	MLP2_vs_all
NR5A1.1	1.51972e-19	0.22102	1	1	1.11092e-16	MLP2	NR5A1	MLP2_vs_all
PAX5.1	1.79982e-19	0.201719	1	1	1.31567e-16	MLP2	PAX5	MLP2_vs_all
ZNF148	3.13245e-19	0.288888	0.999	1	2.28982e-16	MLP2	ZNF148	MLP2_vs_all
SMARCC1.1	3.87108e-19	0.265723	1	1	2.82976e-16	MLP2	SMARCC1	MLP2_vs_all
KAT6B.1	4.03048e-19	-0.643077	1	1	2.94628e-16	MLP2	KAT6B	MLP2_vs_all
BARX1.1	5.40143e-19	-0.395891	1	1	3.94845e-16	MLP2	BARX1	MLP2_vs_all
NCOR2.1	5.45524e-19	-0.293029	1	1	3.98778e-16	MLP2	NCOR2	MLP2_vs_all
THRB	5.67548e-19	-0.258433	1	1	4.14877e-16	MLP2	THRB	MLP2_vs_all
PAX7.1	7.41018e-19	0.269641	1	1	5.41684e-16	MLP2	PAX7	MLP2_vs_all
E2F1.1	7.86612e-19	-0.325826	1	1	5.75013e-16	MLP2	E2F1	MLP2_vs_all
ZGPAT	1.08973e-18	-0.25509	1	1	7.9659e-16	MLP2	ZGPAT	MLP2_vs_all
SP2.1	1.70446e-18	-0.293064	1	1	1.24596e-15	MLP2	SP2	MLP2_vs_all
PPARG.1	2.06394e-18	0.245754	1	1	1.50874e-15	MLP2	PPARG	MLP2_vs_all
TEAD2.1	2.88226e-18	0.326627	1	1	2.10693e-15	MLP2	TEAD2	MLP2_vs_all
ZBTB16	3.11181e-18	0.20957	1	1	2.27473e-15	MLP2	ZBTB16	MLP2_vs_all
STAT6.1	4.84676e-18	0.203857	1	1	3.54298e-15	MLP2	STAT6	MLP2_vs_all
FOXI1.1	6.12753e-18	0.201371	1	1	4.47922e-15	MLP2	FOXI1	MLP2_vs_all
TFEB.1	7.57781e-18	0.166451	1	1	5.53938e-15	MLP2	TFEB	MLP2_vs_all
TBXT.1	9.16113e-18	-0.192418	1	1	6.69679e-15	MLP2	TBXT	MLP2_vs_all
EHF.1	9.94309e-18	0.307522	1	1	7.2684e-15	MLP2	EHF	MLP2_vs_all
FOXJ1.1	1.23366e-17	0.217465	1	1	9.01802e-15	MLP2	FOXJ1	MLP2_vs_all
SKIL	1.24027e-17	-0.336001	1	1	9.06635e-15	MLP2	SKIL	MLP2_vs_all
MTF2	1.31779e-17	-0.230872	1	1	9.63305e-15	MLP2	MTF2	MLP2_vs_all
KLF8.1	2.02539e-17	-0.345216	1	1	1.48056e-14	MLP2	KLF8	MLP2_vs_all
MEIS2.1	8.17819e-17	0.173942	1	1	5.97826e-14	MLP2	MEIS2	MLP2_vs_all
GCM1	1.11698e-16	0.256286	1	1	8.16512e-14	MLP2	GCM1	MLP2_vs_all
HLX	1.28534e-16	0.187835	1	1	9.39583e-14	MLP2	HLX	MLP2_vs_all
ATOH1.1	1.82297e-16	-0.52819	1	1	1.33259e-13	MLP2	ATOH1	MLP2_vs_all
SREBF2.1	2.35625e-16	-0.655476	1	1	1.72242e-13	MLP2	SREBF2	MLP2_vs_all
YAP1.1	2.83594e-16	-0.387399	1	1	2.07307e-13	MLP2	YAP1	MLP2_vs_all
FOXD3.1	4.94796e-16	0.216089	1	1	3.61696e-13	MLP2	FOXD3	MLP2_vs_all
NR2E1.1	5.08222e-16	-0.346198	1	1	3.7151e-13	MLP2	NR2E1	MLP2_vs_all
HAND1.1	5.50902e-16	-0.3827	0.999	1	4.02709e-13	MLP2	HAND1	MLP2_vs_all
CIITA.1	8.91207e-16	0.184156	0.999	1	6.51473e-13	MLP2	CIITA	MLP2_vs_all
NR0B1.1	1.32097e-15	0.222726	1	1	9.65631e-13	MLP2	NR0B1	MLP2_vs_all
NR4A2.1	1.35305e-15	-0.318582	1	1	9.8908e-13	MLP2	NR4A2	MLP2_vs_all
SPIC.1	1.37404e-15	0.139578	1	1	1.00442e-12	MLP2	SPIC	MLP2_vs_all
NR2C1.1	1.58878e-15	-0.306098	1	1	1.1614e-12	MLP2	NR2C1	MLP2_vs_all
HDAC4.1	1.59292e-15	0.244307	1	1	1.16442e-12	MLP2	HDAC4	MLP2_vs_all
NKX6-3.1	1.88474e-15	-0.580684	1	1	1.37774e-12	MLP2	NKX6-3	MLP2_vs_all
VSX2	2.13596e-15	0.189695	1	1	1.56139e-12	MLP2	VSX2	MLP2_vs_all
SALL3.1	3.07124e-15	0.168074	1	1	2.24507e-12	MLP2	SALL3	MLP2_vs_all
FOXA1	4.81557e-15	0.275938	1	1	3.52019e-12	MLP2	FOXA1	MLP2_vs_all
TP73.1	5.79064e-15	0.20606	1	1	4.23295e-12	MLP2	TP73	MLP2_vs_all
MBD1.1	7.88908e-15	0.186774	1	1	5.76692e-12	MLP2	MBD1	MLP2_vs_all
GFI1B.1	8.96151e-15	-0.601569	1	1	6.55086e-12	MLP2	GFI1B	MLP2_vs_all
NCOA6.1	1.2139e-14	-0.351967	1	1	8.8736e-12	MLP2	NCOA6	MLP2_vs_all
SOX18.1	1.72284e-14	-0.37532	1	1	1.25939e-11	MLP2	SOX18	MLP2_vs_all
IRF6.1	2.01291e-14	0.339619	1	1	1.47143e-11	MLP2	IRF6	MLP2_vs_all
CTBP1.1	2.27898e-14	-0.603124	1	1	1.66594e-11	MLP2	CTBP1	MLP2_vs_all
MITF.1	2.84559e-14	-0.288356	1	1	2.08012e-11	MLP2	MITF	MLP2_vs_all
NFIL3.1	3.39724e-14	0.156111	1	1	2.48338e-11	MLP2	NFIL3	MLP2_vs_all
PPARGC1B.1	5.35483e-14	-0.436835	1	1	3.91438e-11	MLP2	PPARGC1B	MLP2_vs_all
MLXIP	5.65344e-14	0.333028	1	1	4.13267e-11	MLP2	MLXIP	MLP2_vs_all
ETV5.1	5.83628e-14	-0.280702	1	1	4.26632e-11	MLP2	ETV5	MLP2_vs_all
EPAS1.1	6.40299e-14	-0.326896	1	1	4.68058e-11	MLP2	EPAS1	MLP2_vs_all
ID2.1	1.13143e-13	0.234635	1	1	8.27074e-11	MLP2	ID2	MLP2_vs_all
STAT4	1.47374e-13	0.217299	1	1	1.0773e-10	MLP2	STAT4	MLP2_vs_all
FOXH1.1	1.51878e-13	-0.266293	1	1	1.11023e-10	MLP2	FOXH1	MLP2_vs_all
RXRB.1	1.61839e-13	-0.344732	1	1	1.18304e-10	MLP2	RXRB	MLP2_vs_all
AIRE.1	1.64907e-13	-0.223698	1	1	1.20547e-10	MLP2	AIRE	MLP2_vs_all
NEUROD6	2.01991e-13	-0.283191	1	1	1.47655e-10	MLP2	NEUROD6	MLP2_vs_all
FOXN4.1	2.5077e-13	-0.442165	1	1	1.83313e-10	MLP2	FOXN4	MLP2_vs_all
NAB2.1	2.53998e-13	-0.175855	1	1	1.85672e-10	MLP2	NAB2	MLP2_vs_all
MYF6	3.90577e-13	-0.296095	1	1	2.85512e-10	MLP2	MYF6	MLP2_vs_all
NKX2-1.1	4.70317e-13	0.186534	1	1	3.43802e-10	MLP2	NKX2-1	MLP2_vs_all
RUNX3.1	5.3642e-13	0.195196	1	1	3.92123e-10	MLP2	RUNX3	MLP2_vs_all
BATF	5.91183e-13	0.259072	1	1	4.32155e-10	MLP2	BATF	MLP2_vs_all
ESR1.1	1.1345e-12	0.174832	1	1	8.29321e-10	MLP2	ESR1	MLP2_vs_all
KDM5A.1	1.1477e-12	0.146567	1	1	8.3897e-10	MLP2	KDM5A	MLP2_vs_all
ZBTB17.1	1.2495e-12	0.194764	1	1	9.13387e-10	MLP2	ZBTB17	MLP2_vs_all
TFCP2.1	1.54325e-12	-0.206147	1	1	1.12812e-09	MLP2	TFCP2	MLP2_vs_all
ARID1B.1	1.61261e-12	-0.334666	1	1	1.17882e-09	MLP2	ARID1B	MLP2_vs_all
HMGA2	1.67433e-12	0.122643	1	1	1.22393e-09	MLP2	HMGA2	MLP2_vs_all
EGR2.1	1.85898e-12	-0.225315	1	1	1.35891e-09	MLP2	EGR2	MLP2_vs_all
FGF2.1	2.3906e-12	-0.26006	1	1	1.74753e-09	MLP2	FGF2	MLP2_vs_all
MEF2D.1	2.70268e-12	-0.212762	1	1	1.97566e-09	MLP2	MEF2D	MLP2_vs_all
LMO4.1	4.90035e-12	-0.100631	1	1	3.58216e-09	MLP2	LMO4	MLP2_vs_all
DDIT3	5.03865e-12	-0.20389	1	1	3.68325e-09	MLP2	DDIT3	MLP2_vs_all
SMARCA1	5.81611e-12	0.201156	1	1	4.25158e-09	MLP2	SMARCA1	MLP2_vs_all
FOSL2.1	1.04047e-11	0.204345	1	1	7.60586e-09	MLP2	FOSL2	MLP2_vs_all
CEBPB	1.10586e-11	-0.237859	1	1	8.08386e-09	MLP2	CEBPB	MLP2_vs_all
SMARCA4.1	1.11402e-11	-0.378584	1	1	8.14346e-09	MLP2	SMARCA4	MLP2_vs_all
MYB.1	1.22155e-11	-0.21241	1	1	8.92956e-09	MLP2	MYB	MLP2_vs_all
TCF4.1	2.04168e-11	-0.243559	1	1	1.49247e-08	MLP2	TCF4	MLP2_vs_all
MAF.1	2.13384e-11	-0.31806	1	1	1.55984e-08	MLP2	MAF	MLP2_vs_all
ELF2.1	3.25518e-11	-0.273066	1	1	2.37954e-08	MLP2	ELF2	MLP2_vs_all
POU3F2.1	3.57704e-11	-0.357191	1	1	2.61481e-08	MLP2	POU3F2	MLP2_vs_all
GLI3	3.60882e-11	0.163046	1	1	2.63805e-08	MLP2	GLI3	MLP2_vs_all
MYBL2.1	3.62868e-11	-0.205636	1	1	2.65257e-08	MLP2	MYBL2	MLP2_vs_all
ZBTB32.1	5.09869e-11	0.125706	1	1	3.72714e-08	MLP2	ZBTB32	MLP2_vs_all
GTF3A	5.21803e-11	0.153683	1	1	3.81438e-08	MLP2	GTF3A	MLP2_vs_all
ATF4	8.02005e-11	0.132345	1	1	5.86265e-08	MLP2	ATF4	MLP2_vs_all
TP53.1	8.71159e-11	0.146206	1	1	6.36817e-08	MLP2	TP53	MLP2_vs_all
DLX3.1	9.37765e-11	0.188967	1	1	6.85506e-08	MLP2	DLX3	MLP2_vs_all
NFYA.1	9.64331e-11	-0.259323	1	1	7.04926e-08	MLP2	NFYA	MLP2_vs_all
NEUROD1.1	1.03e-10	-0.558956	1	1	7.52932e-08	MLP2	NEUROD1	MLP2_vs_all
NR1I3.1	1.15679e-10	0.141765	1	1	8.45615e-08	MLP2	NR1I3	MLP2_vs_all
NFIX.1	1.66091e-10	-0.216366	1	1	1.21413e-07	MLP2	NFIX	MLP2_vs_all
ZBTB14	1.88483e-10	0.106286	1	1	1.37781e-07	MLP2	ZBTB14	MLP2_vs_all
SALL1.1	2.01568e-10	-0.363223	1	1	1.47346e-07	MLP2	SALL1	MLP2_vs_all
RCOR2.1	2.06429e-10	0.13339	1	1	1.509e-07	MLP2	RCOR2	MLP2_vs_all
SP7.1	2.11839e-10	-0.221958	1	1	1.54854e-07	MLP2	SP7	MLP2_vs_all
HR.1	2.38169e-10	0.158907	1	1	1.74102e-07	MLP2	HR	MLP2_vs_all
KLF10.1	2.68408e-10	-0.305689	1	1	1.96206e-07	MLP2	KLF10	MLP2_vs_all
ATF5	2.71557e-10	0.122037	1	1	1.98508e-07	MLP2	ATF5	MLP2_vs_all
EGR1.1	2.75649e-10	-0.193852	1	1	2.015e-07	MLP2	EGR1	MLP2_vs_all
IKZF4	3.98458e-10	-0.310203	1	1	2.91273e-07	MLP2	IKZF4	MLP2_vs_all
DACH1.1	6.81353e-10	0.113348	1	1	4.98069e-07	MLP2	DACH1	MLP2_vs_all
E2F6.1	7.63293e-10	-0.258287	1	1	5.57967e-07	MLP2	E2F6	MLP2_vs_all
HOXC8.1	7.67632e-10	-0.193269	1	1	5.61139e-07	MLP2	HOXC8	MLP2_vs_all
NRG1.1	7.80528e-10	0.119018	1	1	5.70566e-07	MLP2	NRG1	MLP2_vs_all
FOXO3	8.46135e-10	0.124119	1	1	6.18525e-07	MLP2	FOXO3	MLP2_vs_all
RFXAP.1	1.19298e-09	0.170248	1	1	8.7207e-07	MLP2	RFXAP	MLP2_vs_all
EGR3.1	1.51113e-09	-0.200682	1	1	1.10464e-06	MLP2	EGR3	MLP2_vs_all
NEUROG1	2.11398e-09	-0.289367	1	1	1.54532e-06	MLP2	NEUROG1	MLP2_vs_all
HLF	2.33337e-09	-0.218649	1	1	1.70569e-06	MLP2	HLF	MLP2_vs_all
WWTR1.1	2.38849e-09	-0.30145	1	1	1.74599e-06	MLP2	WWTR1	MLP2_vs_all
MXD1.1	2.42269e-09	-0.305995	1	1	1.77099e-06	MLP2	MXD1	MLP2_vs_all
BMAL1	3.01609e-09	-0.215212	1	1	2.20476e-06	MLP2	BMAL1	MLP2_vs_all
IRF5.1	3.67083e-09	0.136191	1	1	2.68338e-06	MLP2	IRF5	MLP2_vs_all
NANOG.1	3.74951e-09	0.171804	1	1	2.74089e-06	MLP2	NANOG	MLP2_vs_all
NKRF.1	4.49647e-09	-0.575568	0.999	1	3.28692e-06	MLP2	NKRF	MLP2_vs_all
SIRT1	9.37225e-09	-0.24733	1	1	6.85112e-06	MLP2	SIRT1	MLP2_vs_all
PITX2.1	1.16093e-08	0.118775	1	1	8.4864e-06	MLP2	PITX2	MLP2_vs_all
ABL1	1.19557e-08	0.148559	1	1	8.73961e-06	MLP2	ABL1	MLP2_vs_all
DLX1.1	1.23747e-08	-0.44163	1	1	9.04591e-06	MLP2	DLX1	MLP2_vs_all
PHF5A.1	2.28958e-08	0.135416	1	1	1.67368e-05	MLP2	PHF5A	MLP2_vs_all
POU2F3	2.55793e-08	0.115079	1	1	1.86984e-05	MLP2	POU2F3	MLP2_vs_all
NFIC	3.52752e-08	-0.176062	1	1	2.57862e-05	MLP2	NFIC	MLP2_vs_all
HOXC13.1	3.7049e-08	0.110578	0.999	1	2.70828e-05	MLP2	HOXC13	MLP2_vs_all
ZNF804A	3.96916e-08	-0.226514	1	1	2.90146e-05	MLP2	ZNF804A	MLP2_vs_all
KDM5B.1	4.86675e-08	0.136988	1	1	3.55759e-05	MLP2	KDM5B	MLP2_vs_all
PURA	4.90844e-08	0.135251	1	1	3.58807e-05	MLP2	PURA	MLP2_vs_all
TEAD4.1	5.48708e-08	-0.230228	1	1	4.01105e-05	MLP2	TEAD4	MLP2_vs_all
HEY2.1	5.53204e-08	0.1826	1	1	4.04392e-05	MLP2	HEY2	MLP2_vs_all
NR0B2.1	8.73776e-08	-0.186189	1	1	6.3873e-05	MLP2	NR0B2	MLP2_vs_all
BCLAF1.1	8.93517e-08	0.17095	1	1	6.53161e-05	MLP2	BCLAF1	MLP2_vs_all
MED1.1	9.01929e-08	0.148137	1	1	6.5931e-05	MLP2	MED1	MLP2_vs_all
HESX1	9.55298e-08	-0.158371	1	1	6.98323e-05	MLP2	HESX1	MLP2_vs_all
ATF2.1	1.0185e-07	-0.170341	1	1	7.44521e-05	MLP2	ATF2	MLP2_vs_all
HMGB2.1	1.25968e-07	-0.244381	1	1	9.2083e-05	MLP2	HMGB2	MLP2_vs_all
HDAC9.1	1.31308e-07	0.208619	1	1	9.5986e-05	MLP2	HDAC9	MLP2_vs_all
HIPK2	1.718e-07	0.245268	1	1	0.000125586	MLP2	HIPK2	MLP2_vs_all
NFIB.1	1.8916e-07	-0.16774	1	1	0.000138276	MLP2	NFIB	MLP2_vs_all
KAT2B.1	2.43341e-07	-0.182677	1	1	0.000177883	MLP2	KAT2B	MLP2_vs_all
ZNF335.1	2.43778e-07	0.169712	1	1	0.000178202	MLP2	ZNF335	MLP2_vs_all
BCL3.1	2.5351e-07	-0.223065	0.999	1	0.000185315	MLP2	BCL3	MLP2_vs_all
YY1.1	2.78916e-07	-0.241917	1	1	0.000203888	MLP2	YY1	MLP2_vs_all
NKX6-1.1	3.30068e-07	-0.419421	1	1	0.00024128	MLP2	NKX6-1	MLP2_vs_all
DOT1L.1	3.96977e-07	0.14687	1	1	0.00029019	MLP2	DOT1L	MLP2_vs_all
RXRG.1	4.06944e-07	0.196542	1	1	0.000297476	MLP2	RXRG	MLP2_vs_all
LHX2	4.869e-07	-0.162298	1	1	0.000355924	MLP2	LHX2	MLP2_vs_all
NFYB	5.49279e-07	-0.206765	1	1	0.000401523	MLP2	NFYB	MLP2_vs_all
NFX1.1	5.51657e-07	-0.296622	1	1	0.000403261	MLP2	NFX1	MLP2_vs_all
STAT2	6.08445e-07	0.128871	1	1	0.000444773	MLP2	STAT2	MLP2_vs_all
FOXP1.1	1.51518e-06	0.109113	1	1	0.0011076	MLP2	FOXP1	MLP2_vs_all
CREB1.1	1.534e-06	-0.218503	1	1	0.00112135	MLP2	CREB1	MLP2_vs_all
FHL2	1.60492e-06	-0.178065	1	1	0.00117319	MLP2	FHL2	MLP2_vs_all
BRCA1.1	1.69012e-06	-0.184995	1	1	0.00123548	MLP2	BRCA1	MLP2_vs_all
HDAC3	1.74639e-06	-0.16568	1	1	0.00127661	MLP2	HDAC3	MLP2_vs_all
MLXIPL	1.79749e-06	0.116249	1	1	0.00131397	MLP2	MLXIPL	MLP2_vs_all
SMAD1.1	1.81216e-06	0.121758	1	1	0.00132469	MLP2	SMAD1	MLP2_vs_all
FLI1.1	1.94905e-06	-0.245433	1	1	0.00142475	MLP2	FLI1	MLP2_vs_all
ZGLP1.1	2.30879e-06	-0.439566	0.999	1	0.00168772	MLP2	ZGLP1	MLP2_vs_all
SALL4.1	2.32568e-06	-0.188263	1	1	0.00170007	MLP2	SALL4	MLP2_vs_all
RREB1	2.43887e-06	-0.205221	1	1	0.00178282	MLP2	RREB1	MLP2_vs_all
NR4A1	2.4769e-06	-0.166759	1	1	0.00181061	MLP2	NR4A1	MLP2_vs_all
RFX5.1	2.76723e-06	0.122802	1	1	0.00202284	MLP2	RFX5	MLP2_vs_all
CUX1.1	2.98334e-06	0.105995	1	1	0.00218082	MLP2	CUX1	MLP2_vs_all
NCOA3.1	3.04881e-06	0.112095	1	1	0.00222868	MLP2	NCOA3	MLP2_vs_all
TFDP3.1	3.92284e-06	-0.123426	1	1	0.00286759	MLP2	TFDP3	MLP2_vs_all
HOXA11.1	4.17828e-06	0.130561	1	1	0.00305432	MLP2	HOXA11	MLP2_vs_all
RORC.1	5.11305e-06	-0.177201	1	1	0.00373764	MLP2	RORC	MLP2_vs_all
ING4.1	5.70678e-06	-0.139615	1	1	0.00417166	MLP2	ING4	MLP2_vs_all
ZKSCAN7.1	9.20459e-06	-0.191845	1	1	0.00672856	MLP2	ZKSCAN7	MLP2_vs_all
PLAG1.1	9.83588e-06	-0.210545	1	1	0.00719003	MLP2	PLAG1	MLP2_vs_all
ZNF410.1	1.17801e-05	-0.14976	1	1	0.00861124	MLP2	ZNF410	MLP2_vs_all
TFAP2D.1	1.3374e-05	-0.36273	1	1	0.00977639	MLP2	TFAP2D	MLP2_vs_all
SOX4	1.38265e-05	0.109966	1	1	0.0101072	MLP2	SOX4	MLP2_vs_all
ONECUT1	1.78309e-05	-0.42213	1	1	0.0130344	MLP2	ONECUT1	MLP2_vs_all
PROP1.1	2.07959e-05	0.173129	1	1	0.0152018	MLP2	PROP1	MLP2_vs_all
GLI1.1	2.53622e-05	-0.186116	1	1	0.0185398	MLP2	GLI1	MLP2_vs_all
MEF2B.1	2.75539e-05	-0.209769	1	1	0.0201419	MLP2	MEF2B	MLP2_vs_all
ESR2	3.07156e-05	0.117349	1	1	0.0224531	MLP2	ESR2	MLP2_vs_all
TBX18.1	3.12017e-05	-0.165112	1	1	0.0228084	MLP2	TBX18	MLP2_vs_all
TLX1.1	3.2685e-05	-0.259786	1	1	0.0238927	MLP2	TLX1	MLP2_vs_all
MYCN.1	3.49942e-05	-0.186477	1	1	0.0255808	MLP2	MYCN	MLP2_vs_all
CEBPZ.1	3.57473e-05	-0.139441	1	1	0.0261313	MLP2	CEBPZ	MLP2_vs_all
NR1H2.1	4.00471e-05	-0.165497	1	1	0.0292744	MLP2	NR1H2	MLP2_vs_all
SPIB.1	4.30763e-05	-0.162622	1	1	0.0314888	MLP2	SPIB	MLP2_vs_all
GATA4.1	4.97704e-05	0.112151	1	1	0.0363822	MLP2	GATA4	MLP2_vs_all
PARK7.1	5.02123e-05	-0.190273	1	1	0.0367052	MLP2	PARK7	MLP2_vs_all
ESRRB	5.42973e-05	0.100034	1	1	0.0396913	MLP2	ESRRB	MLP2_vs_all
NPAS2.1	5.72875e-05	-0.269709	1	1	0.0418772	MLP2	NPAS2	MLP2_vs_all
AIP	6.48142e-05	0.172152	1	1	0.0473791	MLP2	AIP	MLP2_vs_all
PAX9.1	6.57636e-05	0.128797	1	1	0.0480732	MLP2	PAX9	MLP2_vs_all
TLX2.1	7.62259e-05	-0.420062	1	1	0.0557212	MLP2	TLX2	MLP2_vs_all
TLX3	8.91298e-05	0.134485	1	1	0.0651539	MLP2	TLX3	MLP2_vs_all
RFX3.1	9.21294e-05	-0.136104	1	1	0.0673466	MLP2	RFX3	MLP2_vs_all
KLF2.1	0.000103958	-0.156661	1	1	0.0759932	MLP2	KLF2	MLP2_vs_all
KLF13.1	0.000107128	-0.124181	0.999	1	0.0783104	MLP2	KLF13	MLP2_vs_all
IKZF1.1	0.000118374	-0.156735	1	1	0.0865314	MLP2	IKZF1	MLP2_vs_all
FOXO1.1	0.000125761	-0.144713	1	1	0.0919315	MLP2	FOXO1	MLP2_vs_all
SHOX2.1	0.000142174	-0.406143	1	1	0.103929	MLP2	SHOX2	MLP2_vs_all
KDM5D.1	0.000144937	-0.185286	1	1	0.105949	MLP2	KDM5D	MLP2_vs_all
BCL11A.1	0.000148765	-0.275657	1	1	0.108747	MLP2	BCL11A	MLP2_vs_all
TADA2A	0.000178874	-0.176455	1	1	0.130757	MLP2	TADA2A	MLP2_vs_all
ERF	0.000203328	-0.209982	1	1	0.148632	MLP2	ERF	MLP2_vs_all
ETV7.1	0.000203641	-0.169805	1	1	0.148861	MLP2	ETV7	MLP2_vs_all
ELK4	0.000237029	-0.216114	1	1	0.173268	MLP2	ELK4	MLP2_vs_all
KLF17	0.000298508	0.125895	1	1	0.21821	MLP2	KLF17	MLP2_vs_all
STAT5A.1	0.000395901	-0.129156	1	1	0.289404	MLP2	STAT5A	MLP2_vs_all
TP63.1	0.00039945	-0.155194	1	1	0.291998	MLP2	TP63	MLP2_vs_all
PAX3.1	0.000459299	-0.100636	1	1	0.335748	MLP2	PAX3	MLP2_vs_all
ARID4A	0.000461955	0.132579	1	1	0.337689	MLP2	ARID4A	MLP2_vs_all
SIX1.1	0.000468238	-0.186486	1	1	0.342282	MLP2	SIX1	MLP2_vs_all
ID3	0.000503295	-0.10526	1	1	0.367909	MLP2	ID3	MLP2_vs_all
DNMT3B.1	0.000523828	-0.128159	1	1	0.382918	MLP2	DNMT3B	MLP2_vs_all
CREB5.1	0.000629956	0.114516	1	1	0.460498	MLP2	CREB5	MLP2_vs_all
EP300	0.000715879	-0.136783	1	1	0.523308	MLP2	EP300	MLP2_vs_all
PIN1	0.00081578	-0.281632	1	1	0.596335	MLP2	PIN1	MLP2_vs_all
ARID1A.1	0.000818904	-0.206008	1	1	0.598619	MLP2	ARID1A	MLP2_vs_all
SMAD3	0.000894862	-0.10604	1	1	0.654144	MLP2	SMAD3	MLP2_vs_all
ARID5B.1	0.000898439	-0.14829	1	1	0.656759	MLP2	ARID5B	MLP2_vs_all
NFE2L1	0.000899907	0.132489	1	1	0.657832	MLP2	NFE2L1	MLP2_vs_all
CTCFL.1	0.000959123	-0.184395	1	1	0.701119	MLP2	CTCFL	MLP2_vs_all
NFATC1	0.00104769	-0.111961	1	1	0.765861	MLP2	NFATC1	MLP2_vs_all
ZBTB33.1	0.00120064	-0.188015	1	1	0.877668	MLP2	ZBTB33	MLP2_vs_all
HIVEP1.1	0.0017472	0.157123	1	1	1	MLP2	HIVEP1	MLP2_vs_all
ZFPM1	0.00270597	-0.108009	1	1	1	MLP2	ZFPM1	MLP2_vs_all
TAL1.1	0.00273723	-0.108891	1	1	1	MLP2	TAL1	MLP2_vs_all
CTCF	0.00283001	-0.129697	1	1	1	MLP2	CTCF	MLP2_vs_all
JDP2.1	0.00342925	-0.14213	1	1	1	MLP2	JDP2	MLP2_vs_all
HSF1	0.00436814	-0.237262	1	1	1	MLP2	HSF1	MLP2_vs_all
EWSR1	0.00918426	-0.123461	1	1	1	MLP2	EWSR1	MLP2_vs_all
MYC.1	3.71057e-291	1.60028	1	1	2.71243e-288	MLP1	MYC	MLP1_vs_all
PAX4.2	5.71533e-234	1.13402	1	1	4.17791e-231	MLP1	PAX4	MLP1_vs_all
ZBTB4.2	1.33569e-220	1.01652	0.999	1	9.76388e-218	MLP1	ZBTB4	MLP1_vs_all
INSM1.2	1.58735e-209	-2.41419	1	1	1.16036e-206	MLP1	INSM1	MLP1_vs_all
NEUROG3.2	4.81803e-202	-2.02593	1	1	3.52198e-199	MLP1	NEUROG3	MLP1_vs_all
ONECUT1.1	4.66506e-198	-1.33194	0.999	1	3.41016e-195	MLP1	ONECUT1	MLP1_vs_all
NEUROD2.2	3.37067e-192	-1.87669	1	1	2.46396e-189	MLP1	NEUROD2	MLP1_vs_all
ARX.2	2.11663e-164	-1.25212	1	1	1.54726e-161	MLP1	ARX	MLP1_vs_all
HOXB13	2.52356e-151	-1.26288	0.999	1	1.84472e-148	MLP1	HOXB13	MLP1_vs_all
ISL1.2	3.29244e-151	-1.08667	1	1	2.40677e-148	MLP1	ISL1	MLP1_vs_all
PDX1.2	4.98038e-149	-1.47947	1	1	3.64066e-146	MLP1	PDX1	MLP1_vs_all
VEZF1.2	8.75874e-147	-1.07216	1	1	6.40264e-144	MLP1	VEZF1	MLP1_vs_all
ZGLP1.2	3.433e-146	-1.032	1	1	2.50953e-143	MLP1	ZGLP1	MLP1_vs_all
IRF9.2	3.79137e-145	-1.05461	0.999	1	2.77149e-142	MLP1	IRF9	MLP1_vs_all
CREM.2	3.26157e-143	-1.59033	1	1	2.38421e-140	MLP1	CREM	MLP1_vs_all
MKX.2	4.19616e-142	0.867475	1	1	3.06739e-139	MLP1	MKX	MLP1_vs_all
MAFK.2	6.78206e-142	0.505426	1	1	4.95768e-139	MLP1	MAFK	MLP1_vs_all
PPARA.1	6.50619e-141	-0.939831	1	1	4.75602e-138	MLP1	PPARA	MLP1_vs_all
MAFA.2	4.37853e-134	-1.07713	1	1	3.20071e-131	MLP1	MAFA	MLP1_vs_all
GLIS3.2	2.26491e-132	-0.616706	1	1	1.65565e-129	MLP1	GLIS3	MLP1_vs_all
EBF1.2	4.02368e-132	-1.17148	1	1	2.94131e-129	MLP1	EBF1	MLP1_vs_all
ZBED1.1	3.24418e-130	0.612315	1	1	2.37149e-127	MLP1	ZBED1	MLP1_vs_all
TFAM.2	3.2299e-128	-1.09465	1	1	2.36106e-125	MLP1	TFAM	MLP1_vs_all
ATOH7.2	4.46558e-128	-1.65395	0.999	1	3.26434e-125	MLP1	ATOH7	MLP1_vs_all
PBX1.1	1.44616e-126	-0.730091	0.999	1	1.05714e-123	MLP1	PBX1	MLP1_vs_all
SOX18.2	1.53368e-125	-1.04147	1	1	1.12112e-122	MLP1	SOX18	MLP1_vs_all
ZFHX3.2	8.77748e-125	-0.609976	1	1	6.41634e-122	MLP1	ZFHX3	MLP1_vs_all
REST.2	1.65448e-124	0.729158	1	1	1.20942e-121	MLP1	REST	MLP1_vs_all
GBX2.2	4.77649e-124	0.520313	1	1	3.49161e-121	MLP1	GBX2	MLP1_vs_all
TCF3.2	3.50727e-123	-0.543179	1	1	2.56381e-120	MLP1	TCF3	MLP1_vs_all
ZNF236.2	2.53563e-122	-1.05688	1	1	1.85354e-119	MLP1	ZNF236	MLP1_vs_all
SOX3.1	6.75093e-118	0.465911	1	1	4.93493e-115	MLP1	SOX3	MLP1_vs_all
NEUROD1.2	1.32021e-116	-0.946242	0.999	1	9.65072e-114	MLP1	NEUROD1	MLP1_vs_all
BARX2.2	4.20875e-116	0.65776	1	1	3.0766e-113	MLP1	BARX2	MLP1_vs_all
SNAI2.2	1.88275e-114	-1.37266	1	1	1.37629e-111	MLP1	SNAI2	MLP1_vs_all
KLF7.2	3.17763e-114	0.581706	1	1	2.32285e-111	MLP1	KLF7	MLP1_vs_all
KLF9.1	4.61402e-114	0.439456	1	1	3.37285e-111	MLP1	KLF9	MLP1_vs_all
KCNIP3.2	4.80873e-113	-0.864616	1	1	3.51518e-110	MLP1	KCNIP3	MLP1_vs_all
FEV.2	3.5671e-112	-2.68493	1	1	2.60755e-109	MLP1	FEV	MLP1_vs_all
NR2F6.2	8.51963e-112	-0.759573	1	1	6.22785e-109	MLP1	NR2F6	MLP1_vs_all
PHOX2A.2	4.89554e-111	-1.20815	1	1	3.57864e-108	MLP1	PHOX2A	MLP1_vs_all
MAFB.2	7.07226e-110	-0.718568	1	1	5.16982e-107	MLP1	MAFB	MLP1_vs_all
GATA6.2	1.0283e-109	0.441798	1	1	7.5169e-107	MLP1	GATA6	MLP1_vs_all
CEBPA.1	1.77208e-108	-0.758464	1	1	1.29539e-105	MLP1	CEBPA	MLP1_vs_all
CREB1.2	6.74247e-106	-0.594045	1	1	4.92874e-103	MLP1	CREB1	MLP1_vs_all
HES6.2	7.81577e-104	-0.986392	1	1	5.71333e-101	MLP1	HES6	MLP1_vs_all
CDX2.1	6.50487e-102	-0.532829	1	1	4.75506e-99	MLP1	CDX2	MLP1_vs_all
ZBTB14.1	3.94016e-101	0.36459	1	1	2.88026e-98	MLP1	ZBTB14	MLP1_vs_all
MYT1.2	5.0738e-101	-1.21276	0.999	1	3.70894e-98	MLP1	MYT1	MLP1_vs_all
HNF1B.1	8.43852e-99	-0.694862	1	1	6.16856e-96	MLP1	HNF1B	MLP1_vs_all
SREBF1.1	3.66475e-97	-0.909613	0.999	1	2.67893e-94	MLP1	SREBF1	MLP1_vs_all
FOXA1.1	3.25303e-94	-0.699085	1	1	2.37797e-91	MLP1	FOXA1	MLP1_vs_all
KAT6B.2	8.40168e-94	-0.98007	1	1	6.14163e-91	MLP1	KAT6B	MLP1_vs_all
VHL.2	1.47957e-93	0.512903	1	1	1.08157e-90	MLP1	VHL	MLP1_vs_all
NRF1.2	8.76814e-92	-0.627026	1	1	6.40951e-89	MLP1	NRF1	MLP1_vs_all
HES1.1	1.03732e-91	-0.549741	1	1	7.58277e-89	MLP1	HES1	MLP1_vs_all
RXRA.2	2.43406e-91	-0.795392	1	1	1.7793e-88	MLP1	RXRA	MLP1_vs_all
FOXA2.1	2.96056e-90	-0.596587	0.999	1	2.16417e-87	MLP1	FOXA2	MLP1_vs_all
AR.2	1.29955e-89	0.484133	1	1	9.49973e-87	MLP1	AR	MLP1_vs_all
ZBTB7B.1	2.23112e-89	-0.833399	1	1	1.63095e-86	MLP1	ZBTB7B	MLP1_vs_all
SKIL.1	4.73233e-87	-0.594971	1	1	3.45933e-84	MLP1	SKIL	MLP1_vs_all
EMX2.1	5.6362e-87	-0.570798	0.999	1	4.12006e-84	MLP1	EMX2	MLP1_vs_all
MAZ.2	4.09774e-86	-0.556432	1	1	2.99545e-83	MLP1	MAZ	MLP1_vs_all
SATB1.1	1.88982e-85	0.384882	1	1	1.38146e-82	MLP1	SATB1	MLP1_vs_all
HSF4.1	2.60987e-85	0.36796	0.999	1	1.90781e-82	MLP1	HSF4	MLP1_vs_all
PLAGL1.2	6.13848e-85	-0.604755	1	1	4.48723e-82	MLP1	PLAGL1	MLP1_vs_all
ZNF148.1	1.15995e-84	0.440938	1	1	8.4792e-82	MLP1	ZNF148	MLP1_vs_all
PREB.2	1.95171e-84	-0.674008	1	1	1.4267e-81	MLP1	PREB	MLP1_vs_all
YAP1.2	7.45039e-83	-0.756088	0.999	1	5.44623e-80	MLP1	YAP1	MLP1_vs_all
FOXQ1.2	2.71512e-82	0.502971	1	1	1.98475e-79	MLP1	FOXQ1	MLP1_vs_all
ELF3.2	4.20493e-82	0.426029	1	1	3.07381e-79	MLP1	ELF3	MLP1_vs_all
CTNNB1.2	2.38307e-81	0.350285	1	1	1.74202e-78	MLP1	CTNNB1	MLP1_vs_all
GRHL3.2	4.20303e-81	-0.591229	1	1	3.07241e-78	MLP1	GRHL3	MLP1_vs_all
STAT5A.2	1.51691e-80	-0.473878	0.999	1	1.10886e-77	MLP1	STAT5A	MLP1_vs_all
SHOX2.2	1.38129e-79	-0.710906	0.999	1	1.00972e-76	MLP1	SHOX2	MLP1_vs_all
SMARCA4.2	3.17841e-79	0.430827	1	1	2.32342e-76	MLP1	SMARCA4	MLP1_vs_all
NR5A1.2	8.38507e-79	0.395548	1	1	6.12949e-76	MLP1	NR5A1	MLP1_vs_all
ZNF384.2	3.03935e-78	0.399284	1	1	2.22177e-75	MLP1	ZNF384	MLP1_vs_all
HEYL.2	4.92489e-78	-0.37583	1	1	3.60009e-75	MLP1	HEYL	MLP1_vs_all
HOXD3.2	1.53326e-76	-0.744113	1	1	1.12081e-73	MLP1	HOXD3	MLP1_vs_all
FOXC2.2	7.22168e-76	-0.567673	1	1	5.27905e-73	MLP1	FOXC2	MLP1_vs_all
BCL11A.2	2.19976e-75	-0.784474	1	1	1.60802e-72	MLP1	BCL11A	MLP1_vs_all
NR2E3.1	1.40736e-74	0.523519	1	1	1.02878e-71	MLP1	NR2E3	MLP1_vs_all
SRY.2	3.84356e-74	0.400929	1	1	2.80964e-71	MLP1	SRY	MLP1_vs_all
ASCL1.2	4.83376e-74	-0.603835	0.999	1	3.53348e-71	MLP1	ASCL1	MLP1_vs_all
CTBP1.2	3.97572e-72	-0.985705	1	1	2.90625e-69	MLP1	CTBP1	MLP1_vs_all
SREBF2.2	4.03669e-72	-0.91985	1	1	2.95082e-69	MLP1	SREBF2	MLP1_vs_all
HOXB2.2	2.77706e-71	0.404048	1	1	2.03003e-68	MLP1	HOXB2	MLP1_vs_all
EHF.2	8.74185e-71	-0.468617	0.999	1	6.39029e-68	MLP1	EHF	MLP1_vs_all
ZBTB7A.2	1.87903e-70	-0.495558	1	1	1.37357e-67	MLP1	ZBTB7A	MLP1_vs_all
TRPS1.2	7.70904e-70	0.356246	1	1	5.6353e-67	MLP1	TRPS1	MLP1_vs_all
PAX3.2	1.67367e-69	0.33093	1	1	1.22345e-66	MLP1	PAX3	MLP1_vs_all
HOXB1.1	3.76137e-68	-0.812047	1	1	2.74956e-65	MLP1	HOXB1	MLP1_vs_all
CEBPD.1	3.94108e-68	0.394891	1	1	2.88093e-65	MLP1	CEBPD	MLP1_vs_all
MECP2.2	7.12264e-68	-0.536263	1	1	5.20665e-65	MLP1	MECP2	MLP1_vs_all
HTATIP2	8.96034e-68	0.404645	1	1	6.55001e-65	MLP1	HTATIP2	MLP1_vs_all
ATF5.1	9.62533e-67	0.3642	1	1	7.03611e-64	MLP1	ATF5	MLP1_vs_all
RUNX2.2	9.58856e-66	0.328351	1	1	7.00924e-63	MLP1	RUNX2	MLP1_vs_all
FOXO4.2	1.44958e-65	-0.545693	1	1	1.05964e-62	MLP1	FOXO4	MLP1_vs_all
TCF7L2.2	5.49326e-65	0.371562	1	1	4.01558e-62	MLP1	TCF7L2	MLP1_vs_all
E2F4	5.55212e-65	0.394946	1	1	4.0586e-62	MLP1	E2F4	MLP1_vs_all
CDX1.2	7.51122e-65	-0.421284	1	1	5.4907e-62	MLP1	CDX1	MLP1_vs_all
MAX.1	1.08257e-64	0.350066	1	1	7.91358e-62	MLP1	MAX	MLP1_vs_all
TBX21	2.96285e-64	-0.601624	0.999	1	2.16585e-61	MLP1	TBX21	MLP1_vs_all
PIN1.1	5.83246e-64	0.446262	1	1	4.26353e-61	MLP1	PIN1	MLP1_vs_all
XBP1.2	6.89409e-64	-0.516875	1	1	5.03958e-61	MLP1	XBP1	MLP1_vs_all
SOX7.2	9.34679e-64	0.390179	1	1	6.8325e-61	MLP1	SOX7	MLP1_vs_all
GFI1.1	1.15632e-62	-0.517892	0.999	1	8.45273e-60	MLP1	GFI1	MLP1_vs_all
GFI1B.2	6.57101e-62	-0.878357	1	1	4.80341e-59	MLP1	GFI1B	MLP1_vs_all
NR4A3.1	1.86102e-61	-0.407799	1	1	1.36041e-58	MLP1	NR4A3	MLP1_vs_all
NFKB.2	2.52997e-61	0.326471	1	1	1.84941e-58	MLP1	NFKB	MLP1_vs_all
HAND1.2	4.688e-61	-0.551562	1	1	3.42693e-58	MLP1	HAND1	MLP1_vs_all
NEUROG1.1	4.22528e-60	-0.542992	1	1	3.08868e-57	MLP1	NEUROG1	MLP1_vs_all
TBX5.2	1.23581e-58	-0.46698	1	1	9.03378e-56	MLP1	TBX5	MLP1_vs_all
FOXO3.1	1.96022e-58	-0.464074	1	1	1.43292e-55	MLP1	FOXO3	MLP1_vs_all
CEBPB.1	3.47331e-58	-0.439436	1	1	2.53899e-55	MLP1	CEBPB	MLP1_vs_all
CREBBP.2	3.55347e-58	-0.589594	1	1	2.59759e-55	MLP1	CREBBP	MLP1_vs_all
HNF1A.1	6.70993e-58	-0.477468	0.999	1	4.90496e-55	MLP1	HNF1A	MLP1_vs_all
HOXA13.2	9.5165e-58	0.354521	1	1	6.95656e-55	MLP1	HOXA13	MLP1_vs_all
ETS2.1	1.39529e-57	0.307395	1	1	1.01996e-54	MLP1	ETS2	MLP1_vs_all
FGF2.2	2.11061e-57	-0.445521	1	1	1.54285e-54	MLP1	FGF2	MLP1_vs_all
RXRB.2	4.5745e-57	-0.554918	1	1	3.34396e-54	MLP1	RXRB	MLP1_vs_all
MXD1.2	5.73446e-57	-0.55119	1	1	4.19189e-54	MLP1	MXD1	MLP1_vs_all
TP53.2	2.09482e-56	0.327713	1	1	1.53131e-53	MLP1	TP53	MLP1_vs_all
CLOCK.2	1.16427e-55	-0.563225	1	1	8.51085e-53	MLP1	CLOCK	MLP1_vs_all
ZNF91.2	1.26771e-55	-0.549314	1	1	9.26693e-53	MLP1	ZNF91	MLP1_vs_all
SOX9.1	1.59264e-54	0.279666	1	1	1.16422e-51	MLP1	SOX9	MLP1_vs_all
KLF10.2	9.68273e-54	-0.579539	0.999	1	7.07807e-51	MLP1	KLF10	MLP1_vs_all
GABPA.2	4.07772e-53	0.290715	1	1	2.98081e-50	MLP1	GABPA	MLP1_vs_all
FOXF1.1	5.91392e-53	0.324439	1	1	4.32308e-50	MLP1	FOXF1	MLP1_vs_all
OLIG1.2	1.83184e-52	0.407637	1	1	1.33907e-49	MLP1	OLIG1	MLP1_vs_all
TCF21	3.12809e-52	0.320177	1	1	2.28664e-49	MLP1	TCF21	MLP1_vs_all
SP6.2	4.87446e-52	-0.437768	0.999	1	3.56323e-49	MLP1	SP6	MLP1_vs_all
HOPX.1	5.19599e-52	0.284091	1	1	3.79827e-49	MLP1	HOPX	MLP1_vs_all
MTF1.2	2.5681e-51	-0.436128	0.999	1	1.87728e-48	MLP1	MTF1	MLP1_vs_all
PITX3.1	4.24699e-51	-0.419238	1	1	3.10455e-48	MLP1	PITX3	MLP1_vs_all
YY1.2	8.66877e-51	-0.475698	1	1	6.33687e-48	MLP1	YY1	MLP1_vs_all
NFE2L2.2	1.48772e-50	0.310174	1	1	1.08752e-47	MLP1	NFE2L2	MLP1_vs_all
ZEB1.1	4.81804e-50	-0.460197	1	1	3.52199e-47	MLP1	ZEB1	MLP1_vs_all
DNMT3A.1	6.3194e-50	0.382122	1	1	4.61948e-47	MLP1	DNMT3A	MLP1_vs_all
NFE2L3.2	3.29563e-49	-0.561293	1	1	2.4091e-46	MLP1	NFE2L3	MLP1_vs_all
RUNX1.1	9.67355e-49	0.295939	1	1	7.07136e-46	MLP1	RUNX1	MLP1_vs_all
RCOR2.2	6.96048e-48	0.31194	1	1	5.08811e-45	MLP1	RCOR2	MLP1_vs_all
PAX2.2	9.35907e-48	-0.488622	1	1	6.84148e-45	MLP1	PAX2	MLP1_vs_all
SOX6.2	1.04497e-47	0.389239	1	1	7.63873e-45	MLP1	SOX6	MLP1_vs_all
HSF1.1	2.34695e-47	-0.513763	1	1	1.71562e-44	MLP1	HSF1	MLP1_vs_all
HIVEP2.2	1.02111e-46	-0.547369	0.999	1	7.4643e-44	MLP1	HIVEP2	MLP1_vs_all
HCFC1.1	1.58923e-46	0.226365	1	1	1.16173e-43	MLP1	HCFC1	MLP1_vs_all
NR2C2.2	5.3901e-46	-0.356777	1	1	3.94016e-43	MLP1	NR2C2	MLP1_vs_all
NR1H3.1	1.75914e-45	-0.387178	1	1	1.28593e-42	MLP1	NR1H3	MLP1_vs_all
SATB2.1	4.98953e-45	-0.626581	1	1	3.64734e-42	MLP1	SATB2	MLP1_vs_all
RFX1.2	1.02416e-44	0.179367	1	1	7.48664e-42	MLP1	RFX1	MLP1_vs_all
NKX2-1.2	1.20666e-44	0.313765	1	1	8.82065e-42	MLP1	NKX2-1	MLP1_vs_all
ZNF202.2	2.06053e-44	-0.953148	1	1	1.50625e-41	MLP1	ZNF202	MLP1_vs_all
NONO.2	2.53923e-44	0.288	1	1	1.85618e-41	MLP1	NONO	MLP1_vs_all
ETS1	2.56833e-44	0.259978	1	1	1.87745e-41	MLP1	ETS1	MLP1_vs_all
YBX3.1	4.22725e-44	0.315393	1	1	3.09012e-41	MLP1	YBX3	MLP1_vs_all
NHLH2.2	5.52891e-44	-0.441867	1	1	4.04163e-41	MLP1	NHLH2	MLP1_vs_all
ZNF350.2	7.58025e-44	-0.417898	1	1	5.54116e-41	MLP1	ZNF350	MLP1_vs_all
RORA.1	8.42159e-44	-0.477639	1	1	6.15618e-41	MLP1	RORA	MLP1_vs_all
TEAD1.2	1.14693e-43	0.330533	1	1	8.38409e-41	MLP1	TEAD1	MLP1_vs_all
TBX15.2	3.84417e-43	0.313797	1	1	2.81009e-40	MLP1	TBX15	MLP1_vs_all
NKX6-3.2	4.07528e-43	-0.744265	0.999	1	2.97903e-40	MLP1	NKX6-3	MLP1_vs_all
BHLHA15.2	8.38842e-43	0.292809	1	1	6.13194e-40	MLP1	BHLHA15	MLP1_vs_all
EPAS1.2	1.39671e-42	-0.468741	1	1	1.021e-39	MLP1	EPAS1	MLP1_vs_all
FOXN4.2	8.90116e-42	-0.581948	1	1	6.50675e-39	MLP1	FOXN4	MLP1_vs_all
HOXD13.2	2.23979e-41	-0.352962	0.999	1	1.63729e-38	MLP1	HOXD13	MLP1_vs_all
MXI1	2.41968e-41	0.315829	1	1	1.76878e-38	MLP1	MXI1	MLP1_vs_all
NHLH1.2	2.43401e-41	0.483255	1	1	1.77926e-38	MLP1	NHLH1	MLP1_vs_all
RFXANK.1	4.8708e-41	-0.48713	1	1	3.56055e-38	MLP1	RFXANK	MLP1_vs_all
NKX2-2.2	5.09111e-41	-0.673541	1	1	3.7216e-38	MLP1	NKX2-2	MLP1_vs_all
TCF7L1.2	5.56356e-41	-0.235983	1	1	4.06696e-38	MLP1	TCF7L1	MLP1_vs_all
MEF2C	4.6e-40	0.212292	1	1	3.3626e-37	MLP1	MEF2C	MLP1_vs_all
EGR4.2	4.69504e-40	-0.502114	1	1	3.43207e-37	MLP1	EGR4	MLP1_vs_all
ZNF219.2	4.71581e-40	0.279069	1	1	3.44725e-37	MLP1	ZNF219	MLP1_vs_all
MLX.2	4.91842e-40	0.295109	1	1	3.59537e-37	MLP1	MLX	MLP1_vs_all
TFAP2C.2	1.27435e-39	0.270112	1	1	9.31547e-37	MLP1	TFAP2C	MLP1_vs_all
LMO2.1	8.43933e-39	0.261984	1	1	6.16915e-36	MLP1	LMO2	MLP1_vs_all
MYOD1.2	1.18863e-38	-0.314843	1	1	8.68886e-36	MLP1	MYOD1	MLP1_vs_all
BACH1	1.51466e-38	0.273978	1	1	1.10721e-35	MLP1	BACH1	MLP1_vs_all
HOXA7.1	2.416e-38	0.255887	1	1	1.7661e-35	MLP1	HOXA7	MLP1_vs_all
TBPL2	4.04287e-38	0.292348	1	1	2.95534e-35	MLP1	TBPL2	MLP1_vs_all
NR2F1.2	2.49989e-37	0.193985	1	1	1.82742e-34	MLP1	NR2F1	MLP1_vs_all
HNF4A.2	2.50895e-37	-0.391248	1	1	1.83404e-34	MLP1	HNF4A	MLP1_vs_all
NFIX.2	5.74342e-37	-0.336087	1	1	4.19844e-34	MLP1	NFIX	MLP1_vs_all
KLF12.1	1.31836e-36	0.177669	1	1	9.63718e-34	MLP1	KLF12	MLP1_vs_all
ABL1.1	1.6389e-36	0.301713	1	1	1.19804e-33	MLP1	ABL1	MLP1_vs_all
NCOA3.2	1.72701e-36	0.238131	1	1	1.26244e-33	MLP1	NCOA3	MLP1_vs_all
E4F1.2	2.31527e-36	0.246317	1	1	1.69247e-33	MLP1	E4F1	MLP1_vs_all
ZBTB33.2	3.13954e-36	-0.354424	1	1	2.295e-33	MLP1	ZBTB33	MLP1_vs_all
SOX2.2	4.98136e-36	0.270841	1	1	3.64137e-33	MLP1	SOX2	MLP1_vs_all
PAX1.1	9.18431e-36	-0.552659	1	1	6.71373e-33	MLP1	PAX1	MLP1_vs_all
MAF.2	1.57253e-35	-0.449784	1	1	1.14952e-32	MLP1	MAF	MLP1_vs_all
TP73.2	1.97994e-35	0.239712	1	1	1.44734e-32	MLP1	TP73	MLP1_vs_all
ZNF382	2.00539e-35	-0.472922	1	1	1.46594e-32	MLP1	ZNF382	MLP1_vs_all
HOXA1.1	2.08887e-35	0.242218	1	1	1.52697e-32	MLP1	HOXA1	MLP1_vs_all
NR1I2.2	3.951e-35	-0.454684	1	1	2.88818e-32	MLP1	NR1I2	MLP1_vs_all
NR1H2.2	7.13427e-35	-0.316642	1	1	5.21515e-32	MLP1	NR1H2	MLP1_vs_all
NR1D1.2	7.14845e-35	-0.354106	1	1	5.22552e-32	MLP1	NR1D1	MLP1_vs_all
MSX2.1	1.29581e-34	-0.328096	1	1	9.47234e-32	MLP1	MSX2	MLP1_vs_all
FOXD1.2	1.59966e-34	-0.394777	0.999	1	1.16935e-31	MLP1	FOXD1	MLP1_vs_all
SALL1.2	1.76985e-34	-0.400868	1	1	1.29376e-31	MLP1	SALL1	MLP1_vs_all
KLF11.2	2.6058e-34	-0.348194	0.999	1	1.90484e-31	MLP1	KLF11	MLP1_vs_all
CREBZF.2	3.90962e-34	-0.396451	1	1	2.85793e-31	MLP1	CREBZF	MLP1_vs_all
RARG.1	5.07895e-34	0.25209	1	1	3.71271e-31	MLP1	RARG	MLP1_vs_all
WWTR1.2	6.4311e-34	-0.487438	0.999	1	4.70113e-31	MLP1	WWTR1	MLP1_vs_all
SIN3A.2	7.23204e-34	0.228227	1	1	5.28662e-31	MLP1	SIN3A	MLP1_vs_all
GSC.2	1.26437e-33	-0.274826	1	1	9.24253e-31	MLP1	GSC	MLP1_vs_all
FHL2.1	6.12136e-33	-0.345381	1	1	4.47471e-30	MLP1	FHL2	MLP1_vs_all
ARNT.2	1.21502e-32	-0.305713	1	1	8.88182e-30	MLP1	ARNT	MLP1_vs_all
HDAC3.1	1.69048e-32	-0.303154	0.999	1	1.23574e-29	MLP1	HDAC3	MLP1_vs_all
OTX2.1	1.73192e-32	-0.376096	1	1	1.26604e-29	MLP1	OTX2	MLP1_vs_all
RELB.1	3.14782e-32	0.194067	1	1	2.30106e-29	MLP1	RELB	MLP1_vs_all
SOX4.1	3.73076e-32	0.283135	1	1	2.72719e-29	MLP1	SOX4	MLP1_vs_all
MESP2	5.91226e-32	-0.19505	1	1	4.32186e-29	MLP1	MESP2	MLP1_vs_all
LMX1B.1	8.77376e-32	0.252826	1	1	6.41362e-29	MLP1	LMX1B	MLP1_vs_all
ZNF24	1.50363e-31	0.25066	1	1	1.09915e-28	MLP1	ZNF24	MLP1_vs_all
SIX4.1	1.76793e-31	0.199197	1	1	1.29236e-28	MLP1	SIX4	MLP1_vs_all
ELK3.2	2.30375e-31	0.231941	1	1	1.68404e-28	MLP1	ELK3	MLP1_vs_all
ELK1.2	2.6986e-31	0.252225	1	1	1.97268e-28	MLP1	ELK1	MLP1_vs_all
NANOG.2	2.85487e-31	0.241236	1	1	2.08691e-28	MLP1	NANOG	MLP1_vs_all
ZFP42.1	5.21263e-31	0.27865	1	1	3.81043e-28	MLP1	ZFP42	MLP1_vs_all
EBF3.1	8.28378e-31	0.280459	1	1	6.05544e-28	MLP1	EBF3	MLP1_vs_all
ESR2.1	2.24357e-30	0.221939	1	1	1.64005e-27	MLP1	ESR2	MLP1_vs_all
TBPL1	4.7997e-30	0.219539	1	1	3.50858e-27	MLP1	TBPL1	MLP1_vs_all
GRHL2.2	6.44687e-30	0.289637	1	1	4.71266e-27	MLP1	GRHL2	MLP1_vs_all
TWIST1.1	2.34863e-29	-0.288296	1	1	1.71685e-26	MLP1	TWIST1	MLP1_vs_all
EZH2.1	2.49124e-29	0.185605	1	1	1.8211e-26	MLP1	EZH2	MLP1_vs_all
POU3F2.2	6.14832e-29	-0.415177	1	1	4.49442e-26	MLP1	POU3F2	MLP1_vs_all
PAX9.2	1.1387e-28	0.356067	1	1	8.32391e-26	MLP1	PAX9	MLP1_vs_all
NR3C1.2	1.38846e-28	0.258348	1	1	1.01496e-25	MLP1	NR3C1	MLP1_vs_all
TEAD4.2	1.39121e-28	-0.370552	1	1	1.01697e-25	MLP1	TEAD4	MLP1_vs_all
TFE3.2	7.0698e-28	-0.315032	1	1	5.16802e-25	MLP1	TFE3	MLP1_vs_all
NR4A1.1	8.17579e-28	-0.289009	0.999	1	5.9765e-25	MLP1	NR4A1	MLP1_vs_all
NFIB.2	1.08931e-27	-0.270378	1	1	7.96288e-25	MLP1	NFIB	MLP1_vs_all
ZNF354C.2	1.80308e-27	0.217637	1	1	1.31805e-24	MLP1	ZNF354C	MLP1_vs_all
HDAC4.2	2.18287e-27	0.259464	1	1	1.59568e-24	MLP1	HDAC4	MLP1_vs_all
HAND2.1	2.37029e-27	0.281132	1	1	1.73268e-24	MLP1	HAND2	MLP1_vs_all
FOSB.2	6.078e-27	0.277592	1	1	4.44302e-24	MLP1	FOSB	MLP1_vs_all
HDGF.1	6.11778e-27	-0.479149	1	1	4.4721e-24	MLP1	HDGF	MLP1_vs_all
ZNF362.1	6.73429e-27	0.212369	1	1	4.92277e-24	MLP1	ZNF362	MLP1_vs_all
HOXB9.2	7.65538e-27	-0.333492	1	1	5.59608e-24	MLP1	HOXB9	MLP1_vs_all
PAX7.2	1.02559e-26	0.268666	1	1	7.49706e-24	MLP1	PAX7	MLP1_vs_all
SMAD6.1	1.35684e-26	-0.252468	1	1	9.91848e-24	MLP1	SMAD6	MLP1_vs_all
HOXA10	1.60788e-26	-0.251735	1	1	1.17536e-23	MLP1	HOXA10	MLP1_vs_all
SP1.2	1.67847e-26	0.148213	1	1	1.22696e-23	MLP1	SP1	MLP1_vs_all
NR1H4.2	1.81743e-26	-0.237154	1	1	1.32854e-23	MLP1	NR1H4	MLP1_vs_all
NKX6-1.2	2.65974e-26	-0.555282	1	1	1.94427e-23	MLP1	NKX6-1	MLP1_vs_all
RARB.2	3.04909e-26	0.199528	0.999	1	2.22888e-23	MLP1	RARB	MLP1_vs_all
HOXC13.2	4.07943e-26	0.202198	1	1	2.98207e-23	MLP1	HOXC13	MLP1_vs_all
SMAD4.2	4.41889e-26	0.227334	1	1	3.23021e-23	MLP1	SMAD4	MLP1_vs_all
PAX6.1	4.52438e-26	-0.362301	1	1	3.30732e-23	MLP1	PAX6	MLP1_vs_all
NPM1	9.26023e-26	0.195286	1	1	6.76923e-23	MLP1	NPM1	MLP1_vs_all
TBX3.2	1.00075e-25	-0.286309	1	1	7.31547e-23	MLP1	TBX3	MLP1_vs_all
HHEX.1	1.38882e-25	-0.279736	1	1	1.01523e-22	MLP1	HHEX	MLP1_vs_all
ELF1.2	1.54568e-25	-0.332668	1	1	1.12989e-22	MLP1	ELF1	MLP1_vs_all
SMARCC1.2	1.57354e-25	0.239973	1	1	1.15026e-22	MLP1	SMARCC1	MLP1_vs_all
IRF6.2	2.00543e-25	-0.318271	1	1	1.46597e-22	MLP1	IRF6	MLP1_vs_all
REL.1	2.84285e-25	0.206817	1	1	2.07813e-22	MLP1	REL	MLP1_vs_all
FOXN1.2	3.5017e-25	-0.32905	1	1	2.55974e-22	MLP1	FOXN1	MLP1_vs_all
MYOCD.2	5.69504e-25	0.161806	1	1	4.16308e-22	MLP1	MYOCD	MLP1_vs_all
PLAGL2.2	1.00088e-24	-0.432164	1	1	7.31642e-22	MLP1	PLAGL2	MLP1_vs_all
NR3C2.1	1.02358e-24	0.224574	1	1	7.48234e-22	MLP1	NR3C2	MLP1_vs_all
NFYA.2	2.52248e-24	-0.324492	1	1	1.84393e-21	MLP1	NFYA	MLP1_vs_all
SIRT1.1	3.69e-24	-0.31985	1	1	2.69739e-21	MLP1	SIRT1	MLP1_vs_all
DEAF1.1	5.44854e-24	-0.387244	1	1	3.98288e-21	MLP1	DEAF1	MLP1_vs_all
ETV5.2	4.59272e-23	-0.283026	0.999	1	3.35728e-20	MLP1	ETV5	MLP1_vs_all
IRX4.2	6.26284e-23	0.1718	1	1	4.57814e-20	MLP1	IRX4	MLP1_vs_all
ETV1.1	7.62937e-23	0.241562	1	1	5.57707e-20	MLP1	ETV1	MLP1_vs_all
NCOA2.2	9.44125e-23	0.17082	1	1	6.90155e-20	MLP1	NCOA2	MLP1_vs_all
MNT.1	1.07994e-22	0.220297	1	1	7.89435e-20	MLP1	MNT	MLP1_vs_all
UBTF.1	1.32315e-22	0.20168	1	1	9.67226e-20	MLP1	UBTF	MLP1_vs_all
PAX8	2.05654e-22	-0.2942	1	1	1.50333e-19	MLP1	PAX8	MLP1_vs_all
NRG1.2	2.40992e-22	0.190986	1	1	1.76165e-19	MLP1	NRG1	MLP1_vs_all
PAX5.2	4.00843e-22	0.181359	1	1	2.93016e-19	MLP1	PAX5	MLP1_vs_all
LHX3.1	4.08727e-22	0.224531	1	1	2.98779e-19	MLP1	LHX3	MLP1_vs_all
KDM2A.2	7.18279e-22	0.248326	1	1	5.25062e-19	MLP1	KDM2A	MLP1_vs_all
DOT1L.2	1.91198e-21	0.240996	1	1	1.39766e-18	MLP1	DOT1L	MLP1_vs_all
TFEB.2	3.75485e-21	0.148084	1	1	2.7448e-18	MLP1	TFEB	MLP1_vs_all
BHLHE41	4.04262e-21	-0.235897	1	1	2.95516e-18	MLP1	BHLHE41	MLP1_vs_all
PHOX2B.1	5.93801e-21	0.17227	1	1	4.34069e-18	MLP1	PHOX2B	MLP1_vs_all
ZKSCAN7.2	1.84694e-20	-0.336967	1	1	1.35012e-17	MLP1	ZKSCAN7	MLP1_vs_all
ZIC1.2	2.25639e-20	0.205371	1	1	1.64942e-17	MLP1	ZIC1	MLP1_vs_all
PRDM1.1	4.32575e-20	-0.231034	1	1	3.16212e-17	MLP1	PRDM1	MLP1_vs_all
SUPT20H.1	4.96037e-20	-0.307481	1	1	3.62603e-17	MLP1	SUPT20H	MLP1_vs_all
TLX2.2	5.63537e-20	-0.407415	1	1	4.11946e-17	MLP1	TLX2	MLP1_vs_all
TCF12.2	6.52404e-20	-0.298865	1	1	4.76908e-17	MLP1	TCF12	MLP1_vs_all
HMGA2.1	8.99483e-20	0.1418	1	1	6.57522e-17	MLP1	HMGA2	MLP1_vs_all
ZNF335.2	1.00122e-19	0.233008	1	1	7.31894e-17	MLP1	ZNF335	MLP1_vs_all
KLF15.1	1.05759e-19	-0.354146	0.999	1	7.73099e-17	MLP1	KLF15	MLP1_vs_all
SPIC.2	1.13353e-19	0.110597	1	1	8.28609e-17	MLP1	SPIC	MLP1_vs_all
FOXG1.2	1.17418e-19	-0.264458	1	1	8.58323e-17	MLP1	FOXG1	MLP1_vs_all
NKRF.2	1.18903e-19	-0.647123	1	1	8.69179e-17	MLP1	NKRF	MLP1_vs_all
KLF3.2	2.65029e-19	-0.182224	1	1	1.93736e-16	MLP1	KLF3	MLP1_vs_all
NFAT5.1	2.93118e-19	-0.234217	1	1	2.14269e-16	MLP1	NFAT5	MLP1_vs_all
TCF4.2	4.02214e-19	-0.275442	1	1	2.94018e-16	MLP1	TCF4	MLP1_vs_all
MEIS1.2	5.06973e-19	0.183015	1	1	3.70597e-16	MLP1	MEIS1	MLP1_vs_all
JUNB.2	5.30737e-19	-0.2164	1	1	3.87968e-16	MLP1	JUNB	MLP1_vs_all
NFIC.1	5.52321e-19	-0.232245	1	1	4.03746e-16	MLP1	NFIC	MLP1_vs_all
LYL1.1	6.01731e-19	0.184789	1	1	4.39865e-16	MLP1	LYL1	MLP1_vs_all
BACH2.1	6.77402e-19	0.222993	1	1	4.95181e-16	MLP1	BACH2	MLP1_vs_all
EOMES.1	1.11643e-18	0.142568	1	1	8.16114e-16	MLP1	EOMES	MLP1_vs_all
JUN.2	1.12428e-18	0.125831	1	1	8.2185e-16	MLP1	JUN	MLP1_vs_all
NFX1.2	1.18396e-18	-0.34723	0.999	1	8.65476e-16	MLP1	NFX1	MLP1_vs_all
HEY1.1	1.88772e-18	0.184084	1	1	1.37993e-15	MLP1	HEY1	MLP1_vs_all
SSRP1	2.01727e-18	0.14073	1	1	1.47462e-15	MLP1	SSRP1	MLP1_vs_all
PITX1.1	2.39603e-18	-0.278863	1	1	1.7515e-15	MLP1	PITX1	MLP1_vs_all
MYCN.2	2.44534e-18	0.175302	1	1	1.78754e-15	MLP1	MYCN	MLP1_vs_all
NEUROD6.1	2.46886e-18	-0.299569	1	1	1.80474e-15	MLP1	NEUROD6	MLP1_vs_all
E2F7.2	3.7294e-18	-0.164942	1	1	2.72619e-15	MLP1	E2F7	MLP1_vs_all
HIF3A.1	3.7421e-18	0.166179	1	1	2.73548e-15	MLP1	HIF3A	MLP1_vs_all
SMARCA1.1	3.96243e-18	-0.25858	1	1	2.89653e-15	MLP1	SMARCA1	MLP1_vs_all
IRF7.1	4.95326e-18	0.24487	1	1	3.62083e-15	MLP1	IRF7	MLP1_vs_all
KLF17.1	6.2727e-18	-0.303005	1	1	4.58534e-15	MLP1	KLF17	MLP1_vs_all
RARA.1	9.35829e-18	0.1574	1	1	6.84091e-15	MLP1	RARA	MLP1_vs_all
NFKB1.2	1.15059e-17	0.103489	1	1	8.41082e-15	MLP1	NFKB1	MLP1_vs_all
HESX1.1	1.16903e-17	-0.211013	1	1	8.54558e-15	MLP1	HESX1	MLP1_vs_all
NR2E1.2	1.25625e-17	-0.303531	1	1	9.18322e-15	MLP1	NR2E1	MLP1_vs_all
WT1.2	1.40678e-17	0.143142	1	1	1.02835e-14	MLP1	WT1	MLP1_vs_all
DMTF1.1	1.5593e-17	-0.269127	1	1	1.13985e-14	MLP1	DMTF1	MLP1_vs_all
GLI1.2	2.01862e-17	0.161213	1	1	1.47561e-14	MLP1	GLI1	MLP1_vs_all
PRDM2	2.12308e-17	0.158884	1	1	1.55197e-14	MLP1	PRDM2	MLP1_vs_all
BARX1.2	2.26296e-17	-0.299849	0.999	1	1.65423e-14	MLP1	BARX1	MLP1_vs_all
ERF.1	3.65078e-17	-0.343454	1	1	2.66872e-14	MLP1	ERF	MLP1_vs_all
CREB3L1.1	4.49347e-17	-0.174709	1	1	3.28473e-14	MLP1	CREB3L1	MLP1_vs_all
GATA2.2	4.58437e-17	0.164433	1	1	3.35117e-14	MLP1	GATA2	MLP1_vs_all
SMAD1.2	5.96114e-17	0.168422	1	1	4.35759e-14	MLP1	SMAD1	MLP1_vs_all
POU4F2	1.18212e-16	0.12423	1	1	8.64127e-14	MLP1	POU4F2	MLP1_vs_all
MED1.2	1.34831e-16	-0.242392	1	1	9.85613e-14	MLP1	MED1	MLP1_vs_all
TEF.1	1.44351e-16	-0.294347	1	1	1.0552e-13	MLP1	TEF	MLP1_vs_all
ARID1A.2	1.48166e-16	-0.359144	1	1	1.08309e-13	MLP1	ARID1A	MLP1_vs_all
HIF1A.2	3.8955e-16	0.119642	1	1	2.84761e-13	MLP1	HIF1A	MLP1_vs_all
SRF.1	3.92671e-16	-0.228952	1	1	2.87043e-13	MLP1	SRF	MLP1_vs_all
HIVEP1.2	6.11888e-16	0.195403	1	1	4.4729e-13	MLP1	HIVEP1	MLP1_vs_all
STOX1.1	8.01297e-16	0.190889	1	1	5.85748e-13	MLP1	STOX1	MLP1_vs_all
E2F6.2	8.18881e-16	-0.27857	1	1	5.98602e-13	MLP1	E2F6	MLP1_vs_all
POU1F1.2	1.55019e-15	0.140708	1	1	1.13319e-12	MLP1	POU1F1	MLP1_vs_all
KAT7.2	2.06899e-15	-0.239912	1	1	1.51243e-12	MLP1	KAT7	MLP1_vs_all
LEF1.2	2.30557e-15	-0.265035	1	1	1.68537e-12	MLP1	LEF1	MLP1_vs_all
ZEB2.2	2.56033e-15	0.148496	1	1	1.8716e-12	MLP1	ZEB2	MLP1_vs_all
MITF.2	2.70612e-15	-0.260107	1	1	1.97817e-12	MLP1	MITF	MLP1_vs_all
ASCL2.1	2.76013e-15	-0.226246	1	1	2.01765e-12	MLP1	ASCL2	MLP1_vs_all
PPARG.2	3.33302e-15	0.169732	1	1	2.43644e-12	MLP1	PPARG	MLP1_vs_all
ZNF423.1	3.85822e-15	0.253322	1	1	2.82036e-12	MLP1	ZNF423	MLP1_vs_all
GTF3A.1	4.28082e-15	0.137402	1	1	3.12928e-12	MLP1	GTF3A	MLP1_vs_all
KMT2A.2	6.00814e-15	-0.264643	1	1	4.39195e-12	MLP1	KMT2A	MLP1_vs_all
TP63.2	6.10863e-15	-0.213733	1	1	4.46541e-12	MLP1	TP63	MLP1_vs_all
MYOG.2	9.23433e-15	-0.275624	1	1	6.75029e-12	MLP1	MYOG	MLP1_vs_all
ATF6.1	9.57231e-15	-0.305015	1	1	6.99736e-12	MLP1	ATF6	MLP1_vs_all
ARID3A	1.22424e-14	-0.203911	1	1	8.94922e-12	MLP1	ARID3A	MLP1_vs_all
STAT5B	1.38463e-14	0.13522	1	1	1.01216e-11	MLP1	STAT5B	MLP1_vs_all
ERG.2	1.62784e-14	0.143956	1	1	1.18995e-11	MLP1	ERG	MLP1_vs_all
TFDP2.1	1.69248e-14	0.459876	1	1	1.2372e-11	MLP1	TFDP2	MLP1_vs_all
TBX10.2	1.93098e-14	0.16768	1	1	1.41155e-11	MLP1	TBX10	MLP1_vs_all
FOSL1	2.38631e-14	0.108945	1	1	1.74439e-11	MLP1	FOSL1	MLP1_vs_all
PARK7.2	3.11153e-14	-0.259205	1	1	2.27453e-11	MLP1	PARK7	MLP1_vs_all
TGFB1I1.2	3.30209e-14	-0.291434	1	1	2.41383e-11	MLP1	TGFB1I1	MLP1_vs_all
PEG3	5.19047e-14	-0.312353	1	1	3.79423e-11	MLP1	PEG3	MLP1_vs_all
PPARGC1B.2	5.48377e-14	-0.413788	1	1	4.00863e-11	MLP1	PPARGC1B	MLP1_vs_all
THAP11	8.08302e-14	0.168777	1	1	5.90869e-11	MLP1	THAP11	MLP1_vs_all
CXXC1.1	1.319e-13	-0.238889	1	1	9.64191e-11	MLP1	CXXC1	MLP1_vs_all
FOXP1.2	1.92549e-13	0.152164	1	1	1.40753e-10	MLP1	FOXP1	MLP1_vs_all
SOX17.2	2.12416e-13	-0.227475	1	1	1.55276e-10	MLP1	SOX17	MLP1_vs_all
PPARD	2.44363e-13	0.129305	1	1	1.78629e-10	MLP1	PPARD	MLP1_vs_all
ARID5B.2	2.91029e-13	-0.243778	1	1	2.12742e-10	MLP1	ARID5B	MLP1_vs_all
SPI1.1	2.94548e-13	0.101075	1	1	2.15315e-10	MLP1	SPI1	MLP1_vs_all
EGR2.2	3.20041e-13	-0.195187	1	1	2.3395e-10	MLP1	EGR2	MLP1_vs_all
ATOH1.2	3.40017e-13	-0.45805	1	1	2.48552e-10	MLP1	ATOH1	MLP1_vs_all
NR2F2	4.27423e-13	-0.218206	1	1	3.12446e-10	MLP1	NR2F2	MLP1_vs_all
PGR.1	4.72138e-13	0.145879	1	1	3.45133e-10	MLP1	PGR	MLP1_vs_all
TAL1.2	4.83662e-13	-0.249656	1	1	3.53557e-10	MLP1	TAL1	MLP1_vs_all
GTF2IRD1.1	5.86212e-13	0.122386	1	1	4.28521e-10	MLP1	GTF2IRD1	MLP1_vs_all
ZNF804A.1	6.03853e-13	-0.152402	0.999	1	4.41416e-10	MLP1	ZNF804A	MLP1_vs_all
TFDP1	6.53297e-13	0.133765	1	1	4.7756e-10	MLP1	TFDP1	MLP1_vs_all
NFYC.1	7.09083e-13	0.149422	1	1	5.18339e-10	MLP1	NFYC	MLP1_vs_all
NKX3-1.1	7.18853e-13	-0.212175	1	1	5.25482e-10	MLP1	NKX3-1	MLP1_vs_all
STAT1.2	8.22464e-13	0.153204	1	1	6.01221e-10	MLP1	STAT1	MLP1_vs_all
ETV2.1	1.31351e-12	-0.2555	1	1	9.60178e-10	MLP1	ETV2	MLP1_vs_all
ZBTB18.2	1.7095e-12	-0.350169	0.999	1	1.24964e-09	MLP1	ZBTB18	MLP1_vs_all
HEY2.2	2.4255e-12	0.165447	1	1	1.77304e-09	MLP1	HEY2	MLP1_vs_all
ZMYND8.2	2.96585e-12	0.122928	1	1	2.16804e-09	MLP1	ZMYND8	MLP1_vs_all
SMARCB1.1	4.58298e-12	-0.148577	1	1	3.35016e-09	MLP1	SMARCB1	MLP1_vs_all
NR0B2.2	5.14159e-12	-0.202219	1	1	3.7585e-09	MLP1	NR0B2	MLP1_vs_all
RB1.1	5.16041e-12	0.121393	1	1	3.77226e-09	MLP1	RB1	MLP1_vs_all
HOXB3.2	5.17387e-12	0.151068	1	1	3.7821e-09	MLP1	HOXB3	MLP1_vs_all
HOXC8.2	5.66301e-12	-0.15484	1	1	4.13966e-09	MLP1	HOXC8	MLP1_vs_all
CEBPE.1	6.4142e-12	0.125933	1	1	4.68878e-09	MLP1	CEBPE	MLP1_vs_all
JDP2.2	8.13696e-12	-0.192176	0.999	1	5.94812e-09	MLP1	JDP2	MLP1_vs_all
NFYB.1	8.51684e-12	-0.224579	1	1	6.22581e-09	MLP1	NFYB	MLP1_vs_all
ZXDC.1	1.33129e-11	0.146633	1	1	9.7317e-09	MLP1	ZXDC	MLP1_vs_all
TFDP3.2	1.37566e-11	-0.188039	1	1	1.00561e-08	MLP1	TFDP3	MLP1_vs_all
IKZF1.2	1.97103e-11	-0.198904	1	1	1.44082e-08	MLP1	IKZF1	MLP1_vs_all
ZBTB17.2	2.35015e-11	0.134806	1	1	1.71796e-08	MLP1	ZBTB17	MLP1_vs_all
ESRRA	2.76879e-11	0.102419	1	1	2.02399e-08	MLP1	ESRRA	MLP1_vs_all
NFATC1.1	2.95588e-11	0.133765	1	1	2.16075e-08	MLP1	NFATC1	MLP1_vs_all
TFAP2B.2	3.98482e-11	-0.176414	1	1	2.91291e-08	MLP1	TFAP2B	MLP1_vs_all
TBP.2	4.62484e-11	-0.210766	1	1	3.38076e-08	MLP1	TBP	MLP1_vs_all
FOXC1.1	4.69407e-11	0.146	1	1	3.43137e-08	MLP1	FOXC1	MLP1_vs_all
TTF1.2	5.034e-11	-0.144188	1	1	3.67985e-08	MLP1	TTF1	MLP1_vs_all
GCM1.1	8.04813e-11	0.132296	1	1	5.88318e-08	MLP1	GCM1	MLP1_vs_all
EGR3.2	8.62322e-11	-0.184518	1	1	6.30358e-08	MLP1	EGR3	MLP1_vs_all
BMAL1.1	1.0749e-10	-0.186964	1	1	7.85755e-08	MLP1	BMAL1	MLP1_vs_all
KLF4.2	1.08487e-10	0.123198	1	1	7.93037e-08	MLP1	KLF4	MLP1_vs_all
NEUROG2.1	1.59266e-10	-0.237436	1	1	1.16423e-07	MLP1	NEUROG2	MLP1_vs_all
ESRRG.1	1.70843e-10	-0.153781	1	1	1.24886e-07	MLP1	ESRRG	MLP1_vs_all
POU4F1.1	1.83485e-10	-0.227185	1	1	1.34127e-07	MLP1	POU4F1	MLP1_vs_all
MYBL2.2	2.07678e-10	0.114146	1	1	1.51813e-07	MLP1	MYBL2	MLP1_vs_all
NKX2-5.2	2.2047e-10	-0.21619	1	1	1.61163e-07	MLP1	NKX2-5	MLP1_vs_all
ETV7.2	2.30452e-10	-0.185564	0.999	1	1.6846e-07	MLP1	ETV7	MLP1_vs_all
FOXD3.2	2.51182e-10	0.124043	1	1	1.83614e-07	MLP1	FOXD3	MLP1_vs_all
DACH1.2	2.79414e-10	-0.192882	1	1	2.04252e-07	MLP1	DACH1	MLP1_vs_all
HDAC9.2	2.85641e-10	0.199693	1	1	2.08804e-07	MLP1	HDAC9	MLP1_vs_all
NCOR2.2	2.88353e-10	0.11337	1	1	2.10786e-07	MLP1	NCOR2	MLP1_vs_all
GTF2I.1	5.05519e-10	0.110437	1	1	3.69534e-07	MLP1	GTF2I	MLP1_vs_all
KAT5	5.23353e-10	0.125701	1	1	3.82571e-07	MLP1	KAT5	MLP1_vs_all
NFIL3.2	5.639e-10	-0.132258	1	1	4.12211e-07	MLP1	NFIL3	MLP1_vs_all
HDAC1	8.51857e-10	-0.278898	1	1	6.22708e-07	MLP1	HDAC1	MLP1_vs_all
NFKB2.1	9.78789e-10	0.130742	1	1	7.15495e-07	MLP1	NFKB2	MLP1_vs_all
VDR.2	1.55745e-09	0.104293	1	1	1.1385e-06	MLP1	VDR	MLP1_vs_all
MSC.1	1.95144e-09	0.111932	1	1	1.4265e-06	MLP1	MSC	MLP1_vs_all
HSF2	2.07518e-09	0.118177	1	1	1.51696e-06	MLP1	HSF2	MLP1_vs_all
OLIG2.1	2.38631e-09	-0.164336	1	1	1.74439e-06	MLP1	OLIG2	MLP1_vs_all
MYBL1.1	3.03298e-09	0.103707	1	1	2.21711e-06	MLP1	MYBL1	MLP1_vs_all
KMT2B.2	3.13708e-09	0.155675	1	1	2.29321e-06	MLP1	KMT2B	MLP1_vs_all
MTF2.1	3.58216e-09	-0.163656	1	1	2.61856e-06	MLP1	MTF2	MLP1_vs_all
NPAS2.2	3.83486e-09	-0.288674	1	1	2.80329e-06	MLP1	NPAS2	MLP1_vs_all
SP2.2	4.22938e-09	-0.187805	1	1	3.09167e-06	MLP1	SP2	MLP1_vs_all
PPARGC1A.1	5.6236e-09	0.103572	1	1	4.11085e-06	MLP1	PPARGC1A	MLP1_vs_all
ING4.2	5.65194e-09	-0.14503	1	1	4.13157e-06	MLP1	ING4	MLP1_vs_all
MBD2.1	5.94154e-09	-0.143698	1	1	4.34327e-06	MLP1	MBD2	MLP1_vs_all
ZNF331	7.57282e-09	-0.351276	1	1	5.53573e-06	MLP1	ZNF331	MLP1_vs_all
NSD2.1	9.00253e-09	0.158411	1	1	6.58085e-06	MLP1	NSD2	MLP1_vs_all
FOXP3	1.17348e-08	-0.153965	1	1	8.5781e-06	MLP1	FOXP3	MLP1_vs_all
TFAP2D.2	1.17763e-08	-0.40919	1	1	8.60846e-06	MLP1	TFAP2D	MLP1_vs_all
HINFP.1	2.65182e-08	-0.168878	1	1	1.93848e-05	MLP1	HINFP	MLP1_vs_all
RELA.2	2.72368e-08	-0.153869	1	1	1.99101e-05	MLP1	RELA	MLP1_vs_all
IRF1.2	4.17756e-08	0.108769	1	1	3.0538e-05	MLP1	IRF1	MLP1_vs_all
SIX1.2	9.62389e-08	0.106472	1	1	7.03507e-05	MLP1	SIX1	MLP1_vs_all
HLF.1	1.2774e-07	-0.174285	1	1	9.33777e-05	MLP1	HLF	MLP1_vs_all
HBP1.1	1.49118e-07	-0.121105	1	1	0.000109005	MLP1	HBP1	MLP1_vs_all
HDAC7.2	2.51735e-07	0.138205	1	1	0.000184018	MLP1	HDAC7	MLP1_vs_all
LHX2.1	4.76808e-07	-0.135273	1	1	0.000348547	MLP1	LHX2	MLP1_vs_all
BTG2	5.13837e-07	0.108831	1	1	0.000375615	MLP1	BTG2	MLP1_vs_all
ID2.2	5.48858e-07	-0.150895	1	1	0.000401215	MLP1	ID2	MLP1_vs_all
NCOR1.1	7.36432e-07	-0.163328	1	1	0.000538332	MLP1	NCOR1	MLP1_vs_all
STAT4.1	7.78643e-07	0.111582	1	1	0.000569188	MLP1	STAT4	MLP1_vs_all
TGIF1	8.33454e-07	-0.121264	1	1	0.000609255	MLP1	TGIF1	MLP1_vs_all
PRDM4.2	9.54863e-07	0.105885	1	1	0.000698005	MLP1	PRDM4	MLP1_vs_all
ZBTB16.1	1.24702e-06	-0.139372	1	1	0.000911573	MLP1	ZBTB16	MLP1_vs_all
POU4F3	2.84472e-06	-0.136667	1	1	0.00207949	MLP1	POU4F3	MLP1_vs_all
ZGPAT.1	3.23495e-06	-0.132252	1	1	0.00236475	MLP1	ZGPAT	MLP1_vs_all
IRF2.2	4.77495e-06	-0.125121	1	1	0.00349049	MLP1	IRF2	MLP1_vs_all
DNMT3B.2	4.87465e-06	-0.152425	1	1	0.00356337	MLP1	DNMT3B	MLP1_vs_all
BRCA1.2	5.51605e-06	-0.164622	1	1	0.00403223	MLP1	BRCA1	MLP1_vs_all
MEF2A	6.29923e-06	-0.109541	1	1	0.00460474	MLP1	MEF2A	MLP1_vs_all
KAT2B.2	7.13398e-06	-0.137133	1	1	0.00521494	MLP1	KAT2B	MLP1_vs_all
HOXA11.2	7.44695e-06	-0.196176	1	1	0.00544372	MLP1	HOXA11	MLP1_vs_all
IKZF4.1	7.87889e-06	-0.194043	1	1	0.00575947	MLP1	IKZF4	MLP1_vs_all
FOXL2	8.75274e-06	-0.142121	1	1	0.00639826	MLP1	FOXL2	MLP1_vs_all
MECOM.1	1.04367e-05	-0.134244	1	1	0.00762925	MLP1	MECOM	MLP1_vs_all
NAB2.2	1.05649e-05	-0.103742	1	1	0.00772294	MLP1	NAB2	MLP1_vs_all
FOXH1.2	1.26958e-05	-0.137511	1	1	0.0092806	MLP1	FOXH1	MLP1_vs_all
ZNF143	1.64731e-05	-0.116121	1	1	0.0120418	MLP1	ZNF143	MLP1_vs_all
NFATC2.2	1.9201e-05	-0.119103	1	1	0.0140359	MLP1	NFATC2	MLP1_vs_all
TCF15.1	2.16912e-05	0.104053	1	1	0.0158563	MLP1	TCF15	MLP1_vs_all
AIRE.2	2.31447e-05	-0.142623	0.999	1	0.0169187	MLP1	AIRE	MLP1_vs_all
SNAI1	3.33617e-05	-0.120396	1	1	0.0243874	MLP1	SNAI1	MLP1_vs_all
STAT2.1	5.25168e-05	-0.128463	1	1	0.0383898	MLP1	STAT2	MLP1_vs_all
HMGA1.1	6.78249e-05	-0.123157	1	1	0.04958	MLP1	HMGA1	MLP1_vs_all
PATZ1	7.34419e-05	-0.106808	1	1	0.053686	MLP1	PATZ1	MLP1_vs_all
KDM5C	7.38066e-05	-0.145905	1	1	0.0539526	MLP1	KDM5C	MLP1_vs_all
DLX4.1	0.000101818	-0.119505	1	1	0.0744289	MLP1	DLX4	MLP1_vs_all
RFX3.2	0.000112561	-0.130016	1	1	0.0822824	MLP1	RFX3	MLP1_vs_all
ZNF263.1	0.000163913	0.134934	1	1	0.11982	MLP1	ZNF263	MLP1_vs_all
SF1	0.000174054	-0.122105	0.999	1	0.127234	MLP1	SF1	MLP1_vs_all
BCL11B.2	0.000175251	-0.172388	1	1	0.128109	MLP1	BCL11B	MLP1_vs_all
NRL.1	0.000219394	-0.151862	1	1	0.160377	MLP1	NRL	MLP1_vs_all
ETV6.2	0.000229824	-0.149442	1	1	0.168001	MLP1	ETV6	MLP1_vs_all
PML.1	0.000233568	-0.108419	1	1	0.170738	MLP1	PML	MLP1_vs_all
HOXA5.1	0.00025905	-0.115879	1	1	0.189366	MLP1	HOXA5	MLP1_vs_all
MSX1.1	0.000379327	0.216468	1	1	0.277288	MLP1	MSX1	MLP1_vs_all
EWSR1.1	0.000439956	-0.14143	1	1	0.321608	MLP1	EWSR1	MLP1_vs_all
HOXB5.2	0.000513211	-0.154544	0.999	1	0.375158	MLP1	HOXB5	MLP1_vs_all
ARID4A.1	0.000532235	-0.138789	1	1	0.389064	MLP1	ARID4A	MLP1_vs_all
AIP.1	0.000597906	-0.134596	1	1	0.437069	MLP1	AIP	MLP1_vs_all
NFE2L1.1	0.000781644	-0.170096	1	1	0.571382	MLP1	NFE2L1	MLP1_vs_all
EN1.1	0.000824755	-0.155153	1	1	0.602896	MLP1	EN1	MLP1_vs_all
HOXA9.1	0.000925531	-0.20625	1	1	0.676563	MLP1	HOXA9	MLP1_vs_all
KLF5.1	0.00258333	-0.10492	0.999	1	1	MLP1	KLF5	MLP1_vs_all
USF2	0.00265661	-0.146668	1	1	1	MLP1	USF2	MLP1_vs_all
KLF8.2	0.00284001	-0.122625	1	1	1	MLP1	KLF8	MLP1_vs_all
NCOA1.1	0.00293049	-0.106708	1	1	1	MLP1	NCOA1	MLP1_vs_all
THRB.1	0.002949	-0.114722	1	1	1	MLP1	THRB	MLP1_vs_all
SALL2.1	0.00330086	-0.233577	1	1	1	MLP1	SALL2	MLP1_vs_all
FOXJ1.2	0.00543351	-0.116222	1	1	1	MLP1	FOXJ1	MLP1_vs_all
GATA3.2	0.00600507	-0.148889	0.999	1	1	MLP1	GATA3	MLP1_vs_all
CREB3.2	0.00693355	-0.124669	1	1	1	MLP1	CREB3	MLP1_vs_all
MYRF.1	0.00820911	-0.200094	1	1	1	MLP1	MYRF	MLP1_vs_all
NFATC3.1	0.00897108	-0.10499	1	1	1	MLP1	NFATC3	MLP1_vs_all
NFKB1.3	4.61411e-183	1.04539	1	1	3.37291e-180	PP1	NFKB1	PP1_vs_all
ETS1.1	3.85654e-141	0.873417	1	1	2.81913e-138	PP1	ETS1	PP1_vs_all
FOS.1	3.86994e-133	0.815112	1	1	2.82893e-130	PP1	FOS	PP1_vs_all
JUN.3	3.14941e-123	0.799053	1	1	2.30222e-120	PP1	JUN	PP1_vs_all
NFKB.3	2.3197e-122	0.925445	1	1	1.6957e-119	PP1	NFKB	PP1_vs_all
HOXD13.3	2.09494e-120	-0.948184	1	1	1.5314e-117	PP1	HOXD13	PP1_vs_all
PIN1.2	1.35691e-113	1.05024	1	1	9.919e-111	PP1	PIN1	PP1_vs_all
ZBTB7B.2	5.60122e-106	-1.31634	1	1	4.09449e-103	PP1	ZBTB7B	PP1_vs_all
FLI1.2	9.30138e-104	0.764048	1	1	6.79931e-101	PP1	FLI1	PP1_vs_all
HOXB2.3	6.98326e-100	0.783151	1	1	5.10476e-97	PP1	HOXB2	PP1_vs_all
FOXP2.1	3.19826e-97	0.567537	1	1	2.33793e-94	PP1	FOXP2	PP1_vs_all
TCF7.1	2.58383e-96	0.799417	1	1	1.88878e-93	PP1	TCF7	PP1_vs_all
LMO2.2	3.82518e-93	0.707125	1	1	2.79621e-90	PP1	LMO2	PP1_vs_all
TFAP4.1	9.3095e-90	0.626308	1	1	6.80525e-87	PP1	TFAP4	PP1_vs_all
GTF2I.2	1.00591e-87	0.755945	1	1	7.35321e-85	PP1	GTF2I	PP1_vs_all
SRF.2	1.72971e-87	0.929575	1	1	1.26442e-84	PP1	SRF	PP1_vs_all
ATF2.2	1.23804e-85	0.667673	1	1	9.05008e-83	PP1	ATF2	PP1_vs_all
PPARD.1	5.24833e-84	0.651305	1	1	3.83653e-81	PP1	PPARD	PP1_vs_all
HOXA7.2	1.2258e-83	0.80333	1	1	8.96061e-81	PP1	HOXA7	PP1_vs_all
CTBP1.3	1.23316e-83	-1.41076	0.998	1	9.01439e-81	PP1	CTBP1	PP1_vs_all
REL.2	2.86525e-83	0.709919	1	1	2.09449e-80	PP1	REL	PP1_vs_all
EWSR1.2	9.17867e-83	0.612881	1	1	6.70961e-80	PP1	EWSR1	PP1_vs_all
CREM.3	5.02227e-82	-1.64751	1	1	3.67128e-79	PP1	CREM	PP1_vs_all
EOMES.2	1.09893e-81	0.579202	1	1	8.03315e-79	PP1	EOMES	PP1_vs_all
SATB2.2	2.5868e-80	-1.15392	0.998	1	1.89095e-77	PP1	SATB2	PP1_vs_all
ZFHX3.3	1.713e-79	-0.710759	1	1	1.25221e-76	PP1	ZFHX3	PP1_vs_all
MYCN.3	2.65516e-78	0.670121	1	1	1.94092e-75	PP1	MYCN	PP1_vs_all
SRY.3	1.37713e-75	0.640833	1	1	1.00668e-72	PP1	SRY	PP1_vs_all
ELF2.2	3.02208e-75	0.715469	1	1	2.20914e-72	PP1	ELF2	PP1_vs_all
NFKB2.2	4.90988e-75	0.772246	1	1	3.58912e-72	PP1	NFKB2	PP1_vs_all
LMX1B.2	3.70218e-74	0.557231	1	1	2.70629e-71	PP1	LMX1B	PP1_vs_all
ZNF384.3	2.25309e-72	0.622968	1	1	1.64701e-69	PP1	ZNF384	PP1_vs_all
ATF4.1	3.68248e-70	0.556955	1	1	2.6919e-67	PP1	ATF4	PP1_vs_all
HOXB13.1	3.05164e-69	-1.24526	1	1	2.23075e-66	PP1	HOXB13	PP1_vs_all
ARID5B.3	3.5816e-68	0.816104	1	1	2.61815e-65	PP1	ARID5B	PP1_vs_all
FEV.3	5.34781e-68	-2.75336	1	1	3.90925e-65	PP1	FEV	PP1_vs_all
TFAP2B.3	1.19327e-67	0.511521	1	1	8.72284e-65	PP1	TFAP2B	PP1_vs_all
HLF.2	7.8037e-66	-0.701138	0.998	1	5.70451e-63	PP1	HLF	PP1_vs_all
ZIC2.2	1.09102e-64	0.570696	1	1	7.97534e-62	PP1	ZIC2	PP1_vs_all
RELA.3	2.6625e-64	0.555136	1	1	1.94629e-61	PP1	RELA	PP1_vs_all
TBR1.2	1.01465e-62	0.529158	1	1	7.41706e-60	PP1	TBR1	PP1_vs_all
HOXA13.3	2.68057e-62	0.458239	1	1	1.95949e-59	PP1	HOXA13	PP1_vs_all
E4F1.3	1.80859e-60	0.554892	1	1	1.32208e-57	PP1	E4F1	PP1_vs_all
NR3C1.3	4.83471e-60	0.625883	1	1	3.53417e-57	PP1	NR3C1	PP1_vs_all
PITX1.2	4.29983e-58	-0.683666	1	1	3.14318e-55	PP1	PITX1	PP1_vs_all
HOXA1.2	7.99028e-58	0.503505	1	1	5.84089e-55	PP1	HOXA1	PP1_vs_all
NCOA3.3	7.55663e-57	0.495952	1	1	5.5239e-54	PP1	NCOA3	PP1_vs_all
TCF21.1	8.94979e-57	0.499817	1	1	6.5423e-54	PP1	TCF21	PP1_vs_all
KDM5B.2	1.94732e-56	0.607066	1	1	1.42349e-53	PP1	KDM5B	PP1_vs_all
MBD1.2	7.75955e-56	0.442906	1	1	5.67223e-53	PP1	MBD1	PP1_vs_all
NEUROG3.3	1.4551e-53	-1.64868	0.998	1	1.06368e-50	PP1	NEUROG3	PP1_vs_all
SIN3A.3	2.17276e-53	0.444037	1	1	1.58829e-50	PP1	SIN3A	PP1_vs_all
GFI1.2	1.90613e-52	-0.640076	1	1	1.39338e-49	PP1	GFI1	PP1_vs_all
ATOH7.3	3.61633e-52	-1.65304	1	1	2.64353e-49	PP1	ATOH7	PP1_vs_all
IRF8.1	5.23212e-52	0.460016	1	1	3.82468e-49	PP1	IRF8	PP1_vs_all
NKX3-2	1.73241e-51	0.297285	1	1	1.26639e-48	PP1	NKX3-2	PP1_vs_all
NR2E3.2	9.17124e-51	0.556212	1	1	6.70417e-48	PP1	NR2E3	PP1_vs_all
WWTR1.3	1.49975e-50	0.784009	1	1	1.09632e-47	PP1	WWTR1	PP1_vs_all
BHLHA15.3	1.65808e-50	0.499376	1	1	1.21205e-47	PP1	BHLHA15	PP1_vs_all
KAT6A.1	7.50707e-50	0.509041	1	1	5.48767e-47	PP1	KAT6A	PP1_vs_all
HIPK2.1	1.55975e-49	-0.828568	1	1	1.14017e-46	PP1	HIPK2	PP1_vs_all
NEUROD1.3	1.99918e-49	-0.872814	1	1	1.4614e-46	PP1	NEUROD1	PP1_vs_all
YAP1.3	2.72088e-49	0.862936	1	1	1.98896e-46	PP1	YAP1	PP1_vs_all
RORA.2	1.61427e-48	-0.664141	1	1	1.18003e-45	PP1	RORA	PP1_vs_all
EPAS1.3	3.07415e-48	-0.630699	1	1	2.2472e-45	PP1	EPAS1	PP1_vs_all
SMARCA4.3	4.96173e-48	0.525363	1	1	3.62703e-45	PP1	SMARCA4	PP1_vs_all
YY1.3	5.80833e-48	-0.606668	1	1	4.24589e-45	PP1	YY1	PP1_vs_all
TAL1.3	1.24581e-47	0.526761	1	1	9.10688e-45	PP1	TAL1	PP1_vs_all
TP53.3	2.18903e-47	0.496235	1	1	1.60018e-44	PP1	TP53	PP1_vs_all
ZKSCAN7.3	2.2338e-47	-0.687138	1	1	1.63291e-44	PP1	ZKSCAN7	PP1_vs_all
STAT1.3	2.60127e-47	0.518949	1	1	1.90153e-44	PP1	STAT1	PP1_vs_all
ZBTB14.2	3.79546e-47	-0.473227	1	1	2.77448e-44	PP1	ZBTB14	PP1_vs_all
IKZF1.3	5.88632e-47	0.574186	1	1	4.3029e-44	PP1	IKZF1	PP1_vs_all
HNF1A.2	2.50337e-46	-0.614313	1	1	1.82997e-43	PP1	HNF1A	PP1_vs_all
NR1H4.3	4.19472e-46	-0.459693	1	1	3.06634e-43	PP1	NR1H4	PP1_vs_all
TBX2.1	6.61766e-46	0.596257	1	1	4.83751e-43	PP1	TBX2	PP1_vs_all
MAML1.1	9.16368e-46	-0.505433	1	1	6.69865e-43	PP1	MAML1	PP1_vs_all
FOSB.3	1.96442e-44	0.496267	1	1	1.43599e-41	PP1	FOSB	PP1_vs_all
SMAD4.3	4.95443e-44	0.479552	1	1	3.62169e-41	PP1	SMAD4	PP1_vs_all
ZNF354C.3	1.73695e-43	0.5227	1	1	1.26971e-40	PP1	ZNF354C	PP1_vs_all
MAZ.3	2.03451e-43	-0.547956	1	1	1.48722e-40	PP1	MAZ	PP1_vs_all
ONECUT1.2	4.0348e-43	-0.971646	1	1	2.94944e-40	PP1	ONECUT1	PP1_vs_all
EBF1.3	1.93044e-42	-0.958026	1	1	1.41115e-39	PP1	EBF1	PP1_vs_all
PHOX2A.3	5.07678e-42	-1.22649	1	1	3.71113e-39	PP1	PHOX2A	PP1_vs_all
ELK1.3	8.56607e-42	0.469702	1	1	6.26179e-39	PP1	ELK1	PP1_vs_all
ERG.3	1.21126e-41	0.383736	1	1	8.85434e-39	PP1	ERG	PP1_vs_all
HOXD3.3	2.49426e-41	0.545236	1	1	1.82331e-38	PP1	HOXD3	PP1_vs_all
HOXB5.3	3.88427e-40	0.716315	1	1	2.8394e-37	PP1	HOXB5	PP1_vs_all
SP3	4.66048e-40	0.379786	1	1	3.40681e-37	PP1	SP3	PP1_vs_all
E2F1.2	6.48136e-40	0.470542	1	1	4.73788e-37	PP1	E2F1	PP1_vs_all
KCNIP3.3	8.09044e-40	-0.763281	1	1	5.91411e-37	PP1	KCNIP3	PP1_vs_all
PREB.3	9.64244e-39	-0.635472	1	1	7.04863e-36	PP1	PREB	PP1_vs_all
SPIC.3	1.84691e-38	0.319686	1	1	1.35009e-35	PP1	SPIC	PP1_vs_all
SP1.3	6.24509e-38	0.335807	1	1	4.56516e-35	PP1	SP1	PP1_vs_all
TFAM.3	1.43946e-37	-0.845004	1	1	1.05225e-34	PP1	TFAM	PP1_vs_all
SMAD1.3	1.6872e-37	0.392391	1	1	1.23334e-34	PP1	SMAD1	PP1_vs_all
SMAD2.2	2.46441e-37	0.411035	1	1	1.80149e-34	PP1	SMAD2	PP1_vs_all
NSD2.2	8.23396e-37	-0.661561	1	1	6.01902e-34	PP1	NSD2	PP1_vs_all
SIX1.3	1.75552e-36	0.490955	1	1	1.28329e-33	PP1	SIX1	PP1_vs_all
ETV4	1.99717e-36	0.381414	1	1	1.45993e-33	PP1	ETV4	PP1_vs_all
SSRP1.1	1.31196e-35	0.34475	1	1	9.5904e-33	PP1	SSRP1	PP1_vs_all
FOXC1.2	5.05197e-35	0.485178	1	1	3.69299e-32	PP1	FOXC1	PP1_vs_all
NKRF.3	5.36635e-35	-1.01757	1	1	3.9228e-32	PP1	NKRF	PP1_vs_all
YBX3.2	5.45015e-35	0.396543	1	1	3.98406e-32	PP1	YBX3	PP1_vs_all
ZEB1.2	7.45332e-35	-0.558027	1	1	5.44838e-32	PP1	ZEB1	PP1_vs_all
TBX3.3	1.71254e-34	-0.477915	1	1	1.25187e-31	PP1	TBX3	PP1_vs_all
KLF17.2	2.27064e-34	-0.59259	1	1	1.65984e-31	PP1	KLF17	PP1_vs_all
SKIL.2	3.19679e-34	-0.547149	1	1	2.33686e-31	PP1	SKIL	PP1_vs_all
KAT6B.3	5.69287e-34	-0.956268	1	1	4.16149e-31	PP1	KAT6B	PP1_vs_all
PRRX1.1	7.83903e-34	0.601201	1	1	5.73033e-31	PP1	PRRX1	PP1_vs_all
SOX4.2	9.23272e-34	0.469041	1	1	6.74912e-31	PP1	SOX4	PP1_vs_all
ETS2.2	9.79151e-34	0.363887	1	1	7.15759e-31	PP1	ETS2	PP1_vs_all
LHX1	1.33655e-33	-0.463527	1	1	9.77017e-31	PP1	LHX1	PP1_vs_all
NKX6-1.3	1.64335e-33	-0.672603	1	1	1.20129e-30	PP1	NKX6-1	PP1_vs_all
HTATIP2.1	1.86788e-33	0.380912	1	1	1.36542e-30	PP1	HTATIP2	PP1_vs_all
MITF.3	3.6583e-33	-0.443267	1	1	2.67421e-30	PP1	MITF	PP1_vs_all
BTG2.1	4.38006e-33	-0.490064	1	1	3.20183e-30	PP1	BTG2	PP1_vs_all
MEF2C.1	2.08327e-32	0.313151	1	1	1.52287e-29	PP1	MEF2C	PP1_vs_all
TCF7L2.3	2.76976e-32	0.374469	1	1	2.0247e-29	PP1	TCF7L2	PP1_vs_all
PDX1.3	2.78198e-32	-1.17012	1	1	2.03363e-29	PP1	PDX1	PP1_vs_all
TWIST2.2	3.53603e-32	0.3982	1	1	2.58484e-29	PP1	TWIST2	PP1_vs_all
HDAC1.1	4.06234e-32	-0.615357	1	1	2.96957e-29	PP1	HDAC1	PP1_vs_all
MEF2D.2	4.93789e-32	0.385709	1	1	3.6096e-29	PP1	MEF2D	PP1_vs_all
ZFX.1	6.59873e-32	0.396338	1	1	4.82367e-29	PP1	ZFX	PP1_vs_all
TBX1.1	9.9343e-32	0.314671	1	1	7.26197e-29	PP1	TBX1	PP1_vs_all
INSM1.3	1.53055e-31	-1.89507	1	1	1.11883e-28	PP1	INSM1	PP1_vs_all
TBPL1.1	3.58054e-31	0.340079	1	1	2.61738e-28	PP1	TBPL1	PP1_vs_all
PAX1.2	4.86268e-31	-0.879185	1	1	3.55462e-28	PP1	PAX1	PP1_vs_all
TFE3.3	5.9201e-31	0.396625	1	1	4.32759e-28	PP1	TFE3	PP1_vs_all
REST.3	7.21058e-31	0.512049	1	1	5.27094e-28	PP1	REST	PP1_vs_all
MAFK.3	8.03388e-31	0.313756	1	1	5.87276e-28	PP1	MAFK	PP1_vs_all
MYOCD.3	2.33796e-30	0.744661	1	1	1.70905e-27	PP1	MYOCD	PP1_vs_all
DLX1.2	2.38516e-30	-0.800791	1	1	1.74355e-27	PP1	DLX1	PP1_vs_all
FOXO4.3	2.56417e-30	-0.480627	1	1	1.87441e-27	PP1	FOXO4	PP1_vs_all
NHLH2.3	5.01619e-30	-0.519612	1	1	3.66684e-27	PP1	NHLH2	PP1_vs_all
ERF.2	7.44027e-30	-0.582606	1	1	5.43884e-27	PP1	ERF	PP1_vs_all
TFEB.3	7.85011e-30	0.343096	1	1	5.73843e-27	PP1	TFEB	PP1_vs_all
ISL1.3	1.16455e-29	-0.778997	1	1	8.51286e-27	PP1	ISL1	PP1_vs_all
HEY2.3	1.17957e-29	-0.499577	1	1	8.62264e-27	PP1	HEY2	PP1_vs_all
NCOA1.2	1.43559e-29	0.363097	1	1	1.04941e-26	PP1	NCOA1	PP1_vs_all
UBTF.2	1.55962e-29	0.446809	1	1	1.14008e-26	PP1	UBTF	PP1_vs_all
NEUROG1.2	2.00966e-29	-0.537701	1	1	1.46906e-26	PP1	NEUROG1	PP1_vs_all
GLI1.3	4.17738e-29	0.322245	1	1	3.05367e-26	PP1	GLI1	PP1_vs_all
HMGA1.2	5.39908e-29	0.407457	1	1	3.94673e-26	PP1	HMGA1	PP1_vs_all
OTX2.2	5.8317e-29	-0.486688	1	1	4.26297e-26	PP1	OTX2	PP1_vs_all
POU2F1.1	6.07624e-29	0.363191	1	1	4.44173e-26	PP1	POU2F1	PP1_vs_all
RUNX3.2	1.00425e-28	-0.420017	0.998	1	7.34109e-26	PP1	RUNX3	PP1_vs_all
ZNF24.1	1.37605e-28	0.350408	1	1	1.0059e-25	PP1	ZNF24	PP1_vs_all
MAFA.3	1.88986e-28	-0.797699	1	1	1.38149e-25	PP1	MAFA	PP1_vs_all
HAND2.2	3.08271e-28	0.41252	1	1	2.25346e-25	PP1	HAND2	PP1_vs_all
EMX2.2	3.43425e-28	-0.445331	1	1	2.51044e-25	PP1	EMX2	PP1_vs_all
EP300.1	5.5608e-28	0.293413	1	1	4.06494e-25	PP1	EP300	PP1_vs_all
SOX2.3	6.90655e-28	0.342163	1	1	5.04869e-25	PP1	SOX2	PP1_vs_all
NRG1.3	1.15936e-27	0.321639	1	1	8.47491e-25	PP1	NRG1	PP1_vs_all
MLX.3	2.00809e-27	-0.527471	1	1	1.46792e-24	PP1	MLX	PP1_vs_all
BCL11B.3	4.67165e-27	-0.599238	1	1	3.41498e-24	PP1	BCL11B	PP1_vs_all
NKX2-2.3	6.25111e-27	-0.697155	1	1	4.56956e-24	PP1	NKX2-2	PP1_vs_all
STAT3.1	1.37234e-26	0.299618	1	1	1.00318e-23	PP1	STAT3	PP1_vs_all
TEAD1.3	1.49448e-26	0.40654	1	1	1.09247e-23	PP1	TEAD1	PP1_vs_all
JUND.2	2.5003e-26	0.300032	1	1	1.82772e-23	PP1	JUND	PP1_vs_all
DLX2.1	2.59503e-26	-0.388717	1	1	1.89696e-23	PP1	DLX2	PP1_vs_all
ZIC1.3	2.7573e-26	0.355527	1	1	2.01559e-23	PP1	ZIC1	PP1_vs_all
PROX1.2	4.07501e-26	0.304789	1	1	2.97883e-23	PP1	PROX1	PP1_vs_all
MED1.3	4.57307e-26	-0.419815	1	1	3.34291e-23	PP1	MED1	PP1_vs_all
GATA2.3	9.43191e-26	0.337918	1	1	6.89473e-23	PP1	GATA2	PP1_vs_all
ELF4.2	9.52073e-26	0.351242	1	1	6.95966e-23	PP1	ELF4	PP1_vs_all
HOXD1	1.68731e-25	0.401008	1	1	1.23342e-22	PP1	HOXD1	PP1_vs_all
PITX3.2	3.18857e-25	-0.708272	1	1	2.33084e-22	PP1	PITX3	PP1_vs_all
RCOR2.3	4.11924e-25	0.322332	1	1	3.01116e-22	PP1	RCOR2	PP1_vs_all
ESR2.2	4.86807e-25	0.330401	1	1	3.55856e-22	PP1	ESR2	PP1_vs_all
GTF3A.2	4.966e-25	0.304033	1	1	3.63014e-22	PP1	GTF3A	PP1_vs_all
NEUROD2.3	6.17298e-25	-1.27635	1	1	4.51245e-22	PP1	NEUROD2	PP1_vs_all
BCL11A.3	7.54827e-25	-0.670345	1	1	5.51778e-22	PP1	BCL11A	PP1_vs_all
FOXF1.2	8.24625e-25	0.289227	1	1	6.02801e-22	PP1	FOXF1	PP1_vs_all
TCF12.3	9.56404e-25	-0.425548	1	1	6.99131e-22	PP1	TCF12	PP1_vs_all
FOXN4.3	2.09364e-24	-0.581137	1	1	1.53045e-21	PP1	FOXN4	PP1_vs_all
NKX6-3.3	3.51794e-24	-0.761964	1	1	2.57161e-21	PP1	NKX6-3	PP1_vs_all
WT1.3	3.97786e-24	0.303104	1	1	2.90781e-21	PP1	WT1	PP1_vs_all
SOX17.3	4.12168e-24	-0.588462	0.998	1	3.01295e-21	PP1	SOX17	PP1_vs_all
MEIS2.2	1.34503e-23	0.316741	1	1	9.83219e-21	PP1	MEIS2	PP1_vs_all
TBX20	1.63564e-23	0.258567	1	1	1.19565e-20	PP1	TBX20	PP1_vs_all
ETV7.3	2.12341e-23	0.373105	1	1	1.55221e-20	PP1	ETV7	PP1_vs_all
BACH2.2	2.39392e-23	0.352436	1	1	1.74996e-20	PP1	BACH2	PP1_vs_all
MYT1.3	3.10553e-23	-0.902038	1	1	2.27014e-20	PP1	MYT1	PP1_vs_all
AHR.2	4.32616e-23	-0.341671	0.998	1	3.16243e-20	PP1	AHR	PP1_vs_all
RUNX1.2	4.57506e-23	0.271878	1	1	3.34437e-20	PP1	RUNX1	PP1_vs_all
ZFPM2.2	6.35498e-23	0.340358	1	1	4.64549e-20	PP1	ZFPM2	PP1_vs_all
SALL4.2	2.21237e-22	0.30811	1	1	1.61724e-19	PP1	SALL4	PP1_vs_all
PAX3.3	2.44902e-22	0.260656	1	1	1.79024e-19	PP1	PAX3	PP1_vs_all
MAFB.3	3.83776e-22	-0.47897	1	1	2.8054e-19	PP1	MAFB	PP1_vs_all
HHEX.2	4.49179e-22	-0.325024	1	1	3.2835e-19	PP1	HHEX	PP1_vs_all
NFIX.3	4.72797e-22	-0.354542	1	1	3.45615e-19	PP1	NFIX	PP1_vs_all
FOXC2.3	5.31781e-22	0.264371	1	1	3.88732e-19	PP1	FOXC2	PP1_vs_all
PPARGC1A.2	6.54819e-22	-0.367853	1	1	4.78673e-19	PP1	PPARGC1A	PP1_vs_all
KMT2A.3	1.08096e-21	-0.410084	0.998	1	7.90182e-19	PP1	KMT2A	PP1_vs_all
MKX.3	1.48528e-21	-0.442445	1	1	1.08574e-18	PP1	MKX	PP1_vs_all
RELB.2	1.96141e-21	0.27603	1	1	1.43379e-18	PP1	RELB	PP1_vs_all
HDAC9.3	2.12689e-21	-0.558285	1	1	1.55475e-18	PP1	HDAC9	PP1_vs_all
MLXIP.1	3.87019e-21	-0.606892	1	1	2.82911e-18	PP1	MLXIP	PP1_vs_all
EN1.2	4.22108e-21	0.481784	1	1	3.08561e-18	PP1	EN1	PP1_vs_all
GFI1B.3	5.82748e-21	-0.717442	1	1	4.25989e-18	PP1	GFI1B	PP1_vs_all
PGR.2	6.1299e-21	0.315891	1	1	4.48096e-18	PP1	PGR	PP1_vs_all
FOXL2.1	6.92818e-21	-0.32176	1	1	5.0645e-18	PP1	FOXL2	PP1_vs_all
GRHL2.3	8.59061e-21	0.332785	1	1	6.27974e-18	PP1	GRHL2	PP1_vs_all
OVOL1.2	1.04124e-20	-0.42512	1	1	7.61148e-18	PP1	OVOL1	PP1_vs_all
NFE2L2.3	1.11547e-20	0.242762	1	1	8.15407e-18	PP1	NFE2L2	PP1_vs_all
NR5A1.3	5.97233e-20	0.227177	1	1	4.36578e-17	PP1	NR5A1	PP1_vs_all
RUNX2.3	6.60961e-20	0.229079	1	1	4.83163e-17	PP1	RUNX2	PP1_vs_all
RORC.2	6.61244e-20	-0.351478	1	1	4.83369e-17	PP1	RORC	PP1_vs_all
DLX5.1	8.06273e-20	-0.412916	1	1	5.89386e-17	PP1	DLX5	PP1_vs_all
TBX10.3	9.58462e-20	0.263391	1	1	7.00636e-17	PP1	TBX10	PP1_vs_all
STAT5B.1	1.18833e-19	0.274029	1	1	8.68669e-17	PP1	STAT5B	PP1_vs_all
ZNF217	1.72768e-19	-0.457211	1	1	1.26294e-16	PP1	ZNF217	PP1_vs_all
TLX1.2	3.03298e-19	0.366083	1	1	2.21711e-16	PP1	TLX1	PP1_vs_all
STAT6.2	3.2945e-19	0.246833	1	1	2.40828e-16	PP1	STAT6	PP1_vs_all
SMARCA5.1	5.1113e-19	0.305091	1	1	3.73636e-16	PP1	SMARCA5	PP1_vs_all
MEF2A.1	5.25307e-19	0.251526	1	1	3.84e-16	PP1	MEF2A	PP1_vs_all
IRF3.1	5.9316e-19	0.288685	1	1	4.336e-16	PP1	IRF3	PP1_vs_all
USF1.2	6.17105e-19	0.228505	1	1	4.51104e-16	PP1	USF1	PP1_vs_all
SPIB.2	7.28635e-19	0.270368	1	1	5.32632e-16	PP1	SPIB	PP1_vs_all
HR.2	7.37506e-19	0.265584	1	1	5.39117e-16	PP1	HR	PP1_vs_all
SMAD6.2	9.53769e-19	-0.285952	0.998	1	6.97205e-16	PP1	SMAD6	PP1_vs_all
KLF6.2	9.80493e-19	0.27697	1	1	7.1674e-16	PP1	KLF6	PP1_vs_all
MAFG.1	1.7592e-18	0.325208	1	1	1.28598e-15	PP1	MAFG	PP1_vs_all
HMGA2.2	2.08079e-18	0.243983	1	1	1.52106e-15	PP1	HMGA2	PP1_vs_all
KLF12.2	2.15536e-18	0.217069	1	1	1.57557e-15	PP1	KLF12	PP1_vs_all
ZEB2.3	2.50441e-18	-0.380013	1	1	1.83073e-15	PP1	ZEB2	PP1_vs_all
LHX8.1	3.91364e-18	0.337906	1	1	2.86087e-15	PP1	LHX8	PP1_vs_all
MAF.3	4.16847e-18	-0.428642	1	1	3.04715e-15	PP1	MAF	PP1_vs_all
FHL2.2	4.17694e-18	-0.311413	0.998	1	3.05335e-15	PP1	FHL2	PP1_vs_all
ZNF263.2	5.30858e-18	0.337458	1	1	3.88058e-15	PP1	ZNF263	PP1_vs_all
DLX4.2	7.32331e-18	0.260066	1	1	5.35334e-15	PP1	DLX4	PP1_vs_all
TCF15.2	8.54257e-18	0.305353	1	1	6.24462e-15	PP1	TCF15	PP1_vs_all
ASCL1.3	9.73182e-18	-0.443007	1	1	7.11396e-15	PP1	ASCL1	PP1_vs_all
APEX1	1.10162e-17	0.225127	1	1	8.05288e-15	PP1	APEX1	PP1_vs_all
NR2E1.3	1.39301e-17	-0.390518	0.998	1	1.01829e-14	PP1	NR2E1	PP1_vs_all
HAND1.3	1.81635e-17	-0.431222	1	1	1.32775e-14	PP1	HAND1	PP1_vs_all
HNF1B.2	1.84148e-17	-0.457261	1	1	1.34612e-14	PP1	HNF1B	PP1_vs_all
NKX2-5.3	2.02587e-17	0.238147	1	1	1.48091e-14	PP1	NKX2-5	PP1_vs_all
ASCL2.2	2.23792e-17	-0.329238	1	1	1.63592e-14	PP1	ASCL2	PP1_vs_all
FGF2.3	3.02454e-17	-0.30522	1	1	2.21094e-14	PP1	FGF2	PP1_vs_all
NR2F1.3	3.19268e-17	0.200888	1	1	2.33385e-14	PP1	NR2F1	PP1_vs_all
PRDM4.3	3.2412e-17	0.289438	1	1	2.36932e-14	PP1	PRDM4	PP1_vs_all
FOSL2.2	4.97342e-17	0.303488	1	1	3.63557e-14	PP1	FOSL2	PP1_vs_all
E2F5.2	6.67017e-17	0.220557	1	1	4.8759e-14	PP1	E2F5	PP1_vs_all
HDAC5.1	6.81259e-17	-0.338355	1	1	4.98e-14	PP1	HDAC5	PP1_vs_all
TWIST1.2	8.44305e-17	-0.299901	1	1	6.17187e-14	PP1	TWIST1	PP1_vs_all
TEAD2.2	8.55574e-17	0.381601	1	1	6.25425e-14	PP1	TEAD2	PP1_vs_all
FOXN1.3	9.85921e-17	-0.362446	1	1	7.20708e-14	PP1	FOXN1	PP1_vs_all
TFAP2C.3	9.86177e-17	-0.315259	1	1	7.20895e-14	PP1	TFAP2C	PP1_vs_all
GATA1	1.61649e-16	0.229437	1	1	1.18165e-13	PP1	GATA1	PP1_vs_all
NFIL3.3	1.7524e-16	-0.243129	1	1	1.28101e-13	PP1	NFIL3	PP1_vs_all
NOTO.1	1.79358e-16	-0.406025	1	1	1.3111e-13	PP1	NOTO	PP1_vs_all
IRF9.3	2.36498e-16	-0.606254	1	1	1.7288e-13	PP1	IRF9	PP1_vs_all
JDP2.3	3.31916e-16	-0.33128	1	1	2.42631e-13	PP1	JDP2	PP1_vs_all
ZNF350.3	4.52863e-16	-0.360207	1	1	3.31043e-13	PP1	ZNF350	PP1_vs_all
NR2C2.3	5.92371e-16	0.220934	1	1	4.33023e-13	PP1	NR2C2	PP1_vs_all
PRDM1.2	6.46792e-16	-0.291299	1	1	4.72805e-13	PP1	PRDM1	PP1_vs_all
CEBPA.2	6.74905e-16	-0.394785	1	1	4.93356e-13	PP1	CEBPA	PP1_vs_all
TRIM28.1	7.62766e-16	-0.300723	1	1	5.57582e-13	PP1	TRIM28	PP1_vs_all
FOXE1.1	1.29307e-15	-0.21237	1	1	9.45236e-13	PP1	FOXE1	PP1_vs_all
HSF2.1	1.29793e-15	-0.361354	1	1	9.48787e-13	PP1	HSF2	PP1_vs_all
ATOH1.3	2.15598e-15	-0.491363	1	1	1.57602e-12	PP1	ATOH1	PP1_vs_all
ZNF219.3	3.09988e-15	-0.453699	1	1	2.26601e-12	PP1	ZNF219	PP1_vs_all
HOXA5.2	3.49159e-15	-0.25307	1	1	2.55235e-12	PP1	HOXA5	PP1_vs_all
ARID4B.1	4.15771e-15	-0.316396	1	1	3.03929e-12	PP1	ARID4B	PP1_vs_all
TP73.3	6.19198e-15	0.224386	1	1	4.52633e-12	PP1	TP73	PP1_vs_all
ABL1.2	7.56436e-15	0.239777	1	1	5.52955e-12	PP1	ABL1	PP1_vs_all
THAP11.1	7.7431e-15	-0.284086	1	1	5.6602e-12	PP1	THAP11	PP1_vs_all
KLF8.3	8.13632e-15	0.310002	1	1	5.94765e-12	PP1	KLF8	PP1_vs_all
NKX2-1.3	1.1162e-14	0.223373	1	1	8.15942e-12	PP1	NKX2-1	PP1_vs_all
ZBTB33.3	1.30325e-14	0.30258	1	1	9.52674e-12	PP1	ZBTB33	PP1_vs_all
SIRT1.2	1.63298e-14	-0.324741	1	1	1.19371e-11	PP1	SIRT1	PP1_vs_all
NFIC.2	2.39287e-14	-0.261243	1	1	1.74919e-11	PP1	NFIC	PP1_vs_all
NR1D2	2.54777e-14	0.190115	1	1	1.86242e-11	PP1	NR1D2	PP1_vs_all
PAX4.3	2.9319e-14	0.208435	1	1	2.14322e-11	PP1	PAX4	PP1_vs_all
EZH2.2	3.2767e-14	0.181373	1	1	2.39527e-11	PP1	EZH2	PP1_vs_all
NR2F2.1	4.92591e-14	0.217433	1	1	3.60084e-11	PP1	NR2F2	PP1_vs_all
IRF5.2	5.02897e-14	-0.269963	1	1	3.67618e-11	PP1	IRF5	PP1_vs_all
TGFB1I1.3	5.86301e-14	-0.455891	1	1	4.28586e-11	PP1	TGFB1I1	PP1_vs_all
ZGLP1.3	6.85717e-14	-0.560464	1	1	5.01259e-11	PP1	ZGLP1	PP1_vs_all
SMAD3.1	9.69229e-14	0.256142	1	1	7.08506e-11	PP1	SMAD3	PP1_vs_all
GATA4.2	1.18425e-13	-0.24229	1	1	8.65687e-11	PP1	GATA4	PP1_vs_all
CLOCK.3	1.36321e-13	-0.403267	1	1	9.96506e-11	PP1	CLOCK	PP1_vs_all
AR.3	1.44824e-13	0.242276	1	1	1.05866e-10	PP1	AR	PP1_vs_all
TLX3.1	1.85152e-13	0.328049	1	1	1.35346e-10	PP1	TLX3	PP1_vs_all
SMARCA1.2	2.41635e-13	-0.261544	1	1	1.76635e-10	PP1	SMARCA1	PP1_vs_all
NANOG.3	2.46864e-13	0.248173	1	1	1.80458e-10	PP1	NANOG	PP1_vs_all
IRF6.3	2.63454e-13	0.355218	1	1	1.92585e-10	PP1	IRF6	PP1_vs_all
SNAI1.1	3.06433e-13	0.259025	1	1	2.24003e-10	PP1	SNAI1	PP1_vs_all
SOX3.2	3.10329e-13	0.215915	1	1	2.2685e-10	PP1	SOX3	PP1_vs_all
SPI1.2	3.30888e-13	0.169431	1	1	2.41879e-10	PP1	SPI1	PP1_vs_all
ZNF236.3	3.62136e-13	-0.616222	1	1	2.64722e-10	PP1	ZNF236	PP1_vs_all
EGR1.2	4.02481e-13	0.204263	1	1	2.94214e-10	PP1	EGR1	PP1_vs_all
E2F2	4.30213e-13	0.243947	1	1	3.14486e-10	PP1	E2F2	PP1_vs_all
ID3.1	4.47536e-13	0.200715	1	1	3.27149e-10	PP1	ID3	PP1_vs_all
ATF3	4.93014e-13	0.236397	1	1	3.60393e-10	PP1	ATF3	PP1_vs_all
MSX1.2	8.81661e-13	-0.295771	1	1	6.44495e-10	PP1	MSX1	PP1_vs_all
TBX18.2	1.07164e-12	0.173167	1	1	7.83369e-10	PP1	TBX18	PP1_vs_all
FOSL1.1	1.31145e-12	-0.247941	1	1	9.58672e-10	PP1	FOSL1	PP1_vs_all
SCX.1	2.31323e-12	-0.504882	1	1	1.69097e-09	PP1	SCX	PP1_vs_all
SPDEF.2	2.65184e-12	0.125779	1	1	1.9385e-09	PP1	SPDEF	PP1_vs_all
SOX11.2	3.39708e-12	0.228253	1	1	2.48326e-09	PP1	SOX11	PP1_vs_all
PAX5.3	4.39005e-12	0.21055	1	1	3.20913e-09	PP1	PAX5	PP1_vs_all
CEBPZ.2	4.49977e-12	0.234967	1	1	3.28933e-09	PP1	CEBPZ	PP1_vs_all
IRF7.2	6.3057e-12	0.238962	1	1	4.60947e-09	PP1	IRF7	PP1_vs_all
EGR4.3	6.46705e-12	-0.433907	1	1	4.72741e-09	PP1	EGR4	PP1_vs_all
NCOR1.2	6.58111e-12	-0.277776	1	1	4.81079e-09	PP1	NCOR1	PP1_vs_all
NR2F6.3	7.37127e-12	0.133015	1	1	5.38839e-09	PP1	NR2F6	PP1_vs_all
ID4.1	7.48843e-12	0.15931	1	1	5.47404e-09	PP1	ID4	PP1_vs_all
YBX1.2	8.49608e-12	0.202386	1	1	6.21063e-09	PP1	YBX1	PP1_vs_all
DOT1L.3	9.316e-12	0.23407	1	1	6.81e-09	PP1	DOT1L	PP1_vs_all
BCL3.2	1.20207e-11	0.24214	1	1	8.78713e-09	PP1	BCL3	PP1_vs_all
ATF5.2	1.30522e-11	0.175735	1	1	9.54119e-09	PP1	ATF5	PP1_vs_all
NFATC2.3	1.53275e-11	0.2204	1	1	1.12044e-08	PP1	NFATC2	PP1_vs_all
RXRB.3	1.76302e-11	-0.352103	1	1	1.28877e-08	PP1	RXRB	PP1_vs_all
ELF3.3	1.88033e-11	0.182779	1	1	1.37452e-08	PP1	ELF3	PP1_vs_all
NFATC1.2	1.9033e-11	0.183827	1	1	1.39131e-08	PP1	NFATC1	PP1_vs_all
E2F7.3	1.9838e-11	0.325275	0.998	1	1.45016e-08	PP1	E2F7	PP1_vs_all
SIM2.1	2.11993e-11	-0.302231	1	1	1.54967e-08	PP1	SIM2	PP1_vs_all
CTNNB1.3	2.30921e-11	0.123385	1	1	1.68803e-08	PP1	CTNNB1	PP1_vs_all
SP6.3	3.86682e-11	-0.265449	1	1	2.82664e-08	PP1	SP6	PP1_vs_all
ZNF335.3	5.19948e-11	0.249691	1	1	3.80082e-08	PP1	ZNF335	PP1_vs_all
CREB3L3.1	5.27253e-11	0.260145	1	1	3.85422e-08	PP1	CREB3L3	PP1_vs_all
TBX21.1	6.20923e-11	-0.362881	1	1	4.53894e-08	PP1	TBX21	PP1_vs_all
CREBZF.3	8.28437e-11	-0.364984	1	1	6.05588e-08	PP1	CREBZF	PP1_vs_all
HIF1A.3	9.42045e-11	0.169503	0.998	1	6.88635e-08	PP1	HIF1A	PP1_vs_all
GATA5.1	1.13069e-10	0.14912	1	1	8.26535e-08	PP1	GATA5	PP1_vs_all
SP4.2	1.15442e-10	0.18126	1	1	8.43883e-08	PP1	SP4	PP1_vs_all
LHX2.2	1.20031e-10	-0.219353	1	1	8.77424e-08	PP1	LHX2	PP1_vs_all
BHLHE40.1	1.30824e-10	-0.231234	1	1	9.56321e-08	PP1	BHLHE40	PP1_vs_all
CEBPE.2	1.47188e-10	0.19113	1	1	1.07595e-07	PP1	CEBPE	PP1_vs_all
KLF1.1	1.5625e-10	-0.273349	1	1	1.14219e-07	PP1	KLF1	PP1_vs_all
SMAD5.1	1.57428e-10	-0.310438	1	1	1.1508e-07	PP1	SMAD5	PP1_vs_all
SRSF2.1	1.94789e-10	0.248168	1	1	1.42391e-07	PP1	SRSF2	PP1_vs_all
POU5F1.2	2.26302e-10	0.138203	1	1	1.65427e-07	PP1	POU5F1	PP1_vs_all
MYRF.2	2.84165e-10	0.168004	1	1	2.07725e-07	PP1	MYRF	PP1_vs_all
LMX1A	2.90018e-10	0.260131	1	1	2.12003e-07	PP1	LMX1A	PP1_vs_all
RB1.2	3.7272e-10	0.205313	1	1	2.72459e-07	PP1	RB1	PP1_vs_all
MSX2.2	4.55669e-10	-0.235148	1	1	3.33094e-07	PP1	MSX2	PP1_vs_all
KLF7.3	6.6391e-10	0.111879	1	1	4.85318e-07	PP1	KLF7	PP1_vs_all
BMAL1.2	6.75296e-10	0.16717	1	1	4.93641e-07	PP1	BMAL1	PP1_vs_all
ING4.3	6.76185e-10	-0.178724	1	1	4.94291e-07	PP1	ING4	PP1_vs_all
GRHL3.3	7.77535e-10	-0.299051	1	1	5.68378e-07	PP1	GRHL3	PP1_vs_all
FOXP3.1	7.94587e-10	0.192239	0.998	1	5.80843e-07	PP1	FOXP3	PP1_vs_all
GLI3.1	8.25141e-10	0.180393	1	1	6.03178e-07	PP1	GLI3	PP1_vs_all
HOXA10.1	1.20403e-09	0.160285	1	1	8.80149e-07	PP1	HOXA10	PP1_vs_all
HOXD8.1	1.24679e-09	0.246251	1	1	9.11405e-07	PP1	HOXD8	PP1_vs_all
ZNF436.1	1.89338e-09	0.24894	1	1	1.38406e-06	PP1	ZNF436	PP1_vs_all
EBF3.2	2.03917e-09	-0.273453	1	1	1.49063e-06	PP1	EBF3	PP1_vs_all
NR2C1.2	2.08685e-09	0.160791	1	1	1.52549e-06	PP1	NR2C1	PP1_vs_all
HOPX.2	2.41501e-09	0.137454	1	1	1.76537e-06	PP1	HOPX	PP1_vs_all
DBP.1	3.33705e-09	-0.182987	1	1	2.43938e-06	PP1	DBP	PP1_vs_all
KLF15.2	3.82967e-09	0.1513	1	1	2.79949e-06	PP1	KLF15	PP1_vs_all
HOXC8.3	3.9836e-09	-0.199999	1	1	2.91201e-06	PP1	HOXC8	PP1_vs_all
HES6.3	4.14066e-09	-0.592596	1	1	3.02683e-06	PP1	HES6	PP1_vs_all
PLAGL1.3	6.92319e-09	-0.301178	1	1	5.06085e-06	PP1	PLAGL1	PP1_vs_all
FOXQ1.3	7.37482e-09	-0.271822	0.998	1	5.39099e-06	PP1	FOXQ1	PP1_vs_all
KLF4.3	7.92173e-09	0.170445	1	1	5.79079e-06	PP1	KLF4	PP1_vs_all
ZNF423.2	8.21991e-09	0.29629	1	1	6.00875e-06	PP1	ZNF423	PP1_vs_all
FOXD1.3	9.90694e-09	-0.272438	1	1	7.24197e-06	PP1	FOXD1	PP1_vs_all
E2F3.1	1.02467e-08	0.148503	1	1	7.49037e-06	PP1	E2F3	PP1_vs_all
PLAGL2.3	1.11337e-08	-0.335687	1	1	8.13877e-06	PP1	PLAGL2	PP1_vs_all
FOXJ1.3	1.33476e-08	0.124043	1	1	9.75711e-06	PP1	FOXJ1	PP1_vs_all
PAX6.2	1.64163e-08	-0.302577	1	1	1.20003e-05	PP1	PAX6	PP1_vs_all
HIVEP2.3	1.68631e-08	0.148309	1	1	1.23269e-05	PP1	HIVEP2	PP1_vs_all
PRDM2.1	1.72767e-08	0.148533	1	1	1.26293e-05	PP1	PRDM2	PP1_vs_all
ENO1.2	1.81679e-08	0.162581	1	1	1.32807e-05	PP1	ENO1	PP1_vs_all
MNT.2	1.85174e-08	0.156694	1	1	1.35362e-05	PP1	MNT	PP1_vs_all
NKX3-1.2	1.93676e-08	0.181622	1	1	1.41577e-05	PP1	NKX3-1	PP1_vs_all
DDIT3.1	2.28517e-08	0.151536	1	1	1.67046e-05	PP1	DDIT3	PP1_vs_all
PTF1A.1	2.41593e-08	-0.261807	1	1	1.76604e-05	PP1	PTF1A	PP1_vs_all
NCOA2.3	2.42514e-08	-0.264605	1	1	1.77278e-05	PP1	NCOA2	PP1_vs_all
HOXB7	2.51361e-08	0.18753	1	1	1.83745e-05	PP1	HOXB7	PP1_vs_all
NFYC.2	2.81952e-08	0.184244	1	1	2.06107e-05	PP1	NFYC	PP1_vs_all
HSF1.2	3.15214e-08	-0.329598	1	1	2.30422e-05	PP1	HSF1	PP1_vs_all
ZNF91.3	3.19829e-08	0.119716	1	1	2.33795e-05	PP1	ZNF91	PP1_vs_all
NFAT5.2	3.36804e-08	0.137351	1	1	2.46204e-05	PP1	NFAT5	PP1_vs_all
NCOR2.3	3.41067e-08	0.125972	1	1	2.4932e-05	PP1	NCOR2	PP1_vs_all
TEAD4.3	3.62447e-08	-0.281679	1	1	2.64949e-05	PP1	TEAD4	PP1_vs_all
KMT2B.3	5.03353e-08	0.201285	1	1	3.67951e-05	PP1	KMT2B	PP1_vs_all
HIC1.1	5.61402e-08	0.12428	1	1	4.10385e-05	PP1	HIC1	PP1_vs_all
ZNF382.1	5.87431e-08	-0.286649	1	1	4.29412e-05	PP1	ZNF382	PP1_vs_all
ZFPM1.1	6.99201e-08	-0.198694	1	1	5.11116e-05	PP1	ZFPM1	PP1_vs_all
TBX5.3	1.17784e-07	0.174825	1	1	8.61003e-05	PP1	TBX5	PP1_vs_all
KLF9.2	1.29065e-07	0.124052	1	1	9.43466e-05	PP1	KLF9	PP1_vs_all
KLF13.2	1.6175e-07	-0.133038	1	1	0.000118239	PP1	KLF13	PP1_vs_all
VSX2.1	1.69438e-07	0.175143	1	1	0.000123859	PP1	VSX2	PP1_vs_all
MYF5.1	1.87284e-07	0.1445	1	1	0.000136904	PP1	MYF5	PP1_vs_all
DEAF1.2	1.88994e-07	-0.285422	1	1	0.000138154	PP1	DEAF1	PP1_vs_all
OLIG2.2	2.0302e-07	-0.173831	1	1	0.000148407	PP1	OLIG2	PP1_vs_all
NOTCH1.2	2.09888e-07	0.119848	1	1	0.000153428	PP1	NOTCH1	PP1_vs_all
NR3C2.2	2.35108e-07	0.183881	1	1	0.000171864	PP1	NR3C2	PP1_vs_all
NFKBIB	2.3569e-07	0.159737	1	1	0.000172289	PP1	NFKBIB	PP1_vs_all
FOXO6.1	2.47349e-07	0.115432	1	1	0.000180812	PP1	FOXO6	PP1_vs_all
TRPS1.3	2.59011e-07	-0.189088	0.998	1	0.000189337	PP1	TRPS1	PP1_vs_all
ZFP42.2	2.60953e-07	0.150691	1	1	0.000190757	PP1	ZFP42	PP1_vs_all
ID1.1	2.63851e-07	-0.223984	1	1	0.000192875	PP1	ID1	PP1_vs_all
CREB3L1.2	2.83355e-07	0.149128	1	1	0.000207133	PP1	CREB3L1	PP1_vs_all
STOX1.2	3.73569e-07	0.206244	1	1	0.000273079	PP1	STOX1	PP1_vs_all
HSF4.2	3.8616e-07	0.117777	1	1	0.000282283	PP1	HSF4	PP1_vs_all
OLIG1.3	4.06721e-07	0.153777	1	1	0.000297313	PP1	OLIG1	PP1_vs_all
VDR.3	4.30207e-07	0.168086	1	1	0.000314482	PP1	VDR	PP1_vs_all
ZBED1.2	5.47128e-07	-0.255937	1	1	0.00039995	PP1	ZBED1	PP1_vs_all
ZNF362.2	5.56952e-07	0.130981	1	1	0.000407132	PP1	ZNF362	PP1_vs_all
HNF4G.1	5.82227e-07	-0.376292	1	1	0.000425608	PP1	HNF4G	PP1_vs_all
BCLAF1.2	6.18851e-07	0.19765	1	1	0.00045238	PP1	BCLAF1	PP1_vs_all
POU2F3.1	9.04526e-07	-0.189474	1	1	0.000661208	PP1	POU2F3	PP1_vs_all
PML.2	1.00076e-06	-0.145647	1	1	0.000731557	PP1	PML	PP1_vs_all
ELF1.3	1.022e-06	0.14046	1	1	0.000747086	PP1	ELF1	PP1_vs_all
NUPR1.1	1.09762e-06	0.234256	1	1	0.00080236	PP1	NUPR1	PP1_vs_all
FOXF2	1.12548e-06	0.187457	1	1	0.000822722	PP1	FOXF2	PP1_vs_all
TBXT.2	1.13671e-06	-0.144203	1	1	0.000830934	PP1	TBXT	PP1_vs_all
PAX8.1	1.22945e-06	-0.236752	1	1	0.00089873	PP1	PAX8	PP1_vs_all
MXD1.3	1.40569e-06	-0.279677	1	1	0.00102756	PP1	MXD1	PP1_vs_all
MTF1.3	1.49049e-06	-0.234466	1	1	0.00108955	PP1	MTF1	PP1_vs_all
NHLH1.3	1.50921e-06	-0.412523	1	1	0.00110324	PP1	NHLH1	PP1_vs_all
SOX10	1.69628e-06	0.132522	1	1	0.00123998	PP1	SOX10	PP1_vs_all
ZGPAT.2	2.11922e-06	-0.167113	1	1	0.00154915	PP1	ZGPAT	PP1_vs_all
SOX18.3	2.1991e-06	-0.556695	1	1	0.00160754	PP1	SOX18	PP1_vs_all
ZXDC.2	2.20411e-06	-0.234931	1	1	0.00161121	PP1	ZXDC	PP1_vs_all
NR1H2.3	2.30796e-06	-0.184043	1	1	0.00168712	PP1	NR1H2	PP1_vs_all
NFE2L3.3	2.38471e-06	0.335938	1	1	0.00174322	PP1	NFE2L3	PP1_vs_all
HOXB4.2	2.48804e-06	0.205861	1	1	0.00181876	PP1	HOXB4	PP1_vs_all
VEZF1.3	2.63302e-06	-0.494044	1	1	0.00192474	PP1	VEZF1	PP1_vs_all
IRF1.3	3.17521e-06	0.121474	1	1	0.00232108	PP1	IRF1	PP1_vs_all
ARID3A.1	3.32432e-06	0.196253	1	1	0.00243008	PP1	ARID3A	PP1_vs_all
IRX1.2	3.6112e-06	-0.172942	1	1	0.00263979	PP1	IRX1	PP1_vs_all
HDAC7.3	3.7352e-06	-0.211756	0.998	1	0.00273043	PP1	HDAC7	PP1_vs_all
ZNF804A.2	4.20664e-06	-0.120531	1	1	0.00307505	PP1	ZNF804A	PP1_vs_all
NCOA6.2	4.34053e-06	0.122829	1	1	0.00317293	PP1	NCOA6	PP1_vs_all
HOXB3.3	4.88385e-06	0.131523	1	1	0.00357009	PP1	HOXB3	PP1_vs_all
ETV3.1	5.83383e-06	-0.12199	1	1	0.00426453	PP1	ETV3	PP1_vs_all
ESRRB.1	5.98087e-06	0.156788	1	1	0.00437202	PP1	ESRRB	PP1_vs_all
PBX1.2	6.4724e-06	-0.216962	1	1	0.00473132	PP1	PBX1	PP1_vs_all
IRX4.3	6.79049e-06	0.131571	1	1	0.00496385	PP1	IRX4	PP1_vs_all
HDGF.2	7.5349e-06	-0.257376	1	1	0.00550801	PP1	HDGF	PP1_vs_all
THRA.2	7.55694e-06	-0.181655	1	1	0.00552412	PP1	THRA	PP1_vs_all
BACH1.1	8.34617e-06	0.149809	1	1	0.00610105	PP1	BACH1	PP1_vs_all
SF1.1	8.36897e-06	0.175115	1	1	0.00611772	PP1	SF1	PP1_vs_all
POU4F3.1	8.9344e-06	0.163483	1	1	0.00653105	PP1	POU4F3	PP1_vs_all
KDM5C.1	8.97735e-06	-0.18563	1	1	0.00656244	PP1	KDM5C	PP1_vs_all
TBX15.3	9.57647e-06	0.135089	1	1	0.0070004	PP1	TBX15	PP1_vs_all
PKNOX1.2	1.08581e-05	0.104198	1	1	0.00793725	PP1	PKNOX1	PP1_vs_all
SMARCC1.3	1.16932e-05	0.206327	1	1	0.00854774	PP1	SMARCC1	PP1_vs_all
TFAP2D.3	1.20294e-05	-0.3985	1	1	0.00879346	PP1	TFAP2D	PP1_vs_all
IRF4	1.25112e-05	0.124245	0.998	1	0.00914566	PP1	IRF4	PP1_vs_all
NEUROG2.2	1.53482e-05	-0.209912	1	1	0.0112196	PP1	NEUROG2	PP1_vs_all
MEF2B.2	1.88223e-05	0.220783	1	1	0.0137591	PP1	MEF2B	PP1_vs_all
BCOR	2.01382e-05	-0.139951	1	1	0.0147211	PP1	BCOR	PP1_vs_all
FOXA1.2	2.30755e-05	-0.276924	1	1	0.0168682	PP1	FOXA1	PP1_vs_all
HOXB1.2	2.49001e-05	-0.388743	1	1	0.018202	PP1	HOXB1	PP1_vs_all
SP7.2	2.88283e-05	0.125247	1	1	0.0210735	PP1	SP7	PP1_vs_all
FOXP1.3	4.25943e-05	-0.142623	1	1	0.0311364	PP1	FOXP1	PP1_vs_all
BHLHE41.1	4.35597e-05	-0.132316	1	1	0.0318421	PP1	BHLHE41	PP1_vs_all
PROP1.2	4.36595e-05	0.178834	1	1	0.0319151	PP1	PROP1	PP1_vs_all
DLX3.2	4.70322e-05	0.127581	1	1	0.0343805	PP1	DLX3	PP1_vs_all
HDAC3.2	4.85984e-05	-0.176485	1	1	0.0355255	PP1	HDAC3	PP1_vs_all
NR1D1.3	6.24187e-05	0.112614	1	1	0.0456281	PP1	NR1D1	PP1_vs_all
HCFC1.2	6.29555e-05	-0.122264	1	1	0.0460205	PP1	HCFC1	PP1_vs_all
CTCFL.2	6.41964e-05	0.18715	1	1	0.0469276	PP1	CTCFL	PP1_vs_all
[truncated: 3,347 more rows]
