# Supplementary material for: Oxidative stress and GPX2 control pancreatic vs. non-pancreatic cell fate in human endoderm
Source: Nat Commun. 2026 Jan 3;17:1407. doi: 10.1038/s41467-025-68145-x (PMC12881361; doi:10.1038/s41467-025-68145-x)
Supplement: Supplementary file 6 — Supplementary Data 4 [file 41467_2025_68145_MOESM6_ESM.xlsx]

## Sheet: Fig. 5I, 6F, 7D_KOvsWT
Supplementary Data 4: d8 spontaneous DE diff bulk RNA-seq DEGs: KO vs WT, limma
Gene	logFC	AveExpr	P.Value	name
ENSG00000160932	-7.33053	2.22673485685662	0.000212017969800222	LY6E
ENSG00000234616	-5.30477	-0.0116508125484351	0.000128739434054997	JRK
ENSG00000181638	-4.41859	-0.443131053381362	0.00107846900013499	ZFP41
ENSG00000289378	-3.49277	-1.3774799299522	0.0238297938879358
ENSG00000263004	-3.47268	-1.43673830057792	0.00924791333781964	AKAP1-DT
ENSG00000236526	-3.29664	-1.27032245146671	0.0211296374912051	BTBD3-AS1
ENSG00000137767	-3.2164	-1.3171218908144	0.0118669162829137	SQOR
ENSG00000258752	-3.19685	-1.64355122982469	0.0188538131660668
ENSG00000241769	-3.13355	-1.36244315073749	0.0322973972753047	EOLA1-DT
ENSG00000236383	-2.9824	-0.934498062078258	0.0250015779487188	CCDC200
ENSG00000105967	-2.97791	-0.291813326733343	0.0104736088213523	TFEC
ENSG00000102760	-2.9661	-1.54860304482072	0.0434927840917277	RGCC
ENSG00000167634	-2.94134	1.91266440631392	8.49386307713758e-05	NLRP7
ENSG00000268964	-2.92092	-1.40529595470342	0.020479638273062	ERVV-2
ENSG00000125355	-2.88624	0.2313468483819	0.0189774850304791	TMEM255A
ENSG00000288007	-2.70931	-2.39071122026218	0.0436510910555485
ENSG00000227456	-2.65929	-1.24583242521981	0.0407024540303041	LINC00310
ENSG00000224557	-2.62154	-1.15518990537363	0.0351163199679129	HLA-DPB2
ENSG00000225259	-2.61485	-1.48037020969169	0.0482659581166061	ST13P6
ENSG00000275793	-2.61236	-1.20320281049042	0.0172121597944812	RIMBP3
ENSG00000152785	-2.61035	-1.1539408706814	0.0398298259951324	BMP3
ENSG00000212607	-2.60107	-1.3171218908144	0.0371228177331952	SNORA3B
ENSG00000210195	-2.59368	-1.06630403508105	0.0415654816304683	MT-TT
ENSG00000258057	-2.58233	-1.20320281049042	0.0485975158541257	BCDIN3D-AS1
ENSG00000111331	-2.52729	-0.874081826286425	0.0403049907520057	OAS3
ENSG00000189430	-2.51887	0.115639154089019	0.0103466160547667	NCR1
ENSG00000198673	-2.4608	-0.504485431407737	0.030518010453601	TAFA2
ENSG00000179397	-2.41652	-0.387489169240798	0.0431381462467694	CATSPERE
ENSG00000286909	-2.35051	-1.02688087895348	0.0488624531352801
ENSG00000273891	-2.22186	-0.711062652141502	0.0407456443029792
ENSG00000183837	-2.16739	0.867015147947008	0.0287315494072782	PNMA3
ENSG00000147059	-2.15938	-1.16906881942222	0.0405616106208948	SPIN2A
ENSG00000108439	-2.10882	1.92638163216345	0.000771028999453059	PNPO
ENSG00000176153	-2.08498	5.92370554104028	1.6155795262897e-07	GPX2
ENSG00000127364	-2.07939	0.399093977324266	0.021978853337914	TAS2R4
ENSG00000184611	-2.06616	0.0649070172974409	0.0334365280195901	KCNH7
ENSG00000119938	-2.01753	-0.161644001425545	0.0401518594455132	PPP1R3C
ENSG00000249626	-2.0032	-0.122399043810605	0.0274608038311675	PPP4R2P4
ENSG00000169908	-2.00204	1.36428142558302	0.00448578198950273	TM4SF1
ENSG00000260367	-1.94642	-0.533773573227539	0.0493906345732882
ENSG00000171291	-1.93923	0.458038308897851	0.0124801463303151	ZNF439
ENSG00000070831	-1.90566	0.317742858522204	0.0280668224244195	CDC42
ENSG00000263089	-1.86246	0.542595886301722	0.0270973060785166
ENSG00000180815	-1.83986	1.59703350973816	0.0308180039068874	MAP3K15
ENSG00000080007	-1.81431	-0.329102437328491	0.0493315674712919	DDX43
ENSG00000290758	-1.79094	0.502897319247239	0.0156446672938843	POLR2J4
ENSG00000198814	-1.75694	0.73407270570181	0.0448673903220316	GK
ENSG00000259768	-1.7359	0.983831842233255	0.0297970510439809	ZFHX3-AS1
ENSG00000290823	-1.70932	1.02738459363218	0.0127013287834873
ENSG00000204267	-1.66259	1.11729209569625	0.0120367592816185	TAP2
ENSG00000268573	-1.58784	0.938437380091132	0.0096646886415657
ENSG00000007968	-1.58541	2.04309873553462	0.0027739070150221	E2F2
ENSG00000229124	-1.552	1.20036113489578	0.0214165459763503	VIM-AS1
ENSG00000279425	-1.52387	0.739598388673119	0.0337584543120506
ENSG00000189229	-1.50094	2.21730473123722	0.00544531537146901
ENSG00000289810	-1.48949	0.793486371127624	0.0314042043342303
ENSG00000131037	-1.48231	2.8363090775429	0.00263518741723029	EPS8L1
ENSG00000287608	-1.45502	0.620700657737473	0.0282080360309944
ENSG00000116711	-1.44772	0.974182504304506	0.0363783027214862	PLA2G4A
ENSG00000151881	-1.44387	1.51570339809788	0.0234397828257436	TMEM267
ENSG00000132470	-1.41891	1.17413707397501	0.0150849697432133	ITGB4
ENSG00000205041	-1.40974	0.309374435266357	0.038568254835621
ENSG00000209082	-1.40388	1.69932402382299	0.0105488069422981	MT-TL1
ENSG00000180287	-1.28884	2.37241367672943	0.0103127511318962	PLD5
ENSG00000245149	-1.28819	0.510425795531401	0.0443722718597085	RNF139-DT
ENSG00000154240	-1.27936	1.64557712463702	0.0164136321633668	CEP112
ENSG00000160439	-1.25189	2.57867069105677	0.00692000772923327	RDH13
ENSG00000197943	-1.23898	1.97917560503928	0.0186440370557975	PLCG2
ENSG00000147231	-1.23074	1.58290007210279	0.0387853536172334	RADX
ENSG00000086717	-1.22732	2.34998690092916	0.0109973315003616	PPEF1
ENSG00000221994	-1.21729	2.73836666004362	0.00755910624010263	ZNF630
ENSG00000291019	-1.21357	2.6215534112935	0.00636218169288036	AACSP1
ENSG00000128203	-1.2036	1.33784553550533	0.0444741572390498	ASPHD2
ENSG00000196172	-1.20175	3.48598635564353	0.00146544792441126	ZNF681
ENSG00000131730	-1.19358	1.88986519143773	0.0131886415105315	CKMT2
ENSG00000184226	-1.19158	2.14344291199174	0.0191784746178121	PCDH9
ENSG00000290588	-1.19148	2.71913263118451	0.00498419958666382
ENSG00000115896	-1.18945	2.00908268744771	0.0220375001206381	PLCL1
ENSG00000291228	-1.17431	0.784662147057771	0.0343594578839639
ENSG00000104983	-1.16391	2.23043356368493	0.0170227252453029	CCDC61
ENSG00000233006	-1.15787	1.16995832005554	0.048034329551582	MIR3936HG
ENSG00000164161	-1.14869	1.77996709900783	0.032105525215216	HHIP
ENSG00000198774	-1.14858	1.52776184860585	0.0315136362153301	RASSF9
ENSG00000167912	-1.1268	1.03183974152674	0.0455598943053671	TOX-DT
ENSG00000110675	-1.10804	1.69305946691089	0.0463364969003522	ELMOD1
ENSG00000251247	-1.1057	1.97159729322577	0.0296709852421843	ZNF345
ENSG00000159307	-1.10267	3.30661420203487	0.0439668388388043	SCUBE1
ENSG00000267886	-1.09837	2.17725132577494	0.0198471565189823
ENSG00000223813	-1.06604	2.03342695515838	0.0273570525431884	PRR15-DT
ENSG00000147862	-1.05897	1.93659695267867	0.0189576746498303	NFIB
ENSG00000291089	-1.05112	1.67070380008438	0.0380163152512099
ENSG00000178502	-1.01076	2.31655537879381	0.0261120943490113	KLHL11
ENSG00000164309	-1.005	1.77837178526992	0.040470329024215	CMYA5
ENSG00000104154	-0.978971	1.94153068409708	0.0390047727122684	SLC30A4
ENSG00000150275	-0.966686	3.93715600576143	0.00705343624700841	PCDH15
ENSG00000261326	-0.964782	2.26369966735266	0.0285810563500692	LINC01355
ENSG00000175329	-0.959073	2.329776480622	0.0207119947459212	ISX
ENSG00000125503	-0.953162	2.5269810566059	0.0203382059974512	PPP1R12C
ENSG00000122483	-0.951275	2.79827196969958	0.0283581593758521	CCDC18
ENSG00000125266	-0.946778	6.38468118637844	0.00109943204455614	EFNB2
ENSG00000141431	-0.945741	2.48366188964723	0.024719096577741	ASXL3
ENSG00000163898	-0.940859	2.77649278141764	0.0310597732328776	LIPH
ENSG00000231389	-0.939129	2.79797180983842	0.0264610565572645	HLA-DPA1
ENSG00000204186	-0.930503	3.6651348224656	0.00756898726521392	ZDBF2
ENSG00000172197	-0.917393	2.95717467630888	0.0114317146142615	MBOAT1
ENSG00000133710	-0.914872	2.59202959805395	0.0271730270351318	SPINK5
ENSG00000147251	-0.908738	3.15267364607917	0.0219066225107187	DOCK11
ENSG00000178150	-0.904208	4.16501598794841	0.00715656143904674	ZNF114
ENSG00000178814	-0.903739	4.17304942466601	0.00190523514684028	OPLAH
ENSG00000253846	-0.898608	2.63080348180013	0.0285161586319996	PCDHGA10
ENSG00000135457	-0.886662	5.726036494559	0.000191368940398362	TFCP2
ENSG00000060718	-0.877789	3.83125014358828	0.00614981636625386	COL11A1
ENSG00000198015	-0.86092	5.36439668557653	0.000465503373936768	MRPL42
ENSG00000196369	-0.860438	2.572011093983	0.0267860249108321	SRGAP2B
ENSG00000153012	-0.855557	3.95209839177595	0.0101010934441067	LGI2
ENSG00000100578	-0.854733	3.95061531678173	0.0289412039419482	KIAA0586
ENSG00000165511	-0.852994	2.46087110572856	0.0244759972485907	ZNF22-AS1
ENSG00000273311	-0.848766	2.17655739638295	0.0396766738854909	DGCR11
ENSG00000198336	-0.844175	5.22269350747487	0.00619817733904431	MYL4
ENSG00000210135	-0.841166	4.58698880086884	0.00178533747192178	MT-TN
ENSG00000135324	-0.824296	3.07359014674768	0.0286862734037568	MRAP2
ENSG00000185002	-0.820525	6.03685907072498	0.0249851125770781	RFX6
ENSG00000265763	-0.816468	3.19543807751393	0.0413770461685791	ZNF488
ENSG00000079102	-0.809278	4.0251906848346	0.0431503668983396	RUNX1T1
ENSG00000210140	-0.793099	4.76502145874407	0.00733752327592873	MT-TC
ENSG00000049192	-0.792541	2.61818327298267	0.0309920797499697	ADAMTS6
ENSG00000186665	-0.790662	2.57221710780903	0.0435151661911058	C17orf58
ENSG00000110723	-0.787471	5.53080690940667	0.00234524898105224	EXPH5
ENSG00000108465	-0.785469	3.63663428967503	0.0087130332933024	CDK5RAP3
ENSG00000152749	-0.784999	3.19382261950189	0.0358631863125522	GPR180
ENSG00000085276	-0.782402	5.7061561462499	0.00177237160012219	MECOM
ENSG00000143674	-0.779488	4.38730876865344	0.00888797786347902	MAP3K21
ENSG00000231925	-0.773343	4.47553559812607	0.0136367175573985	TAPBP
ENSG00000179348	-0.768411	3.63162666380755	0.0472811317465502	GATA2
ENSG00000144677	-0.767389	5.39670706644259	0.00661390260428178	CTDSPL
ENSG00000084453	-0.766541	3.01515115937417	0.0334971143380202	SLCO1A2
ENSG00000138376	-0.762304	3.62586542717277	0.0111722916124794	BARD1
ENSG00000136379	-0.759675	3.82261059124269	0.0204152193681648	ABHD17C
ENSG00000124613	-0.757874	2.65688602752861	0.0401694054554179	ZNF391
ENSG00000159921	-0.756955	4.06484516870878	0.0263461710125251	GNE
ENSG00000140848	-0.753416	3.5194594582299	0.0272215773068052	CPNE2
ENSG00000166073	-0.751657	4.70665677665019	0.0190648318722818	GPR176
ENSG00000111850	-0.749889	2.44055964488444	0.0481819008712633	SMIM8
ENSG00000086848	-0.745333	2.71652550736183	0.0461034374587544	ALG9
ENSG00000150471	-0.742075	4.45913478973137	0.00666572457368561	ADGRL3
ENSG00000111203	-0.739023	4.36278221845396	0.00440819630272242	ITFG2
ENSG00000163412	-0.732109	2.94985290065671	0.0390559460189781	EIF4E3
ENSG00000101194	-0.731201	4.75731855068695	0.0133236550542913	SLC17A9
ENSG00000105855	-0.73096	3.62313746001599	0.0473945255446981	ITGB8
ENSG00000168672	-0.719971	6.56193876520994	0.0367657026722762	LRATD2
ENSG00000143341	-0.718146	4.11618547705492	0.0217368271165589	HMCN1
ENSG00000291079	-0.708139	3.14471361995727	0.0282581013031119
ENSG00000269825	-0.697225	3.74174406882788	0.0407829584436458
ENSG00000048740	-0.695406	3.98980427015339	0.0322249254323318	CELF2
ENSG00000116117	-0.690151	3.92427124565637	0.0163458429689009	PARD3B
ENSG00000178467	-0.689359	3.04086826881198	0.0439231588112079	P4HTM
ENSG00000198838	-0.688695	3.81683931239578	0.0149896418332516	RYR3
ENSG00000070526	-0.68756	4.36193216396813	0.0412522946558239	ST6GALNAC1
ENSG00000198482	-0.681121	4.20541112699863	0.0175542998750331	ZNF808
ENSG00000141428	-0.679333	3.55040391403755	0.0432548343840361	C18orf21
ENSG00000184939	-0.678301	4.58387281780901	0.0110886488938737	ZFP90
ENSG00000067177	-0.676757	5.06949441275546	0.00403151459304454	PHKA1
ENSG00000085274	-0.666305	3.83678649741626	0.024423290279433	MYNN
ENSG00000165626	-0.665339	3.78906246278093	0.0165348663484914	BEND7
ENSG00000167637	-0.663805	3.17995869589398	0.0361094759371321	ZNF283
ENSG00000173209	-0.662349	5.07931323916363	0.00381223670207193	AHSA2P
ENSG00000076555	-0.661882	3.88795674077743	0.0458942130023584	ACACB
ENSG00000124641	-0.65973	4.98269165654126	0.00869701279919045	MED20
ENSG00000246859	-0.651626	3.88960671926696	0.0461750046487042	STARD4-AS1
ENSG00000156232	-0.648904	3.44519588397196	0.0302707881163753	WHAMM
ENSG00000145358	-0.648593	4.83095691829321	0.0289837859120551	DDIT4L
ENSG00000181315	-0.638991	3.81910579718996	0.0314067204134245	ZNF322
ENSG00000130529	-0.638479	3.60292480092928	0.0200727527897784	TRPM4
ENSG00000118276	-0.636689	5.47096246122336	0.00429472288092505	B4GALT6
ENSG00000198707	-0.635968	4.2017588852236	0.015498495702312	CEP290
ENSG00000168944	-0.635078	3.83057003787103	0.0178279950342015	CEP120
ENSG00000171766	-0.63346	5.37076099072999	0.046893052949586	GATM
ENSG00000121207	-0.630428	4.90846984228393	0.0116886090700673	LRAT
ENSG00000198538	-0.627924	5.91649317014952	0.00960588891075557	ZNF28
ENSG00000235162	-0.626954	5.77503495689285	0.00241721889469756	C12orf75
ENSG00000164236	-0.625277	5.67056733842	0.0394225806408188	ANKRD33B
ENSG00000184949	-0.621687	3.56537495599421	0.0350393908406703	FAM227A
ENSG00000155657	-0.620665	6.48605171666138	0.00204616895056798	TTN
ENSG00000132321	-0.610769	3.5710376234982	0.0400272003962932	IQCA1
ENSG00000102034	-0.609093	4.68283665124287	0.0182982971997364	ELF4
ENSG00000112029	-0.602186	3.84679663948557	0.0240173560524968	FBXO5
ENSG00000116127	-0.59876	5.49234294490076	0.0063905309503167	ALMS1
ENSG00000137801	-0.594171	4.32153407296705	0.0201561126627076	THBS1
ENSG00000120756	-0.592512	3.95908192903625	0.0301791896676211	PLS1
ENSG00000099250	-0.592136	5.74513116102505	0.00350668818309304	NRP1
ENSG00000146250	-0.590639	4.3672489781891	0.0205664770924038	PRSS35
ENSG00000291201	-0.590473	4.37376264351086	0.012469093664648
ENSG00000164066	-0.588959	3.95499989928464	0.0213862067724657	INTU
ENSG00000164292	-0.587282	7.07042447462519	0.00220498618431704	RHOBTB3
ENSG00000083097	-0.582656	4.83018546282834	0.0263113482517598	DOP1A
ENSG00000136874	-0.581755	5.39968285930348	0.00850942161277245	STX17
ENSG00000223865	-0.58014	6.83252421790321	0.0307302091884837	HLA-DPB1
ENSG00000145781	-0.579527	3.49027207642967	0.0390881239511748	COMMD10
ENSG00000149231	-0.578757	3.70146848278026	0.0475245604004563	CCDC82
ENSG00000165156	-0.576941	5.93554253144888	0.00333072129258507	ZHX1
ENSG00000178695	-0.576512	6.76331405005531	0.0290015141967892	KCTD12
ENSG00000096093	-0.57629	3.50399753907437	0.0473778592461757	EFHC1
ENSG00000182511	-0.575055	4.00926823828933	0.0218397305883772	FES
ENSG00000169967	-0.574313	4.71948527720482	0.0371106794154104	MAP3K2
ENSG00000178385	-0.573905	3.95877462662131	0.0300051384613638	PLEKHM3
ENSG00000137766	-0.573841	4.66464679080396	0.0234723438629359	UNC13C
ENSG00000158710	-0.568416	7.5923128531027	0.00144433386806324	TAGLN2
ENSG00000013441	-0.567119	5.42165724561914	0.0335234270970112	CLK1
ENSG00000213020	-0.56006	5.72073541690378	0.0206973799592271	ZNF611
ENSG00000204604	-0.556191	6.36625788137601	0.00684807482937347	ZNF468
ENSG00000087903	-0.554053	4.02806429125459	0.0464457299504898	RFX2
ENSG00000137145	-0.552279	6.03680373623056	0.0141666844202849	DENND4C
ENSG00000196482	-0.548815	6.19662490784362	0.0315592894262384	ESRRG
ENSG00000142149	-0.548729	5.96636498172688	0.00497414806414923	HUNK
ENSG00000144824	-0.547191	6.82965442238814	0.0129967999617473	PHLDB2
ENSG00000233369	-0.545479	6.12777789586669	0.00465916983008764	GTF2IP4
ENSG00000101639	-0.543067	5.82804580182455	0.0337928628437923	CEP192
ENSG00000137812	-0.542248	4.00746642806248	0.0436846539904455	KNL1
ENSG00000111845	-0.540055	4.79731324900876	0.0202652871073365	PAK1IP1
ENSG00000179909	-0.539759	4.88720078475296	0.0147914505508105	ZNF154
ENSG00000001461	-0.538153	4.08783011951496	0.0453544670120333	NIPAL3
ENSG00000123607	-0.536003	4.13608972771174	0.0393044927402825	TTC21B
ENSG00000089682	-0.533149	4.38847437138096	0.0240483508935887	RBM41
ENSG00000150054	-0.532172	4.91858831448606	0.0409228235535758	MPP7
ENSG00000081791	-0.529914	6.21753502910136	0.00386677365307514	DELE1
ENSG00000184110	-0.529906	5.28373817153494	0.0307890438745516	EIF3C
ENSG00000100503	-0.524338	4.30613570450873	0.0400636797360973	NIN
ENSG00000187097	-0.524309	4.06615559667791	0.0384716948951886	ENTPD5
ENSG00000158528	-0.522893	4.27023885541819	0.0480883851397195	PPP1R9A
ENSG00000180611	-0.52102	4.7669142485788	0.0343447322304756	MB21D2
ENSG00000090861	-0.519265	7.64773820684557	0.00149177259778762	AARS1
ENSG00000062725	-0.518985	4.74765348078323	0.0417563240653155	APPBP2
ENSG00000052795	-0.518549	4.74757345939756	0.0191564128372325	FNIP2
ENSG00000151276	-0.517855	6.65080825331161	0.00766025501345156	MAGI1
ENSG00000213079	-0.517456	6.1595676152144	0.0114684792006938	SCAF8
ENSG00000008086	-0.517085	6.21669172550807	0.00681357062373831	CDKL5
ENSG00000137185	-0.517073	4.39173080498994	0.031558192102173	ZSCAN9
ENSG00000160111	-0.51383	4.35443178295193	0.03322769987753	CPAMD8
ENSG00000131016	-0.509174	8.02907253772472	0.00473440675839032	AKAP12
ENSG00000127914	-0.509108	5.94925279811423	0.0285251765485854	AKAP9
ENSG00000198198	-0.506955	5.65519759022247	0.0144432961455279	SZT2
ENSG00000258441	-0.506377	4.66169226752482	0.0253511851247942	LINC00641
ENSG00000138688	-0.503265	6.34505566378249	0.0344004427881659	BLTP1
ENSG00000148429	-0.503154	4.54459220939606	0.0263076805953634	USP6NL
ENSG00000109323	-0.499566	6.19570232393579	0.0383656269373383	MANBA
ENSG00000163629	-0.4972	8.36633062041415	0.0103581438160511	PTPN13
ENSG00000114790	-0.496119	4.13143874865139	0.0498708105274373	ARHGEF26
ENSG00000172915	-0.495501	4.70989049917297	0.0473483980214052	NBEA
ENSG00000124920	-0.495214	6.27658024751333	0.00637632555990879	MYRF
ENSG00000174718	-0.493839	7.48880564163042	0.029460856123249	RESF1
ENSG00000114316	-0.492457	6.25074138683369	0.0111572398576616	USP4
ENSG00000115966	-0.49183	4.87099501668569	0.0296857577674969	ATF2
ENSG00000101680	-0.490191	10.8158318437821	0.0016935665614501	LAMA1
ENSG00000104643	-0.489716	4.54916227361504	0.0268437520733129	MTMR9
ENSG00000122417	-0.489598	4.60366506027547	0.0402039508284899	ODF2L
ENSG00000166689	-0.487954	5.57231769363142	0.0114075591346693	PLEKHA7
ENSG00000126016	-0.487307	9.31664767097247	0.00379163078879763	AMOT
ENSG00000101265	-0.484384	4.54302426444415	0.0385144825721284	RASSF2
ENSG00000096433	-0.484262	5.62695264102559	0.0181806784655769	ITPR3
ENSG00000151458	-0.483214	5.79932234889878	0.014237761873406	ANKRD50
ENSG00000172869	-0.482088	5.82406064017458	0.0421016435130646	DMXL1
ENSG00000163635	-0.481669	4.97217714723084	0.0318315664121	ATXN7
ENSG00000092140	-0.480523	4.48823725116738	0.0311314134941966	G2E3
ENSG00000112419	-0.478674	6.10319472935674	0.0141064941260342	PHACTR2
ENSG00000185008	-0.47721	6.11124359542064	0.0109908816802668	ROBO2
ENSG00000170775	-0.47505	4.9698715783243	0.021290996048464	GPR37
ENSG00000115159	-0.472099	5.94803602213143	0.0201463921900663	GPD2
ENSG00000088854	-0.471795	5.86912378696737	0.0154128508389528	DNAAF9
ENSG00000166971	-0.469882	4.47054733369886	0.0399832348226898	AKTIP
ENSG00000189190	-0.466749	6.90579337210105	0.0285526886567797	ZNF600
ENSG00000117758	-0.465675	5.42230212967725	0.022359949505846	STX12
ENSG00000243978	-0.465659	6.41016464114441	0.00572656697266506	RTL9
ENSG00000148154	-0.465208	6.34520920298355	0.0123508505513507	UGCG
ENSG00000162437	-0.460739	4.92859331732354	0.0374376609044316	RAVER2
ENSG00000167555	-0.460302	5.96483693204035	0.01588596595985	ZNF528
ENSG00000198563	-0.460144	6.65281355146641	0.0161444310379325	DDX39B
ENSG00000118200	-0.459437	5.48172427673159	0.0246655816387001	CAMSAP2
ENSG00000187607	-0.45901	4.77618460474855	0.0361525294561319	ZNF286A
ENSG00000168818	-0.458293	5.54757144916057	0.0202170106927474	STX18
ENSG00000102908	-0.457637	5.70312477225478	0.0471563903163297	NFAT5
ENSG00000122482	-0.456543	5.13662410207639	0.0450553351670161	ZNF644
ENSG00000164347	-0.454617	6.50318387919749	0.00912560149378432	GFM2
ENSG00000077157	-0.454321	5.97139250718552	0.0246040678575933	PPP1R12B
ENSG00000197879	-0.453954	7.14310118698773	0.00861874533692775	MYO1C
ENSG00000187079	-0.453867	6.93729478824849	0.028097130018561	TEAD1
ENSG00000102531	-0.453692	5.97231668880015	0.0135471886899075	FNDC3A
ENSG00000175455	-0.453608	6.06008703681481	0.0170658875937725	CCDC14
ENSG00000107077	-0.452114	6.70318909094676	0.00939361013831649	KDM4C
ENSG00000171109	-0.451406	5.34300042136738	0.0235875004265892	MFN1
ENSG00000166963	-0.450751	5.9336616831785	0.0377724516177818	MAP1A
ENSG00000108433	-0.449378	5.76005313890971	0.0148089377152634	GOSR2
ENSG00000118515	-0.448433	6.99922148073373	0.0476474368121858	SGK1
ENSG00000118898	-0.448159	6.76503754195434	0.0372183663958283	PPL
ENSG00000113249	-0.447967	6.55149554522341	0.00834578310687236	HAVCR1
ENSG00000123374	-0.447781	6.95860231334977	0.00940573216052135	CDK2
ENSG00000198677	-0.445874	6.60805246716656	0.0318255420079984	SKIC3
ENSG00000127952	-0.44515	5.44895389165817	0.0195082089606947	STYXL1
ENSG00000054523	-0.44507	6.96498513854621	0.00601578171288367	KIF1B
ENSG00000186260	-0.444906	5.52545877951416	0.033520922710917	MRTFB
ENSG00000122863	-0.444769	6.12450618380739	0.0232296320634155	CHST3
ENSG00000008869	-0.443683	5.61524414333837	0.0226323320124099	HEATR5B
ENSG00000151914	-0.439895	8.87691042208066	0.00229841542771551	DST
ENSG00000130818	-0.439799	4.75746885693555	0.0402939246482699	ZNF426
ENSG00000256229	-0.438465	5.32515687974673	0.0403970681299582	ZNF486
ENSG00000168807	-0.437265	6.4844630247409	0.00857183403993067	SNTB2
ENSG00000198740	-0.437109	4.80417427792633	0.0431984872998725	ZNF652
ENSG00000069702	-0.436703	5.12086633712382	0.0388774797408579	TGFBR3
ENSG00000196712	-0.434663	6.45874798719575	0.0149866776657325	NF1
ENSG00000121671	-0.43456	6.42451325379722	0.0119014867075499	CRY2
ENSG00000117305	-0.43354	5.09800208484604	0.0451032896011647	HMGCL
ENSG00000138303	-0.43353	5.13927368825089	0.0300115618284657	ASCC1
ENSG00000091136	-0.431956	11.3169983229647	0.000221188296286014	LAMB1
ENSG00000128607	-0.431262	5.15824611757961	0.0333624714324255	KLHDC10
ENSG00000069020	-0.430538	5.55921362483474	0.0269874162566808	MAST4
ENSG00000119685	-0.428933	4.66721942351876	0.0447779461824946	TTLL5
ENSG00000054654	-0.426921	7.4175763322613	0.00885748988983399	SYNE2
ENSG00000143324	-0.425724	6.40185288386406	0.0256238658229859	XPR1
ENSG00000198920	-0.425405	5.12016162112356	0.0337804059137241	KIAA0753
ENSG00000136153	-0.423939	5.15490697128253	0.033999446001374	LMO7
ENSG00000067057	-0.423937	6.32872329280012	0.0102240831504396	PFKP
ENSG00000136451	-0.423812	5.92156910430358	0.019078469329435	VEZF1
ENSG00000159267	-0.423531	5.29975540698622	0.0343844998336792	HLCS
ENSG00000107863	-0.422605	7.19626762240476	0.0393277609173411	ARHGAP21
ENSG00000197217	-0.422527	6.78499829496984	0.0419849543790257	ENTPD4
ENSG00000198825	-0.420861	8.06282550435708	0.00543216976761608	INPP5F
ENSG00000108055	-0.420325	7.29575190328587	0.0141620659677879	SMC3
ENSG00000153922	-0.419658	6.05940502867648	0.0242818860354644	CHD1
ENSG00000089876	-0.418695	5.58981372749455	0.0364544226607853	DHX32
ENSG00000135862	-0.418103	10.323269050266	0.00596165122689927	LAMC1
ENSG00000143190	-0.416	5.30814200388906	0.0268832186654861	POU2F1
ENSG00000085788	-0.415955	5.17466569811503	0.0358767596890387	DDHD2
ENSG00000050405	-0.414543	6.05234506894785	0.0174049435548507	LIMA1
ENSG00000112893	-0.414395	6.77202482708423	0.0158324158635013	MAN2A1
ENSG00000090612	-0.413263	5.20743261959913	0.0434474895192425	ZNF268
ENSG00000163913	-0.41163	4.74745196813792	0.0375997612865753	IFT122
ENSG00000005483	-0.408793	5.756219007337	0.0401135318455414	KMT2E
ENSG00000128708	-0.408365	5.53246051770469	0.0455233035670818	HAT1
ENSG00000147548	-0.407492	6.08841035667908	0.0178236022438299	NSD3
ENSG00000153822	-0.406802	6.59404452228761	0.0361900140735466	KCNJ16
ENSG00000139496	-0.404099	5.63646987739937	0.0340396459640373	NUP58
ENSG00000183309	-0.402799	5.28187018975654	0.0330449763183072	ZNF623
ENSG00000136383	-0.401663	8.5941024103739	0.00631410158275358	ALPK3
ENSG00000120054	-0.400924	5.84237029769084	0.0332059438701269	CPN1
ENSG00000007062	-0.399794	8.56838751198192	0.00311719915172969	PROM1
ENSG00000170545	-0.398166	7.34889462903032	0.0170230965381894	SMAGP
ENSG00000166747	-0.39734	7.03039537487428	0.0249624675221388	AP1G1
ENSG00000165868	-0.397016	7.09999713798776	0.011126916450852	HSPA12A
ENSG00000101868	-0.394818	5.19603634986891	0.0378205090332767	POLA1
ENSG00000167766	-0.392478	5.6309143242794	0.0338630072738818	ZNF83
ENSG00000100580	-0.392234	5.78371801783065	0.0367630546524316	TMED8
ENSG00000128829	-0.39188	6.3453720042673	0.0189901909711696	EIF2AK4
ENSG00000014824	-0.391167	6.21308668848381	0.0398991226482135	SLC30A9
ENSG00000066933	-0.391086	7.80703131765623	0.0365021090741177	MYO9A
ENSG00000138246	-0.390686	6.80611934244678	0.0326186787315753	DNAJC13
ENSG00000136044	-0.389637	6.00456043935838	0.0241724174538534	APPL2
ENSG00000152137	-0.387708	5.50441719215013	0.0381446349805121	HSPB8
ENSG00000114857	-0.387367	7.11886393043153	0.0265550086897472	NKTR
ENSG00000116001	-0.386832	6.83771700647216	0.0308889957964098	TIA1
ENSG00000181523	-0.386212	5.16976953551265	0.0491709385410495	SGSH
ENSG00000170471	-0.38587	6.93932373578471	0.0133073110246529	RALGAPB
ENSG00000119977	-0.385163	6.15347185371583	0.0307800652345812	TCTN3
ENSG00000197535	-0.385084	5.58202843192352	0.0382096742008967	MYO5A
ENSG00000163872	-0.383972	6.87031566996642	0.0278996081604608	YEATS2
ENSG00000147854	-0.383684	6.08608751781033	0.0321237572202466	UHRF2
ENSG00000163558	-0.380989	6.48244320276802	0.0467720318496543	PRKCI
ENSG00000242588	-0.380542	6.17734395657792	0.0367909175312374
ENSG00000111846	-0.376267	6.77592176016754	0.041678891814515	GCNT2
ENSG00000160746	-0.375761	7.1092054022476	0.0196973475013682	ANO10
ENSG00000172775	-0.375613	6.31304387179075	0.0219628764636857	PSME3IP1
ENSG00000135164	-0.373962	6.73772620946061	0.0168127234207871	DMTF1
ENSG00000089057	-0.36973	6.47873215872841	0.0409047265139549	SLC23A2
ENSG00000142449	-0.369342	7.34588884578881	0.018675718026057	FBN3
ENSG00000054793	-0.369201	6.85002113740994	0.0328216225819555	ATP9A
ENSG00000130779	-0.368867	6.96297276693417	0.0189066509657493	CLIP1
ENSG00000254004	-0.36814	5.91941002280564	0.0365490786648162	ZNF260
ENSG00000174227	-0.367491	5.73600607537754	0.0361706828626976	PIGG
ENSG00000145703	-0.36748	6.70178820482901	0.0414677933293386	IQGAP2
ENSG00000134313	-0.366151	6.91409852685909	0.0396452228261279	KIDINS220
ENSG00000145808	-0.363472	6.91308595144555	0.022082785695404	ADAMTS19
ENSG00000080345	-0.363051	5.84820890446603	0.0450824524873288	RIF1
ENSG00000122642	-0.362008	6.05820645027285	0.0399465628465456	FKBP9
ENSG00000155966	-0.36164	5.51550831214498	0.0473755241107456	AFF2
ENSG00000168386	-0.361302	7.08589602527203	0.0362424609377155	FILIP1L
ENSG00000113615	-0.358109	6.95467082977993	0.0207005582385238	SEC24A
ENSG00000160352	-0.356988	5.88213033286696	0.0315204450606322	ZNF714
ENSG00000138119	-0.356679	9.49597229853075	0.0143033638592617	MYOF
ENSG00000138735	-0.353508	7.02589168561954	0.0472259996543301	PDE5A
ENSG00000114770	-0.353167	6.90337932912993	0.0282423976953173	ABCC5
ENSG00000145868	-0.34904	6.2391963962049	0.0484891707918449	FBXO38
ENSG00000115415	-0.346974	6.44331683450847	0.0397534473352053	STAT1
ENSG00000117616	-0.346716	6.18037277833789	0.0388276069142005	RSRP1
ENSG00000143771	-0.344944	5.78676523233372	0.0468976347737139	CNIH4
ENSG00000058091	-0.344771	6.13090611067529	0.0491244163132643	CDK14
ENSG00000054965	-0.343883	5.91272378493451	0.0380757808380062	FAM168A
ENSG00000151474	-0.343335	6.44366451674261	0.042993521680036	FRMD4A
ENSG00000169213	-0.342277	7.45116020259094	0.0355739120528561	RAB3B
ENSG00000104067	-0.334698	7.47601066496853	0.048805156485264	TJP1
ENSG00000165895	-0.334149	6.39464570516018	0.0450699484581234	ARHGAP42
ENSG00000100320	-0.329657	7.72480673872944	0.0394885577262028	RBFOX2
ENSG00000039560	-0.32868	6.44861771039459	0.0366561586128648	RAI14
ENSG00000140575	-0.324775	8.14443120060862	0.0394184692024897	IQGAP1
ENSG00000160712	-0.318253	6.95222342802201	0.049863083615646	IL6R
ENSG00000102038	-0.318045	6.82498412775983	0.0474654794236746	SMARCA1
ENSG00000026652	-0.317521	6.55855875567989	0.0405051342353996	AGPAT4
ENSG00000130338	-0.316145	6.09141121944545	0.0498531290783231	TULP4
ENSG00000120675	-0.315518	8.29167587476781	0.0430141197829676	DNAJC15
ENSG00000168615	-0.312226	7.68991728900721	0.0363475151910646	ADAM9
ENSG00000212907	-0.311343	8.85812748594109	0.0109461398686605	MT-ND4L
ENSG00000116580	-0.3083	6.45360262624956	0.0476833157439952	GON4L
ENSG00000119402	-0.308037	6.53904965052129	0.0484818801578421	FBXW2
ENSG00000133104	-0.305585	7.59416556099018	0.0292439124434994	SPART
ENSG00000132424	-0.301903	7.14770645465403	0.0275434512946738	PNISR
ENSG00000065308	-0.301164	6.74073776294341	0.0452862864790457	TRAM2
ENSG00000148730	-0.296598	9.44485709294464	0.0408686156079169	EIF4EBP2
ENSG00000066468	-0.294409	8.57762502140013	0.0399262303817078	FGFR2
ENSG00000169641	-0.29434	6.92702018160159	0.0479140862739419	LUZP1
ENSG00000198363	-0.293993	8.04053878023	0.0405839276379219	ASPH
ENSG00000003756	-0.293322	7.14179760024535	0.0467771986837414	RBM5
ENSG00000104081	-0.291074	7.51647069887513	0.0451067264731693	BMF
ENSG00000198786	-0.289579	11.1484815584822	0.0149517693804048	MT-ND5
ENSG00000136960	-0.283333	7.6504071833624	0.0484228378989105	ENPP2
ENSG00000035403	-0.275064	8.16945506888905	0.0289375158093783	VCL
ENSG00000102024	-0.262828	8.39386155390136	0.0328409101501413	PLS3
ENSG00000137831	-0.255133	8.11972328453835	0.0453007881540625	UACA
ENSG00000198727	-0.231922	11.0646221919403	0.0305927922111818	MT-CYB
ENSG00000167460	-0.22382	9.80253876328854	0.0319892927144121	TPM4
ENSG00000198804	-0.216525	12.7782937099137	0.00420457742450118	MT-CO1
ENSG00000198712	-0.210007	11.9767657411919	0.0274461107043975	MT-CO2
ENSG00000140988	0.184207	10.9637529176634	0.0367135400551837	RPS2
ENSG00000149273	0.184315	10.9273639900807	0.0418480467756266	RPS3
ENSG00000179222	0.208883	9.26301237828103	0.04650494682852	MAGED1
ENSG00000103485	0.219896	8.8369120368126	0.0429230992947412	QPRT
ENSG00000105640	0.220235	9.5069286412864	0.047580656998023	RPL18A
ENSG00000111669	0.22324	9.71362250661408	0.0348018682765961	TPI1
ENSG00000063177	0.225953	9.47354900797066	0.0346945004515683	RPL18
ENSG00000142541	0.228631	11.0068871595333	0.0206952023731176	RPL13A
ENSG00000123384	0.229567	9.0527759656439	0.0325497106800243	LRP1
ENSG00000137818	0.229867	9.56915454737705	0.0423352123938935	RPLP1
ENSG00000167658	0.248431	11.5394894918561	0.00680245172753334	EEF2
ENSG00000110492	0.255972	10.3121283808255	0.011229762970403	MDK
ENSG00000134824	0.256795	9.40166217515144	0.0374828502829769	FADS2
ENSG00000180921	0.26171	7.08282419875222	0.0491773437709147	FAM83H
ENSG00000169710	0.263285	10.0572115042966	0.0353287364104029	FASN
ENSG00000233927	0.264314	8.62445644975544	0.0319231609727129	RPS28
ENSG00000105438	0.2658	8.43541739984606	0.0275510323735186	KDELR1
ENSG00000172809	0.266057	8.49637333044877	0.0267219152954558	RPL38
ENSG00000213741	0.268941	8.14458642850309	0.0364983456870133	RPS29
ENSG00000105193	0.275431	9.20817255938825	0.0167526251453038	RPS16
ENSG00000132507	0.277978	8.40710590689565	0.0280553287890561	EIF5A
ENSG00000084207	0.278417	9.76834832961823	0.039577101202394	GSTP1
ENSG00000078808	0.283144	7.30261082370116	0.0431987323421439	SDF4
ENSG00000100075	0.286361	7.88758077071071	0.0373353258835551	SLC25A1
ENSG00000105372	0.287726	9.94598283971633	0.0131441456597715	RPS19
ENSG00000172270	0.289933	9.47667390358958	0.00848008191186814	BSG
ENSG00000063176	0.292634	7.45196716723558	0.0419597678643767	SPHK2
ENSG00000160877	0.292645	7.65823891358442	0.0337844273755206	NACC1
ENSG00000137309	0.294424	10.1623882282846	0.0106224206456373	HMGA1
ENSG00000148180	0.295862	9.50125533718546	0.00932017754412169	GSN
ENSG00000170004	0.302415	7.02777213801282	0.0337838499596817	CHD3
ENSG00000139540	0.303749	7.52811075520827	0.0457915445677192	SLC39A5
ENSG00000103257	0.303961	10.1627320686583	0.0489968990193715	SLC7A5
ENSG00000092445	0.304268	7.77202103412908	0.0206958451876131	TYRO3
ENSG00000161016	0.306142	10.2907778663722	0.00901302761883165	RPL8
ENSG00000115128	0.306545	6.16475819998257	0.0496460723994251	SF3B6
ENSG00000105373	0.307355	7.68740678773984	0.0263837254928665	NOP53
ENSG00000204525	0.309665	6.41114264918952	0.0347574164904032	HLA-C
ENSG00000225663	0.311531	6.23303566920815	0.0481531712587778	MCRIP1
ENSG00000141985	0.311792	6.86483068258678	0.0418523520734016	SH3GL1
ENSG00000163501	0.311893	7.67194278100962	0.030235630393825	IHH
ENSG00000130669	0.31378	6.67246175057103	0.0374903380934682	PAK4
ENSG00000101294	0.313881	7.34196105679881	0.0211853420752053	HM13
ENSG00000129757	0.315336	9.1001194562823	0.0246844258138257	CDKN1C
ENSG00000105701	0.316258	8.08601335847242	0.0251961805034691	FKBP8
ENSG00000125912	0.317006	6.84639974319768	0.0320426525132333	NCLN
ENSG00000115255	0.318017	8.166988834352	0.0240302304512446	REEP6
ENSG00000182199	0.319335	6.95628012150156	0.0281350760543279	SHMT2
ENSG00000157933	0.320214	6.40162809771452	0.0368976287847079	SKI
ENSG00000077312	0.321903	6.08074907198945	0.0481774154121354	SNRPA
ENSG00000185803	0.322447	5.97004012360616	0.0423709708249664	SLC52A2
ENSG00000077942	0.32452	8.47264247384338	0.0197350545960188	FBLN1
ENSG00000177706	0.32677	7.38786270991349	0.0383053627819972	FAM20C
ENSG00000118137	0.327096	11.9222983087097	0.00521797542600136	APOA1
ENSG00000185000	0.329596	7.71925673461936	0.0203943748331391	DGAT1
ENSG00000240342	0.329729	7.33833647306453	0.0436665708906881	RPS2P5
ENSG00000228474	0.32994	6.6130963116733	0.0275908392023457	OST4
ENSG00000140990	0.330077	6.2106616617333	0.0435556232212771	NDUFB10
ENSG00000160113	0.330562	6.56723044318003	0.0418093746595576	NR2F6
ENSG00000109066	0.331782	5.95432788662659	0.0407594199304971	TMEM104
ENSG00000167645	0.335831	6.06679700887082	0.0459840821510566	YIF1B
ENSG00000095906	0.336339	5.7027529546504	0.0393975885912069	NUBP2
ENSG00000125968	0.337475	7.26028341965804	0.0498185630340906	ID1
ENSG00000131711	0.341188	6.24865617448991	0.049873544395299	MAP1B
ENSG00000276045	0.345073	6.34715686726929	0.0319051592853347	ORAI1
ENSG00000204673	0.347636	6.7395038991031	0.0332516016888032	AKT1S1
ENSG00000135940	0.3494	6.48225443416206	0.0303711544963333	COX5B
ENSG00000116649	0.350501	6.68780967437723	0.0224491972483316	SRM
ENSG00000141858	0.350662	6.49151344498123	0.0476320645006312	SAMD1
ENSG00000180900	0.351636	6.10576376461336	0.0390065932376739	SCRIB
ENSG00000072506	0.351832	6.80567672211143	0.0261275818563725	HSD17B10
ENSG00000165175	0.354459	6.89423968537573	0.0449155853407535	MID1IP1
ENSG00000123143	0.354979	6.1144571290565	0.0316616798454328	PKN1
ENSG00000123144	0.358829	6.46388209930506	0.0273941667218373	TRIR
ENSG00000014164	0.359189	5.11852665240167	0.0477198457108277	ZC3H3
ENSG00000101144	0.359393	6.42980423127532	0.0234132002163228	BMP7
ENSG00000167969	0.359589	6.01425280583772	0.0460161798046494	ECI1
ENSG00000134333	0.360154	7.32828350767386	0.0195146598296681	LDHA
ENSG00000130733	0.363095	5.75025823795117	0.0374708701013551	YIPF2
ENSG00000187244	0.366549	8.46871322289615	0.00600415029766336	BCAM
ENSG00000198858	0.367936	5.79561669564939	0.0304430613819133	R3HDM4
ENSG00000179526	0.369288	5.73761324813263	0.0339499111151997	SHARPIN
ENSG00000099875	0.37088	6.96722319145531	0.0228475110440404	MKNK2
ENSG00000112715	0.372931	7.38610094465788	0.0139498211096115	VEGFA
ENSG00000099821	0.373619	6.57202548752631	0.0455297559888814	POLRMT
ENSG00000099795	0.379918	6.68737634018969	0.0415508482923426	NDUFB7
ENSG00000233016	0.38048	5.18561572451913	0.0376944966172525	SNHG7
ENSG00000134086	0.381882	5.21877339351627	0.0429820909928835	VHL
ENSG00000125652	0.387059	4.87668862554549	0.0400797996146692	ALKBH7
ENSG00000020129	0.391916	5.64475795781632	0.0381559795547511	NCDN
ENSG00000168159	0.393304	7.123935957099	0.0094096783055935	RNF187
ENSG00000079459	0.393863	7.77012553695018	0.0173558954898329	FDFT1
ENSG00000130203	0.394144	11.2250903970365	0.00540084260597651	APOE
ENSG00000180992	0.394212	5.73410081160286	0.025308058306958	MRPL14
ENSG00000178149	0.394972	4.56021631483784	0.0495171361703707	DALRD3
ENSG00000123989	0.395411	6.28269645911779	0.0142722270980466	CHPF
ENSG00000100726	0.397007	5.61115689400654	0.0295580688900031	TELO2
ENSG00000167114	0.398997	4.95608567489409	0.0365029840047384	SLC27A4
ENSG00000100413	0.399415	5.1265043258961	0.0445483293036661	POLR3H
ENSG00000149485	0.402885	7.21662887190263	0.0225795723487399	FADS1
ENSG00000125534	0.404443	6.94303285475481	0.0301635718442661	PPDPF
ENSG00000060491	0.404594	6.06566085223828	0.0492513438426445	OGFR
ENSG00000071655	0.411862	6.30312934701321	0.032345501204025	MBD3
ENSG00000157399	0.413906	6.43458707825412	0.0124296046170646	ARSL
ENSG00000164626	0.414423	5.4804493856679	0.0472894065358651	KCNK5
ENSG00000161970	0.416509	6.0415378070346	0.0410052316423195	RPL26
ENSG00000124299	0.418872	7.81188787240301	0.00468765402505697	PEPD
ENSG00000115268	0.41897	8.52081146162152	0.00464422614286615	RPS15
ENSG00000141510	0.419141	6.10246446469246	0.0260787221470799	TP53
ENSG00000136295	0.419215	7.90921441077238	0.013272319509254	TTYH3
ENSG00000065268	0.419574	6.05850591763746	0.0121087274429965	WDR18
ENSG00000197785	0.420872	5.87701251808091	0.0160548377143477	ATAD3A
ENSG00000107485	0.423708	6.18341220933915	0.0242215872876335	GATA3
ENSG00000261236	0.425462	5.73902221577768	0.0460681682868482	BOP1
ENSG00000087088	0.426194	6.93500302802021	0.0237728817829308	BAX
ENSG00000063241	0.429073	5.80999316037466	0.039625834454592	ISOC2
ENSG00000143878	0.429168	6.10583404599808	0.022831643715293	RHOB
ENSG00000197324	0.430575	6.0992726334174	0.0292457702560226	LRP10
ENSG00000182580	0.431365	6.44212534394181	0.0154759901565101	EPHB3
ENSG00000103326	0.43699	5.83383061573689	0.020557118641849	CAPN15
ENSG00000172893	0.437817	7.27758959852273	0.0189691687406986	DHCR7
ENSG00000104969	0.438603	6.93660751689161	0.021729409952091	SGTA
ENSG00000198648	0.439302	4.60749147244437	0.0383077704993262	STK39
ENSG00000130332	0.439885	5.88166872757275	0.0195209458806934	LSM7
ENSG00000134323	0.439915	6.2091934441364	0.0153889169188888	MYCN
ENSG00000116717	0.441051	4.69267280349178	0.0482755512477901	GADD45A
ENSG00000171604	0.443415	6.4360411038455	0.014489778323031	CXXC5
ENSG00000204438	0.444759	4.97896102352154	0.0262969570004682	GPANK1
ENSG00000011028	0.449269	6.77268253627325	0.0281596192093886	MRC2
ENSG00000112787	0.451656	6.33594981752188	0.0209847464344624	FBRSL1
ENSG00000107404	0.454997	5.77929032167884	0.0160812479762407	DVL1
ENSG00000130731	0.455899	5.14288721860481	0.0155383296033992	METTL26
ENSG00000101189	0.457451	4.66162936098404	0.0303805872069739	MRGBP
ENSG00000173327	0.462523	6.5351275359167	0.00476847209758893	MAP3K11
ENSG00000242802	0.462596	5.60744043334544	0.0266208094261625	AP5Z1
ENSG00000057593	0.462851	5.59311582766249	0.0241123159200073	F7
ENSG00000100842	0.463206	5.15057153012278	0.015673700538387	EFS
ENSG00000162623	0.46665	4.74316007831644	0.0292813319919277	TYW3
ENSG00000092758	0.469474	5.11602327706193	0.0249236361019748	COL9A3
ENSG00000105707	0.471579	6.81859092858514	0.00622767867794677	HPN
ENSG00000086504	0.472269	6.23376881789593	0.00772645848207806	MRPL28
ENSG00000111879	0.474325	4.88812658310502	0.027981391142744	FAM184A
ENSG00000136158	0.47564	5.2514955495462	0.0206437870619291	SPRY2
ENSG00000007080	0.48064	5.78836398097627	0.027164775552718	CCDC124
ENSG00000099364	0.481132	6.49008099735812	0.00737926728720753	FBXL19
ENSG00000108774	0.481219	5.51907497538851	0.013573706579118	RAB5C
ENSG00000003249	0.481683	5.69310050837633	0.0296155925594409	DBNDD1
ENSG00000012171	0.483123	4.71393239861157	0.0455494912025183	SEMA3B
ENSG00000117266	0.483988	6.85389235468817	0.0250209938477721	CDK18
ENSG00000125995	0.48611	6.1327919901595	0.00810779100849536	ROMO1
ENSG00000171298	0.488138	5.67749029383821	0.0135253096286178	GAA
ENSG00000159335	0.496306	8.52584987551051	0.00275914569873776	PTMS
ENSG00000167775	0.498616	5.19125375304618	0.0122537233949471	CD320
ENSG00000184261	0.499336	5.78706842996959	0.0292975206405553	KCNK12
ENSG00000146700	0.499538	3.88289323581243	0.0355090719479229	SSC4D
ENSG00000142089	0.500002	6.43159336466845	0.0126964175319742	IFITM3
ENSG00000170468	0.501317	4.43438246032857	0.0430607010252786	RIOX1
ENSG00000171130	0.501671	4.56766394360004	0.0389882199135004	ATP6V0E2
ENSG00000142409	0.502408	4.51808205869093	0.018683525077625	ZNF787
ENSG00000167642	0.503723	7.25706050552732	0.00475758632181481	SPINT2
ENSG00000234608	0.504689	4.14715411736191	0.0343031335957574	MAPKAPK5-AS1
ENSG00000182154	0.505086	4.96614163780773	0.0272803054517082	MRPL41
ENSG00000106003	0.508886	5.87370221517784	0.019533687407414	LFNG
ENSG00000119669	0.514714	5.25774629866838	0.0180790842109109	IRF2BPL
ENSG00000105281	0.51476	5.91102749776766	0.0250126624161673	SLC1A5
ENSG00000197070	0.520126	4.60879787977475	0.0234357104393607	ARRDC1
ENSG00000166925	0.522107	5.12318282791076	0.0125587393782133	TSC22D4
ENSG00000132819	0.52331	5.11873883539344	0.00897914393888649	RBM38
ENSG00000139263	0.527319	5.56940328242176	0.0068135098710454	LRIG3
ENSG00000135069	0.53315	5.74359941390294	0.0220918891213586	PSAT1
ENSG00000130511	0.536754	3.54280189805543	0.0404626878631559	SSBP4
ENSG00000114767	0.538108	5.34220889028756	0.00911755088879322	RRP9
ENSG00000185088	0.538927	5.41311340804679	0.00789895302730051	RPS27L
ENSG00000129932	0.538929	3.79585561480898	0.0375719840323424	DOHH
ENSG00000160888	0.540157	4.27662598289011	0.0295724238569927	IER2
ENSG00000128683	0.544235	2.76805267466213	0.047173427562187	GAD1
ENSG00000269893	0.545822	5.67295363402017	0.0125348473613245	SNHG8
ENSG00000183077	0.547929	4.59589585244764	0.0205058680564902	AFMID
ENSG00000157570	0.551629	5.78290793716551	0.00566768042677694	TSPAN18
ENSG00000113916	0.554009	4.66419689661968	0.0283569415055885	BCL6
ENSG00000240563	0.554539	6.64722203386685	0.00963458097795207	L1TD1
ENSG00000108551	0.554607	4.31977009347686	0.0470882403880813	RASD1
ENSG00000172782	0.555802	3.59223111397872	0.0462819002850147	FADS6
ENSG00000161618	0.557793	5.45470738237001	0.00423962651025346	ALDH16A1
ENSG00000186469	0.56043	5.2807807002644	0.0137689642425758	GNG2
ENSG00000189223	0.560492	4.97588152711246	0.00988301963219546	PAX8-AS1
ENSG00000129667	0.564054	4.34124578184396	0.0298217872960632	RHBDF2
ENSG00000168280	0.568006	4.5600417462008	0.019033531171325	KIF5C
ENSG00000176058	0.569508	5.41763911510614	0.0233218104719377	TPRN
ENSG00000142188	0.569627	4.30675821289598	0.0401228523043454	TMEM50B
ENSG00000174669	0.5704	5.03524630185525	0.0409836023411195	SLC29A2
ENSG00000197530	0.574832	4.9260822892699	0.0141727739839255	MIB2
ENSG00000166347	0.574883	7.22629597169731	0.00117971326089567	CYB5A
ENSG00000118298	0.575843	3.15381724370946	0.0406086186547604	CA14
ENSG00000128228	0.579282	4.46324554990442	0.0235978024106936	SDF2L1
ENSG00000101463	0.581364	3.69788111741876	0.0422807809842344	SYNDIG1
ENSG00000224051	0.581446	4.62606795301029	0.0241115353030142	CPTP
ENSG00000120725	0.581591	4.47416956349907	0.0126057318979513	SIL1
ENSG00000077684	0.581672	5.36875375195366	0.022504623930295	JADE1
ENSG00000167771	0.58639	4.49145708790926	0.0118929315351937	RCOR2
ENSG00000273604	0.589097	6.24417763064864	0.00250364833240555	EPOP
ENSG00000133247	0.589854	4.02717458317176	0.0211993250089944	KMT5C
ENSG00000105255	0.589886	3.00571312124134	0.0443662287763609	FSD1
ENSG00000125755	0.595645	6.9808358769764	0.000692700179574661	SYMPK
ENSG00000053438	0.596305	4.00270849791162	0.0371686775720449	NNAT
ENSG00000177045	0.596515	2.90352475937149	0.0480488676121278	SIX5
ENSG00000023572	0.603658	4.18937424640363	0.0494497968663937	GLRX2
ENSG00000280623	0.612852	6.32711164513112	0.0259963957680732	PCAT14
ENSG00000107902	0.614316	3.69821600892081	0.0227660232870926	LHPP
ENSG00000101443	0.617984	4.60057547194165	0.0153070072350803	WFDC2
ENSG00000099624	0.620088	5.43536695110487	0.00685004514237062	ATP5F1D
ENSG00000072195	0.62143	2.95349649656385	0.0477006676018582	SPEG
ENSG00000114279	0.625709	2.95143221976026	0.0487719611527432	FGF12
ENSG00000162490	0.62676	3.46185673038981	0.0391060308105381	DRAXIN
ENSG00000167523	0.630969	3.70790722736651	0.0198646704821519	SPATA33
ENSG00000250479	0.632155	4.58565215605494	0.0352820778472462	CHCHD10
ENSG00000186193	0.632822	3.8135720814643	0.020320357464229	SAPCD2
ENSG00000100292	0.637885	7.19811662807791	0.00214523682290289	HMOX1
ENSG00000105290	0.639564	3.66137534053196	0.044100376854042	APLP1
ENSG00000165644	0.644755	3.29041797789251	0.0415903759152516	COMTD1
ENSG00000283041	0.645327	3.9278723451755	0.0410253953023852
ENSG00000188130	0.645864	4.96735483145384	0.0370169108265014	MAPK12
ENSG00000099385	0.645969	4.57456356898811	0.0067904704842067	BCL7C
ENSG00000064687	0.647638	5.23382946545282	0.0388365452956265	ABCA7
ENSG00000158874	0.648329	8.65441629986772	0.0288677308856848	APOA2
ENSG00000114841	0.648582	4.90579584293781	0.00825204812607714	DNAH1
ENSG00000179943	0.64879	4.45871878985213	0.00751666116756529	FIZ1
ENSG00000145335	0.649287	3.89687019837432	0.0185513813555982	SNCA
ENSG00000068137	0.649623	3.7190281037167	0.0490655710012081	PLEKHH3
ENSG00000258498	0.654135	3.66578043040392	0.0310295644039064	DIO3OS
ENSG00000142173	0.657305	6.8668792372939	0.0114788565887595	COL6A2
ENSG00000250337	0.658099	3.48074428458824	0.0305122106879826	PURPL
ENSG00000102096	0.658224	4.55108264702888	0.0158179809622794	PIM2
ENSG00000108352	0.665689	4.30765200071042	0.0187842118911866	RAPGEFL1
ENSG00000165804	0.666354	4.98511815869128	0.0158753931970224	ZNF219
ENSG00000178184	0.672074	3.9389484921702	0.0236118013978244	PARD6G
ENSG00000138829	0.672099	7.99343881993511	0.0325633460516086	FBN2
ENSG00000100079	0.672657	4.18488657372648	0.0249468410712581	LGALS2
ENSG00000008324	0.675091	3.90313348315821	0.0115300518118967	SS18L2
ENSG00000140406	0.679103	3.87332855997203	0.0108143671980232	TLNRD1
ENSG00000172889	0.679183	4.88741704848895	0.0018479818133173	EGFL7
ENSG00000186998	0.68008	3.5664613436791	0.0179344212388455	EMID1
ENSG00000065911	0.681441	4.22884025469878	0.0125999258957714	MTHFD2
ENSG00000132763	0.683458	3.68192733559521	0.0163067469886454	MMACHC
ENSG00000198429	0.684379	3.00602172797847	0.039207364662571	ZNF69
ENSG00000140511	0.686789	4.69106160416281	0.00769858456469383	HAPLN3
ENSG00000137193	0.688802	4.21049534762603	0.0196617736827527	PIM1
ENSG00000168209	0.690867	5.08669471159225	0.00454778769908371	DDIT4
ENSG00000168477	0.693402	4.00067560434996	0.00964809652384323	TNXB
ENSG00000110328	0.698638	3.33846665653873	0.0402471394724369	GALNT18
ENSG00000125821	0.705514	3.09130929313735	0.0366664855875127	DTD1
ENSG00000095203	0.705586	2.77175866695901	0.0434726424752583	EPB41L4B
ENSG00000130707	0.710049	7.21920571655073	8.76165437019582e-05	ASS1
ENSG00000156453	0.713184	4.20748325684443	0.00793421811025408	PCDH1
ENSG00000076716	0.714913	5.12562314339714	0.00697573139429203	GPC4
ENSG00000152082	0.717586	4.36759762049026	0.00845191244174322	MZT2B
ENSG00000106404	0.722822	4.08755400360688	0.0113766980279767	CLDN15
ENSG00000109956	0.739587	3.09914672355404	0.0383560665777469	B3GAT1
ENSG00000100889	0.740641	4.43579030317826	0.0299092701578024	PCK2
ENSG00000223764	0.743318	3.85292208536902	0.0163846736903016	LINC02593
ENSG00000128394	0.749806	2.77835248143989	0.0220410578423367	APOBEC3F
ENSG00000180448	0.751858	4.42494601939727	0.00473032277063965	ARHGAP45
ENSG00000185924	0.754804	4.00954708444849	0.0382932161672376	RTN4RL1
ENSG00000173175	0.757209	3.69558218951783	0.0169264931222671	ADCY5
ENSG00000104341	0.760324	7.34836201355979	5.34196485602921e-05	LAPTM4B
ENSG00000138670	0.76113	4.40724470958506	0.00235441170984593	RASGEF1B
ENSG00000136859	0.763267	2.94962108257183	0.0311474470127531	ANGPTL2
ENSG00000158792	0.766608	4.15421092701713	0.00963446663463447	SPATA2L
ENSG00000187210	0.768824	3.27938460835793	0.0202626092487927	GCNT1
ENSG00000211450	0.769411	3.09339461204978	0.0126562274654143	SELENOH
ENSG00000244398	0.771271	2.87578999898832	0.0394733558935135	RPL36AP37
ENSG00000204947	0.773408	2.81818158083053	0.0446910979314842	ZNF425
ENSG00000143320	0.780444	5.4135277105739	0.00305824659970988	CRABP2
ENSG00000167996	0.780898	6.75476998162032	0.000623837100327625	FTH1
ENSG00000110245	0.782389	4.60954943403657	0.0390082720080797	APOC3
ENSG00000183011	0.783122	4.54108448987971	0.00265500671013416	NAA38
ENSG00000002587	0.786419	3.58601115187992	0.00937285701505931	HS3ST1
ENSG00000185090	0.787802	2.66653430476934	0.0274967916750609	MANEAL
ENSG00000043355	0.788646	5.82530761321857	0.0014999322465932	ZIC2
ENSG00000185269	0.795597	2.24472100508032	0.0374506562951456	NOTUM
ENSG00000102871	0.798352	2.58565293511014	0.0456762692795317	TRADD
ENSG00000160972	0.800916	4.86590259494752	0.00227982415124243	PPP1R16A
ENSG00000167972	0.802394	2.72569439315623	0.0289474677476488	ABCA3
ENSG00000106153	0.804059	6.29575028761659	0.000257257367806607	CHCHD2
ENSG00000127554	0.806225	4.14571422173013	0.00330915225656141	GFER
ENSG00000250067	0.806923	3.12879044810974	0.0420840262185554	YJEFN3
ENSG00000155849	0.809355	4.68132279474075	0.00263044839139505	ELMO1
ENSG00000139438	0.810882	2.78643959831901	0.0220195638145081	FAM222A
ENSG00000170561	0.812201	2.97782542550666	0.0427623877884219	IRX2
ENSG00000166770	0.815681	3.01107979896842	0.0197199865039904	ZNF667-AS1
ENSG00000185818	0.817326	2.89997535498498	0.027601265314723	NAT8L
ENSG00000224578	0.818168	2.36658458717267	0.0445613959459378	HNRNPA1L3
ENSG00000128311	0.819078	5.83217684152007	0.000268827327388858	TST
ENSG00000069011	0.820707	6.30206042339609	0.000628575820386283	PITX1
ENSG00000107518	0.832868	2.32911611644847	0.0396840582963232	ATRNL1
ENSG00000105327	0.833521	2.62597719265995	0.0241152668923375	BBC3
ENSG00000233593	0.843541	2.7819707371899	0.0203000029973449	LINC02609
ENSG00000232573	0.845011	3.82143126235075	0.0157617521502302	RPL3P4
ENSG00000179965	0.845749	2.84440113305675	0.0180406011931954	ZNF771
ENSG00000185838	0.847655	2.60864965243896	0.0149767412687957	GNB1L
ENSG00000143494	0.850892	3.0491205917781	0.0451762106820295	VASH2
ENSG00000183186	0.851939	2.88931990296905	0.0361278050384954	C2CD4C
ENSG00000187634	0.854117	4.45996283468209	0.017603854626477	SAMD11
ENSG00000197901	0.854794	2.31890022106041	0.0492992249752837	SLC22A6
ENSG00000183508	0.855165	2.66345106729267	0.0196149073216588	TENT5C
ENSG00000137970	0.857882	3.22313246946834	0.0258285736392221	RPL7P9
ENSG00000127399	0.861048	3.61035939736271	0.00321129694282257	LRRC61
ENSG00000130182	0.861876	3.0497019616022	0.0498078262598219	ZSCAN10
ENSG00000287431	0.863675	1.77719996263932	0.0448789677904891	RENO1
ENSG00000009950	0.870955	3.50252036559964	0.027992860379331	MLXIPL
ENSG00000187678	0.87562	3.53492720037775	0.0170720732881197	SPRY4
ENSG00000174721	0.877141	1.74403526530881	0.0425328386357103	FGFBP3
ENSG00000165379	0.883654	2.00956826517685	0.0431153809932424	LRFN5
ENSG00000134207	0.883797	3.77568755283006	0.00605714220664222	SYT6
ENSG00000149564	0.886364	3.24255617701493	0.00897267350385482	ESAM
ENSG00000137960	0.901275	2.49964989177614	0.0359838431156034	GIPC2
ENSG00000269486	0.904179	2.51929229252563	0.0467175954939845	ERVK9-11
ENSG00000066735	0.905086	4.25300383293487	0.00136868744080974	KIF26A
ENSG00000105617	0.905647	2.48459715047502	0.0240375143547815	LENG1
ENSG00000161677	0.906026	2.21260131654794	0.0138226784251102	JOSD2
ENSG00000161513	0.909815	3.52627222032948	0.00310519713070425	FDXR
ENSG00000197093	0.912513	2.38681674743572	0.0248842996261094	GAL3ST4
ENSG00000100902	0.912727	2.87116319058845	0.017423463467933	PSMA6
ENSG00000160117	0.922012	2.41872093685886	0.0439580677608603	ANKLE1
ENSG00000128165	0.928178	3.40076787988795	0.00652097303563198	ADM2
ENSG00000289205	0.932752	3.00579554882903	0.0187688017574757
ENSG00000172818	0.933284	2.67636879241279	0.0261747247978731	OVOL1
ENSG00000174059	0.934639	0.976594562145849	0.0434592849603159	CD34
ENSG00000188848	0.938682	1.79083836849503	0.0485999542058109	BEND4
ENSG00000126562	0.943184	2.23297567559392	0.0309497049189757	WNK4
ENSG00000128039	0.946429	2.22860435109269	0.0244457897866061	SRD5A3
ENSG00000185274	0.9545	3.59025966755568	0.00338049275929391	GALNT17
ENSG00000113209	0.957206	5.04032811408695	0.000267481698250158	PCDHB5
ENSG00000163485	0.95965	1.9264141663193	0.0225977107922479	ADORA1
ENSG00000101695	0.965884	2.48319151051396	0.0458613887243249	RNF125
ENSG00000204624	0.966335	1.94576345812748	0.0213715449568483	DISP3
ENSG00000110148	0.972048	6.34218803870057	0.000408019481028986	CCKBR
ENSG00000026559	0.974432	2.22809626905167	0.0119238187797566	KCNG1
ENSG00000141655	0.975629	2.44491477493766	0.00917349796189042	TNFRSF11A
ENSG00000196517	0.976755	2.22224238931291	0.0185392402656939	SLC6A9
ENSG00000049089	0.976785	5.71167213425787	0.0018943033845985	COL9A2
ENSG00000187513	0.986788	2.67003273132926	0.0151119753979272	GJA4
ENSG00000173818	0.990679	4.26728301093831	0.000424428315903805	ENDOV
ENSG00000103044	0.996072	4.39762716065495	0.00306151130738827	HAS3
ENSG00000160326	1.00175	2.92575514055537	0.0319710674534305	SLC2A6
ENSG00000103723	1.00811	2.56462002864503	0.0167558274282761	AP3B2
ENSG00000130513	1.01465	3.1487569118587	0.0309202139932959	GDF15
ENSG00000167799	1.01478	2.19883538523671	0.00710717144415411	NUDT8
ENSG00000235552	1.01613	2.99424935560221	0.0167411079005375	RPL6P27
ENSG00000170373	1.01745	6.49513398623394	0.00460400180169085	CST1
ENSG00000131459	1.01996	2.17497815125046	0.0379257559748617	GFPT2
ENSG00000159753	1.02081	1.96904620987486	0.0238866355253491	CARMIL2
ENSG00000074047	1.02886	2.61604250473088	0.017540288296188	GLI2
ENSG00000248015	1.02915	2.55933591974334	0.0188896639854781
ENSG00000136997	1.03637	2.00827041630512	0.0495440418008188	MYC
ENSG00000124762	1.039	3.92483236992341	0.00961255388180752	CDKN1A
ENSG00000228672	1.03936	2.02477678897301	0.0239398829523791	PROB1
ENSG00000176428	1.04878	2.1941128663938	0.0422278872304726	VPS37D
ENSG00000114853	1.05005	2.59600781757134	0.010328106138307	ZBTB47
ENSG00000170961	1.05289	4.57990907201762	0.00104089415576702	HAS2
ENSG00000214336	1.05591	3.54033406952997	0.0066384314508652	FOXI3
ENSG00000182327	1.05826	2.15678748880406	0.0158051411467205	GLTPD2
ENSG00000197696	1.05892	1.31160225560462	0.0442115460334418	NMB
ENSG00000153363	1.06049	2.53484588938132	0.00623484927495426	LINC00467
ENSG00000158258	1.06155	2.52574857003154	0.0161661993186475	CLSTN2
ENSG00000175832	1.07389	3.44414641669402	0.0081631995525597	ETV4
ENSG00000212719	1.082	3.59881582039532	0.0012733214386232	LINC02693
ENSG00000255284	1.08869	1.08742544712341	0.0276085864752032	GATD1-DT
ENSG00000164619	1.09261	3.2243628234808	0.00327824936180324	BMPER
ENSG00000169564	1.10051	3.14254729286455	0.00182025025375164	PCBP1
ENSG00000067840	1.10454	2.28588523787258	0.00799901796850689	PDZD4
ENSG00000171443	1.1055	2.08943837869766	0.0190602091085346	ZNF524
ENSG00000088836	1.10824	1.75977291136557	0.017979281108217	SLC4A11
ENSG00000198046	1.11086	3.06428200624838	0.00864212300548202	ZNF667
ENSG00000125864	1.11594	1.94228657776981	0.0227004253737578	BFSP1
ENSG00000250091	1.11753	1.67402190120114	0.0440106128094702	DNAH10OS
ENSG00000143248	1.11767	5.71781281721002	0.000118519262464949	RGS5
ENSG00000169744	1.12032	2.17413084033733	0.0173087508672315	LDB2
ENSG00000198842	1.1342	1.01238550443703	0.0395005236290579	STYXL2
ENSG00000281406	1.1344	3.16846598400323	0.000860086813128079	BLACAT1
ENSG00000226360	1.13636	1.44042177619269	0.0318568656706039	RPL10AP6
ENSG00000164488	1.1421	2.72115790904916	0.0068762872988631	DACT2
ENSG00000046889	1.14644	1.78798658831537	0.0323593430437222	PREX2
ENSG00000215612	1.15401	2.36036024806736	0.0150410809402183	HMX1
ENSG00000163520	1.15488	5.66389409292447	0.000684490091719554	FBLN2
ENSG00000291223	1.1582	1.36533347523717	0.042515922630617	FAM86DP
ENSG00000141314	1.15869	0.921790942691716	0.0454239973691968	RHBDL3
ENSG00000104327	1.1631	2.25365094374399	0.0180500976706105	CALB1
ENSG00000244165	1.16423	2.20467265331206	0.0126914211473819	P2RY11
ENSG00000165152	1.16786	1.85680419668105	0.0198896274073671	PGAP4
ENSG00000273079	1.16933	-0.470858360926622	0.0275483475978155	GRIN2B
ENSG00000104689	1.17268	0.774722316528711	0.0311678564284596	TNFRSF10A
ENSG00000161328	1.17385	1.13542594153325	0.0439281386735194	LRRC56
ENSG00000244694	1.1786	0.346892755558833	0.0296432218405728	PTCHD4
ENSG00000198598	1.20627	2.1405950998242	0.021581109407133	MMP17
ENSG00000277200	1.20724	1.08332683459707	0.0454298456574111	CCDC92B
ENSG00000130649	1.21351	2.84404670659965	0.00318097261110428	CYP2E1
ENSG00000104894	1.21399	2.36816651972746	0.0335412534838561	CD37
ENSG00000104899	1.21513	2.28897423656329	0.0317510222702314	AMH
ENSG00000183682	1.23757	2.13709243001125	0.0256922753317477	BMP8A
ENSG00000250366	1.23905	2.25562977459149	0.0128122311384801	TUNAR
ENSG00000152936	1.24059	1.20676379023933	0.0148240519490006	LMNTD1
ENSG00000108950	1.26524	2.57366313268239	0.00447751374660445	FAM20A
ENSG00000164683	1.26547	2.27283937919009	0.0350484152889792	HEY1
ENSG00000277619	1.26616	0.388168826073825	0.0447480472129832
ENSG00000101198	1.27307	2.88913588075106	0.0101637431975473	NKAIN4
ENSG00000110090	1.28677	2.19278918843891	0.00503292606191418	CPT1A
ENSG00000204335	1.28888	2.74583774662087	0.000755092639952575	SP5
ENSG00000133083	1.28971	1.2388290372039	0.0369177865002869	DCLK1
ENSG00000074370	1.29992	1.24630126491489	0.0322205226638031	ATP2A3
ENSG00000113100	1.3034	1.30922971656614	0.0381573872963388	CDH9
ENSG00000115266	1.3042	2.52121972780575	0.00252437867182323	APC2
ENSG00000170542	1.30785	6.40834290320439	8.43210868487746e-06	SERPINB9
ENSG00000177984	1.31576	0.760527080652085	0.020091082587507	LCN15
ENSG00000197406	1.31905	3.87784534357633	0.000294472939727009	DIO3
ENSG00000243449	1.33232	1.39203866723226	0.0114926042249301	NICOL1
ENSG00000156574	1.33661	3.19740998366715	0.000677026420506128	NODAL
ENSG00000212123	1.33943	1.24490602530494	0.017726939158458	PRR22
ENSG00000125851	1.34132	3.49503033654479	0.0109344089884385	PCSK2
ENSG00000233198	1.34434	0.825310786806287	0.048309826752509	RNF224
ENSG00000145824	1.34526	1.09850224552011	0.0408519688318356	CXCL14
ENSG00000115138	1.34768	1.94014147463618	0.0113357152214979	POMC
ENSG00000204711	1.3518	0.971240376713894	0.0456951632408003	CFAP95
ENSG00000114270	1.35186	4.49839376387484	0.00550989217204273	COL7A1
ENSG00000175701	1.3603	1.7224923728975	0.0107691633095981	MTLN
ENSG00000224631	1.36246	2.3209081933602	0.0059051935623969	RPS27AP16
ENSG00000177519	1.36405	2.17258392865512	0.00188046004741381	RPRM
ENSG00000198208	1.36485	0.676979294943989	0.0276397692771268	RPS6KL1
ENSG00000103269	1.37505	1.30727285069682	0.0180752901758226	RHBDL1
ENSG00000166292	1.3958	1.52725762012585	0.0425573658470902	TMEM100
ENSG00000226608	1.39658	1.19535181670896	0.0314140594693422	FTLP3
ENSG00000157927	1.4117	1.63353398990351	0.00984208193004951	RADIL
ENSG00000225828	1.41584	2.05928050130473	0.042395256254471	FAM229A
ENSG00000166482	1.41874	1.21806992546367	0.0390201389973555	MFAP4
ENSG00000171587	1.42376	0.579481038889282	0.036266444476822	DSCAM
ENSG00000174307	1.42416	3.74974077537634	8.36733256379682e-05	PHLDA3
ENSG00000133980	1.42656	4.30886504844369	0.000767254237044242	VRTN
ENSG00000168918	1.43116	1.58700854420921	0.0121341362393964	INPP5D
ENSG00000116254	1.43502	1.1961005690314	0.027266472480106	CHD5
ENSG00000258647	1.43566	1.52581604089328	0.0189904624625512	LINC00930
ENSG00000072954	1.43989	2.60922437736234	0.00244612779177176	TMEM38A
ENSG00000082556	1.44091	0.746848777768014	0.0266358674081652	OPRK1
ENSG00000225200	1.44108	0.642222512390893	0.0295120197684395
ENSG00000164265	1.44562	0.344536916960047	0.0479263417379409	SCGB3A2
ENSG00000008516	1.45276	1.31137757133821	0.0260068774549781	MMP25
ENSG00000157765	1.45608	0.478607569975298	0.0108967465161593	SLC34A2
ENSG00000244405	1.45634	2.35134148780359	0.014567248200648	ETV5
ENSG00000121075	1.45695	-0.625509413234858	0.0178190352856565	TBX4
ENSG00000232434	1.46206	3.85627525455065	0.000242708688011854	AJM1
ENSG00000178718	1.4648	2.07854369473325	0.00553678531191406	RPP25
ENSG00000020181	1.46962	1.26117393898178	0.00304557826442264	ADGRA2
ENSG00000164379	1.47799	1.54981887773653	0.0128181216181898	FOXQ1
ENSG00000224899	1.48233	0.264440788346038	0.0480693877854528	LINC02830
ENSG00000273706	1.48333	1.31863709677539	0.0231308992151321	LHX1
ENSG00000142544	1.48466	1.27460737933598	0.0242237074195736	CTU1
ENSG00000277463	1.48677	1.06447242473172	0.0141607564547151
ENSG00000130810	1.49715	2.29873891673938	0.00241314218748977	PPAN
ENSG00000154319	1.49717	0.405249582658217	0.0402015411361891	FAM167A
ENSG00000145423	1.50736	2.408106366955	0.00851387995944104	SFRP2
ENSG00000234787	1.50804	1.34457043864187	0.0171919538853567	LINC00458
ENSG00000101084	1.53518	0.271267504005798	0.0485714371186309	RAB5IF
ENSG00000175592	1.5382	0.654148956420208	0.02472375297193	FOSL1
ENSG00000165588	1.53838	3.54803537090212	0.00167314732367841	OTX2
ENSG00000130477	1.54066	0.92170698988335	0.0195087056438008	UNC13A
ENSG00000101445	1.55833	0.989495717247106	0.0210400282070061	PPP1R16B
ENSG00000106038	1.56587	1.18444493973145	0.00758236409213043	EVX1
ENSG00000163508	1.5671	3.41354643635817	0.00203065247813859	EOMES
ENSG00000276168	1.57426	2.338476460061	0.00768445965011057	RN7SL1
ENSG00000288749	1.57503	1.51083188394164	0.0154375017744514
ENSG00000277268	1.58668	0.939953409331518	0.0204788693816627	LHX1-DT
ENSG00000151952	1.58706	1.72224924766881	0.0141481693632572	TMEM132D
ENSG00000063127	1.59137	2.25951170886907	0.015235266204081	SLC6A16
ENSG00000081842	1.61464	0.923556656280787	0.0183342278378497	PCDHA6
ENSG00000187479	1.6155	0.138310211326157	0.0307467592944789	C11orf96
ENSG00000164406	1.61708	1.58396497488365	0.00838163262281813	LEAP2
ENSG00000100060	1.61893	0.0832692262001701	0.0482286487807159	MFNG
ENSG00000253873	1.62015	0.508172631557859	0.0406902376393183	PCDHGA11
ENSG00000173237	1.62261	0.569436623005486	0.0207884437981866	C11orf86
ENSG00000213903	1.6293	2.31376883851434	0.00206653703597639	LTB4R
ENSG00000117643	1.63155	1.20782999574122	0.0321223640660853	MAN1C1
ENSG00000204644	1.63303	2.19951257528368	0.00970256316909974	ZFP57
ENSG00000180616	1.63789	2.2251565079216	0.00420579262921883	SSTR2
ENSG00000110900	1.66121	1.70354534057882	0.00132100193347292	TSPAN11
ENSG00000289894	1.66265	1.8405564464306	0.00796941252228485
ENSG00000289144	1.66516	-0.529729976015306	0.0410421628465637
ENSG00000167614	1.67681	0.87642987890852	0.0483706100105625	TTYH1
ENSG00000272405	1.68344	1.07218200715788	0.00669085166433774
ENSG00000165171	1.68381	0.0915836516548258	0.0350023783361408	METTL27
ENSG00000050555	1.69168	1.57386189497253	0.00443537711755589	LAMC3
ENSG00000131480	1.69728	2.33175436617325	0.00537027468917673	AOC2
ENSG00000230701	1.70233	0.174054110897956	0.0450058898739806	FBXW4P1
ENSG00000184979	1.71497	1.10977924537827	0.0180447367083853	USP18
ENSG00000256969	1.71733	-0.440333678999062	0.0280661265487176
ENSG00000108001	1.72842	0.42100189410636	0.0363289320645949	EBF3
ENSG00000197587	1.73635	-0.756511859783065	0.0321152602513692	DMBX1
ENSG00000197813	1.73694	1.33122833764812	0.0173401557469389
ENSG00000165731	1.7384	1.28017255878527	0.0037350489984446	RET
ENSG00000061492	1.74746	-1.31237590953952	0.0351198478657902	WNT8A
ENSG00000269399	1.75009	-0.462484107632944	0.037988722245106
ENSG00000120322	1.75719	0.376495895252661	0.0236914183594288	PCDHB8
ENSG00000228495	1.76775	1.98379141644176	0.0300202136501485	LINC01013
ENSG00000177103	1.76966	0.645748994991305	0.0124255809875639	DSCAML1
ENSG00000260266	1.7781	1.92907795147669	0.000575189705993674	PPIAP46
ENSG00000158445	1.78193	0.260185856557638	0.0257784429489936	KCNB1
ENSG00000069482	1.8217	3.71138433791643	9.87818376926022e-05	GAL
ENSG00000183439	1.82337	2.05475458165749	0.0024586545691642	TRIM61
ENSG00000229659	1.84195	0.924324151497217	0.0161673742898257	RPL26P6
ENSG00000231747	1.84611	0.206490343340872	0.0212058104342614
ENSG00000138685	1.84747	1.4914768380489	0.0194685407345025	FGF2
ENSG00000226174	1.84811	-0.128400015273534	0.0294670703160848	TEX22
ENSG00000164458	1.84917	0.595694095127221	0.0318083557328352	TBXT
ENSG00000110876	1.86835	0.918345495841006	0.0181046075479473	SELPLG
ENSG00000230937	1.87076	1.68684502501299	0.0314715988967216	MIR205HG
ENSG00000163710	1.87802	0.918749908056895	0.0166595628008745	PCOLCE2
ENSG00000260001	1.88204	-0.374186411848778	0.0449424428215679	TGFBR3L
ENSG00000100604	1.88348	-0.53419990174787	0.0340004511709374	CHGA
ENSG00000138083	1.88761	-0.272344605295878	0.0482511147166988	SIX3
ENSG00000223720	1.88825	-0.565642247622366	0.0403054109026979
ENSG00000175602	1.90522	1.53600102119554	0.000784048885813213	CCDC85B
ENSG00000254815	1.90989	0.283559934912496	0.0140930307184319	LMNTD2-AS1
ENSG00000163449	1.92753	1.20111250340847	0.00574650106419054	TMEM169
ENSG00000255418	1.93577	0.608496685702856	0.0445799504975783	LINC02718
ENSG00000185112	1.94527	0.208132870732584	0.0113253449587287	FAM43A
ENSG00000005073	1.94672	-0.396936141066639	0.0412846184825942	HOXA11
ENSG00000267317	1.95063	2.215053526546	0.000743383630684099
ENSG00000228252	1.952	0.324279273035773	0.0253208682135479	COL6A4P2
ENSG00000204531	1.97569	5.98651140350121	7.4668822306623e-05	POU5F1
ENSG00000163888	1.97741	-0.960927213246581	0.0161447595022471	CAMK2N2
ENSG00000182156	1.97745	-0.0708674759367926	0.0299741760064939	ENPP7
ENSG00000236618	1.97776	-0.45970161262366	0.0287773481743839	PITPNA-AS1
ENSG00000103241	1.9838	-1.17230364840042	0.0372691907047698	FOXF1
ENSG00000277287	1.99037	-0.208131236618024	0.0180653257353013
ENSG00000289911	1.9937	-0.372549764153779	0.0354026520019241
ENSG00000168394	1.99811	-0.213674409178575	0.0370757111883936	TAP1
ENSG00000164362	2.04693	0.389689472672403	0.0285353442091924	TERT
ENSG00000103253	2.05925	-0.165809714583357	0.0182736329395593	HAGHL
ENSG00000290092	2.06486	0.586310726523172	0.00793960716173298
ENSG00000224509	2.06797	-0.684045973283406	0.0363324330823251	MRPS9-AS2
ENSG00000160781	2.071	2.54146874866954	0.000600488614066405	PAQR6
ENSG00000258986	2.0771	-0.498007263207082	0.0323377631155425	TMEM179
ENSG00000205592	2.08087	0.833890405216857	0.0212861432014025	MUC19
ENSG00000272070	2.08143	-0.04443832476847	0.037566921898726
ENSG00000185885	2.09562	3.95835820315875	2.17700603331549e-05	IFITM1
ENSG00000141682	2.09849	2.0084525714667	0.00365849824583203	PMAIP1
ENSG00000153093	2.11231	-0.0787536090561807	0.0248283347972398	ACOXL
ENSG00000260834	2.12224	2.9879855348844	0.000934359588125119
ENSG00000104879	2.13112	-0.275401235761445	0.00862791017333989	CKM
ENSG00000164076	2.13774	0.0902660339265272	0.0115120515060005	CAMKV
ENSG00000213199	2.16193	1.00019847883062	0.0166023274241301	ASIC3
ENSG00000263934	2.16406	0.274290984309487	0.00514282601387998	SNORD3A
ENSG00000106031	2.16771	-0.197126477667185	0.0253171334510596	HOXA13
ENSG00000282048	2.18303	1.32035541664944	0.00624086787536901
ENSG00000180422	2.19112	-0.299503649005583	0.0381320723235269	LINC00304
ENSG00000234546	2.21912	-1.31280223805986	0.0428541983652314	LNCTAM34A
ENSG00000137101	2.22271	-1.06306920610285	0.0253793276675656	CD72
ENSG00000181449	2.24731	1.65941211464791	0.01374816967573	SOX2
ENSG00000258649	2.25166	-0.501092085406091	0.0380437714431327
ENSG00000223551	2.25824	-0.0975725680629144	0.0166728414738583	TMSB4XP4
ENSG00000213315	2.26258	-1.11468192546971	0.029077433926756
ENSG00000268388	2.26348	-2.00360352785561	0.0194951661146594	FENDRR
ENSG00000254934	2.26416	1.129286474765	0.00579828223337847	LINC00678
ENSG00000237975	2.26485	-0.677281442132729	0.0294036713663384
ENSG00000256288	2.26539	-0.0975685965768071	0.015703992234647	LINC02617
ENSG00000225889	2.26574	-0.415696686137092	0.0419354098832616
ENSG00000151320	2.26782	0.266403954901102	0.0170705055930609	AKAP6
ENSG00000229676	2.26857	-0.139852939907615	0.0486985394121761	ZNF492
ENSG00000111432	2.27318	-0.635065920789592	0.0185637445486432	FZD10
ENSG00000269584	2.29089	-0.771847019799636	0.0485416648304709	CRIPTOP7
ENSG00000227540	2.29551	-1.78907764860568	0.0325979892390027	DNAJC9-AS1
ENSG00000147596	2.3086	1.21651781429238	0.0033401257125665	PRDM14
ENSG00000070886	2.32206	-0.41373515076702	0.025626537467695	EPHA8
ENSG00000259439	2.3235	-0.155757248558857	0.0246333996496013	LINC01833
ENSG00000215915	2.33302	-0.187687646511775	0.01753875956349	ATAD3C
ENSG00000133110	2.33652	1.31409913075925	0.0253133448512235	POSTN
ENSG00000089505	2.34778	-0.546186325703368	0.0370631251937702	CMTM1
ENSG00000131771	2.34999	-0.101157355169615	0.0308418181536984	PPP1R1B
ENSG00000170369	2.38636	-1.45930983128314	0.0316806764022031	CST2
ENSG00000278376	2.40526	-0.171320117983756	0.0157171907341938
ENSG00000184343	2.4079	0.0357866917928815	0.0481768475722721	SRPK3
ENSG00000111704	2.42399	2.01399409383045	0.00151652735993116	NANOG
ENSG00000224093	2.44789	-1.30324297676581	0.0459235827596723	BCAR3-AS1
ENSG00000075388	2.45921	0.666409834972839	0.00507780440063838	FGF4
ENSG00000254277	2.46758	0.621576769673951	0.00141199995636011
ENSG00000261220	2.47026	-0.0867745298254633	0.00377581375555142	ST3GAL1-DT
ENSG00000146215	2.47622	-0.170776934199261	0.0230166566412773	CRIP3
ENSG00000064300	2.47808	-1.40924259008518	0.0188373439484831	NGFR
ENSG00000073067	2.47828	-1.48511619096657	0.0248016251715786	CYP2W1
ENSG00000120328	2.48242	-0.594451926623819	0.0432949651188617	PCDHB12
ENSG00000118160	2.48894	-0.213406548928644	0.0127544493460744	SLC8A2
ENSG00000261594	2.51803	-0.399992771532207	0.0162145469172265	TPBGL
ENSG00000130751	2.52057	-0.934498062078258	0.0322409549535085	NPAS1
ENSG00000240376	2.54768	-0.992008885240629	0.034914514227544
ENSG00000158473	2.58199	-0.603325127382998	0.0151434512738668	CD1D
ENSG00000165061	2.585	0.242790315343047	0.0105352668097049	ZMAT4
ENSG00000235152	2.58974	-1.30898118546877	0.0136177062143008
ENSG00000025708	2.59161	0.328876042183554	0.0076471644567171	TYMP
ENSG00000186326	2.60006	-1.40924259008518	0.0406526188321746	RGS9BP
ENSG00000143631	2.60799	-0.290688573999258	0.0251531339499112	FLG
ENSG00000171476	2.61116	-2.09572422712639	0.0412528041794387	HOPX
ENSG00000131969	2.61475	-0.207634027923797	0.024971185872881	ABHD12B
ENSG00000185155	2.62264	2.26415804072772	0.000536806764574464	MIXL1
ENSG00000027644	2.65349	-0.517571777075439	0.00996254070121777	INSRR
ENSG00000265992	2.67933	3.55959640409187	0.00314559239828489	ESRG
ENSG00000107796	2.70145	-0.992232074477176	0.0204006430921087	ACTA2
ENSG00000258460	2.71118	-1.64060688882733	0.0369918243905215
ENSG00000091010	2.72082	0.785911876024288	0.00206047436652855	POU4F3
ENSG00000277027	2.72115	-1.30423520419389	0.0167680214845421	RMRP
ENSG00000248746	2.72162	0.0408046040533033	0.00671546666702655	ACTN3
ENSG00000226091	2.73058	-1.45177507979263	0.035485548134397	LINC00937
ENSG00000235001	2.75634	-1.51524220340455	0.0319858676602792	EIF4A1P2
ENSG00000182612	2.77597	0.336567518988969	0.00561624948130524	TSPAN10
ENSG00000188766	2.77764	0.36433852736221	0.00428241103044312	SPRED3
ENSG00000235072	2.77876	-0.752948308730411	0.032225288755095	ARNILA
ENSG00000185834	2.8172	-0.19821130144353	0.0137092275596442	RPL12P4
ENSG00000102924	2.83984	0.253202681406027	0.00696832312334043	CBLN1
ENSG00000254339	2.87435	2.08703905619013	0.000283824940437261
ENSG00000132481	2.87773	-1.20680262474049	0.0292493467008086	TRIM47
ENSG00000257474	2.87904	-0.329888917526825	0.0138027183430545
ENSG00000175513	2.87937	-1.9971622402756	0.0322100792472141	TSGA10IP
ENSG00000112769	2.87972	0.161797679816352	0.00716547562472748	LAMA4
ENSG00000229637	2.88344	-2.15909422571637	0.0267860736019948	PRAC2
ENSG00000061656	2.89206	-1.91279916202136	0.0441814489378597	SPAG4
ENSG00000270557	2.89894	-1.53043745088966	0.0328709302655439
ENSG00000019991	2.90978	-0.599475974546299	0.00617191880345729	HGF
ENSG00000144488	2.9105	-1.5315506450424	0.0182057916125224	ESPNL
ENSG00000237136	2.93327	-0.939185846699105	0.0218126425120856	C4orf51
ENSG00000132297	2.94206	0.950494176780885	0.00723579656274276	HHLA1
ENSG00000261924	3.02736	-1.28567954493991	0.0286658630139273
ENSG00000224717	3.03826	-2.20646982172063	0.0222865606741776	LEMD1-DT
ENSG00000255192	3.07616	0.288668696988497	0.00177413775646432	NANOGP8
ENSG00000127954	3.12163	-1.40054997342854	0.0302098134781222	STEAP4
ENSG00000251161	3.12586	-0.914439978054102	0.0144900010698265
ENSG00000007372	3.1454	0.825483622965029	0.00302871108027413	PAX6
ENSG00000168447	3.15089	-1.07573090815562	0.0240236040984948	SCNN1B
ENSG00000258609	3.16474	-1.16465027696651	0.0234423733802163	LINC-ROR
ENSG00000272267	3.16921	-1.23387200671289	0.0149442584435623
ENSG00000283342	3.20629	-2.12627656808469	0.0168238629265166	NBPF13P
ENSG00000200795	3.20874	-2.49196485230668	0.0202414764489006	RNU4-1
ENSG00000125735	3.27109	-1.65743014387329	0.0149423764613299	TNFSF14
ENSG00000164107	3.27691	-0.155132283774344	0.0037101000138064	HAND2
ENSG00000161643	3.30355	-1.74480486186919	0.0284074749397176	SIGLEC16
ENSG00000186340	3.3132	-0.367599058892383	0.0118528595103148	THBS2
ENSG00000149516	3.32764	-1.17323864404053	0.00994325649512868	MS4A3
ENSG00000224411	3.43147	-1.00261999743894	0.0087497394388267	HSP90AA2P
ENSG00000258725	3.50585	-1.48511619096657	0.010457414069519	PRC1-AS1
ENSG00000230798	3.70838	-0.264565479959511	0.0115203159102895	FOXD3-AS1
ENSG00000170178	3.70948	-1.82353195393236	0.00796355853508612	HOXD12
ENSG00000176381	3.84744	-1.6680412560716	0.00388599258623613	PRR18

## Sheet: Fig. 5I, 6F, 7D_WT+H2O2vsWT
Suppl. Table 4: d8 spontaneous DE diff bulk RNA-seq DEGs: WT+H2O2 vs WT, limma
Gene	logFC	AveExpr	P.Value	name
ENSG00000186340	5.4748	-0.367599058892383	0.000257874708815139	THBS2
ENSG00000230798	5.39252	-0.264565479959511	0.00100510946987412	FOXD3-AS1
ENSG00000289527	5.0525	-0.907994579013599	0.000916574213192266	None
ENSG00000168447	4.91318	-1.07573090815562	0.00129047112328983	SCNN1B
ENSG00000265992	4.77702	3.55959640409187	3.01265197909086e-05	ESRG
ENSG00000132297	4.64511	0.950494176780885	0.000242427679871422	HHLA1
ENSG00000255192	4.50433	0.288668696988497	7.08684876897956e-05	NANOGP8
ENSG00000134873	4.45149	0.465054273086739	9.44391144634504e-06	CLDN10
ENSG00000075388	4.41377	0.666409834972839	4.64540060824695e-05	FGF4
ENSG00000143768	4.38304	-1.26284589663023	0.00642510326585463	LEFTY2
ENSG00000258649	4.37098	-0.501092085406091	0.00041267832710625	None
ENSG00000254339	4.35078	2.08703905619013	5.21707751307446e-06	None
ENSG00000102924	4.34066	0.253202681406027	0.000276545551219334	CBLN1
ENSG00000147596	4.32871	1.21651781429238	1.51355684393801e-05	PRDM14
ENSG00000111704	4.28465	2.01399409383045	1.13892819257528e-05	NANOG
ENSG00000027644	4.23521	-0.517571777075439	0.00031937277009203	INSRR
ENSG00000007372	4.20043	0.825483622965029	0.00021549137248791	PAX6
ENSG00000167654	4.12405	-1.54995235112932	0.00659382862427264	ATCAY
ENSG00000185155	4.03215	2.26415804072772	1.16820648063457e-05	MIXL1
ENSG00000177468	4.03169	-1.57331636887368	0.00417016707335491	OLIG3
ENSG00000254277	4.02531	0.621576769673951	1.91547246645575e-05	None
ENSG00000185518	3.99394	-0.673837733881959	0.000483513492635849	SV2B
ENSG00000243709	3.94824	-0.314928041223067	0.000214381637593503	LEFTY1
ENSG00000181449	3.92322	1.65941211464791	0.000282465551961663	SOX2
ENSG00000254934	3.892	1.129286474765	8.29270175075061e-05	LINC00678
ENSG00000091010	3.88962	0.785911876024288	0.000116643114303746	POU4F3
ENSG00000237136	3.84378	-0.939185846699105	0.00430249153697399	C4orf51
ENSG00000288895	3.78197	-0.38572050183536	0.000247348642704742	None
ENSG00000228495	3.77942	1.98379141644176	0.000151251913800024	LINC01013
ENSG00000166105	3.74818	0.296406571938073	0.000904120476871293	GLB1L3
ENSG00000258417	3.73125	-1.84167154241484	0.0103843882025388	None
ENSG00000260834	3.67522	2.9879855348844	7.55307085272846e-06	None
ENSG00000224411	3.66823	-1.00261999743894	0.00593616065845829	HSP90AA2P
ENSG00000232301	3.62143	-1.01334926762198	0.00294415520499383	LNCPRESS1
ENSG00000175077	3.61573	-1.09156721097999	0.0334286561599572	RTP1
ENSG00000196092	3.54575	-1.24653480928245	0.00149221015337035	PAX5
ENSG00000204531	3.53883	5.98651140350121	2.05559907139975e-07	POU5F1
ENSG00000158473	3.52091	-0.603325127382998	0.00218000749571023	CD1D
ENSG00000121101	3.50929	-1.56553858933488	0.00859890743387436	TEX14
ENSG00000142405	3.50522	-1.83939596799264	0.0150279668204147	NLRP12
ENSG00000075429	3.49314	-2.18964656667468	0.016459577451259	CACNG5
ENSG00000282048	3.48015	1.32035541664944	0.000158085858566042	None
ENSG00000259203	3.4747	-0.188330299068848	0.0100626447558875	None
ENSG00000164265	3.47201	0.344536916960047	5.94650276302842e-05	SCGB3A2
ENSG00000135116	3.46349	-0.210071001645509	0.000933238309088394	HRK
ENSG00000173401	3.4438	-1.75278567212226	0.00964253237615284	GLIPR1L1
ENSG00000182050	3.42025	-2.01158433810869	0.0124053249852125	MGAT4C
ENSG00000289479	3.39944	2.06201432307632	0.000137001853862778	None
ENSG00000131969	3.35799	-0.207634027923797	0.00611829616925293	ABHD12B
ENSG00000164362	3.34064	0.389689472672403	0.00154336401362811	TERT
ENSG00000131771	3.30625	-0.101157355169615	0.00367120778441011	PPP1R1B
ENSG00000164458	3.28337	0.595694095127221	0.00107213257374654	TBXT
ENSG00000290092	3.25172	0.586310726523172	0.000289205579647407	None
ENSG00000117643	3.24969	1.20782999574122	0.000350389630948768	MAN1C1
ENSG00000197462	3.24414	-0.81444739406926	0.00127786197233075	None
ENSG00000224420	3.22784	-0.821777726183822	0.0228399725397356	ADM5
ENSG00000272267	3.22771	-1.23387200671289	0.0135528539105441	None
ENSG00000138083	3.20321	-0.272344605295878	0.00258050594139032	SIX3
ENSG00000164076	3.20223	0.0902660339265272	0.000388518794616654	CAMKV
ENSG00000280707	3.19985	-0.0194459940004885	0.000277174565698155	HPAT5
ENSG00000287189	3.18671	-1.2653593433113	0.0151269972242136	None
ENSG00000182968	3.18063	-1.64704817640734	0.0129737572415584	SOX1
ENSG00000250328	3.17954	-2.17159782800778	0.0158296591052229	MGC32805
ENSG00000132274	3.17311	0.178511669757786	0.00040513526770995	TRIM22
ENSG00000095587	3.16962	-0.859312907321642	0.00849079676802637	TLL2
ENSG00000145423	3.16284	2.408106366955	2.23754582758486e-05	SFRP2
ENSG00000257474	3.14464	-0.329888917526825	0.00964908008961217	None
ENSG00000171747	3.11879	-1.8329789257582	0.0285244959773869	LGALS4
ENSG00000230316	3.08918	-0.200571556059166	0.0313301306333634	FEZF1-AS1
ENSG00000141682	3.08419	2.0084525714667	0.00018515572842768	PMAIP1
ENSG00000124493	3.0825	0.231762194008757	0.00193172070956628	GRM4
ENSG00000140835	3.07995	-0.56476683587276	0.0348381179308338	CHST4
ENSG00000270557	3.07986	-1.53043745088966	0.0254819814765542	None
ENSG00000255399	3.07057	-2.14579146832435	0.0183820609556612	TBX5-AS1
ENSG00000243004	3.05479	0.214641407398003	0.00267713402172693	None
ENSG00000172238	3.04326	-0.493198294579328	0.00467058565603659	ATOH1
ENSG00000147869	3.03235	1.54358630469097	0.0171760412651004	CER1
ENSG00000176239	3.02683	-2.00360352785561	0.022011178581276	OR51B6
ENSG00000256288	3.02373	-0.0975685965768071	0.00175524331362112	LINC02617
ENSG00000165731	3.00101	1.28017255878527	3.51327926982452e-05	RET
ENSG00000288968	2.99656	-1.60092161509531	0.0302652971766484	None
ENSG00000280780	2.98947	-1.92953156725173	0.0274931925573836	JAKMIP2-AS1
ENSG00000166828	2.98626	-0.988676931240498	0.00648272781202169	SCNN1G
ENSG00000163508	2.98067	3.41354643635817	6.80047061643471e-06	EOMES
ENSG00000130477	2.94923	0.92170698988335	0.000178568262205254	UNC13A
ENSG00000129244	2.94619	0.0231040061897237	0.000875225529287953	ATP1B2
ENSG00000136014	2.94392	1.1696466735333	5.97357025249558e-05	USP44
ENSG00000249859	2.93861	-0.487400462400183	0.0176566130381407	PVT1
ENSG00000198739	2.92812	-1.57723689023735	0.0239715493863525	LRRTM3
ENSG00000273706	2.92616	1.31863709677539	0.000181593503796888	LHX1
ENSG00000127954	2.9145	-1.40054997342854	0.0414292894687167	STEAP4
ENSG00000289489	2.91264	-2.17887698620596	0.0466516892795879	None
ENSG00000182901	2.91054	-1.24003797075834	0.0174930599096662	RGS7
ENSG00000169933	2.90768	-2.06559821468841	0.0380932847522224	FRMPD4
ENSG00000289894	2.88759	1.8405564464306	0.000111655114848931	None
ENSG00000274652	2.88702	-1.6099254591877	0.0499429715030235	None
ENSG00000274090	2.86647	-1.27163878490324	0.0130974138833078	None
ENSG00000168779	2.85162	-1.25644353741812	0.0180153168405777	SHOX2
ENSG00000134917	2.8512	-0.918605691211914	0.0104506133422142	ADAMTS8
ENSG00000152779	2.84389	-1.02256122619893	0.0103686144143246	SLC16A12
ENSG00000289308	2.84164	-2.06254158422284	0.0397369385434706	None
ENSG00000188848	2.84049	1.79083836849503	9.89973979653824e-06	BEND4
ENSG00000259439	2.83399	-0.155757248558857	0.0103263841806859	LINC01833
ENSG00000235152	2.82615	-1.30898118546877	0.00750323812467438	None
ENSG00000185885	2.81921	3.95835820315875	1.20605635746753e-06	IFITM1
ENSG00000156959	2.79113	-0.518842808274679	0.00545534148944122	LHFPL4
ENSG00000288749	2.78114	1.51083188394164	0.000260928416934431	None
ENSG00000287238	2.7593	-2.29384453971653	0.0350743370427997	None
ENSG00000105613	2.73233	-0.267643614744914	0.00426497834676845	MAST1
ENSG00000111432	2.73197	-0.635065920789592	0.00726487983447851	FZD10
ENSG00000150594	2.70423	-1.54668454927904	0.0386023430319433	ADRA2A
ENSG00000138685	2.68961	1.4914768380489	0.00178777602330753	FGF2
ENSG00000248746	2.68482	0.0408046040533033	0.00795509663891148	ACTN3
ENSG00000273828	2.68315	-1.00736597871382	0.028026121287245	None
ENSG00000171794	2.6828	-1.57565843919638	0.0134423525428333	UTF1
ENSG00000180730	2.66223	0.257058176179319	0.00321543597616813	SHISA2
ENSG00000125735	2.63562	-1.65743014387329	0.0475213418646183	TNFSF14
ENSG00000197721	2.63442	-1.16563917158387	0.0140835869269284	CR1L
ENSG00000133110	2.63434	1.31409913075925	0.0145615761221138	POSTN
ENSG00000288638	2.62802	-1.29263186456749	0.0328755400446389	LNCDAT
ENSG00000101445	2.6068	0.989495717247106	0.000398276119941563	PPP1R16B
ENSG00000162599	2.59757	-0.3694290182919	0.00234725309339827	NFIA
ENSG00000225889	2.59092	-0.415696686137092	0.0244521767879079	None
ENSG00000166342	2.57413	-1.40140062066668	0.00717820989347844	NETO1
ENSG00000226091	2.56961	-1.45177507979263	0.0449019700965755	LINC00937
ENSG00000136110	2.56911	-0.294916136001106	0.0057307261880306	CNMD
ENSG00000175592	2.56434	0.654148956420208	0.000706731672031141	FOSL1
ENSG00000286279	2.56095	1.50116176828074	0.00429103688469649	None
ENSG00000214535	2.54346	-0.332864490421758	0.0422342731055545	RPS15AP1
ENSG00000197587	2.52773	-0.756511859783065	0.00328110073444171	DMBX1
ENSG00000289262	2.49521	0.0732389600736287	0.00283778402709385	None
ENSG00000156574	2.49312	3.19740998366715	1.91571701910637e-06	NODAL
ENSG00000250994	2.48908	-1.45059296928093	0.0147411278911361	None
ENSG00000221044	2.488	-1.89760391453624	0.0459594798625113	U3
ENSG00000250266	2.48293	-1.50463109120623	0.0236601195926885	LINC01612
ENSG00000074370	2.46099	1.24630126491489	0.000423484244862987	ATP2A3
ENSG00000153093	2.45407	-0.0787536090561807	0.0129599677360755	ACOXL
ENSG00000151320	2.42438	0.266403954901102	0.0120411775187824	AKAP6
ENSG00000249152	2.42354	-1.19904500372396	0.0105898353668087	LNCPRESS2
ENSG00000289356	2.42311	-1.36150876066722	0.0163593446264319	None
ENSG00000130287	2.41235	0.127782741022107	0.00110195472067751	NCAN
ENSG00000180616	2.41027	2.2251565079216	0.000209705415814255	SSTR2
ENSG00000205592	2.40746	0.833890405216857	0.0102037149344349	MUC19
ENSG00000089225	2.40688	-1.33900772913416	0.0313148065002805	TBX5
ENSG00000171956	2.40388	-1.3730542629358	0.0271419791380869	FOXB1
ENSG00000163531	2.40013	1.19356995319441	0.00144009402043135	NFASC
ENSG00000099822	2.38903	0.530077690843729	0.0118094827170198	HCN2
ENSG00000171587	2.38743	0.579481038889282	0.00165737319531126	DSCAM
ENSG00000046889	2.36648	1.78798658831537	0.000263915530259575	PREX2
ENSG00000133124	2.34285	-0.760867775735021	0.00377589823617259	IRS4
ENSG00000196104	2.34103	-0.209021241534213	0.0419969055779932	SPOCK3
ENSG00000165588	2.34061	3.54803537090212	4.81133492791055e-05	OTX2
ENSG00000147145	2.33907	-1.31148590462333	0.0355334888333418	LPAR4
ENSG00000104327	2.32446	2.25365094374399	0.000111994871436194	CALB1
ENSG00000204711	2.31754	0.971240376713894	0.00259988892181876	CFAP95
ENSG00000069482	2.30496	3.71138433791643	1.04978529136231e-05	GAL
ENSG00000188763	2.30356	-1.743914856953	0.0356258773098418	FZD9
ENSG00000280511	2.30161	-0.845157651770231	0.00547415193635226	None
ENSG00000244405	2.29964	2.35134148780359	0.000877188863280551	ETV5
ENSG00000054598	2.28751	1.14326710978187	0.00210173786761126	FOXC1
ENSG00000184408	2.28016	-0.476951196189946	0.0119550168744032	KCND2
ENSG00000008516	2.26706	1.31137757133821	0.00172602966785874	MMP25
ENSG00000110090	2.25636	2.19278918843891	5.15288862932125e-05	CPT1A
ENSG00000260266	2.25433	1.92907795147669	7.91295418920231e-05	PPIAP46
ENSG00000258986	2.24801	-0.498007263207082	0.0235368592220099	TMEM179
ENSG00000184979	2.23719	1.10977924537827	0.00356598743857153	USP18
ENSG00000263146	2.22671	0.243248006022675	0.00589375411987166	LINC01896
ENSG00000163710	2.22594	0.918749908056895	0.00746426846790691	PCOLCE2
ENSG00000173926	2.218	0.44159881323722	0.0125346193763653	MARCHF3
ENSG00000176842	2.21182	-0.43977879585325	0.032626729022809	IRX5
ENSG00000143494	2.21003	3.0491205917781	5.32725161049759e-05	VASH2
ENSG00000230937	2.20559	1.68684502501299	0.014597090199435	MIR205HG
ENSG00000166578	2.18808	-1.03011570793168	0.045565316643628	IQCD
ENSG00000244342	2.18431	-0.903248597738722	0.0232926179112633	LINC00698
ENSG00000006468	2.17378	0.435791526638688	0.0200228351596147	ETV1
ENSG00000151952	2.16385	1.72224924766881	0.00175871755838169	TMEM132D
ENSG00000187678	2.15137	3.53492720037775	1.91435085623404e-05	SPRY4
ENSG00000272438	2.1482	0.202091170278273	0.0178563132464732	None
ENSG00000277463	2.14582	1.06447242473172	0.0014410018869271	None
ENSG00000288597	2.13802	-0.644198853563307	0.0251715896206642	None
ENSG00000133083	2.1348	1.2388290372039	0.00122687760142745	DCLK1
ENSG00000234787	2.1296	1.34457043864187	0.00199897452520807	LINC00458
ENSG00000125285	2.12391	-0.311832053079449	0.0197409799779174	SOX21
ENSG00000131094	2.1099	-1.97347751541764	0.0440409466959526	C1QL1
ENSG00000250366	2.10566	2.25562977459149	0.000192962868919788	TUNAR
ENSG00000072041	2.07375	-0.273508745668351	0.0196919303064099	SLC6A15
ENSG00000221883	2.06351	-0.703246052804308	0.047151132961166	ARIH2OS
ENSG00000184344	2.06254	3.15978032386976	0.000958763916912933	GDF3
ENSG00000164089	2.05862	-0.117196176559337	0.0172239093300549	ETNPPL
ENSG00000175832	2.05822	3.44414641669402	5.16305901352372e-05	ETV4
ENSG00000284606	2.05668	-0.131846015636446	0.0269280770536699	None
ENSG00000050555	2.05391	1.57386189497253	0.00101403085490231	LAMC3
ENSG00000255418	2.04737	0.608496685702856	0.0349680844550917	LINC02718
ENSG00000149557	2.04541	2.33977537104903	0.00410076324924607	FEZ1
ENSG00000071967	2.04528	-0.394814506241175	0.0252140766053673	CYBRD1
ENSG00000107831	2.04219	1.41468002552336	0.0129013905917423	FGF8
ENSG00000011332	2.04024	0.0342404667848991	0.017668157353177	DPF1
ENSG00000164761	2.02895	0.685964319667492	0.0179541398397132	TNFRSF11B
ENSG00000256995	2.02484	-0.697796992652377	0.0421182151185799	LINC02955
ENSG00000180581	2.019	0.1340831684902	0.047238861833532	SRP9P1
ENSG00000262198	2.01745	-1.22942685856003	0.0201036711473605	None
ENSG00000289154	1.99947	-1.0221348976786	0.0473544202486006	None
ENSG00000164619	1.99468	3.2243628234808	2.01885598652365e-05	BMPER
ENSG00000166482	1.99444	1.21806992546367	0.00700427961785466	MFAP4
ENSG00000136997	1.98349	2.00827041630512	0.000997428163993908	MYC
ENSG00000179331	1.98018	-0.416272842793666	0.0119101748427915	RAB39A
ENSG00000130558	1.97754	1.61737048501604	0.00188658339494365	OLFM1
ENSG00000213906	1.9743	-0.414694391752697	0.0466771859150828	LTB4R2
ENSG00000168394	1.96695	-0.213674409178575	0.0416617501921858	TAP1
ENSG00000289205	1.96274	3.00579554882903	8.56663562828736e-05	None
ENSG00000170961	1.95899	4.57990907201762	3.97274626378038e-06	HAS2
ENSG00000262089	1.95316	-0.497853106328097	0.0482246248372524	None
ENSG00000067840	1.95313	2.28588523787258	0.000113115479072984	PDZD4
ENSG00000154319	1.94975	0.405249582658217	0.0112495255312558	FAM167A
ENSG00000075340	1.9495	4.49163598473138	0.000277811840655741	ADD2
ENSG00000133980	1.94621	4.30886504844369	4.50556707453123e-05	VRTN
ENSG00000197744	1.943	-0.20279543673033	0.0264010142722656	PTMAP2
ENSG00000177519	1.93993	2.17258392865512	0.000110493315228988	RPRM
ENSG00000159753	1.93796	1.96904620987486	0.000297197865675458	CARMIL2
ENSG00000251580	1.93038	-0.320884341672611	0.0429386487968559	LINC02482
ENSG00000289144	1.92967	-0.529729976015306	0.0235591921115836	None
ENSG00000196376	1.92658	1.1312789861121	0.00284373720620107	SLC35F1
ENSG00000108001	1.92539	0.42100189410636	0.0236290384008218	EBF3
ENSG00000233937	1.92317	0.825352418221053	0.02506070998309	None
ENSG00000157765	1.91939	0.478607569975298	0.000940540463976935	SLC34A2
ENSG00000253507	1.91513	0.613132178710979	0.00240165614013298	IADEN
ENSG00000178718	1.91221	2.07854369473325	0.00100620089115493	RPP25
ENSG00000131459	1.90682	2.17497815125046	0.000935257131614352	GFPT2
ENSG00000180071	1.90193	-0.756673705771142	0.0346357963365763	ANKRD18A
ENSG00000134215	1.88246	1.10042756218593	0.0119001391508396	VAV3
ENSG00000156925	1.85514	1.73418265094896	0.00123325273015522	ZIC3
ENSG00000169744	1.85443	2.17413084033733	0.000625632149077594	LDB2
ENSG00000218226	1.83945	0.330491216680821	0.0390135197275805	TATDN2P2
ENSG00000076716	1.83849	5.12562314339714	2.5056556412905e-06	GPC4
ENSG00000268089	1.83756	0.202296273376994	0.0108770825383366	GABRQ
ENSG00000005513	1.82296	0.135920427349722	0.0135842465257287	SOX8
ENSG00000169174	1.80686	4.47333828873144	0.00316185406282136	PCSK9
ENSG00000226792	1.80605	1.95063907770644	0.000428535262144337	C13orf42
ENSG00000106038	1.80467	1.18444493973145	0.00329201389884521	EVX1
ENSG00000196581	1.79967	1.47754882351751	0.0141829445687136	AJAP1
ENSG00000156049	1.7948	0.258932424021689	0.028659323372779	GNA14
ENSG00000100078	1.78094	-0.531361003732672	0.043682176547538	PLA2G3
ENSG00000179761	1.77048	0.785997810538631	0.0203028974298434	PIPOX
ENSG00000241186	1.76062	3.59663180990265	0.000524777879826243	CRIPTO
ENSG00000144057	1.75518	1.60327354488907	0.00223868485514024	ST6GAL2
ENSG00000115507	1.74528	1.84519232977591	0.00506207765634544	OTX1
ENSG00000006283	1.74006	0.354572987490281	0.0123599269717672	CACNA1G
ENSG00000176358	1.72894	1.00314982613573	0.010940502443413	TAC4
ENSG00000141314	1.72886	0.921790942691716	0.00608476345289616	RHBDL3
ENSG00000139200	1.72452	0.191960484713244	0.0235868875949861	PIANP
ENSG00000230371	1.71998	1.16589722492092	0.0453947198309237	KARS1P2
ENSG00000164379	1.71548	1.54981887773653	0.00487110778635555	FOXQ1
ENSG00000197261	1.70751	0.716583142955973	0.0129876461845781	C6orf141
ENSG00000229544	1.70383	2.01088923691426	0.000426028547666237	NKX1-2
ENSG00000078725	1.66577	2.62449585044062	0.00162833401561909	BRINP1
ENSG00000177614	1.66068	2.33398681746978	0.00293961172194815	PGBD5
ENSG00000196843	1.65713	1.10984571676867	0.0279427870494646	ARID5A
ENSG00000183032	1.65376	-0.0562402750049833	0.0250045608295413	SLC25A21
ENSG00000104903	1.64949	-0.695744274185872	0.0426836294854541	LYL1
ENSG00000166033	1.64746	2.08075796465299	0.00251171700626949	HTRA1
ENSG00000130182	1.64353	3.0497019616022	0.00113051967278866	ZSCAN10
ENSG00000152936	1.6429	1.20676379023933	0.00262481410242976	LMNTD1
ENSG00000102755	1.64043	3.0678639192761	0.00125141193113865	FLT1
ENSG00000154096	1.62841	2.50693714514587	0.00676705021140602	THY1
ENSG00000204516	1.62711	1.36935560840415	0.0023941514045183	MICB
ENSG00000175175	1.62338	-0.344824908928672	0.0404310964135049	PPM1E
ENSG00000121966	1.62263	3.59192700199972	0.000565308625383919	CXCR4
ENSG00000166206	1.61306	4.54553805615558	0.00019842080429686	GABRB3
ENSG00000147852	1.59802	2.0698401819761	0.00378227684731377	VLDLR
ENSG00000164082	1.59797	0.149205374585539	0.0241249628691244	GRM2
ENSG00000168918	1.59793	1.58700854420921	0.00464485249780916	INPP5D
ENSG00000221818	1.59614	0.956207720371568	0.0128585232408576	EBF2
ENSG00000109956	1.59294	3.09914672355404	0.000252311883711561	B3GAT1
ENSG00000130054	1.59098	3.43258662328002	0.000773953028850905	NALF2
ENSG00000277639	1.5861	1.50176429597648	0.00355833249367356	CHD9NB
ENSG00000124225	1.58272	3.34209555860652	0.000910614308444731	PMEPA1
ENSG00000152804	1.57935	3.06395231925322	0.0262172253290565	HHEX
ENSG00000228624	1.57832	2.26183703708409	0.00425158998129612	HDAC2-AS2
ENSG00000183049	1.56992	1.67073724481389	0.00879571235945937	CAMK1D
ENSG00000260641	1.56811	-0.208822413641844	0.0456274244416308	TSPAN5-DT
ENSG00000152977	1.55627	1.89874161011049	0.0305696859508518	ZIC1
ENSG00000163485	1.55575	1.9264141663193	0.00131202015017595	ADORA1
ENSG00000183682	1.55084	2.13709243001125	0.0077898678258587	BMP8A
ENSG00000167889	1.53878	0.970103661369457	0.0133082102883044	MGAT5B
ENSG00000136463	1.5385	0.746176242928602	0.0302285435141484	TACO1
ENSG00000174939	1.52292	1.08699534803028	0.0329931771500585	ASPHD1
ENSG00000177108	1.51072	0.659644515084862	0.0455949254033852	ZDHHC22
ENSG00000126010	1.50291	2.0678025859686	0.0158140491236905	GRPR
ENSG00000124762	1.49808	3.92483236992341	0.000851486055916656	CDKN1A
ENSG00000189410	1.4958	0.594981755320605	0.0309504857568463	SH2D5
ENSG00000119547	1.49375	0.58186347164757	0.0180492109430093	ONECUT2
ENSG00000166292	1.47858	1.52725762012585	0.0371124308005707	TMEM100
ENSG00000214336	1.47449	3.54033406952997	0.00074001425049094	FOXI3
ENSG00000164649	1.47262	2.4284840730681	0.0103218476356015	CDCA7L
ENSG00000174307	1.45765	3.74974077537634	8.16543388401104e-05	PHLDA3
ENSG00000204335	1.44674	2.74583774662087	0.000336552131457462	SP5
ENSG00000283674	1.44119	1.71480568062114	0.00316854465439881	None
ENSG00000153363	1.43623	2.53484588938132	0.000737166715692338	LINC00467
ENSG00000291107	1.43032	0.136782706504924	0.0487961514737361	None
ENSG00000260573	1.42584	1.05704966057333	0.0409251347567324	None
ENSG00000170542	1.41737	6.40834290320439	4.18577373977117e-06	SERPINB9
ENSG00000082497	1.41678	1.79803181707921	0.0113381962698499	SERTAD4
ENSG00000075673	1.41318	2.04579832191548	0.0231317622786309	ATP12A
ENSG00000204624	1.41134	1.94576345812748	0.0021473331995777	DISP3
ENSG00000074047	1.40992	2.61604250473088	0.0026090572147021	GLI2
ENSG00000137204	1.40893	1.81167450648599	0.0400228877645245	SLC22A7
ENSG00000277268	1.39992	0.939953409331518	0.0382519730781719	LHX1-DT
ENSG00000170745	1.3966	2.53783704215941	0.00778904256657629	KCNS3
ENSG00000249464	1.38677	1.55145533118864	0.0116946316978921	LINC01091
ENSG00000152208	1.37971	1.16968566754532	0.00493905755668674	GRID2
ENSG00000144485	1.37551	2.19503045088017	0.00441816405973201	HES6
ENSG00000185052	1.36809	0.796993660648211	0.0339682194134454	SLC24A3
ENSG00000182809	1.36353	1.40818877631448	0.00574454821956149	CRIP2
ENSG00000156475	1.36076	2.41019346270404	0.0232199020801348	PPP2R2B
ENSG00000104722	1.35838	1.52444291027593	0.0134763729445521	NEFM
ENSG00000166289	1.3521	1.17942706650652	0.015458196224941	PLEKHF1
ENSG00000179242	1.33511	1.90122843184664	0.00526859696680024	CDH4
ENSG00000088305	1.33097	7.29195321931658	0.00105464165207741	DNMT3B
ENSG00000075651	1.33041	2.73171636800792	0.0125483105200021	PLD1
ENSG00000289268	1.32637	1.08114137217988	0.0469711166323594	None
ENSG00000165379	1.318	2.00956826517685	0.00512368772113004	LRFN5
ENSG00000038945	1.31707	0.855191046971624	0.0382221005198016	MSR1
ENSG00000145990	1.31547	1.0458012521819	0.0263082930110219	GFOD1
ENSG00000065320	1.31036	2.31764209437777	0.0102643685753822	NTN1
ENSG00000187210	1.30969	3.27938460835793	0.000692588844381456	GCNT1
ENSG00000240563	1.30714	6.64722203386685	1.17854773833942e-05	L1TD1
ENSG00000101198	1.2898	2.88913588075106	0.0104666811989768	NKAIN4
ENSG00000104341	1.2843	7.34836201355979	3.22182404886634e-07	LAPTM4B
ENSG00000197241	1.27356	1.81883409820332	0.0264975978365942	SLC2A7
ENSG00000158055	1.27164	2.55281967215819	0.000899547066686841	GRHL3
ENSG00000049089	1.26786	5.71167213425787	0.000233594844102898	COL9A2
ENSG00000187720	1.26228	1.68299728704434	0.00850202084080286	THSD4
ENSG00000106384	1.25726	3.09476977903375	0.00176964529287116	MOGAT3
ENSG00000072954	1.25088	2.60922437736234	0.00752040843274312	TMEM38A
ENSG00000088836	1.24296	1.75977291136557	0.00880806272799938	SLC4A11
ENSG00000277200	1.23805	1.08332683459707	0.0441154727374045	CCDC92B
ENSG00000232656	1.23729	0.777805482980542	0.0462730694133236	IDI2-AS1
ENSG00000256463	1.22765	3.00967807161476	0.00228876231670515	SALL3
ENSG00000104689	1.22591	0.774722316528711	0.0262719079859952	TNFRSF10A
ENSG00000131080	1.21559	2.47682217057724	0.00443482029899211	EDA2R
ENSG00000164488	1.20733	2.72115790904916	0.00521592997479312	DACT2
ENSG00000126562	1.20128	2.23297567559392	0.0091092411646885	WNK4
ENSG00000018236	1.20083	1.23590553197265	0.0236607014117576	CNTN1
ENSG00000189221	1.19807	1.24133320327917	0.0350011128907852	MAOA
ENSG00000100473	1.19772	2.41482830519724	0.00385405293725933	COCH
ENSG00000170561	1.19531	2.97782542550666	0.0063206405770428	IRX2
ENSG00000185274	1.19253	3.59025966755568	0.000741283278606188	GALNT17
ENSG00000156966	1.19088	5.2403145049377	0.00585230389862341	B3GNT7
ENSG00000166426	1.18685	1.5722618089357	0.0148239640467726	CRABP1
ENSG00000107518	1.18143	2.32911611644847	0.00694016688683244	ATRNL1
ENSG00000156453	1.17428	4.20748325684443	0.000214687634019224	PCDH1
ENSG00000103044	1.16886	4.39762716065495	0.000891307768926011	HAS3
ENSG00000143248	1.16742	5.71781281721002	8.51304109084384e-05	RGS5
ENSG00000173621	1.16528	2.46417944572083	0.00331567827768733	LRFN4
ENSG00000227051	1.16047	3.43793427405208	0.00223381989079119	C14orf132
ENSG00000186766	1.15653	1.99457247995938	0.0120023590799836	FOXI2
ENSG00000081320	1.14405	2.85092166762557	0.0157667829249509	STK17B
ENSG00000102096	1.14175	4.55108264702888	0.000363355813504523	PIM2
ENSG00000148841	1.13517	1.97963081102902	0.0247685056588994	ITPRIP
ENSG00000198157	1.13012	2.39008649496449	0.0089092575743538	HMGN5
ENSG00000006016	1.12371	2.5436984083798	0.00762934381228546	CRLF1
ENSG00000157927	1.12076	1.63353398990351	0.0384602908832146	RADIL
ENSG00000152503	1.12075	1.69938501197987	0.00780910881302224	TRIM36
ENSG00000084628	1.11893	3.53234972079296	0.0313322152536618	NKAIN1
ENSG00000155980	1.11226	1.5850305387376	0.0158682247760911	KIF5A
ENSG00000170684	1.11051	1.56977338940459	0.0482295841756139	ZNF296
ENSG00000106804	1.09987	3.39573323781446	0.0033517890455789	C5
ENSG00000077684	1.09698	5.36875375195366	0.000341799114049794	JADE1
ENSG00000172818	1.09649	2.67636879241279	0.012879404307347	OVOL1
ENSG00000198598	1.08003	2.1405950998242	0.0422181030444094	MMP17
ENSG00000175602	1.07895	1.53600102119554	0.0355861612680326	CCDC85B
ENSG00000101384	1.06335	3.38773754090969	0.0163835207046106	JAG1
ENSG00000197406	1.04252	3.87784534357633	0.00219596502481178	DIO3
ENSG00000132881	1.04082	1.4652208550373	0.0484779753140597	CPLANE2
ENSG00000118785	1.03717	5.66341277424102	0.00581576642426138	SPP1
ENSG00000139318	1.03701	2.82263029358372	0.0208047171708899	DUSP6
ENSG00000161513	1.03487	3.52627222032948	0.00141163632363697	FDXR
ENSG00000125775	1.0345	2.06197888196998	0.0446088846126961	SDCBP2
ENSG00000144749	1.03411	2.54867320263387	0.0107129277122968	LRIG1
ENSG00000185269	1.03183	2.24472100508032	0.00928515797407715	NOTUM
ENSG00000183580	1.03183	3.10027339001854	0.01860437819694	FBXL7
ENSG00000121898	1.02907	1.05862145647224	0.0454627019202492	CPXM2
ENSG00000132825	1.02749	2.34263224236503	0.0150600535221503	PPP1R3D
ENSG00000168243	1.0235	2.52085062902313	0.0181071998012088	GNG4
ENSG00000080854	1.02298	2.33005228419154	0.0115131912242683	IGSF9B
ENSG00000101695	1.02286	2.48319151051396	0.0366044696739711	RNF125
ENSG00000101134	1.0227	1.69714450890747	0.0332566476771986	DOK5
ENSG00000115884	1.01511	3.49580419066006	0.0218571923072162	SDC1
ENSG00000046653	1.01475	2.10734110272057	0.0373133006856383	GPM6B
ENSG00000186480	1.01303	5.21218844847188	0.000153287514815958	INSIG1
ENSG00000262001	1.01039	1.49263081073839	0.0217325317281671	DLGAP1-AS2
ENSG00000155816	1.00114	1.39135375460065	0.0464090038999097	FMN2
ENSG00000162073	0.999602	1.35995758752835	0.0379535533755306	PAQR4
ENSG00000173320	0.99831	3.63411876349868	0.012354163871387	STOX2
ENSG00000138642	0.995947	2.0646100449496	0.0213333113764686	HERC6
ENSG00000138646	0.99414	2.64612497414797	0.0168639428253507	HERC5
ENSG00000164742	0.993988	2.29492780278944	0.0106917648946698	ADCY1
ENSG00000219445	0.989744	2.41663399354913	0.0336674118825036	None
ENSG00000169184	0.986158	2.78047322344155	0.00698737595158041	MN1
ENSG00000163520	0.98386	5.66389409292447	0.00226775067486623	FBLN2
ENSG00000165152	0.98248	1.85680419668105	0.0493952172728177	PGAP4
ENSG00000135547	0.981646	2.47314974981079	0.0150152100068277	HEY2
ENSG00000142627	0.980954	4.37102810331129	0.00535095985548796	EPHA2
ENSG00000065911	0.978659	4.22884025469878	0.00125176404043583	MTHFD2
ENSG00000176834	0.978314	4.68383368906639	0.00178622480476876	VSIG10
ENSG00000173918	0.973213	3.66473875155155	0.00178571441820513	C1QTNF1
ENSG00000043355	0.952976	5.82530761321857	0.000358376060021019	ZIC2
ENSG00000174721	0.952773	1.74403526530881	0.0306357711321182	FGFBP3
ENSG00000066735	0.951393	4.25300383293487	0.000957909324246875	KIF26A
ENSG00000160298	0.948453	2.89527236795332	0.0310622271206495	C21orf58
ENSG00000167487	0.947368	2.93452825836001	0.0135437133096902	KLHL26
ENSG00000196517	0.942269	2.22224238931291	0.0241309606265477	SLC6A9
ENSG00000160326	0.938669	2.92575514055537	0.0458731974114323	SLC2A6
ENSG00000160606	0.938398	3.09193760455382	0.00631450017404159	TLCD1
ENSG00000053438	0.931119	4.00270849791162	0.00342696521491294	NNAT
ENSG00000137819	0.929139	2.86336955976341	0.0334168211657498	PAQR5
ENSG00000290960	0.92545	2.63658663315187	0.0178022885628469	None
ENSG00000228526	0.922516	1.62792586724017	0.0297485379585575	MIR34AHG
ENSG00000168280	0.921809	4.5600417462008	0.000876960302246781	KIF5C
ENSG00000132359	0.918623	4.27514101955851	0.0470456752282197	RAP1GAP2
ENSG00000162490	0.915124	3.46185673038981	0.00537682500770703	DRAXIN
ENSG00000139263	0.90788	5.56940328242176	0.000119792291173067	LRIG3
ENSG00000160051	0.907871	1.75619349142063	0.0433186142317867	IQCC
ENSG00000140534	0.904564	4.04137743153507	0.0116740596578665	TICRR
ENSG00000168610	0.904492	4.28199913040552	0.00483731118349123	STAT3
ENSG00000147601	0.890091	6.0068027357755	0.00400329705494898	TERF1
ENSG00000110092	0.884577	3.90872391022159	0.00299992742230478	CCND1
ENSG00000223956	0.879428	2.50149126853098	0.0249382650552814	LINC01767
ENSG00000185950	0.876496	2.25053088855244	0.0257365512467611	IRS2
ENSG00000121570	0.874718	6.24726599588331	0.0103016826827591	DPPA4
ENSG00000185090	0.871177	2.66653430476934	0.0176429754263698	MANEAL
ENSG00000151725	0.863518	4.39086151046865	0.00238503458277482	CENPU
ENSG00000075213	0.863422	2.84721763209819	0.0271828591894567	SEMA3A
ENSG00000092964	0.86241	4.73525569296864	0.0043831932495214	DPYSL2
ENSG00000143772	0.858657	3.24980720648309	0.0180136024684346	ITPKB
ENSG00000009950	0.854902	3.50252036559964	0.033256622755758	MLXIPL
ENSG00000100902	0.847571	2.87116319058845	0.0269097415071374	PSMA6
ENSG00000113356	0.843589	2.95550075163829	0.0251201560886055	POLR3G
ENSG00000067113	0.843034	3.58349667223733	0.00773904542572471	PLPP1
ENSG00000129521	0.842234	2.82741435886895	0.0395166382428598	EGLN3
ENSG00000115414	0.837454	13.3383717882662	0.000292561535544959	FN1
ENSG00000183186	0.833553	2.88931990296905	0.0453025454376041	C2CD4C
ENSG00000167680	0.830575	1.50928476069371	0.0440108842954735	SEMA6B
ENSG00000163026	0.822933	3.58325156579912	0.00807501048491297	WDCP
ENSG00000131089	0.822376	3.51955035241231	0.00895088002132182	ARHGEF9
ENSG00000185924	0.822336	4.00954708444849	0.0267336506192099	RTN4RL1
ENSG00000146938	0.821433	3.8694485134594	0.00577535349977592	NLGN4X
ENSG00000183337	0.819722	4.48583666336688	0.00251180488837233	BCOR
ENSG00000072274	0.819452	5.72306991779871	0.000266836040357772	TFRC
ENSG00000085840	0.819318	4.24279345099675	0.0117920061629656	ORC1
ENSG00000130294	0.811457	5.31012035343139	0.0169565671559474	KIF1A
ENSG00000125821	0.81021	3.09130929313735	0.0198666082966119	DTD1
ENSG00000026559	0.803878	2.22809626905167	0.0363702976358689	KCNG1
ENSG00000172893	0.801006	7.27758959852273	0.000364838254451532	DHCR7
ENSG00000105131	0.799985	3.16830580540418	0.0247225703907085	EPHX3
ENSG00000280623	0.798508	6.32711164513112	0.00629712322816149	PCAT14
ENSG00000095203	0.796179	2.77175866695901	0.0271947490853969	EPB41L4B
ENSG00000182902	0.795162	3.97612392834667	0.0166708898153035	SLC25A18
ENSG00000167771	0.794057	4.49145708790926	0.00171241209996924	RCOR2
ENSG00000082512	0.793495	3.92068740869599	0.00963595137995146	TRAF5
ENSG00000137193	0.79107	4.21049534762603	0.00989686334430199	PIM1
ENSG00000099194	0.790384	10.2432682662845	4.00475278325336e-06	SCD
ENSG00000198053	0.788486	2.76841747017492	0.0418742677489966	SIRPA
ENSG00000183196	0.780082	2.71726350850347	0.023593433951379	CHST6
ENSG00000132563	0.779673	2.7511524846924	0.044456879219719	REEP2
ENSG00000155265	0.773237	3.67216760251675	0.0208853973850248	GOLGA7B
ENSG00000174669	0.772186	5.03524630185525	0.00927481218628512	SLC29A2
ENSG00000124749	0.771142	2.67557819674795	0.042724808068652	COL21A1
ENSG00000144730	0.770883	4.93765521769139	0.00385483640411449	IL17RD
ENSG00000113916	0.769172	4.66419689661968	0.00484581193548447	BCL6
ENSG00000164284	0.759603	3.93069270472823	0.0059275621381734	GRPEL2
ENSG00000197147	0.759571	3.14288564581163	0.0168245825818138	LRRC8B
ENSG00000183307	0.744672	3.29646201231072	0.0139586143360664	TMEM121B
ENSG00000147536	0.743764	3.73758109342629	0.0148373388902752	GINS4
ENSG00000104549	0.741576	6.68293284795666	0.00347420029526543	SQLE
ENSG00000110169	0.74126	5.24743486516669	0.0473304619156032	HPX
ENSG00000165349	0.739847	5.07086698493593	0.0398224989793025	SLC7A3
ENSG00000155849	0.737803	4.68132279474075	0.00546741552270827	ELMO1
ENSG00000138180	0.735527	3.70361992031947	0.0210009373452818	CEP55
ENSG00000136158	0.735497	5.2514955495462	0.00153986045606527	SPRY2
ENSG00000163808	0.732026	3.13255907183283	0.0225475070982785	KIF15
ENSG00000110921	0.730985	4.9332957192883	0.0135563270471183	MVK
ENSG00000111752	0.729695	5.82536796395505	0.00663400235776275	PHC1
ENSG00000139364	0.722066	3.39271866894866	0.0117268684525965	TMEM132B
ENSG00000100162	0.718976	2.41010460210783	0.0459845379840567	CENPM
ENSG00000162636	0.71881	3.71043858086769	0.0211077576460227	EEIG2
ENSG00000130164	0.716925	6.68598535994516	0.00336571209798092	LDLR
ENSG00000068137	0.715074	3.7190281037167	0.0348954468790358	PLEKHH3
ENSG00000170468	0.714512	4.43438246032857	0.00737089172442529	RIOX1
ENSG00000153179	0.713604	3.93709868934187	0.0454342146388796	RASSF3
ENSG00000114279	0.71357	2.95143221976026	0.0291558097569399	FGF12
ENSG00000115355	0.713519	4.09404844198288	0.0131186549929042	CCDC88A
ENSG00000111879	0.712641	4.88812658310502	0.00268360799012041	FAM184A
ENSG00000138670	0.707794	4.40724470958506	0.00419121036771031	RASGEF1B
ENSG00000167508	0.706356	6.63935000731694	0.00612870111176732	MVD
ENSG00000182010	0.703185	2.81936686045158	0.0394974815212452	RTKN2
ENSG00000182175	0.702315	3.53037880020881	0.0188444471791867	RGMA
ENSG00000234745	0.697843	6.42734727441544	0.0177239879695436	HLA-B
ENSG00000118298	0.697212	3.15381724370946	0.0182067392614946	CA14
ENSG00000151151	0.697092	3.12593885982685	0.0311209885922302	IPMK
ENSG00000187634	0.694453	4.45996283468209	0.0496882314068115	SAMD11
ENSG00000095637	0.692783	3.88286708627635	0.0216158175171974	SORBS1
ENSG00000178409	0.692236	4.59342616293761	0.015819882723	BEND3
ENSG00000149485	0.691916	7.21662887190263	0.000797213670587009	FADS1
ENSG00000154277	0.690291	6.37446580832743	0.0169446934609442	UCHL1
ENSG00000137642	0.689143	5.08295071720649	0.00692041185894466	SORL1
ENSG00000169564	0.687478	3.14254729286455	0.0332532416764555	PCBP1
ENSG00000148400	0.687179	4.46606323185045	0.0342458235749172	NOTCH1
ENSG00000141404	0.683055	2.65431451301674	0.0423497898744191	GNAL
ENSG00000114346	0.682695	4.12662989190739	0.0241929657047818	ECT2
ENSG00000136982	0.68268	3.15060177027323	0.0318108731535611	DSCC1
ENSG00000137124	0.682122	4.10825267255691	0.0170876937857835	ALDH1B1
ENSG00000110148	0.679716	6.34218803870057	0.00563882134049898	CCKBR
ENSG00000166974	0.675818	3.54594354747816	0.0210903463714205	MAPRE2
ENSG00000164985	0.675222	6.01127814328098	0.00119371205185627	PSIP1
ENSG00000159399	0.67425	5.50782830350954	0.00197073533680591	HK2
ENSG00000094804	0.673347	5.23050799667557	0.00298086368479735	CDC6
ENSG00000188313	0.67147	4.37573028122311	0.00925986151928462	PLSCR1
ENSG00000072071	0.671301	5.17489015758459	0.0167029483593993	ADGRL1
ENSG00000228253	0.669233	6.85942098761702	0.038258262373956	MT-ATP8
ENSG00000197457	0.668236	4.73029819541275	0.0345308371261071	STMN3
ENSG00000167755	0.662116	4.77596761615914	0.0158308218191077	KLK6
ENSG00000204634	0.66174	4.37006569710655	0.0378044050430711	TBC1D8
ENSG00000128165	0.654468	3.40076787988795	0.0449423230311661	ADM2
ENSG00000196782	0.643625	4.65427925387799	0.0158605848522643	MAML3
ENSG00000079459	0.6432	7.77012553695018	0.000788264649965593	FDFT1
ENSG00000172782	0.64155	3.59223111397872	0.0258753432462021	FADS6
ENSG00000147224	0.64142	4.73411182872337	0.0131060522379008	PRPS1
ENSG00000067064	0.641413	5.95960446068598	0.0233325430614027	IDI1
ENSG00000156970	0.63963	4.74747791369836	0.0458276314086705	BUB1B
ENSG00000160957	0.638843	4.70275267881889	0.0215362008424999	RECQL4
ENSG00000125485	0.633549	4.67318976500086	0.0118635570770318	DDX31
ENSG00000123473	0.632326	4.5845984558043	0.009548866012487	STIL
ENSG00000154217	0.629117	3.9253116108339	0.0373338947227668	PITPNC1
ENSG00000101220	0.624519	4.35243810772339	0.0449697019711382	ADISSP
ENSG00000002587	0.622988	3.58601115187992	0.0328492841861898	HS3ST1
ENSG00000101412	0.622044	3.57958615960754	0.0467965844918922	E2F1
ENSG00000179886	0.622038	3.91698401316329	0.0401972650925838	TIGD5
ENSG00000105281	0.620739	5.91102749776766	0.00973148441860006	SLC1A5
ENSG00000106278	0.620732	6.01007751991327	0.0480747521679392	PTPRZ1
ENSG00000138346	0.620498	4.07484951940588	0.0195293054331283	DNA2
ENSG00000184402	0.620237	4.09983097964665	0.0466696596390142	SS18L1
ENSG00000107957	0.61615	4.10732385067517	0.0174835947424962	SH3PXD2A
ENSG00000072832	0.610764	5.71245182772818	0.0460872123310442	CRMP1
ENSG00000134574	0.60748	4.14874749624592	0.0303886716996515	DDB2
ENSG00000132763	0.605747	3.68192733559521	0.0314416653777133	MMACHC
ENSG00000134333	0.605154	7.32828350767386	0.000767532005451779	LDHA
ENSG00000167600	0.597681	5.44552361158591	0.0115305246176245	CYP2S1
ENSG00000164056	0.596108	3.39253659779896	0.0231089318877646	SPRY1
ENSG00000162104	0.593869	3.90321472700865	0.0345294018614833	ADCY9
ENSG00000157193	0.592166	4.61514720153699	0.0242017837369484	LRP8
ENSG00000198948	0.592096	3.86362400292075	0.0403844470036111	MFAP3L
ENSG00000131069	0.588723	5.8091863858006	0.00327040738948052	ACSS2
ENSG00000160888	0.588708	4.27662598289011	0.0207758297351066	IER2
ENSG00000160193	0.580557	3.64745392004459	0.0277419498438073	WDR4
ENSG00000087510	0.576753	4.47058860300187	0.022114668763595	TFAP2C
ENSG00000142173	0.576092	6.8668792372939	0.0238439864169374	COL6A2
ENSG00000124313	0.575562	3.95138982654211	0.0455922889754402	IQSEC2
ENSG00000137267	0.571856	5.28350228879489	0.0484024440862961	TUBB2A
ENSG00000140743	0.569544	4.36268899572025	0.0356470276533137	CDR2
ENSG00000167904	0.568398	3.99187579941301	0.0382233900245726	TMEM68
ENSG00000125630	0.567055	5.28921722823421	0.00788103420567451	POLR1B
ENSG00000166484	0.566127	5.64444263928297	0.0148307370233467	MAPK7
ENSG00000136504	0.564732	6.35760289406537	0.00272429875761731	KAT7
ENSG00000056487	0.563488	3.79071290932128	0.0358023500866251	PHF21B
ENSG00000140859	0.561859	3.8888881239559	0.0246986770731966	KIFC3
ENSG00000141753	0.559104	5.70687246568032	0.0449315861683137	IGFBP4
ENSG00000128683	0.556565	2.76805267466213	0.0418553169452666	GAD1
ENSG00000076356	0.552668	5.55167482159372	0.0104987506493625	PLXNA2
ENSG00000135723	0.551816	3.33778126717108	0.0481846811461862	FHOD1
ENSG00000086475	0.551473	7.18657689559178	0.0181499653952163	SEPHS1
ENSG00000164077	0.550954	3.8888013358937	0.0477778893904375	MON1A
ENSG00000112972	0.550007	7.87807373511494	0.00582406699973298	HMGCS1
ENSG00000130707	0.544335	7.21920571655073	0.000837310570289495	ASS1
ENSG00000186193	0.542259	3.8135720814643	0.0450535146092572	SAPCD2
ENSG00000160570	0.541111	4.96707161778992	0.0306202809648369	DEDD2
ENSG00000067141	0.539316	6.90861810750679	0.00783388921995891	NEO1
ENSG00000100344	0.535152	6.16217770038062	0.0105318263792356	PNPLA3
ENSG00000109929	0.535125	6.19265619674376	0.0181126425417508	SC5D
ENSG00000132819	0.534429	5.11873883539344	0.00842625652158425	RBM38
ENSG00000099385	0.525094	4.57456356898811	0.0225257685601432	BCL7C
ENSG00000181026	0.522795	6.25444146557958	0.00708592270642377	AEN
ENSG00000165689	0.520671	5.70627675961633	0.0119268211993853	ENTR1
ENSG00000112715	0.516067	7.38610094465788	0.00197501254124692	VEGFA
ENSG00000184261	0.515799	5.78706842996959	0.0263884647595994	KCNK12
ENSG00000171208	0.515639	4.88936498208472	0.0298124189155665	NETO2
ENSG00000213626	0.512402	5.62208904616568	0.015286110410313	LBH
ENSG00000112159	0.511891	6.97628938486634	0.00447601862174825	MDN1
ENSG00000142156	0.510049	7.98981093747187	0.0360060829792579	COL6A1
ENSG00000135069	0.508498	5.74359941390294	0.0288003483500381	PSAT1
ENSG00000167996	0.504695	6.75476998162032	0.0120439130270239	FTH1
ENSG00000134824	0.502794	9.40166217515144	0.000715720351000288	FADS2
ENSG00000160752	0.50231	6.39067986497447	0.0131172428966016	FDPS
ENSG00000029993	0.50121	7.32950255616617	0.00796566883210165	HMGB3
ENSG00000119669	0.500047	5.25774629866838	0.0217639065630144	IRF2BPL
ENSG00000127554	0.498162	4.14571422173013	0.0479133542852585	GFER
ENSG00000198805	0.497101	6.16620480923451	0.0121802484585559	PNP
ENSG00000138193	0.496235	5.78686848889951	0.034845780579346	PLCE1
ENSG00000101986	0.49589	5.04873308547115	0.0463479604128445	ABCD1
ENSG00000015133	0.494671	5.70824418914192	0.0229318014708995	CCDC88C
ENSG00000072210	0.49071	6.43639264882798	0.015377922495187	ALDH3A2
ENSG00000143850	0.489231	5.64436014617265	0.0103174035641396	PLEKHA6
ENSG00000169710	0.487702	10.0572115042966	0.000983215770575741	FASN
ENSG00000161618	0.48708	5.45470738237001	0.0101422793717998	ALDH16A1
ENSG00000225697	0.486894	4.72001698008127	0.0246608146382732	SLC26A6
ENSG00000197601	0.484988	5.36654556311259	0.0193768865267823	FAR1
ENSG00000183077	0.483547	4.59589585244764	0.0385226112305284	AFMID
ENSG00000048028	0.472161	5.90051019404158	0.00668396266316761	USP28
ENSG00000165175	0.471389	6.89423968537573	0.0119873657603186	MID1IP1
ENSG00000196850	0.469372	4.46213423142781	0.0293761980170713	PPTC7
ENSG00000132646	0.468684	6.06359340866879	0.0304646723783423	PCNA
ENSG00000020129	0.468002	5.64475795781632	0.0172898894579431	NCDN
ENSG00000129911	0.467591	4.71650892055128	0.0325372032070709	KLF16
ENSG00000072310	0.462199	6.59732230373251	0.0184135938234489	SREBF1
ENSG00000170608	0.455157	6.00402621603216	0.042535376002586	FOXA3
ENSG00000113368	0.453002	6.5303852447181	0.0394227903463338	LMNB1
ENSG00000143401	0.450371	5.42997002065428	0.0412178245452229	ANP32E
ENSG00000273604	0.449872	6.24417763064864	0.0135635025480433	EPOP
ENSG00000076003	0.449474	6.22492178989318	0.0486593828557412	MCM6
ENSG00000119689	0.444849	6.64078381146675	0.00546063899691766	DLST
ENSG00000087586	0.443253	5.38523711759735	0.0427439382071047	AURKA
ENSG00000141956	0.443018	4.34250183491005	0.0480632803050996	PRDM15
ENSG00000168496	0.442512	6.08380269605385	0.0376737777762012	FEN1
ENSG00000157570	0.441561	5.78290793716551	0.0206101120269696	TSPAN18
ENSG00000048392	0.437568	4.48419356249852	0.0458227678469673	RRM2B
ENSG00000160285	0.436354	7.964179384736	0.014513117848201	LSS
ENSG00000104907	0.435108	5.88001582769114	0.0221350401351845	TRMT1
ENSG00000138336	0.433703	5.80764602921555	0.0241363472066685	TET1
ENSG00000134815	0.426006	5.21832081407649	0.0495306629234263	DHX34
ENSG00000103449	0.424463	6.47384098129001	0.0135059630940854	SALL1
ENSG00000113161	0.42326	7.88400724227276	0.0158812127953125	HMGCR
ENSG00000122952	0.422366	5.50225988095806	0.0242256803624733	ZWINT
ENSG00000114767	0.42222	5.34220889028756	0.0330564986276927	RRP9
ENSG00000147383	0.419931	6.23930498049326	0.0234409706312249	NSDHL
ENSG00000165821	0.419835	6.68413289151514	0.0144027444141442	SALL2
ENSG00000133106	0.41845	6.38876140301985	0.0446867499635424	EPSTI1
ENSG00000139718	0.416739	5.3781905943788	0.026890248310414	SETD1B
ENSG00000165732	0.414465	7.35499207078704	0.0041259872486819	DDX21
ENSG00000157538	0.414127	5.51962042827822	0.022962757406932	VPS26C
ENSG00000123989	0.413289	6.28269645911779	0.011670951408084	CHPF
ENSG00000164626	0.410751	5.4804493856679	0.0499578615465954	KCNK5
ENSG00000242265	0.410635	8.92761683372362	0.0204825794776547	PEG10
ENSG00000198074	0.410416	6.23776932932939	0.0327654468243765	AKR1B10
ENSG00000135801	0.408982	4.87292408241091	0.0452945914250473	TAF5L
ENSG00000087088	0.408862	6.93500302802021	0.0298864093062208	BAX
ENSG00000117143	0.407097	4.63462178761799	0.0439325608971583	UAP1
ENSG00000130766	0.406732	6.04460356629363	0.0471465764912139	SESN2
ENSG00000104738	0.404503	7.08028304436164	0.0259310255689907	MCM4
ENSG00000143157	0.402653	5.5257265985764	0.0423017874805948	POGK
ENSG00000116133	0.400916	9.07849370905684	0.00939086864244909	DHCR24
ENSG00000211459	0.39947	8.46752688326865	0.0406169152251711	MT-RNR1
ENSG00000100714	0.399469	6.26923695764989	0.0193295399516307	MTHFD1
ENSG00000167114	0.399309	4.95608567489409	0.0380676027561689	SLC27A4
ENSG00000060656	0.397028	5.72622739567739	0.0406149095118118	PTPRU
ENSG00000116521	0.395876	5.70429609487488	0.0351134711401623	SCAMP3
ENSG00000120800	0.395613	5.79183634306418	0.0252655861449477	UTP20
ENSG00000188486	0.389539	5.87620982745174	0.0282760855179254	H2AX
ENSG00000152284	0.389206	6.2782175035166	0.0290980314940303	TCF7L1
ENSG00000168495	0.386764	5.72011160578031	0.027909103571005	POLR3D
ENSG00000125968	0.383389	7.26028341965804	0.0300497649962548	ID1
ENSG00000197785	0.382646	5.87701251808091	0.0265983657132834	ATAD3A
ENSG00000135679	0.380587	6.1496658941519	0.0180210501511812	MDM2
ENSG00000134363	0.379843	7.20353038513738	0.0427312321977395	FST
ENSG00000107485	0.378991	6.18341220933915	0.0411101272530381	GATA3
ENSG00000142089	0.376187	6.43159336466845	0.0498339346318499	IFITM3
ENSG00000172115	0.374818	6.5486508281206	0.0175498406653204	CYCS
ENSG00000173894	0.371337	6.44393096902078	0.0489397550402672	CBX2
ENSG00000104980	0.37057	6.27113335528545	0.0427676046417903	TIMM44
ENSG00000114648	0.370413	5.31357740010656	0.048823641775746	KLHL18
ENSG00000133065	0.369568	5.945067048766	0.0340492749966307	SLC41A1
ENSG00000115758	0.368286	9.88696167895245	0.0123511889663607	ODC1
ENSG00000092445	0.365819	7.77202103412908	0.00800918849530151	TYRO3
ENSG00000169435	0.361813	6.43434336032305	0.0360600819866306	RASSF6
ENSG00000196208	0.359417	5.87847609239878	0.0336932305299913	GREB1
ENSG00000073060	0.357187	6.89839697340765	0.0369554380603044	SCARB1
ENSG00000163811	0.355384	6.09109029754403	0.0493285195359937	WDR43
ENSG00000210082	0.352353	12.0012493033594	0.0136823016087779	MT-RNR2
ENSG00000133935	0.34835	6.12532345082294	0.0431008451774656	ERG28
ENSG00000164164	0.347802	5.31202409260289	0.0460609750514889	OTUD4
ENSG00000224078	0.34339	8.198192879062	0.0113329654903525	SNHG14
ENSG00000169764	0.342262	6.96818234742468	0.0402736471041011	UGP2
ENSG00000160200	0.339048	5.81895830553192	0.041128650165471	CBS
ENSG00000128050	0.332504	8.292313054335	0.0151195975362199	PAICS
ENSG00000165494	0.325722	6.07545775084762	0.0480348840968223	PCF11
ENSG00000164976	0.319266	6.64993383980115	0.0442826458923212	MYORG
ENSG00000188976	0.317964	7.08761824012012	0.0377796799539054	NOC2L
ENSG00000166508	0.317943	7.49634163725422	0.0257710551661566	MCM7
ENSG00000151208	0.316203	7.02363200143282	0.0307308554705718	DLG5
ENSG00000132780	0.316043	8.45151791861488	0.0125365740115644	NASP
ENSG00000204525	0.315134	6.41114264918952	0.0331832973609467	HLA-C
ENSG00000131473	0.312815	9.14484208462655	0.0117065391186045	ACLY
ENSG00000008083	0.312772	7.16715257652396	0.0412749778725332	JARID2
ENSG00000179051	0.312347	8.02805185729327	0.0329187297264635	RCC2
ENSG00000104687	0.309517	7.099724930802	0.0421976408745261	GSR
ENSG00000160208	0.308988	6.38235003058985	0.0482686709391718	RRP1B
ENSG00000135821	0.307151	9.45101174852035	0.0263914672576985	GLUL
ENSG00000184575	0.307108	6.86032717125832	0.0365336498431509	XPOT
ENSG00000182199	0.304641	6.95628012150156	0.03572466814461	SHMT2
ENSG00000120437	0.303017	6.93300800811521	0.0313949913627562	ACAT2
ENSG00000115053	0.298413	9.98002281553467	0.00822505057878578	NCL
ENSG00000137309	0.295654	10.1623882282846	0.0108476043480532	HMGA1
ENSG00000198911	0.28924	8.37335221800154	0.0186477361077479	SREBF2
ENSG00000108561	0.2874	7.50534608792654	0.0393761844336412	C1QBP
ENSG00000133835	0.283643	7.59799025836855	0.0316350641452213	HSD17B4
ENSG00000168268	0.28106	7.85649358613632	0.038662002660272	NT5DC2
ENSG00000111667	0.279759	7.35853967519994	0.0413210046644831	USP5
ENSG00000101361	0.277255	7.74526560166743	0.0447970190161628	NOP56
ENSG00000163931	0.273581	8.92991574705574	0.0419602851021965	TKT
ENSG00000113407	0.273166	7.58389073997217	0.0358931655040019	TARS1
ENSG00000118181	0.238383	8.81517711726663	0.0364353738011954	RPS25
ENSG00000007062	-0.256219	8.56838751198192	0.0335893190942815	PROM1
ENSG00000167460	-0.26006	9.80253876328854	0.0163056004357402	TPM4
ENSG00000136156	-0.266509	8.12946546530772	0.0454175802362868	ITM2B
ENSG00000130309	-0.275953	8.75468709013808	0.0424719545709621	COLGALT1
ENSG00000187498	-0.279735	11.5268195808352	0.0193961029885128	COL4A1
ENSG00000148200	-0.28126	8.36539859349208	0.0470022431453373	NR6A1
ENSG00000167191	-0.286929	8.20009755699247	0.0367278838559002	GPRC5B
ENSG00000152558	-0.289975	7.78936187859972	0.0477557522907986	TMEM123
ENSG00000122359	-0.293797	7.37858401653374	0.0389546609124332	ANXA11
ENSG00000133104	-0.294701	7.59416556099018	0.0350219829059811	SPART
ENSG00000135926	-0.297747	7.64924628124848	0.0354280850696141	TMBIM1
ENSG00000100814	-0.299299	7.03029284178348	0.0408603691212595	CCNB1IP1
ENSG00000138119	-0.302899	9.49597229853075	0.0316055986640032	MYOF
ENSG00000142449	-0.303632	7.34588884578881	0.0449264881675817	FBN3
ENSG00000114268	-0.304472	6.42910668361026	0.042746530708355	PFKFB4
ENSG00000067057	-0.305166	6.32872329280012	0.0475296424891301	PFKP
ENSG00000091136	-0.311833	11.3169983229647	0.0024581397863425	LAMB1
ENSG00000163191	-0.311977	9.18287012892846	0.0134340867999232	S100A11
ENSG00000182718	-0.315324	10.6300298413292	0.0036799048621225	ANXA2
ENSG00000143842	-0.319222	7.56970377479136	0.0400574095428532	SOX13
ENSG00000182197	-0.319743	7.46610344509645	0.023989009284576	EXT1
ENSG00000186591	-0.324002	7.52085803386635	0.0423915178952999	UBE2H
ENSG00000134871	-0.329294	10.6099443395052	0.00612455541981443	COL4A2
ENSG00000174705	-0.332078	6.82830708985987	0.0343087371186759	SH3PXD2B
ENSG00000146386	-0.332366	6.85252595025049	0.0253219592431332	ABRACL
ENSG00000134686	-0.333472	7.33143887011566	0.0185320891425321	PHC2
ENSG00000100320	-0.334121	7.72480673872944	0.0384106778505245	RBFOX2
ENSG00000176788	-0.335025	7.65147705569856	0.0304275612466669	BASP1
ENSG00000166165	-0.336502	10.0513298569829	0.0149474600313839	CKB
ENSG00000139998	-0.339475	7.42368841762068	0.0354687799834577	RAB15
ENSG00000170421	-0.342883	10.63452797224	0.0405587591734141	KRT8
ENSG00000126016	-0.343521	9.31664767097247	0.0253768088646105	AMOT
ENSG00000275410	-0.347025	8.22028303419453	0.0216671035768568	HNF1B
ENSG00000104081	-0.34926	7.51647069887513	0.0211812473846067	BMF
ENSG00000140575	-0.349672	8.14443120060862	0.0297208731505195	IQGAP1
ENSG00000152894	-0.352656	5.99030230576163	0.0450436441149628	PTPRK
ENSG00000165102	-0.354016	5.90129686250668	0.0365184412893307	HGSNAT
ENSG00000143153	-0.358165	8.75187451386257	0.0414320218584066	ATP1B1
ENSG00000148730	-0.35883	9.44485709294464	0.0180569504690766	EIF4EBP2
ENSG00000102531	-0.360241	5.97231668880015	0.0398838529952798	FNDC3A
ENSG00000144645	-0.360487	6.31222180349474	0.0343724463030931	OSBPL10
ENSG00000135269	-0.363436	6.39450372107491	0.0348628205606641	TES
ENSG00000150403	-0.365607	6.18758534409336	0.0334632585518009	TMCO3
ENSG00000149131	-0.365761	6.08979231463119	0.0320545416239214	SERPING1
ENSG00000099250	-0.368284	5.74513116102505	0.0396907461249671	NRP1
ENSG00000272398	-0.370877	10.0152622281874	0.0452618793409797	CD24
ENSG00000160712	-0.372333	6.95222342802201	0.0271604811916006	IL6R
ENSG00000198363	-0.373843	8.04053878023	0.0139457753943677	ASPH
ENSG00000120899	-0.373959	6.83043094115815	0.0431076100461056	PTK2B
ENSG00000172296	-0.373992	7.05079335927708	0.0487601378382281	SPTLC3
ENSG00000164093	-0.374866	9.05374711190392	0.0145938815701938	PITX2
ENSG00000162734	-0.374961	7.01991277878649	0.0219592724285901	PEA15
ENSG00000112559	-0.377021	6.34324028186979	0.0362989551739817	MDFI
ENSG00000135862	-0.38264	10.323269050266	0.0101510817030499	LAMC1
ENSG00000157110	-0.383344	6.39731286513204	0.0447758858243905	RBPMS
ENSG00000170677	-0.384725	5.1877480021847	0.0497232851092802	SOCS6
ENSG00000168172	-0.385504	5.96771196444818	0.0381196920540193	HOOK3
ENSG00000034510	-0.387629	10.2142602618782	0.0017115773346963	TMSB10
ENSG00000167257	-0.388266	5.24509699518623	0.046205168634451	RNF214
ENSG00000107874	-0.391047	5.39254984012834	0.034846167892182	CUEDC2
ENSG00000108509	-0.39341	5.05037807478049	0.0383504318780206	CAMTA2
ENSG00000111846	-0.394884	6.77592176016754	0.0351624279146416	GCNT2
ENSG00000115129	-0.401886	5.93390737465877	0.0425339195999574	TP53I3
ENSG00000101680	-0.40493	10.8158318437821	0.00588610344691072	LAMA1
ENSG00000008086	-0.405031	6.21669172550807	0.0242400813185005	CDKL5
ENSG00000188643	-0.405378	9.54655317709966	0.0398162005485193	S100A16
ENSG00000114854	-0.405977	5.69006685355308	0.0426401606244282	TNNC1
ENSG00000037637	-0.40715	5.52280702818753	0.0378875961875184	FBXO42
ENSG00000107551	-0.408412	6.38960402303511	0.0276440974926682	RASSF4
ENSG00000058091	-0.41031	6.13090611067529	0.0252159541661834	CDK14
ENSG00000128294	-0.411841	6.69270868065595	0.0239847053556755	TPST2
ENSG00000196562	-0.413296	8.96130129970328	0.00728041798436568	SULF2
ENSG00000153822	-0.415475	6.59404452228761	0.0339640466250424	KCNJ16
ENSG00000162551	-0.418715	7.84400877797076	0.00543917378126219	ALPL
ENSG00000112584	-0.419574	5.78574717123957	0.0436064729674084	FAM120B
ENSG00000197857	-0.420485	4.9652260425915	0.0452615088941361	ZNF44
ENSG00000143164	-0.422553	6.19458941675844	0.0223605382369232	DCAF6
ENSG00000012232	-0.422783	7.89709686888335	0.0037261154836673	EXTL3
ENSG00000104723	-0.423054	6.22333445617748	0.0138075061452911	TUSC3
ENSG00000118200	-0.424609	5.48172427673159	0.0359420272787227	CAMSAP2
ENSG00000140400	-0.430501	5.52241575091559	0.0312517598201432	MAN2C1
ENSG00000160746	-0.432461	7.1092054022476	0.010024438425152	ANO10
ENSG00000096433	-0.4327	5.62695264102559	0.0313580157158398	ITPR3
ENSG00000198682	-0.435488	5.0862139408534	0.0432286314542696	PAPSS2
ENSG00000172164	-0.437935	4.9596167555299	0.0416453718839915	SNTB1
ENSG00000161714	-0.43975	5.26781168811977	0.024144835300122	PLCD3
ENSG00000081307	-0.44244	5.90876604476672	0.0357328384984105	UBA5
ENSG00000204385	-0.443622	6.66808408568698	0.025866361017078	SLC44A4
ENSG00000123374	-0.447049	6.95860231334977	0.0098696706868198	CDK2
ENSG00000167861	-0.448434	4.55342402324409	0.0432301917424171	HID1
ENSG00000100243	-0.449733	7.95522133451731	0.0174595185549195	CYB5R3
ENSG00000087074	-0.451388	7.18194914581919	0.00965947711844602	PPP1R15A
ENSG00000197879	-0.451779	7.14310118698773	0.00920234207541519	MYO1C
ENSG00000110042	-0.455609	6.60183719520488	0.00815647622438173	DTX4
ENSG00000136261	-0.455669	7.2276592746629	0.0372098546835562	BZW2
ENSG00000110237	-0.456709	6.21393185984927	0.0394634889086773	ARHGEF17
ENSG00000109854	-0.458807	5.50136736618421	0.0238025514997156	HTATIP2
ENSG00000021355	-0.462411	6.58062278699965	0.0110610103569265	SERPINB1
ENSG00000134352	-0.465559	7.20266564874527	0.048924622883762	IL6ST
ENSG00000179909	-0.469553	4.88720078475296	0.0291054232847229	ZNF154
ENSG00000121671	-0.469899	6.42451325379722	0.00813822139160836	CRY2
ENSG00000170775	-0.473683	4.9698715783243	0.0223344970367746	GPR37
ENSG00000166888	-0.475346	7.09558280113558	0.00803314141251379	STAT6
ENSG00000108861	-0.475683	6.78389686330768	0.0193933559706019	DUSP3
ENSG00000120054	-0.478616	5.84237029769084	0.0157164868467828	CPN1
ENSG00000013364	-0.483856	5.6845080348272	0.0340164700473459	MVP
ENSG00000109654	-0.486849	4.87747376872993	0.0441224026517885	TRIM2
ENSG00000119900	-0.487607	5.34740528231072	0.0271684605808873	OGFRL1
ENSG00000066468	-0.491177	8.57762502140013	0.00288259913108758	FGFR2
ENSG00000135074	-0.491688	7.77057991122905	0.010201999245713	ADAM19
ENSG00000235162	-0.499097	5.77503495689285	0.00962997280445682	C12orf75
ENSG00000158856	-0.499805	6.35896485536345	0.0180189757439665	DMTN
ENSG00000109906	-0.500536	5.39753961508068	0.0385874013476696	ZBTB16
ENSG00000113140	-0.500741	11.5406251889375	0.00336362692012995	SPARC
ENSG00000160111	-0.501745	4.35443178295193	0.037958270094803	CPAMD8
ENSG00000101335	-0.503473	6.85121843444409	0.0257637023179119	MYL9
ENSG00000100979	-0.505617	5.88160852563073	0.00993506148444675	PLTP
ENSG00000176532	-0.507153	6.21821616940507	0.0352485115464609	PRR15
ENSG00000171680	-0.508466	4.87532115042663	0.0187418478572696	PLEKHG5
ENSG00000088882	-0.509116	5.5049682500692	0.016940572524626	CPXM1
ENSG00000163171	-0.515006	5.54754740176695	0.0448727325435196	CDC42EP3
ENSG00000139178	-0.516481	6.00014146319978	0.00965927966309265	C1RL
ENSG00000154556	-0.521142	4.66950223109484	0.0346161465083588	SORBS2
ENSG00000134769	-0.522431	5.26414156503215	0.0430148526330257	DTNA
ENSG00000171227	-0.525762	6.43615501244995	0.00649547711192142	TMEM37
ENSG00000172638	-0.526671	5.42259339607725	0.00920860756833177	EFEMP2
ENSG00000138468	-0.530097	4.4902006292296	0.0286243084495404	SENP7
ENSG00000122642	-0.530142	6.05820645027285	0.0067212115716791	FKBP9
ENSG00000109323	-0.531777	6.19570232393579	0.0309984067098462	MANBA
ENSG00000113249	-0.53514	6.55149554522341	0.00310783565217899	HAVCR1
ENSG00000165868	-0.53788	7.09999713798776	0.00189141774348625	HSPA12A
ENSG00000175048	-0.543523	4.70852450229901	0.023095385702791	ZDHHC14
ENSG00000164291	-0.544328	3.91353376497336	0.0462144100709557	ARSK
ENSG00000069020	-0.546706	5.55921362483474	0.00875066954056834	MAST4
ENSG00000067177	-0.551618	5.06949441275546	0.0126514141376037	PHKA1
ENSG00000169213	-0.552013	7.45116020259094	0.00301350789506531	RAB3B
ENSG00000146374	-0.555131	8.77902349609444	0.0398382928294591	RSPO3
ENSG00000120756	-0.557774	3.95908192903625	0.0392637741989136	PLS1
ENSG00000164292	-0.558422	7.07042447462519	0.00317284307892276	RHOBTB3
ENSG00000055147	-0.565154	3.98607995432032	0.0388040102556155	FAM114A2
ENSG00000151474	-0.565768	6.44366451674261	0.00362650593851586	FRMD4A
ENSG00000110723	-0.567354	5.53080690940667	0.0153644295468225	EXPH5
ENSG00000186212	-0.570346	4.6809558131941	0.0458293951885292	SOWAHB
ENSG00000259974	-0.570374	9.46319387052797	0.000332010412448154	LINC00261
ENSG00000065615	-0.57126	3.79589972454118	0.0408037306489799	CYB5R4
ENSG00000179163	-0.573062	5.91342215940184	0.00456195775260977	FUCA1
ENSG00000198838	-0.578155	3.81683931239578	0.0336709412448693	RYR3
ENSG00000151366	-0.582374	4.31028585106179	0.0356775110628816	NDUFC2
ENSG00000112297	-0.583017	3.84607092052034	0.0321748266282375	CRYBG1
ENSG00000133597	-0.585574	4.24661001991196	0.0188405580932503	ADCK2
ENSG00000132846	-0.589585	5.13251606010477	0.0157012302392908	ZBED3
ENSG00000114796	-0.589733	5.10112224794811	0.0168583899549673	KLHL24
ENSG00000102265	-0.590075	5.49274394469073	0.0178964179758774	TIMP1
ENSG00000249242	-0.590335	6.00706154018068	0.00912486908430025	TMEM150C
ENSG00000135253	-0.595164	4.24105596065965	0.0367692100696374	KCP
ENSG00000142273	-0.595621	3.58204348875846	0.047576897671742	CBLC
ENSG00000210135	-0.59627	4.58698880086884	0.0130100682991924	MT-TN
ENSG00000178033	-0.597226	6.1332313684513	0.00594904458826081	CALHM5
ENSG00000243943	-0.599699	4.61983743240459	0.0472949828704744	ZNF512
ENSG00000013583	-0.601869	6.00478388873157	0.0124418724693058	HEBP1
ENSG00000042493	-0.604407	5.63567799253684	0.0460275894723296	CAPG
ENSG00000164039	-0.605626	5.54115070579101	0.0122706788371498	BDH2
ENSG00000129474	-0.605671	5.51710286067693	0.0075900744937482	AJUBA
ENSG00000176092	-0.607103	4.0693155741222	0.0463048396827945	CRYBG2
ENSG00000248329	-0.608285	7.03212990016183	0.00693489410461474	APELA
ENSG00000181038	-0.611039	3.32785670922126	0.0484149768745238	METTL23
ENSG00000162998	-0.613466	8.46291688215931	0.00041300275008876	FRZB
ENSG00000087903	-0.61564	4.02806429125459	0.0307375917322257	RFX2
ENSG00000167641	-0.618587	4.26189124019826	0.0197301562410237	PPP1R14A
ENSG00000122863	-0.618677	6.12450618380739	0.00433957880092988	CHST3
ENSG00000163703	-0.621288	3.47084717519491	0.0415257889354578	CRELD1
ENSG00000120784	-0.623031	3.84653985442664	0.0265929037584381	ZFP30
ENSG00000167552	-0.625511	9.39865405460479	0.00538072630661975	TUBA1A
ENSG00000147872	-0.625909	5.95057105569781	0.00455592883688569	PLIN2
ENSG00000217128	-0.629693	4.31857206950475	0.036548617517672	FNIP1
ENSG00000125266	-0.638721	6.38468118637844	0.0115087796210926	EFNB2
ENSG00000291068	-0.63965	3.25307904303285	0.0359480691346639	None
ENSG00000146250	-0.641311	4.3672489781891	0.0144542157000654	PRSS35
ENSG00000137766	-0.64974	4.66464679080396	0.0133554754171847	UNC13C
ENSG00000064999	-0.653671	7.64770035777985	0.0103118003460411	ANKS1A
ENSG00000166825	-0.654891	7.05180221924645	0.0257545212834933	ANPEP
ENSG00000177606	-0.657066	5.4265453149703	0.00719301106864685	JUN
ENSG00000196975	-0.658943	5.31189392063214	0.00345734005308467	ANXA4
ENSG00000140848	-0.660988	3.5194594582299	0.0484174727661551	CPNE2
ENSG00000162909	-0.665774	8.23851884974751	0.0286099621197575	CAPN2
ENSG00000101265	-0.671337	4.54302426444415	0.00919155801307109	RASSF2
ENSG00000138772	-0.675129	7.68096540719315	0.0258788667180152	ANXA3
ENSG00000150764	-0.675218	3.81638961642535	0.0197036249278959	DIXDC1
ENSG00000001626	-0.677382	6.73168178948922	0.0236752699642962	CFTR
ENSG00000185002	-0.681542	6.03685907072498	0.0498225506368847	RFX6
ENSG00000070159	-0.686062	4.60508094196051	0.00914685333483761	PTPN3
ENSG00000144504	-0.687647	3.64618820957262	0.024664609399858	ANKMY1
ENSG00000003147	-0.696404	4.57961306167643	0.0050349208992174	ICA1
ENSG00000110786	-0.696962	5.23161318977361	0.0107400881860123	PTPN5
ENSG00000124920	-0.699458	6.27658024751333	0.000751716360595579	MYRF
ENSG00000186301	-0.700252	3.88564868839007	0.0332921072072216	MST1P2
ENSG00000156103	-0.700479	3.42430556329111	0.0493363460715068	MMP16
ENSG00000118271	-0.708008	8.56159695533651	0.00949923052866314	TTR
ENSG00000115718	-0.708713	3.12824700179172	0.0488762891865638	PROC
ENSG00000127863	-0.713059	6.75123382854708	0.0021554974588543	TNFRSF19
ENSG00000158710	-0.713815	7.5923128531027	0.000288378748401379	TAGLN2
ENSG00000144677	-0.71762	5.39670706644259	0.0104844699566568	CTDSPL
ENSG00000115963	-0.725114	5.17904635898805	0.028065078912508	RND3
ENSG00000152137	-0.72995	5.50441719215013	0.00140206286405846	HSPB8
ENSG00000204252	-0.730088	3.17478688066443	0.0458507848734467	HLA-DOA
ENSG00000223960	-0.737054	3.31657425810273	0.0270647570538781	CHROMR
ENSG00000135917	-0.740739	4.72771628587736	0.030879606051408	SLC19A3
ENSG00000168679	-0.747062	4.23075549294826	0.0306557366230018	SLC16A4
ENSG00000142149	-0.74803	5.96636498172688	0.000722651556764582	HUNK
ENSG00000178695	-0.753842	6.76331405005531	0.00839896435343809	KCTD12
ENSG00000151689	-0.759202	3.64252443670746	0.0215514587079682	INPP1
ENSG00000163975	-0.760949	3.3235469288238	0.045204773176049	MELTF
ENSG00000140403	-0.771681	3.24163824602869	0.022662903300032	DNAJA4
ENSG00000060718	-0.775889	3.83125014358828	0.0116605185368191	COL11A1
ENSG00000189007	-0.778799	2.92421467356079	0.0277577534514613	ADAT2
ENSG00000171798	-0.78922	3.67986286251194	0.0217240937467572	KNDC1
ENSG00000226328	-0.790724	2.6470185345964	0.043586938663095	NUP50-DT
ENSG00000176978	-0.792548	5.74209924379211	0.00190512475045169	DPP7
ENSG00000166676	-0.79793	2.93620462420699	0.0377275963808921	TVP23A
ENSG00000254585	-0.798091	3.30015994040599	0.0199634120422414	MAGEL2
ENSG00000189060	-0.799101	6.29879096453664	0.00822462438354471	H1-0
ENSG00000095777	-0.802137	3.51617806615874	0.0390487591673156	MYO3A
ENSG00000150471	-0.807714	4.45913478973137	0.00443668064645001	ADGRL3
ENSG00000169964	-0.809681	2.3780172623687	0.0462860646534848	TMEM42
ENSG00000105855	-0.815905	3.62313746001599	0.0317418605668035	ITGB8
ENSG00000114541	-0.816937	4.64171058657768	0.0228682473522691	FRMD4B
ENSG00000157613	-0.817927	2.99763143390961	0.0325280506529922	CREB3L1
ENSG00000109911	-0.818002	2.91568216550943	0.0316962423650778	ELP4
ENSG00000165556	-0.831063	5.369347186455	0.0179804952330715	CDX2
ENSG00000145284	-0.831635	4.57294072186634	0.00622367122052045	SCD5
ENSG00000197977	-0.831724	3.05528382727426	0.0380993896179012	ELOVL2
ENSG00000136098	-0.832888	4.69272997391347	0.0134225426454673	NEK3
ENSG00000147804	-0.833595	4.9310663779629	0.0203402427695204	SLC39A4
ENSG00000026025	-0.834079	8.13123737694908	0.00231918783878942	VIM
ENSG00000196188	-0.846484	4.85689841000542	0.00160163741578151	CTSE
ENSG00000135697	-0.847758	2.81805845984326	0.0191471044779443	BCO1
ENSG00000099338	-0.868379	3.11188158774619	0.0274298010400237	CATSPERG
ENSG00000188906	-0.878696	2.72091084033114	0.0381628673384566	LRRK2
ENSG00000171766	-0.880666	5.37076099072999	0.0131196135569361	GATM
ENSG00000172594	-0.898991	3.28730860230289	0.0286803831291838	SMPDL3A
ENSG00000147862	-0.901411	1.93659695267867	0.0383842725686518	NFIB
ENSG00000267254	-0.902484	2.19845907245298	0.0429274880326125	ZNF790-AS1
ENSG00000129538	-0.903967	5.85259085841444	0.00512432966102715	RNASE1
ENSG00000160808	-0.917693	5.84853520885396	0.0231574761024013	MYL3
ENSG00000151690	-0.918402	2.52209203525868	0.0277615060119503	MFSD6
ENSG00000114115	-0.920846	4.67663705236239	0.00241951131953426	RBP1
ENSG00000267680	-0.921987	2.82178309853665	0.0232055241378504	ZNF224
ENSG00000167100	-0.923831	3.27430372326626	0.048069066259858	SAMD14
ENSG00000084453	-0.926873	3.01515115937417	0.0150181050355298	SLCO1A2
ENSG00000223865	-0.93017	6.83252421790321	0.00258766124058992	HLA-DPB1
ENSG00000116117	-0.936196	3.92427124565637	0.00350394928022542	PARD3B
ENSG00000143195	-0.944345	2.58685123956671	0.0304235613522116	ILDR2
ENSG00000165511	-0.959834	2.46087110572856	0.0152897500628587	ZNF22-AS1
ENSG00000137507	-0.972273	5.99427218615048	0.0196476438751502	LRRC32
ENSG00000145332	-0.979466	4.54574080817367	0.00857301232466007	KLHL8
ENSG00000138061	-0.981173	2.29083698638611	0.0393991626094641	CYP1B1
ENSG00000178467	-0.983116	3.04086826881198	0.00965525320337215	P4HTM
ENSG00000123243	-0.992821	4.35050157429074	0.00274376635649744	ITIH5
ENSG00000070526	-0.997716	4.36193216396813	0.0083808010603955	ST6GALNAC1
ENSG00000128274	-1.02304	3.65722166788262	0.00721189282736299	A4GALT
ENSG00000105559	-1.03295	5.1443502697303	0.00373272235294103	PLEKHA4
ENSG00000271425	-1.03757	1.94993961872797	0.0235709139184098	NBPF10
ENSG00000164764	-1.04578	3.58021939034487	0.00623095251989153	SBSPON
ENSG00000118257	-1.04783	4.47308755255299	0.00256334662716629	NRP2
ENSG00000185585	-1.04913	2.35268962692105	0.0133453509636737	OLFML2A
ENSG00000105251	-1.05569	2.3365105807242	0.0243324786204878	SHD
ENSG00000181408	-1.05926	3.44178233761533	0.00876938845650848	UTS2R
ENSG00000147647	-1.07996	3.66266027814967	0.00362374133077449	DPYS
ENSG00000142182	-1.10077	2.22525314838325	0.019369540605504	DNMT3L
ENSG00000135324	-1.1041	3.07359014674768	0.00742310670458905	MRAP2
ENSG00000112183	-1.11141	2.82013064517955	0.0153220353939484	RBM24
ENSG00000010319	-1.16861	0.717816035967929	0.0342698552050284	SEMA3G
ENSG00000240303	-1.18039	1.71214384729286	0.0396551294703927	ACAD11
ENSG00000233006	-1.18162	1.16995832005554	0.0472818545424042	MIR3936HG
ENSG00000132821	-1.19123	2.66488455084882	0.0097444067600028	VSTM2L
ENSG00000275772	-1.19924	1.89362970437505	0.0245240239982218	None
ENSG00000223547	-1.23344	1.71247900982962	0.0224210860948885	ZNF844
ENSG00000170290	-1.24476	1.75515275967857	0.0366456932966273	SLN
ENSG00000278768	-1.25068	1.38626655183629	0.045480587562184	BACE1-AS
ENSG00000157601	-1.25594	1.23764037664743	0.0292829154513119	MX1
ENSG00000140937	-1.26675	4.37632848278361	0.0312929847949107	CDH11
ENSG00000131849	-1.26828	1.59241751323488	0.0348164001207177	ZNF132
ENSG00000150275	-1.26843	3.93715600576143	0.00120041000107368	PCDH15
ENSG00000158258	-1.29518	2.52574857003154	0.0287833072561598	CLSTN2
ENSG00000164241	-1.30166	1.52718417757069	0.0364520757098914	C5orf63
ENSG00000285867	-1.30721	1.81294983449986	0.013243155663951	None
ENSG00000086717	-1.34604	2.34998690092916	0.00625098613195402	PPEF1
ENSG00000236039	-1.39531	1.65598755916709	0.0177109896225922	LINC02889
ENSG00000198336	-1.40239	5.22269350747487	0.000286252301663322	MYL4
ENSG00000231389	-1.41312	2.79797180983842	0.00386502542314125	HLA-DPA1
ENSG00000188290	-1.4213	0.943006336100315	0.0497872617833225	HES4
ENSG00000270012	-1.42304	1.07956373492248	0.0311854321456804	None
ENSG00000006611	-1.49294	0.882202399913367	0.0383509410425754	USH1C
ENSG00000142910	-1.5477	1.50254976518371	0.0234664073626785	TINAGL1
ENSG00000233058	-1.55453	1.4647862393511	0.0122731360336733	ATP13A3-DT
ENSG00000216588	-1.56414	0.70277258517278	0.0228355506466732	IGSF23
ENSG00000110675	-1.5657	1.69305946691089	0.0139988157108112	ELMOD1
ENSG00000287266	-1.63844	0.550710096627541	0.0466406310898775	None
ENSG00000159733	-1.65624	0.85328670665006	0.035962439037237	ZFYVE28
ENSG00000215417	-1.68292	0.618051798796943	0.0394660870660151	MIR17HG
ENSG00000165655	-1.73318	0.633444909360877	0.035034428972487	ZNF503
ENSG00000123843	-1.7575	0.264300549962825	0.0373887591756518	C4BPB
ENSG00000131730	-1.78532	1.88986519143773	0.00171545109700311	CKMT2
ENSG00000073282	-1.80567	0.133816925854936	0.0397037479254335	TP63
ENSG00000179796	-1.81962	1.25012102733581	0.011170664010807	LRRC3B
ENSG00000231789	-1.84608	1.10488412090388	0.0349165893683449	PIK3CD-AS2
ENSG00000148942	-1.85481	0.362649807776797	0.0346414605680538	SLC5A12
ENSG00000080007	-1.87389	-0.329102437328491	0.04134494269855	DDX43
ENSG00000265972	-1.89673	1.18603009130936	0.00679627176508063	TXNIP
ENSG00000229425	-1.91671	0.0289218294318525	0.0464013387491395	None
ENSG00000143882	-1.92177	0.859804020500866	0.0334424184886278	ATP6V1C2
ENSG00000240429	-2.01634	-0.14106861014746	0.0435543782174047	LRRFIP1P1
ENSG00000136531	-2.03496	0.847782525195566	0.0252993073076654	SCN2A
ENSG00000230847	-2.07157	-0.7673704065635	0.0495408904103411	OCLNP1
ENSG00000164674	-2.1032	-0.109005436603006	0.0211970228644907	SYTL3
ENSG00000287352	-2.14644	-0.213629738165191	0.048693689549379	None
ENSG00000176160	-2.14923	-0.428200288428501	0.0445918679671323	HSF5
ENSG00000144152	-2.15212	0.143061345253064	0.021583879348189	FBLN7
ENSG00000137473	-2.19432	0.381314342813813	0.0307820897772534	TTC29
ENSG00000121075	-2.24441	-0.625509413234858	0.0303479224069723	TBX4
ENSG00000125355	-2.27329	0.2313468483819	0.0396189618791582	TMEM255A
ENSG00000162367	-2.31307	-1.5880349284748	0.0344521062392909	TAL1
ENSG00000251279	-2.32733	-1.09643004751903	0.0321465070238773	SMIM15-AS1
ENSG00000159251	-2.32895	3.09911410242565	0.000706279838620709	ACTC1
ENSG00000145708	-2.3397	0.456849100327719	0.00594740936134651	CRHBP
ENSG00000133048	-2.37084	0.339738232570858	0.0120867626547511	CHI3L1
ENSG00000267470	-2.39136	-0.312191725015977	0.0356808137530564	ZNF571-AS1
ENSG00000196611	-2.39927	3.47412617153432	0.000514780907030682	MMP1
ENSG00000137098	-2.42642	-1.53043745088966	0.048776629319069	SPAG8
ENSG00000078018	-2.47485	0.391632786214071	0.0204068108952606	MAP2
ENSG00000230082	-2.47646	-0.620258286307247	0.0263258327110928	PRRT3-AS1
ENSG00000147059	-2.494	-1.16906881942222	0.0303623252839201	SPIN2A
ENSG00000235408	-2.56213	-0.669698424628904	0.043420636685334	SNORA71B
ENSG00000271032	-2.56302	-1.33379531772411	0.0382343112842396	None
ENSG00000188828	-2.58094	-1.30504461704332	0.0251902324072182	GLRA4
ENSG00000111331	-2.58129	-0.874081826286425	0.0387767534854428	OAS3
ENSG00000174125	-2.61991	-0.726684228146948	0.030722083354569	TLR1
ENSG00000267605	-2.63784	-0.895304050683053	0.0275127119177581	None
ENSG00000261780	-2.66701	-0.981737817543026	0.0396036663512953	LINC02582
ENSG00000290126	-2.67361	-2.03415586881392	0.0469495523651419	None
ENSG00000179921	-2.68048	0.539709422247861	0.0102004718430233	GPBAR1
ENSG00000159625	-2.74204	-1.07849359832034	0.0394764287610267	DRC7
ENSG00000129204	-2.77407	-0.676616986948981	0.0158477928985989	USP6
ENSG00000183807	-2.80035	-1.16906881942222	0.0231358074699561	FAM162B
ENSG00000260645	-2.80091	-0.517526474838157	0.0291548810375767	None
ENSG00000283297	-2.8884	-1.42443783757029	0.0368843680506236	TEX52
ENSG00000266983	-2.89474	-1.63791524363363	0.038476257971337	RANBP3-DT
ENSG00000181195	-2.90329	-1.6153437129284	0.0279420234606012	PENK
ENSG00000067798	-2.9406	0.141556413540789	0.00498735072482159	NAV3
ENSG00000197815	-2.96238	-1.53043745088966	0.0268821238821171	None
ENSG00000186367	-2.97373	-1.22379087236896	0.021804681487188	MINAR2
ENSG00000235888	-3.03207	-1.36392133016209	0.026053243784615	LINC02940
ENSG00000275367	-3.08918	-1.19798451268553	0.0227587767239318	None
ENSG00000134817	-3.12181	1.83224008447122	0.00207084104047249	APLNR
ENSG00000136267	-3.12539	-1.81022919654034	0.0211907994900698	DGKB
ENSG00000147655	-3.1273	-0.392112589684918	0.0260127104140916	RSPO2
ENSG00000249519	-3.1477	-1.91279916202136	0.0271308033437763	LINC01438
ENSG00000257582	-3.15459	-2.06559821468841	0.0180408494007367	LINC01475
ENSG00000236204	-3.22152	-1.06893433702629	0.0133065761724411	LINC01376
ENSG00000169554	-3.31294	-0.0538651453727377	0.00355452925119328	ZEB2
ENSG00000256742	-3.34354	-1.19487517910565	0.00895451746411418	KDM2B-DT
ENSG00000205002	-3.38785	-1.24583242521981	0.0123397108134078	AARD
ENSG00000123561	-3.44678	-0.856256276856075	0.0323250863021326	SERPINA7
ENSG00000159248	-3.93005	-0.762287758505589	0.00351152416810588	GJD2
ENSG00000145362	-7.12965	2.29633148486535	0.0476141744040832	ANK2

## Sheet: Fig. 5I, 6F, 7D_KOvsWT+H2O2
Suppl. Table 4: d8 spontaneous DE diff bulk RNA-seq DEGs: KO vs WT+H2O2, limma
Gene	logFC	AveExpr	P.Value	name
ENSG00000145362	9.36874	2.29633148486535	0.013405886914377	ANK2
ENSG00000019991	6.01569	-0.599475974546299	0.00113654161729911	HGF
ENSG00000147655	4.58094	-0.392112589684918	0.0020022254642603	RSPO2
ENSG00000170989	4.42138	-1.30083040727094	0.00632932447616139	S1PR1
ENSG00000268388	4.20791	-2.00360352785561	0.00283040799754664	FENDRR
ENSG00000104368	4.10314	-1.16418905707288	0.0273631284694247	PLAT
ENSG00000169554	4.09752	-0.0538651453727377	0.000732917954773542	ZEB2
ENSG00000120156	3.85771	-0.864356166996826	0.0238621426001518	TEK
ENSG00000134817	3.77145	1.83224008447122	0.000286797989125335	APLNR
ENSG00000121075	3.70136	-0.625509413234858	0.00121313766787765	TBX4
ENSG00000144488	3.68681	-1.5315506450424	0.00625433245549739	ESPNL
ENSG00000114248	3.58462	-1.5315506450424	0.0349648897292209	LRRC31
ENSG00000116132	3.55789	-0.944182906162973	0.0123504378883924	PRRX1
ENSG00000123561	3.37511	-0.856256276856075	0.0349155836171078	SERPINA7
ENSG00000237125	3.32768	-1.76016195534238	0.0111990087656731	HAND2-AS1
ENSG00000143631	3.31869	-0.290688573999258	0.0110020379048153	FLG
ENSG00000144834	3.29829	-1.04771211262966	0.0374631725929282	TAGLN3
ENSG00000170498	3.29494	-1.49267067269932	0.0179124335229349	KISS1
ENSG00000236204	3.1734	-1.06893433702629	0.0145885736180829	LINC01376
ENSG00000159248	3.12352	-0.762287758505589	0.0150665295130177	GJD2
ENSG00000261780	3.11804	-0.981737817543026	0.0176819189206996	LINC02582
ENSG00000176971	3.0729	-2.03415586881392	0.0177628360796457	FIBIN
ENSG00000164434	3.07098	-0.264137581339544	0.0147109702493142	FABP7
ENSG00000283297	3.05823	-1.42443783757029	0.0282343335673163	TEX52
ENSG00000279744	3.022	-1.8329789257582	0.0369396614598189	None
ENSG00000181195	3.01748	-1.6153437129284	0.0219278586130883	PENK
ENSG00000244219	3.01339	-1.6680412560716	0.0393629401860594	TMEM225B
ENSG00000237975	3.00148	-0.677281442132729	0.0151575427949864	None
ENSG00000230148	2.99554	-0.718441300289422	0.0152164510325457	HOXB-AS1
ENSG00000224717	2.94426	-2.20646982172063	0.0257916736660024	LEMD1-DT
ENSG00000176381	2.91409	-1.6680412560716	0.0138048246201074	PRR18
ENSG00000131055	2.87393	-0.990692551804108	0.0215874572128718	COX4I2
ENSG00000250321	2.82475	-0.954125251786123	0.0338384631044501	None
ENSG00000274372	2.79172	-1.50960621721348	0.0432806261468411	None
ENSG00000128710	2.70816	-2.21839726735547	0.0318621686942057	HOXD10
ENSG00000254413	2.6797	-1.05832322482798	0.0350625923971917	CHKB-CPT1B
ENSG00000255760	2.67174	-1.6680412560716	0.0466439459472681	LINC02422
ENSG00000233101	2.64899	-0.714068336387333	0.0246533513601963	HOXB-AS3
ENSG00000186367	2.64319	-1.22379087236896	0.0396586212680207	MINAR2
ENSG00000159251	2.63021	3.09911410242565	0.000257115659275831	ACTC1
ENSG00000043039	2.62496	-0.13601584025475	0.0260778742309152	BARX2
ENSG00000196993	2.6139	-0.644257050217338	0.0169583036963235	NPIPB9
ENSG00000110876	2.60959	0.918345495841006	0.00639964291517672	SELPLG
ENSG00000277027	2.60523	-1.30423520419389	0.0146067183813313	RMRP
ENSG00000052850	2.60093	-1.21439007934531	0.0341621501388975	ALX4
ENSG00000267470	2.53888	-0.312191725015977	0.0263380321869617	ZNF571-AS1
ENSG00000260027	2.53351	-1.48511619096657	0.0433400436090384	HOXB7
ENSG00000226396	2.5312	-1.4489278638172	0.0464423714534408	None
ENSG00000230306	2.47557	-0.39332829471565	0.0349547300472093	BANF1P2
ENSG00000215915	2.47509	-0.187687646511775	0.0168091044570535	ATAD3C
ENSG00000272405	2.44736	1.07218200715788	0.00168593923351199	None
ENSG00000103241	2.4299	-1.17230364840042	0.0144299649733414	FOXF1
ENSG00000213199	2.39368	1.00019847883062	0.0125844455088588	ASIC3
ENSG00000188916	2.38597	-0.905747361397467	0.0339723716937198	INSYN2A
ENSG00000230082	2.38111	-0.620258286307247	0.0328068383187759	PRRT3-AS1
ENSG00000158258	2.35673	2.52574857003154	0.000500377602984286	CLSTN2
ENSG00000287352	2.34101	-0.213629738165191	0.0332219901977422	None
ENSG00000145708	2.33294	0.456849100327719	0.00627976042358277	CRHBP
ENSG00000178623	2.32998	0.947513725207896	0.0057961269696814	GPR35
ENSG00000133048	2.32587	0.339738232570858	0.0133143150935657	CHI3L1
ENSG00000214491	2.31743	-0.581565240003306	0.0493308767850953	SEC14L6
ENSG00000279968	2.26637	-0.473318409067805	0.0344149873932248	CCDC28A-AS1
ENSG00000160781	2.26351	2.54146874866954	0.000575422427025278	PAQR6
ENSG00000129204	2.26285	-0.676616986948981	0.0449909801610759	USP6
ENSG00000215039	2.25792	-0.125960819928905	0.0349595934802213	CD27-AS1
ENSG00000196611	2.24931	3.47412617153432	0.000996812680771186	MMP1
ENSG00000078018	2.242	0.391632786214071	0.0329085403926798	MAP2
ENSG00000108511	2.2085	0.007098368327591	0.011093077939928	HOXB6
ENSG00000259905	2.20392	-0.302699762466222	0.0417784218590265	PWRN1
ENSG00000137101	2.19177	-1.06306920610285	0.0399190601090106	CD72
ENSG00000173597	2.15595	0.57703272447653	0.0220290944229488	SULT1B1
ENSG00000272989	2.14917	0.235472641074184	0.0123905540795106	LINC02012
ENSG00000005073	2.14429	-0.396936141066639	0.0379845618136754	HOXA11
ENSG00000277287	2.11382	-0.208131236618024	0.0157482114523424	None
ENSG00000226174	2.11234	-0.128400015273534	0.0269429762350357	TEX22
ENSG00000162367	2.09309	-1.5880349284748	0.0440832575025531	TAL1
ENSG00000272275	2.08489	-0.242796509617488	0.0455875533963796	None
ENSG00000171790	2.08076	-0.252626565772433	0.0355730700754898	SLFNL1
ENSG00000144152	2.0781	0.143061345253064	0.0268646041311191	FBLN7
ENSG00000165794	2.04023	1.31476039254768	0.00787699259503949	SLC39A2
ENSG00000109758	2.03541	0.487626349110364	0.0228218237493157	HGFAC
ENSG00000258647	2.03444	1.52581604089328	0.0061997051894655	LINC00930
ENSG00000106031	2.01007	-0.197126477667185	0.0253065586188619	HOXA13
ENSG00000020181	2.00574	1.26117393898178	0.000687648671975378	ADGRA2
ENSG00000289575	2.00459	0.509413243398181	0.0226540329595321	None
ENSG00000142910	1.98116	1.50254976518371	0.00566475514369446	TINAGL1
ENSG00000242615	1.97712	0.0903119892316892	0.0270530498211053	RPL17P47
ENSG00000130649	1.96757	2.84404670659965	0.000279134918523711	CYP2E1
ENSG00000253361	1.96234	-0.551822311894436	0.0337707451346803	None
ENSG00000175894	1.91558	-0.337986672417405	0.0417187459939884	TSPEAR
ENSG00000100060	1.91397	0.0832692262001701	0.0311280674185395	MFNG
ENSG00000263934	1.90332	0.274290984309487	0.0098610992992091	SNORD3A
ENSG00000197813	1.9016	1.33122833764812	0.0139069740645665	None
ENSG00000237126	1.87835	0.268476390039516	0.0293694530637058	None
ENSG00000123843	1.8653	0.264300549962825	0.0299742260559856	C4BPB
ENSG00000165061	1.85796	0.242790315343047	0.0398369823114256	ZMAT4
ENSG00000271736	1.857	0.563000537053029	0.0339627686921881	LINC02772
ENSG00000164107	1.85521	-0.155132283774344	0.0160171240872111	HAND2
ENSG00000128714	1.85167	0.481605024075637	0.0418641370896598	HOXD13
ENSG00000082556	1.85018	0.746848777768014	0.0130978586008775	OPRK1
ENSG00000143882	1.84772	0.859804020500866	0.0403258102463182	ATP6V1C2
ENSG00000182993	1.84724	0.373932819574389	0.0241799121706167	C12orf60
ENSG00000187479	1.8417	0.138310211326157	0.0229021315094374	C11orf96
ENSG00000231817	1.8296	0.634934495413867	0.0363033507979452	LINC01198
ENSG00000183439	1.78782	2.05475458165749	0.00431723842954548	TRIM61
ENSG00000204644	1.77391	2.19951257528368	0.00900156014989261	ZFP57
ENSG00000177984	1.76669	0.760527080652085	0.00849489609378062	LCN15
ENSG00000174059	1.75481	0.976594562145849	0.00436330779417619	CD34
ENSG00000186160	1.72653	0.577689118355601	0.02790715361428	CYP4Z1
ENSG00000215067	1.71933	0.802078382346915	0.0359388466374672	None
ENSG00000291176	1.71726	0.236744303497321	0.0222245885752962	None
ENSG00000248663	1.69762	1.02637544039379	0.0270664941349302	LINC00992
ENSG00000081842	1.69644	0.923556656280787	0.0176260799716115	PCDHA6
ENSG00000179057	1.69515	1.026525333495	0.019028373958947	IGSF22
ENSG00000171094	1.69118	1.67060870037562	0.0468040923751129	ALK
ENSG00000131849	1.68257	1.59241751323488	0.0076204108408962	ZNF132
ENSG00000112769	1.68194	0.161797679816352	0.0142170838228729	LAMA4
ENSG00000251359	1.67318	0.091033371528818	0.038074459133759	WWC2-AS2
ENSG00000275772	1.66517	1.89362970437505	0.00350691683592734	None
ENSG00000288547	1.60438	1.44894559615357	0.0368131373435039	C3orf36
ENSG00000267980	1.60425	-0.227126994706837	0.0460616662868148	None
ENSG00000234287	1.5972	0.340920343082554	0.0282233922489142	RPS27P4
ENSG00000152475	1.59559	1.20990719456072	0.00869877877229937	ZNF837
ENSG00000165655	1.5954	0.633444909360877	0.0499458789564744	ZNF503
ENSG00000151917	1.58593	1.11206052172108	0.0392426526171432	BEND6
ENSG00000172137	1.5772	1.81343883403974	0.0386638529727832	CALB2
ENSG00000270012	1.56931	1.07956373492248	0.0192134401753616	None
ENSG00000159733	1.54426	0.85328670665006	0.0494042723647677	ZFYVE28
ENSG00000140937	1.54363	4.37632848278361	0.0111712011978116	CDH11
ENSG00000265972	1.54302	1.18603009130936	0.0225982596967281	TXNIP
ENSG00000173269	1.54293	0.476560981709432	0.048858724312115	MMRN2
ENSG00000265519	1.54054	0.562086453803462	0.0429126774810852	None
ENSG00000063127	1.53533	2.25951170886907	0.0165608236359815	SLC6A16
ENSG00000125148	1.52244	0.393850475841793	0.0447387753653392	MT2A
ENSG00000164683	1.50093	2.27283937919009	0.020450493967509	HEY1
ENSG00000244694	1.49554	0.346892755558833	0.0162112349155644	PTCHD4
ENSG00000158445	1.48317	0.260185856557638	0.0489763723683697	KCNB1
ENSG00000120093	1.4794	1.93347410345146	0.0383933564999111	HOXB3
ENSG00000128271	1.46993	1.28649158077959	0.0208925920450322	ADORA2A
ENSG00000249572	1.46313	0.756699897860356	0.0300318573342618	TARS1-DT
ENSG00000197168	1.45222	0.47054191118926	0.0443075639140652	NEK5
ENSG00000188766	1.45089	0.36433852736221	0.0407584658838174	SPRED3
ENSG00000276168	1.44736	2.338476460061	0.0134082317460535	RN7SL1
ENSG00000267317	1.44347	2.215053526546	0.00347240144310907	None
ENSG00000234617	1.4409	1.81320665926256	0.015440595534806	SNRK-AS1
ENSG00000281406	1.43301	3.16846598400323	0.000261084148648005	BLACAT1
ENSG00000198892	1.43109	1.26205708586969	0.0454637588345538	SHISA4
ENSG00000165698	1.42447	0.847526999995024	0.0370239428436064	SPACA9
ENSG00000243176	1.41201	1.31132333707013	0.0384304185176542	None
ENSG00000233058	1.40888	1.4647862393511	0.0216057294188385	ATP13A3-DT
ENSG00000125851	1.37812	3.49503033654479	0.0105396133764704	PCSK2
ENSG00000171843	1.37771	2.71144097108993	0.0122984351385593	MLLT3
ENSG00000178222	1.36962	1.12241793282103	0.035226269177395	RNF212
ENSG00000134775	1.3595	2.5833339267485	0.0293073009002965	FHOD3
ENSG00000213903	1.35942	2.31376883851434	0.00538525628012987	LTB4R
ENSG00000269486	1.35821	2.51929229252563	0.0129197921305641	ERVK9-11
ENSG00000241644	1.35138	1.5335380463768	0.0143511664008016	INMT
ENSG00000198842	1.3381	1.01238550443703	0.0241370291009248	STYXL2
ENSG00000115266	1.33478	2.52121972780575	0.00265329589716093	APC2
ENSG00000225828	1.33445	2.05928050130473	0.0494682953037322	FAM229A
ENSG00000128965	1.33445	1.48832488001336	0.0133258893074249	CHAC1
ENSG00000182103	1.30485	2.51122825846305	0.0177264636628639	FAM181B
ENSG00000182578	1.29577	2.67211264319718	0.035960057991675	CSF1R
ENSG00000249437	1.28381	1.09327571773472	0.0425246047893321	NAIP
ENSG00000163975	1.27553	3.3235469288238	0.00245830754140332	MELTF
ENSG00000232434	1.26709	3.85627525455065	0.000793365769846962	AJM1
ENSG00000163586	1.26546	1.87774180293345	0.0288573773106421	FABP1
ENSG00000145945	1.26378	1.25553619024253	0.0279696389293283	FAM50B
ENSG00000176945	1.25581	1.80262688210812	0.0425474397461114	MUC20
ENSG00000198208	1.24955	0.676979294943989	0.0419909096978134	RPS6KL1
ENSG00000164414	1.24637	1.63860631274866	0.0216646117248577	SLC35A1
ENSG00000087303	1.24604	4.00325329318326	0.0321657992138262	NID2
ENSG00000176907	1.22581	4.18639061911856	0.0162851303569757	TCIM
ENSG00000196296	1.18526	1.92850329340216	0.0210749180012869	ATP2A1
ENSG00000181409	1.1824	1.67922155464475	0.0325635131475382	AATK
ENSG00000198075	1.17938	1.63688089509262	0.0430465946092282	SULT1C4
ENSG00000114270	1.17108	4.49839376387484	0.0105734325542213	COL7A1
ENSG00000178522	1.17003	2.61182021548826	0.0430766488450713	AMBN
ENSG00000212719	1.16969	3.59881582039532	0.000963841661588184	LINC02693
ENSG00000290032	1.1684	1.38193424325149	0.0409917137534928	None
ENSG00000167799	1.16418	2.19883538523671	0.00429769545499156	NUDT8
ENSG00000086300	1.16047	2.37155918895458	0.0316255799583143	SNX10
ENSG00000265298	1.14282	2.31919343642436	0.0205253631632581	None
ENSG00000169621	1.13176	2.20381511936394	0.0389649483467328	APLF
ENSG00000131471	1.12205	1.92103060865201	0.0408995682397915	AOC3
ENSG00000233593	1.11882	2.7819707371899	0.0059687663218391	LINC02609
ENSG00000243449	1.1187	1.39203866723226	0.0282954360171187	NICOL1
ENSG00000128394	1.11408	2.77835248143989	0.00387252531623761	APOBEC3F
ENSG00000163762	1.11049	2.05620593695046	0.035376443699777	TM4SF18
ENSG00000115138	1.10668	1.94014147463618	0.0329114696209972	POMC
ENSG00000212123	1.0978	1.24490602530494	0.0409290844878057	PRR22
ENSG00000105880	1.07549	2.30489069014614	0.017396317897246	DLX5
ENSG00000118257	1.07464	4.47308755255299	0.00218614308017328	NRP2
ENSG00000255284	1.07419	1.08742544712341	0.0372195601341872	GATD1-DT
ENSG00000165556	1.06834	5.369347186455	0.00418906212166954	CDX2
ENSG00000110900	1.06311	1.70354534057882	0.0140977128522822	TSPAN11
ENSG00000169330	1.06129	2.24395594799907	0.0395966097497926	MINAR1
ENSG00000227117	1.06014	1.69493803076961	0.0468428903652091	HORMAD2-AS1
ENSG00000177575	1.04713	2.09360796563686	0.0364336777592085	CD163
ENSG00000099338	1.04002	3.11188158774619	0.0111119299852886	CATSPERG
ENSG00000164764	1.0321	3.58021939034487	0.00690802964151439	SBSPON
ENSG00000110328	1.02813	3.33846665653873	0.00853448470094121	GALNT18
ENSG00000072952	1.02085	2.5337880767717	0.0215784875263576	IRAG1
ENSG00000167434	1.02005	5.67932581843613	0.0206912587417643	CA4
ENSG00000140511	1.01767	4.69106160416281	0.000808711103199743	HAPLN3
ENSG00000113209	1.01256	5.04032811408695	0.000211043867547686	PCDHB5
ENSG00000181218	1.00919	1.52392175243965	0.0475232797622484	H2AC25
ENSG00000198429	0.996473	3.00602172797847	0.00833798307036138	ZNF69
ENSG00000171798	0.977653	3.67986286251194	0.0066222016634144	KNDC1
ENSG00000161677	0.974984	2.21260131654794	0.0130406950618105	JOSD2
ENSG00000125388	0.973702	2.59167737424904	0.0177331302101937	GRK4
ENSG00000174332	0.968396	2.60607384828142	0.0150444684769991	GLIS1
ENSG00000175147	0.965931	2.98072392125237	0.0265215286924377	TMEM51-AS1
ENSG00000021826	0.96547	3.5188157800653	0.0319557006195842	CPS1
ENSG00000273032	0.959993	2.86853839629005	0.0201964044673697	DGCR5
ENSG00000198832	0.955978	2.91129992511693	0.0462251900343848	SELENOM
ENSG00000107738	0.954122	3.03242814637607	0.0134811037664813	VSIR
ENSG00000231770	0.949141	2.09747162494676	0.0352662352022922	TMEM44-AS1
ENSG00000145284	0.939831	4.57294072186634	0.00283917982301513	SCD5
ENSG00000166035	0.934722	3.49037605158835	0.0251110828872101	LIPC
ENSG00000114115	0.923969	4.67663705236239	0.00240602195663043	RBP1
ENSG00000105642	0.923304	2.47643385353072	0.0194752034418355	KCNN1
ENSG00000114779	0.91987	3.24960639835453	0.0202367887319638	ABHD14B
ENSG00000173818	0.917063	4.26728301093831	0.000837488973588234	ENDOV
ENSG00000151665	0.907277	2.41393864970147	0.0261202170438428	PIGF
ENSG00000249158	0.905053	2.75848001523307	0.016114146323614	PCDHA11
ENSG00000179965	0.904212	2.84440113305675	0.0151198045000247	ZNF771
ENSG00000147804	0.900882	4.9310663779629	0.0137699095337492	SLC39A4
ENSG00000189060	0.891561	6.29879096453664	0.00425331768430978	H1-0
ENSG00000160808	0.891281	5.84853520885396	0.0271674413141533	MYL3
ENSG00000257702	0.888365	2.1358175442228	0.0371419694208272	LBX2-AS1
ENSG00000189223	0.88521	4.97588152711246	0.00072352769453897	PAX8-AS1
ENSG00000136274	0.881674	3.13964870947094	0.0128083733251027	NACAD
ENSG00000136854	0.879539	2.41598546913938	0.0461477153433054	STXBP1
ENSG00000183779	0.874783	5.10467680642518	0.0125798758549143	ZNF703
ENSG00000286215	0.874629	3.91736032011351	0.0130878179572446	None
ENSG00000132821	0.872543	2.66488455084882	0.0485671045876339	VSTM2L
ENSG00000186792	0.871872	2.87635456695918	0.0141976226698879	HYAL3
ENSG00000267321	0.86779	2.44980710362827	0.0272177788047152	SNHG30
ENSG00000111674	0.867669	3.83860371843288	0.00315546113021101	ENO2
ENSG00000185347	0.862973	2.05844331556709	0.0477266273844529	TEDC1
ENSG00000130222	0.86297	2.33202973113963	0.047444631072498	GADD45G
ENSG00000130511	0.85181	3.54280189805543	0.00556269840495649	SSBP4
ENSG00000127399	0.849899	3.61035939736271	0.00411704840308928	LRRC61
ENSG00000218891	0.848305	3.82501034682062	0.0115989114640856	ZNF579
ENSG00000145332	0.846905	4.54574080817367	0.0198929223322356	KLHL8
ENSG00000166770	0.843401	3.01107979896842	0.0193527567830552	ZNF667-AS1
ENSG00000224631	0.840426	2.3209081933602	0.0473064659450402	RPS27AP16
ENSG00000140939	0.831116	2.46669436325055	0.0356179848989017	NOL3
ENSG00000113971	0.828451	2.51532104494401	0.0406182251543217	NPHP3
ENSG00000175602	0.826268	1.53600102119554	0.0485899883202849	CCDC85B
ENSG00000181408	0.823538	3.44178233761533	0.0339253398487006	UTS2R
ENSG00000106153	0.822717	6.29575028761659	0.000242653413429953	CHCHD2
ENSG00000148288	0.818153	2.62083837972057	0.0275237611539247	GBGT1
ENSG00000109911	0.810517	2.91568216550943	0.0338309871789002	ELP4
ENSG00000101443	0.81028	4.60057547194165	0.00428546890775312	WFDC2
ENSG00000116774	0.797187	5.92828903883469	0.0207416531657876	OLFML3
ENSG00000196263	0.794858	2.87038478850294	0.0300798283268827	ZNF471
ENSG00000171759	0.786074	5.76277170546407	0.0385474112880427	PAH
ENSG00000178685	0.779693	3.15159201166965	0.0226641270774709	PARP10
ENSG00000187017	0.778634	2.98788719695504	0.0395652576492026	ESPN
ENSG00000225968	0.777683	3.89796471121468	0.0101592322380055	ELFN1
ENSG00000104976	0.768626	3.70933086173246	0.00838934438609706	SNAPC2
ENSG00000266714	0.76619	4.65419387489304	0.00578390515471444	MYO15B
ENSG00000166347	0.760724	7.22629597169731	0.000159844238872149	CYB5A
ENSG00000128298	0.757983	2.69814362427842	0.0393318346247272	BAIAP2L2
ENSG00000128052	0.749168	4.13554030953825	0.0421194319434916	KDR
ENSG00000081051	0.742283	10.5337435762308	0.0187316878474736	AFP
ENSG00000236552	0.728245	3.01150357514094	0.0445388153664619	RPL13AP5
ENSG00000133256	0.727268	3.48714588284932	0.0170582807832654	PDE6B
ENSG00000162772	0.726338	3.74843113943466	0.021392590635025	ATF3
ENSG00000162576	0.721903	5.26843004328919	0.0450956144928239	MXRA8
ENSG00000167972	0.721445	2.72569439315623	0.0469628174109805	ABCA3
ENSG00000135736	0.716113	3.65404442204082	0.0273102296854099	CCDC102A
ENSG00000133315	0.713347	3.17332167904452	0.0368962243068462	MACROD1
ENSG00000117691	0.712718	4.39441881466806	0.0261446212087378	NENF
ENSG00000147647	0.711666	3.66266027814967	0.0393234089606591	DPYS
ENSG00000140403	0.71052	3.24163824602869	0.0345501503045009	DNAJA4
ENSG00000196188	0.701236	4.85689841000542	0.00593528623735459	CTSE
ENSG00000223960	0.689047	3.31657425810273	0.0378607789547711	CHROMR
ENSG00000002330	0.688577	3.10305970738037	0.0488587344387179	BAD
ENSG00000196975	0.687792	5.31189392063214	0.00265601183587786	ANXA4
ENSG00000146700	0.682832	3.88289323581243	0.00983034244363483	SSC4D
ENSG00000114854	0.682419	5.69006685355308	0.00253046219759632	TNNC1
ENSG00000179431	0.680025	4.02310399672725	0.029693006771155	FJX1
ENSG00000010932	0.67616	5.01063745300111	0.017211481477846	FMO1
ENSG00000174080	0.671981	4.09189100442292	0.0195645821905748	CTSF
ENSG00000257345	0.669076	5.14718766498929	0.0113948944783684	LINC02413
ENSG00000139211	0.666855	3.34820160688396	0.0417269037632682	AMIGO2
ENSG00000186998	0.653234	3.5664613436791	0.0241527069464023	EMID1
ENSG00000219438	0.647851	5.46407699170593	0.00284529821296738	TAFA5
ENSG00000114841	0.647756	4.90579584293781	0.00923403200598643	DNAH1
ENSG00000226752	0.647355	3.5449564046272	0.0370221924185915	CUTALP
ENSG00000129538	0.644812	5.85259085841444	0.0327097388544138	RNASE1
ENSG00000141499	0.640328	4.14320313787657	0.0105864776127098	WRAP53
ENSG00000146374	0.639878	8.77902349609444	0.0212661263632864	RSPO3
ENSG00000145626	0.637172	5.34096715475752	0.0152909319774877	UGT3A1
ENSG00000150764	0.636871	3.81638961642535	0.0270879451809948	DIXDC1
ENSG00000171227	0.636245	6.43615501244995	0.00189583572151398	TMEM37
ENSG00000290770	0.635458	5.17780434931314	0.00726265752880216	MFSD14CP
ENSG00000167523	0.632584	3.70790722736651	0.0223458351456775	SPATA33
ENSG00000162623	0.631117	4.74316007831644	0.00759004489842843	TYW3
ENSG00000167641	0.630204	4.26189124019826	0.0182963575085706	PPP1R14A
ENSG00000132846	0.628308	5.13251606010477	0.0113857681540671	ZBED3
ENSG00000143878	0.625767	6.10583404599808	0.0032739327849001	RHOB
ENSG00000065665	0.619427	4.01971968940086	0.0222910006780355	SEC61A2
ENSG00000158874	0.614955	8.65441629986772	0.0379407301482902	APOA2
ENSG00000069011	0.614131	6.30206042339609	0.00462889542703173	PITX1
ENSG00000183011	0.613985	4.54108448987971	0.0115161530162363	NAA38
ENSG00000261221	0.613122	3.80945229027347	0.0404681725503931	ZNF865
ENSG00000111671	0.610987	4.21749277607276	0.0126696645016665	SPSB2
ENSG00000162551	0.610488	7.84400877797076	0.000375426827955788	ALPL
ENSG00000176978	0.606418	5.74209924379211	0.0106501718159983	DPP7
ENSG00000105518	0.604761	4.08347743678196	0.0335501384773185	TMEM205
ENSG00000214021	0.60449	3.93833134386184	0.0479192477954012	TTLL3
ENSG00000139178	0.603976	6.00014146319978	0.0037913859457739	C1RL
ENSG00000197530	0.603956	4.9260822892699	0.0125353087896332	MIB2
ENSG00000107902	0.60329	3.69821600892081	0.027618988109461	LHPP
ENSG00000171557	0.600585	8.18436847569614	0.0431094302177967	FGG
ENSG00000110786	0.592518	5.23161318977361	0.0257274577174632	PTPN5
ENSG00000171680	0.592486	4.87532115042663	0.00832056052991865	PLEKHG5
ENSG00000171560	0.587448	9.6047703783054	0.00375580734608879	FGA
ENSG00000106404	0.5823	4.08755400360688	0.0331184660797276	CLDN15
ENSG00000128311	0.58124	5.83217684152007	0.00316574326041758	TST
ENSG00000107521	0.575458	4.44735726580686	0.0158479399598083	HPS1
ENSG00000165215	0.572173	4.65973686314357	0.0364404856303803	CLDN3
ENSG00000237190	0.571952	4.87330523053574	0.0111213494147329	CDKN2AIPNL
ENSG00000148803	0.570337	4.47832979396992	0.0170194510134338	FUOM
ENSG00000152082	0.569629	4.36759762049026	0.0278840847767603	MZT2B
ENSG00000158296	0.569065	3.7305124248939	0.0495229979652241	SLC13A3
ENSG00000172889	0.558488	4.88741704848895	0.00672709786916232	EGFL7
ENSG00000134780	0.556452	5.08887033859756	0.0184643381703626	DAGLA
ENSG00000173156	0.553871	4.19393082341792	0.0278713285130037	RHOD
ENSG00000118271	0.552447	8.56159695533651	0.0338647562226506	TTR
ENSG00000166925	0.54932	5.12318282791076	0.0107156762545844	TSC22D4
ENSG00000147872	0.547196	5.95057105569781	0.0104393516648485	PLIN2
ENSG00000171298	0.547046	5.67749029383821	0.00810521891077654	GAA
ENSG00000167797	0.541528	5.45304918108607	0.018760881744936	CDK2AP2
ENSG00000146833	0.534725	5.0644973258592	0.0257003783427323	TRIM4
ENSG00000204592	0.532617	6.1073019609676	0.00381667132732106	HLA-E
ENSG00000034053	0.528966	4.36890321988149	0.0254785975216408	APBA2
ENSG00000136002	0.524326	4.72228857194351	0.0441560455261663	ARHGEF4
ENSG00000105707	0.524088	6.81859092858514	0.00353863205091497	HPN
ENSG00000160972	0.523225	4.86590259494752	0.0243756939712141	PPP1R16A
ENSG00000053918	0.520796	4.61386419432815	0.0460929481546034	KCNQ1
ENSG00000179943	0.516458	4.45871878985213	0.0253409107611642	FIZ1
ENSG00000117266	0.51417	6.85389235468817	0.0200631318032597	CDK18
ENSG00000163501	0.514041	7.67194278100962	0.00208837470565034	IHH
ENSG00000261150	0.513664	4.0522003879325	0.0473575642762578	EPPK1
ENSG00000164125	0.513619	5.95439327545691	0.0411596755815199	GASK1B
ENSG00000100577	0.512956	4.98493536132256	0.0211991431680054	GSTZ1
ENSG00000130830	0.510971	5.56997155673964	0.00862516474786806	MPP1
ENSG00000184232	0.510245	6.19155516194234	0.0480618187124094	OAF
ENSG00000015413	0.510076	6.01544989713762	0.0463375894254757	DPEP1
ENSG00000197858	0.509004	5.67758700421601	0.0194308841563804	GPAA1
ENSG00000132386	0.501772	7.10985427273704	0.0141746137642935	SERPINF1
ENSG00000101335	0.501507	6.85121843444409	0.0265653436446551	MYL9
ENSG00000172663	0.497038	4.47548329067094	0.0316555346630002	TMEM134
ENSG00000160446	0.496038	4.37658058923346	0.026295078587545	ZDHHC12
ENSG00000178033	0.493991	6.1332313684513	0.0174885810725781	CALHM5
ENSG00000125652	0.493822	4.87668862554549	0.0149989311432877	ALKBH7
ENSG00000072135	0.493338	4.66435438635975	0.0425282832581433	PTPN18
ENSG00000103152	0.492777	4.43596252502195	0.0268135945039156	MPG
ENSG00000115129	0.489118	5.93390737465877	0.0175203159033579	TP53I3
ENSG00000143320	0.486055	5.4135277105739	0.0360831363164109	CRABP2
ENSG00000107611	0.481968	8.08512728288406	0.0149831393356879	CUBN
ENSG00000100299	0.478489	4.81454147283807	0.0233087171391969	ARSA
ENSG00000142634	0.473712	4.70742755735778	0.0261018429231983	EFHD2
ENSG00000013583	0.47359	6.00478388873157	0.0403233613463424	HEBP1
ENSG00000179403	0.473534	4.57650565034685	0.0421964319568028	VWA1
ENSG00000092758	0.468921	5.11602327706193	0.0275212755636489	COL9A3
ENSG00000129757	0.468133	9.1001194562823	0.0029929448577582	CDKN1C
ENSG00000184897	0.462499	4.84831596490683	0.0266280930576024	H1-10
ENSG00000162998	0.460993	8.46291688215931	0.00340461674709909	FRZB
ENSG00000119900	0.460009	5.34740528231072	0.0360768835673071	OGFRL1
ENSG00000186318	0.458007	5.0680927458812	0.0316796324876427	BACE1
ENSG00000149679	0.457116	5.25366282408998	0.045869755727595	CABLES2
ENSG00000147799	0.456704	4.40766773391646	0.0465778783581946	ARHGAP39
ENSG00000172638	0.45373	5.42259339607725	0.020936663450934	EFEMP2
ENSG00000162817	0.450745	5.24121456427428	0.0203957365813475	C1orf115
ENSG00000099624	0.450493	5.43536695110487	0.034760375418113	ATP5F1D
ENSG00000051523	0.449782	6.5769201171974	0.0136215701273961	CYBA
ENSG00000165716	0.449739	4.89720723582879	0.0423399748522874	DIPK1B
ENSG00000169692	0.449693	6.74878997283203	0.019271695594713	AGPAT2
ENSG00000270170	0.445416	5.20031169003928	0.0251094583167374	NCBP2AS2
ENSG00000129474	0.44428	5.51710286067693	0.0378131844383169	AJUBA
ENSG00000100243	0.44097	7.95522133451731	0.0195792339335989	CYB5R3
ENSG00000225663	0.440621	6.23303566920815	0.0105804813932581	MCRIP1
ENSG00000188643	0.438183	9.54655317709966	0.0287991575724191	S100A16
ENSG00000249242	0.435605	6.00706154018068	0.0415389727782912	TMEM150C
ENSG00000101439	0.434998	7.2913410959121	0.00500374998390177	CST3
ENSG00000160948	0.433776	6.52658823169126	0.0180379713954673	VPS28
ENSG00000138606	0.429469	5.09022346142276	0.0477234940235804	SHF
ENSG00000131669	0.428903	5.32652227351996	0.042743216100407	NINJ1
ENSG00000130203	0.428486	11.2250903970365	0.00346280706135029	APOE
ENSG00000168209	0.427467	5.08669471159225	0.0482696413353187	DDIT4
ENSG00000135409	0.426466	6.2959467130627	0.0310008461933616	AMHR2
ENSG00000243955	0.425268	7.57090872383572	0.0390230280163339	GSTA1
ENSG00000166165	0.425257	10.0513298569829	0.00388735216392918	CKB
ENSG00000164897	0.4203	4.92159830275324	0.0361293179312868	TMUB1
ENSG00000034510	0.416819	10.2142602618782	0.00103556813712113	TMSB10
ENSG00000189171	0.414739	6.46062076056055	0.0252833695495351	S100A13
ENSG00000103326	0.414306	5.83383061573689	0.0279509390491031	CAPN15
ENSG00000148180	0.412688	9.50125533718546	0.00123652924309686	GSN
ENSG00000116791	0.410545	5.94394650230377	0.0365396232610221	CRYZ
ENSG00000179526	0.41015	5.73761324813263	0.0230414543623771	SHARPIN
ENSG00000101144	0.409486	6.42980423127532	0.0132303510551714	BMP7
ENSG00000196562	0.40486	8.96130129970328	0.00836771262919563	SULF2
ENSG00000077942	0.396098	8.47264247384338	0.00734984132187718	FBLN1
ENSG00000233016	0.396088	5.18561572451913	0.0345215043907217	SNHG7
ENSG00000179918	0.396033	5.71415355674216	0.0478246072604625	SEPHS2
ENSG00000109536	0.393428	4.97547148950405	0.0480758486714011	FRG1
ENSG00000140931	0.392042	6.47524433950193	0.0323598548955833	CMTM3
ENSG00000135940	0.391282	6.48225443416206	0.0192198600611034	COX5B
ENSG00000125755	0.389819	6.9808358769764	0.0108442097371006	SYMPK
ENSG00000110492	0.388902	10.3121283808255	0.000863948879109879	MDK
ENSG00000203485	0.388695	6.89078003585866	0.0323761059467843	INF2
ENSG00000132688	0.388201	6.978444323364	0.044249953201985	NES
ENSG00000064961	0.380921	5.46678484945745	0.0387895538982699	HMG20B
ENSG00000204175	0.380429	7.54404719538414	0.0203982066885154	GPRIN2
ENSG00000100034	0.379699	6.28283963824218	0.044301568800465	PPM1F
ENSG00000187535	0.379351	5.61927309196482	0.0382502562201059	IFT140
ENSG00000171729	0.377326	5.68529494890155	0.0370163599528133	TMEM51
ENSG00000118137	0.374187	11.9222983087097	0.00241346564894041	APOA1
ENSG00000173327	0.373936	6.5351275359167	0.0162400716693694	MAP3K11
ENSG00000171703	0.373903	5.4004230126282	0.040743453195301	TCEA2
ENSG00000086504	0.373492	6.23376881789593	0.0266364670295879	MRPL28
ENSG00000120899	0.372995	6.83043094115815	0.0442172092183142	PTK2B
ENSG00000167645	0.370164	6.06679700887082	0.0329126730600803	YIF1B
ENSG00000176720	0.369898	5.72347201297293	0.038481859683371	BOK
ENSG00000012232	0.369578	7.89709686888335	0.00864924783284389	EXTL3
ENSG00000105701	0.369466	8.08601335847242	0.0124825899403913	FKBP8
ENSG00000160325	0.369413	6.29333540955504	0.0236070643221088	CACFD1
ENSG00000162849	0.365361	6.70155593262316	0.0322055626160262	KIF26B
ENSG00000137161	0.362791	6.40880159184585	0.0279390264046006	CNPY3
ENSG00000071894	0.362335	7.60952270662611	0.0138132571408441	CPSF1
ENSG00000042753	0.360344	6.3801430610375	0.0357726079294617	AP2S1
ENSG00000244187	0.359092	7.00885297093174	0.013715537228103	TMEM141
ENSG00000101940	0.357665	5.73741622171288	0.0484821772338572	WDR13
ENSG00000176783	0.357576	5.76184269903015	0.0384150685600579	RUFY1
ENSG00000259974	0.353266	9.46319387052797	0.00936212958143466	LINC00261
ENSG00000115255	0.347702	8.166988834352	0.0165278843954006	REEP6
ENSG00000182871	0.347576	9.69282635950325	0.0147614474583822	COL18A1
ENSG00000187244	0.343597	8.46871322289615	0.00918114358270151	BCAM
ENSG00000186716	0.343562	8.44064138740474	0.0132467042849553	BCR
ENSG00000188157	0.342813	8.31306768437971	0.0306495743860249	AGRN
ENSG00000155366	0.341544	7.49568464448096	0.0248855126287685	RHOC
ENSG00000164093	0.339099	9.05374711190392	0.0243993007474439	PITX2
ENSG00000149418	0.338383	7.08380213119587	0.0348942613276233	ST14
ENSG00000161671	0.338027	6.72025854181069	0.0290076580374652	EMC10
ENSG00000135924	0.33696	6.10417165807451	0.0394647993762018	DNAJB2
ENSG00000228474	0.336193	6.6130963116733	0.0267044121889774	OST4
ENSG00000142669	0.331542	7.2745187604604	0.0174256124261854	SH3BGRL3
ENSG00000171621	0.329828	6.13307207971685	0.0462676212270197	SPSB1
ENSG00000164054	0.328291	9.68742762169431	0.0322938321177646	SHISA5
ENSG00000159335	0.326857	8.52584987551051	0.0280354546013854	PTMS
ENSG00000133243	0.324051	6.83389979761061	0.0328324825188859	BTBD2
ENSG00000125170	0.321496	7.84956542527348	0.0457268029850073	DOK4
ENSG00000063176	0.319679	7.45196716723558	0.0304290149174101	SPHK2
ENSG00000171345	0.316329	10.9330397430249	0.00294814355211237	KRT19
ENSG00000052344	0.307904	7.50875384400218	0.0472787876654099	PRSS8
ENSG00000103485	0.305909	8.8369120368126	0.00947840344546233	QPRT
ENSG00000197043	0.305262	8.87088847157836	0.0194640971083651	ANXA6
ENSG00000130669	0.301704	6.67246175057103	0.0458634949466106	PAK4
ENSG00000146386	0.300823	6.85252595025049	0.0398766634108393	ABRACL
ENSG00000087077	0.298449	7.12234195707197	0.0425696490249074	TRIP6
ENSG00000071051	0.296431	6.89185179046662	0.0391424387995063	NCK2
ENSG00000159840	0.294297	7.4432145817146	0.0436589439281182	ZYX
ENSG00000197747	0.288858	10.6152001414213	0.0254083719461954	S100A10
ENSG00000124299	0.287115	7.81188787240301	0.0341315146420541	PEPD
ENSG00000163191	0.286372	9.18287012892846	0.0210870798929525	S100A11
ENSG00000122359	0.283812	7.37858401653374	0.0454911959594786	ANXA11
ENSG00000175130	0.265556	9.53870867230509	0.0338880022433618	MARCKSL1
ENSG00000134871	0.261304	10.6099443395052	0.0218461725772326	COL4A2
ENSG00000002586	0.258527	9.21711833241195	0.0305718395645679	CD99
ENSG00000135404	0.249379	9.08644887699899	0.0329090407173639	CD63
ENSG00000172270	0.242732	9.47667390358958	0.0222110817650986	BSG
ENSG00000105438	0.233836	8.43541739984606	0.0486924122192851	KDELR1
ENSG00000167658	0.178161	11.5394894918561	0.0372397179167253	EEF2
ENSG00000140988	0.178113	10.9637529176634	0.043950504822246	RPS2
ENSG00000198899	-0.223721	10.565273728153	0.0184715797898466	MT-ATP6
ENSG00000169045	-0.234293	8.73226190184196	0.0362965545779295	HNRNPH1
ENSG00000134824	-0.245998	9.40166217515144	0.0419644066025113	FADS2
ENSG00000174231	-0.255561	8.8290669325463	0.0308921747760322	PRPF8
ENSG00000137831	-0.258346	8.11972328453835	0.0445127145185424	UACA
ENSG00000122566	-0.258836	9.84665844682845	0.0164691107660652	HNRNPA2B1
ENSG00000198231	-0.260222	7.92484859810468	0.0357235737356507	DDX42
ENSG00000009954	-0.260972	7.32757301499818	0.0473474517084713	BAZ1B
ENSG00000128050	-0.266905	8.292313054335	0.0413484209965392	PAICS
ENSG00000198786	-0.268534	11.1484815584822	0.0229024713636523	MT-ND5
ENSG00000092201	-0.269879	8.01987430618852	0.0340598586253545	SUPT16H
ENSG00000133835	-0.27003	7.59799025836855	0.0394627932104776	HSD17B4
ENSG00000116062	-0.274149	7.553903288261	0.0352961062385521	MSH6
ENSG00000047410	-0.275809	7.70474877713859	0.039934197079115	TPR
ENSG00000116133	-0.282039	9.07849370905684	0.0485298576573593	DHCR24
ENSG00000133706	-0.285025	7.27591084054221	0.0473782446930377	LARS1
ENSG00000143442	-0.285278	7.1092158221354	0.0398001464472635	POGZ
ENSG00000198938	-0.287866	11.5044896254885	0.00374226526575452	MT-CO3
ENSG00000108424	-0.290438	8.89080868944869	0.0166784770782476	KPNB1
ENSG00000164032	-0.290904	7.0891044735007	0.0472623535026856	H2AZ1
ENSG00000136813	-0.291436	6.85702638182848	0.0497991186129487	ECPAS
ENSG00000151208	-0.291909	7.02363200143282	0.0435397888186022	DLG5
ENSG00000109606	-0.295751	7.82930409301312	0.0438249702996142	DHX15
ENSG00000196305	-0.300187	8.51055322311887	0.0165547288792064	IARS1
ENSG00000162521	-0.301774	7.63036441899152	0.0381815303167742	RBBP4
ENSG00000184575	-0.302456	6.86032717125832	0.0395773082331878	XPOT
ENSG00000125484	-0.311087	6.22561859095374	0.048623761167868	GTF3C4
ENSG00000119707	-0.312265	7.38405334269799	0.0257482484833975	RBM25
ENSG00000136383	-0.312705	8.5941024103739	0.0252195355040874	ALPK3
ENSG00000116580	-0.313433	6.45360262624956	0.046528548793022	GON4L
ENSG00000132466	-0.317906	7.77973964165582	0.0334812797701006	ANKRD17
ENSG00000083857	-0.318261	7.58316293484388	0.0394869402673471	FAT1
ENSG00000118900	-0.320132	6.52645632748954	0.0491305029846454	UBN1
ENSG00000167548	-0.323969	7.38951961770118	0.0248663235539767	KMT2D
ENSG00000110583	-0.326599	6.18659732927874	0.0499402892979017	NAA40
ENSG00000132780	-0.332901	8.45151791861488	0.00969279464180585	NASP
ENSG00000103449	-0.333208	6.47384098129001	0.0416624341692258	SALL1
ENSG00000111602	-0.335541	6.63554163812647	0.0378585383441304	TIMELESS
ENSG00000029993	-0.348822	7.32950255616617	0.0449922243610024	HMGB3
ENSG00000109586	-0.350054	5.84158270700354	0.0360558353988881	GALNT7
ENSG00000160285	-0.353696	7.964179384736	0.0383329957910712	LSS
ENSG00000108021	-0.356426	6.41150235997848	0.0477447793647958	TASOR2
ENSG00000148396	-0.358148	7.16820852567463	0.0322699994934148	SEC16A
ENSG00000119689	-0.360551	6.64078381146675	0.017322226531371	DLST
ENSG00000172893	-0.363189	7.27758959852273	0.0381196883831429	DHCR7
ENSG00000136960	-0.364771	7.6504071833624	0.0160582698605601	ENPP2
ENSG00000165494	-0.368272	6.07545775084762	0.0298823390949103	PCF11
ENSG00000169764	-0.371852	6.96818234742468	0.0289648421233573	UGP2
ENSG00000183309	-0.373811	5.28187018975654	0.0479297012628437	ZNF623
ENSG00000167615	-0.375821	7.15212008598796	0.0414810091221987	LENG8
ENSG00000180901	-0.375932	5.78626566825119	0.0431546199430712	KCTD2
ENSG00000112578	-0.376921	5.17782137374624	0.0462510500824174	BYSL
ENSG00000242588	-0.37717	6.17734395657792	0.0398039794023326	None
ENSG00000169435	-0.378612	6.43434336032305	0.0303038010412673	RASSF6
ENSG00000105576	-0.378835	7.031551500106	0.0266494569198659	TNPO2
ENSG00000135164	-0.379287	6.73772620946061	0.0163945834394284	DMTF1
ENSG00000174197	-0.379298	6.35655123805835	0.0353565511309899	MGA
ENSG00000139263	-0.380561	5.56940328242176	0.0282045241260541	LRIG3
ENSG00000185722	-0.381153	6.83187459731019	0.0226909226661685	ANKFY1
ENSG00000168916	-0.383369	5.90276672222138	0.0437418624282569	ZNF608
ENSG00000107679	-0.383705	5.40754795854389	0.0348269730407287	PLEKHA1
ENSG00000165029	-0.38383	7.96710598222271	0.0258748494548425	ABCA1
ENSG00000198563	-0.384716	6.65281355146641	0.0389863016037916	DDX39B
ENSG00000035687	-0.385413	5.46734351842687	0.0332081827504706	ADSS2
ENSG00000107651	-0.388628	6.29489305719392	0.0231936031115954	SEC23IP
ENSG00000178904	-0.389246	6.14979525680345	0.0332408750645951	DPY19L3
ENSG00000166532	-0.391882	5.62769840560932	0.0489244960787834	RIMKLB
ENSG00000134250	-0.395004	7.01364079413755	0.0485073790765915	NOTCH2
ENSG00000165732	-0.395863	7.35499207078704	0.00557292097503115	DDX21
ENSG00000143702	-0.396273	5.23865760396295	0.0472952619619643	CEP170
ENSG00000122952	-0.39778	5.50225988095806	0.0320942070325566	ZWINT
ENSG00000181523	-0.399433	5.16976953551265	0.0454912013464901	SGSH
ENSG00000136504	-0.399912	6.35760289406537	0.01911814667101	KAT7
ENSG00000197601	-0.39996	5.36654556311259	0.0451195229495588	FAR1
ENSG00000243156	-0.402001	4.72950232090327	0.0465304289543556	MICAL3
ENSG00000210082	-0.403013	12.0012493033594	0.00675986116177613	MT-RNR2
ENSG00000171793	-0.404093	6.26070976238659	0.0151090026620254	CTPS1
ENSG00000077157	-0.409695	5.97139250718552	0.0407097324232816	PPP1R12B
ENSG00000171109	-0.410253	5.34300042136738	0.0384919294370297	MFN1
ENSG00000134954	-0.411064	5.36945479886019	0.0283474556539832	ETS1
ENSG00000197063	-0.413326	6.00775560136133	0.0426999152860497	MAFG
ENSG00000112419	-0.413994	6.10319472935674	0.0304444113685898	PHACTR2
ENSG00000153922	-0.41463	6.05940502867648	0.0270649572152964	CHD1
ENSG00000138750	-0.417793	5.51732239510222	0.031134530509495	NUP54
ENSG00000093183	-0.418182	4.69922973296248	0.0459720495852545	SEC22C
ENSG00000164211	-0.418379	5.39932818351952	0.0450014372814519	STARD4
ENSG00000125630	-0.418563	5.28921722823421	0.0348289805924318	POLR1B
ENSG00000114062	-0.421234	6.25678294410764	0.0269248565270678	UBE3A
ENSG00000153107	-0.421332	5.59300786327243	0.0277135336367004	ANAPC1
ENSG00000104517	-0.421969	7.06100804298864	0.00825596082879403	UBR5
ENSG00000104738	-0.422567	7.08028304436164	0.0214933649282214	MCM4
ENSG00000182481	-0.426721	7.79747852945158	0.0187607996393404	KPNA2
ENSG00000109084	-0.427623	6.32674967217253	0.0412362445848024	TMEM97
ENSG00000087095	-0.42814	5.81963148562268	0.0467664311723627	NLK
ENSG00000163251	-0.429934	6.88532291932644	0.0394405264423084	FZD5
ENSG00000101868	-0.429942	5.19603634986891	0.0275245066190529	POLA1
ENSG00000102786	-0.436239	5.75605308504602	0.0309501759809103	INTS6
ENSG00000144357	-0.43716	5.0061695575747	0.0496985828817415	UBR3
ENSG00000180008	-0.438273	4.48034756458781	0.0463119917684767	SOCS4
ENSG00000117616	-0.439786	6.18037277833789	0.0130862981080006	RSRP1
ENSG00000067141	-0.444863	6.90861810750679	0.0215564312605601	NEO1
ENSG00000096717	-0.454528	5.03354647658822	0.0300653651872552	SIRT1
ENSG00000173209	-0.455167	5.07931323916363	0.0326032374681296	AHSA2P
ENSG00000223768	-0.458598	5.99045612610314	0.0124959146570057	LINC00205
ENSG00000116127	-0.458729	5.49234294490076	0.0283755902997137	ALMS1
ENSG00000137145	-0.45981	6.03680373623056	0.0361340787622998	DENND4C
ENSG00000144730	-0.460645	4.93765521769139	0.0476699050913679	IL17RD
ENSG00000156453	-0.461097	4.20748325684443	0.0398246032158213	PCDH1
ENSG00000162601	-0.462438	6.11085472080013	0.0102550011563323	MYSM1
ENSG00000173706	-0.46262	4.69530962244518	0.0327899814745434	HEG1
ENSG00000120800	-0.463188	5.79183634306418	0.0121910814790551	UTP20
ENSG00000100714	-0.464701	6.26923695764989	0.00916920260385886	MTHFD1
ENSG00000143751	-0.46483	4.56077510569327	0.0381271472047369	SDE2
ENSG00000120437	-0.465717	6.93300800811521	0.00332046559127428	ACAT2
ENSG00000120868	-0.466215	5.40872508326114	0.0237970914323491	APAF1
ENSG00000149554	-0.466409	4.97313694352014	0.0387751819092944	CHEK1
ENSG00000177646	-0.46682	5.41569852321241	0.0221868665353237	ACAD9
ENSG00000101546	-0.467639	4.18277902348899	0.046643543610275	RBFA
ENSG00000165392	-0.467857	4.62952704624176	0.0461125979327849	WRN
ENSG00000166963	-0.468322	5.9336616831785	0.0338908182027565	MAP1A
ENSG00000291171	-0.468713	4.43025894200524	0.0485423756121165	None
ENSG00000085276	-0.469064	5.7061561462499	0.0356001316051257	MECOM
ENSG00000112972	-0.470664	7.87807373511494	0.0139076234035284	HMGCS1
ENSG00000135048	-0.47125	6.72068929671416	0.00594471614232524	CEMIP2
ENSG00000011021	-0.47151	5.62377887281782	0.0459945665137809	CLCN6
ENSG00000135049	-0.472024	4.74376194992799	0.0312222650799638	AGTPBP1
ENSG00000196850	-0.472725	4.46213423142781	0.029584534174389	PPTC7
ENSG00000124641	-0.47334	4.98269165654126	0.04807476112575	MED20
ENSG00000140525	-0.47364	5.22282490590105	0.0265741237353484	FANCI
ENSG00000164045	-0.47402	5.07424851406675	0.0386572386622762	CDC25A
ENSG00000010292	-0.47517	6.57646075546246	0.0360221597267269	NCAPD2
ENSG00000169855	-0.477135	5.87983960528682	0.0146540170819891	ROBO1
ENSG00000291201	-0.478987	4.37376264351086	0.0377738021972617	None
ENSG00000224078	-0.479207	8.198192879062	0.00152969589974553	SNHG14
ENSG00000143190	-0.481546	5.30814200388906	0.0138019020882183	POU2F1
ENSG00000095564	-0.482621	6.02955191737731	0.0101018423864218	BTAF1
ENSG00000112159	-0.482848	6.97628938486634	0.0064889741266615	MDN1
ENSG00000102096	-0.483522	4.55108264702888	0.0431784762751334	PIM2
ENSG00000080345	-0.484019	5.84820890446603	0.0121751175710102	RIF1
ENSG00000113161	-0.485642	7.88400724227276	0.00788010052108258	HMGCR
ENSG00000086712	-0.486819	4.8498388630687	0.0380422716929199	TXLNG
ENSG00000172869	-0.487876	5.82406064017458	0.0421156359175089	DMXL1
ENSG00000225697	-0.488463	4.72001698008127	0.0252390087416725	SLC26A6
ENSG00000115159	-0.488995	5.94803602213143	0.0178165164809028	GPD2
ENSG00000048028	-0.492155	5.90051019404158	0.00548606344842969	USP28
ENSG00000106462	-0.492948	5.01369169726247	0.0176009042885035	EZH2
ENSG00000136451	-0.493459	5.92156910430358	0.00890940754861298	VEZF1
ENSG00000115414	-0.494354	13.3383717882662	0.0104487229928692	FN1
ENSG00000131069	-0.498631	5.8091863858006	0.00888749350985207	ACSS2
ENSG00000135801	-0.498944	4.87292408241091	0.0204038531268995	TAF5L
ENSG00000117143	-0.502276	4.63462178761799	0.0187833960343894	UAP1
ENSG00000086475	-0.505099	7.18657689559178	0.0276563455873453	SEPHS1
ENSG00000185344	-0.506063	4.84886718380855	0.0244361263121548	ATP6V0A2
ENSG00000182141	-0.509463	4.17483469658619	0.0349339278817182	ZNF708
ENSG00000183337	-0.509666	4.48583666336688	0.0310414905514775	BCOR
ENSG00000077684	-0.515307	5.36875375195366	0.0285404189243246	JADE1
ENSG00000111731	-0.515333	4.99467369219844	0.0481896882274983	C2CD5
ENSG00000160570	-0.515546	4.96707161778992	0.0381026168007406	DEDD2
ENSG00000054654	-0.517322	7.4175763322613	0.00283642437610759	SYNE2
ENSG00000092964	-0.520014	4.73525569296864	0.0478976943631339	DPYSL2
ENSG00000104341	-0.523978	7.34836201355979	0.000675629754043532	LAPTM4B
ENSG00000164074	-0.527021	3.93992085744601	0.038847552862566	ABHD18
ENSG00000159399	-0.529751	5.50782830350954	0.00863942743807888	HK2
ENSG00000076003	-0.531297	6.22492178989318	0.0247555417826196	MCM6
ENSG00000072274	-0.531643	5.72306991779871	0.00509834722286121	TFRC
ENSG00000198825	-0.533073	8.06282550435708	0.00116391522964191	INPP5F
ENSG00000156802	-0.533332	4.75061836042763	0.0318999393039393	ATAD2
ENSG00000178761	-0.53356	3.87201587021901	0.0346228564581491	FAM219B
ENSG00000180182	-0.533969	5.30752383755667	0.010612732879877	MED14
ENSG00000167325	-0.535184	6.07778614158969	0.00989648297824907	RRM1
ENSG00000076356	-0.535553	5.55167482159372	0.0123087068991814	PLXNA2
ENSG00000178814	-0.537495	4.17304942466601	0.0411485290004625	OPLAH
ENSG00000067064	-0.544632	5.95960446068598	0.0466441317974488	IDI1
ENSG00000112200	-0.545187	4.68226732387588	0.0166503365249489	ZNF451
ENSG00000101447	-0.546742	4.62090282358753	0.0320500343984931	FAM83D
ENSG00000178385	-0.550424	3.95877462662131	0.0389849868670089	PLEKHM3
ENSG00000168612	-0.551315	4.30843989910414	0.034917312806997	ZSWIM1
ENSG00000110921	-0.552739	4.9332957192883	0.0456646363134389	MVK
ENSG00000083097	-0.554249	4.83018546282834	0.0351218981125751	DOP1A
ENSG00000223501	-0.554927	5.44104453038614	0.010077605163313	VPS52
ENSG00000156469	-0.556482	4.18038311776906	0.0407759440606918	MTERF3
ENSG00000111961	-0.55735	3.95257211081323	0.0447701858833924	SASH1
ENSG00000155966	-0.558248	5.51550831214498	0.00553584049230571	AFF2
ENSG00000072310	-0.559656	6.59732230373251	0.00694490254226616	SREBF1
ENSG00000115966	-0.561121	4.87099501668569	0.0166654459810014	ATF2
ENSG00000104549	-0.561486	6.68293284795666	0.0164487276794848	SQLE
ENSG00000119969	-0.561724	4.98047000980348	0.0206194461203066	HELLS
ENSG00000203668	-0.564939	3.96177255054566	0.0435347850255663	CHML
ENSG00000136824	-0.565738	5.28433083561333	0.0155195436702883	SMC2
ENSG00000108433	-0.566081	5.76005313890971	0.00408820653603393	GOSR2
ENSG00000113810	-0.567922	5.34612540274974	0.0117606995063776	SMC4
ENSG00000164164	-0.568659	5.31202409260289	0.00439823123275699	OTUD4
ENSG00000157193	-0.572545	4.61514720153699	0.0291661397564919	LRP8
ENSG00000164284	-0.573018	3.93069270472823	0.0243470972062594	GRPEL2
ENSG00000198948	-0.575077	3.86362400292075	0.0445264924721686	MFAP3L
ENSG00000092853	-0.575497	4.10469542412338	0.033417989963946	CLSPN
ENSG00000162688	-0.575874	5.95105132835505	0.0212907457756292	AGL
ENSG00000167600	-0.576067	5.44552361158591	0.0144438789416886	CYP2S1
ENSG00000166845	-0.578136	3.82859740375125	0.0447894176596089	C18orf54
ENSG00000117461	-0.579117	4.58353087286088	0.0362068958889948	PIK3R3
ENSG00000112742	-0.580349	4.36659525235031	0.0456416591341161	TTK
ENSG00000210140	-0.585738	4.76502145874407	0.0388990760533481	MT-TC
ENSG00000123485	-0.589364	4.17907426711423	0.0262998485636403	HJURP
ENSG00000136861	-0.595411	6.51637538080507	0.00396056198109327	CDK5RAP2
ENSG00000099194	-0.602231	10.2432682662845	4.59545959706474e-05	SCD
ENSG00000174371	-0.605055	3.27866471567807	0.0388602906786894	EXO1
ENSG00000090861	-0.613334	7.64773820684557	0.000452850200761426	AARS1
ENSG00000181392	-0.618302	3.30289938925051	0.0446165255259792	SYNE4
ENSG00000173918	-0.618392	3.66473875155155	0.0231762547982666	C1QTNF1
ENSG00000159023	-0.619299	6.05141196763142	0.00404780079815335	EPB41
ENSG00000137812	-0.626359	4.00746642806248	0.0245644337352712	KNL1
ENSG00000152455	-0.627564	3.86114658607639	0.0311941350772549	SUV39H2
ENSG00000188313	-0.631573	4.37573028122311	0.0128532994265234	PLSCR1
ENSG00000183098	-0.631838	3.38831958799445	0.0344291769761254	GPC6
ENSG00000137642	-0.631949	5.08295071720649	0.0104114028024684	SORL1
ENSG00000080200	-0.632692	3.60033276046669	0.0476878437689646	CRYBG3
ENSG00000114346	-0.632957	4.12662989190739	0.0325053063416949	ECT2
ENSG00000066422	-0.633472	4.23784885691302	0.0182960174696161	ZBTB11
ENSG00000006432	-0.63407	5.60175837339093	0.00924798312095097	MAP3K9
ENSG00000115355	-0.635361	4.09404844198288	0.0238749951071057	CCDC88A
ENSG00000138658	-0.636549	3.56070324762857	0.0377243959595657	ZGRF1
ENSG00000135913	-0.63963	3.84917430677456	0.0160598623581923	USP37
ENSG00000148400	-0.641606	4.46606323185045	0.0484532331556749	NOTCH1
ENSG00000103037	-0.642152	4.05038833508911	0.0418054317227776	SETD6
ENSG00000147536	-0.653117	3.73758109342629	0.0267587493698241	GINS4
ENSG00000204186	-0.655844	3.6651348224656	0.0486025887012988	ZDBF2
ENSG00000213390	-0.671589	4.48973442728968	0.0103744111016949	ARHGAP19
ENSG00000124313	-0.672286	3.95138982654211	0.0253671488460519	IQSEC2
ENSG00000146263	-0.673271	3.7258858103288	0.0215557586067681	MMS22L
ENSG00000204248	-0.682866	3.05110037309309	0.0284055854689427	COL11A2
ENSG00000155657	-0.682892	6.48605171666138	0.00108501722653165	TTN
ENSG00000151725	-0.685945	4.39086151046865	0.00890825038885164	CENPU
ENSG00000013441	-0.686598	5.42165724561914	0.0137429783258515	CLK1
ENSG00000104177	-0.687734	4.08702524099368	0.0366664860104042	MYEF2
ENSG00000094804	-0.688195	5.23050799667557	0.00270118541525117	CDC6
ENSG00000197147	-0.691087	3.14288564581163	0.0251057945064477	LRRC8B
ENSG00000158055	-0.693139	2.55281967215819	0.0198344692472678	GRHL3
ENSG00000164985	-0.693748	6.01127814328098	0.00101385585825097	PSIP1
ENSG00000071073	-0.69437	3.68323552168197	0.0237769853294334	MGAT4A
ENSG00000070882	-0.706847	3.24161732820142	0.0266291101081812	OSBPL3
ENSG00000182010	-0.708254	2.81936686045158	0.040860412077059	RTKN2
ENSG00000121570	-0.709362	6.24726599588331	0.0289044650517626	DPPA4
ENSG00000085840	-0.712228	4.24279345099675	0.0241344034384869	ORC1
ENSG00000156970	-0.714368	4.74747791369836	0.0290163709413371	BUB1B
ENSG00000277462	-0.717441	3.15820532132503	0.0241370283304583	ZNF670
ENSG00000139292	-0.721418	2.17375378357498	0.0494176890379084	LGR5
ENSG00000114948	-0.722387	4.26636492236307	0.00538730385808151	ADAM23
ENSG00000106278	-0.722991	6.01007751991327	0.0268150014727326	PTPRZ1
ENSG00000185885	-0.723589	3.95835820315875	0.00566107899018346	IFITM1
ENSG00000158234	-0.724687	3.47806096887924	0.0466792686656862	FAIM
ENSG00000272994	-0.728663	2.45020522887818	0.0494284131534756	C2orf49-DT
ENSG00000196696	-0.731598	2.83131701514027	0.0455820192292293	PDXDC2P-NPIPB14P
ENSG00000169744	-0.734113	2.17413084033733	0.0345338756443165	LDB2
ENSG00000179915	-0.73565	3.33255830434217	0.0390460022417022	NRXN1
ENSG00000129195	-0.740842	3.91958537926969	0.0315035033635594	PIMREG
ENSG00000166974	-0.74272	3.54594354747816	0.0150131272468768	MAPRE2
ENSG00000110080	-0.743095	2.58445614000602	0.0388489074399889	ST3GAL4
ENSG00000072864	-0.744338	3.60558409163063	0.0454967884857103	NDE1
ENSG00000178409	-0.745007	4.59342616293761	0.011952930254662	BEND3
ENSG00000112029	-0.748815	3.84679663948557	0.00794322378110326	FBXO5
ENSG00000146938	-0.751294	3.8694485134594	0.00913048241583703	NLGN4X
ENSG00000240563	-0.752601	6.64722203386685	0.000873752040726834	L1TD1
ENSG00000163492	-0.755986	4.18993007140756	0.0100511875994501	CCDC141
ENSG00000184831	-0.763445	3.59002935164663	0.0180758271150487	APOO
ENSG00000168826	-0.766322	2.6732695737727	0.0360448794951725	ZBTB49
ENSG00000108852	-0.768657	2.56864163579778	0.0383207096053298	MPP2
ENSG00000139364	-0.770798	3.39271866894866	0.00912333392553963	TMEM132B
ENSG00000180616	-0.772382	2.2251565079216	0.0446641620014809	SSTR2
ENSG00000006016	-0.777179	2.5436984083798	0.0372026687116012	CRLF1
ENSG00000223956	-0.778125	2.50149126853098	0.0414078709300627	LINC01767
ENSG00000130182	-0.781652	3.0497019616022	0.0307621190937429	ZSCAN10
ENSG00000123473	-0.786572	4.5845984558043	0.00277466988150038	STIL
ENSG00000155158	-0.791399	3.26252624495378	0.0257241497040961	TTC39B
ENSG00000163808	-0.794479	3.13255907183283	0.0153302152567417	KIF15
ENSG00000153044	-0.801592	3.43190880285377	0.0121057167791443	CENPH
ENSG00000165588	-0.802224	3.54803537090212	0.0212912511848096	OTX2
ENSG00000106384	-0.802798	3.09476977903375	0.0185150266356797	MOGAT3
ENSG00000078725	-0.805288	2.62449585044062	0.0347598386523492	BRINP1
ENSG00000111788	-0.811983	2.75017643013618	0.046142866824834	DDX12B
ENSG00000183196	-0.812549	2.71726350850347	0.0215953824914633	CHST6
ENSG00000074855	-0.813793	3.48604027145404	0.0448544990916762	ANO8
ENSG00000179348	-0.813941	3.63162666380755	0.0395954612153639	GATA2
ENSG00000111203	-0.814148	4.36278221845396	0.00250726664954549	ITFG2
ENSG00000121966	-0.816414	3.59192700199972	0.0338555312100404	CXCR4
ENSG00000186665	-0.817215	2.57221710780903	0.0405601997596204	C17orf58
ENSG00000138180	-0.819877	3.70361992031947	0.0120215467945855	CEP55
ENSG00000173320	-0.826999	3.63411876349868	0.0240974168559942	STOX2
ENSG00000156136	-0.827604	2.74909660440058	0.045723593552495	DCK
ENSG00000273311	-0.828707	2.17655739638295	0.0470365808565496	DGCR11
ENSG00000160229	-0.834801	3.28464671255767	0.0180704847714459	ZNF66
ENSG00000198015	-0.838783	5.36439668557653	0.000630532484347406	MRPL42
ENSG00000113356	-0.840292	2.95550075163829	0.0274365598564785	POLR3G
ENSG00000124225	-0.841038	3.34209555860652	0.024973730136314	PMEPA1
ENSG00000244405	-0.843297	2.35134148780359	0.0261145810482629	ETV5
ENSG00000111752	-0.845312	5.82536796395505	0.00300231818011975	PHC1
ENSG00000067840	-0.848591	2.28588523787258	0.00974416092099818	PDZD4
ENSG00000109956	-0.853357	3.09914672355404	0.00991647383385704	B3GAT1
ENSG00000198157	-0.854375	2.39008649496449	0.0309786283833358	HMGN5
ENSG00000135457	-0.862921	5.726036494559	0.000262349638120435	TFCP2
ENSG00000105976	-0.86542	3.55481097516653	0.0255327173953763	MET
ENSG00000250366	-0.866601	2.25562977459149	0.0263326149393614	TUNAR
ENSG00000106258	-0.86666	2.33152247028422	0.0497909874112488	CYP3A5
ENSG00000235823	-0.870194	3.39683996054118	0.0105172654322514	OLMALINC
ENSG00000130164	-0.875672	6.68598535994516	0.000941717272009369	LDLR
ENSG00000136379	-0.878791	3.82261059124269	0.00997609845051215	ABHD17C
ENSG00000187720	-0.882486	1.68299728704434	0.0361864499168009	THSD4
ENSG00000056277	-0.886519	2.49607365420955	0.0392494861765735	ZNF280C
ENSG00000131459	-0.886862	2.17497815125046	0.0250602461991966	GFPT2
ENSG00000100625	-0.893908	2.32546403839412	0.0450651309273881	SIX4
ENSG00000105048	-0.895387	3.19364467650791	0.0263331179921612	TNNT1
ENSG00000152749	-0.895504	3.19382261950189	0.0208704401481016	GPR180
ENSG00000164619	-0.902072	3.2243628234808	0.00198074757005481	BMPER
ENSG00000170961	-0.9061	4.57990907201762	0.000674015358919534	HAS2
ENSG00000152208	-0.907876	1.16968566754532	0.038605616767543	GRID2
ENSG00000227051	-0.913035	3.43793427405208	0.0100093960164249	C14orf132
ENSG00000267886	-0.914541	2.17725132577494	0.049925261199356	None
ENSG00000159753	-0.917143	1.96904620987486	0.0153460575358709	CARMIL2
ENSG00000088305	-0.920547	7.29195321931658	0.00994942622476787	DNMT3B
ENSG00000082497	-0.924719	1.79803181707921	0.04982060541746	SERTAD4
ENSG00000186480	-0.929126	5.21218844847188	0.000312534422881927	INSIG1
ENSG00000227232	-0.929198	1.84930115743807	0.0383956210878286	WASH7P
ENSG00000165730	-0.934222	2.78069000853406	0.0372767770068906	STOX1
ENSG00000136997	-0.947118	2.00827041630512	0.0235724481738773	MYC
ENSG00000277639	-0.949898	1.50176429597648	0.0319902457154432	CHD9NB
ENSG00000150995	-0.950857	2.91162029678718	0.0471790771719024	ITPR1
ENSG00000173621	-0.951551	2.46417944572083	0.0100664110359897	LRFN4
ENSG00000102755	-0.957077	3.0678639192761	0.00805052454914762	FLT1
ENSG00000105737	-0.959011	2.62677277239639	0.0270393481789589	GRIK5
ENSG00000204711	-0.965745	0.971240376713894	0.0454240414541498	CFAP95
ENSG00000110090	-0.969598	2.19278918843891	0.00687417603973811	CPT1A
ENSG00000118785	-0.972924	5.66341277424102	0.00828724513972205	SPP1
ENSG00000196376	-0.973734	1.1312789861121	0.0368129786383322	SLC35F1
ENSG00000160606	-0.974177	3.09193760455382	0.00588103378548162	TLCD1
ENSG00000175832	-0.984323	3.44414641669402	0.0042863164589289	ETV4
ENSG00000141682	-0.9857	2.0084525714667	0.0329845825136395	PMAIP1
ENSG00000131089	-0.988446	3.51955035241231	0.00362008970987501	ARHGEF9
ENSG00000156925	-0.992846	1.73418265094896	0.022335398714272	ZIC3
ENSG00000183569	-0.993398	1.71163870164013	0.0499931987249926	SERHL2
ENSG00000166073	-0.994844	4.70665677665019	0.00387783084544852	GPR176
ENSG00000246451	-0.997875	2.03891789299869	0.0396622753454221	KLC1-AS1
ENSG00000187790	-1.0022	2.66135712821474	0.0141405871107645	FANCM
ENSG00000101194	-1.0023	4.75731855068695	0.00194110864831782	SLC17A9
ENSG00000151151	-1.00849	3.12593885982685	0.00637493347624691	IPMK
ENSG00000175592	-1.02614	0.654148956420208	0.040190239405878	FOSL1
ENSG00000289205	-1.02999	3.00579554882903	0.00288635054978611	None
ENSG00000143341	-1.03021	4.11618547705492	0.00266800046671552	HMCN1
ENSG00000197943	-1.03287	1.97917560503928	0.0481972060955364	PLCG2
ENSG00000166206	-1.0406	4.54553805615558	0.00362026656179544	GABRB3
ENSG00000184344	-1.04392	3.15978032386976	0.0413166798961792	GDF3
ENSG00000101445	-1.04847	0.989495717247106	0.0466194023601085	PPP1R16B
ENSG00000154096	-1.05299	2.50693714514587	0.0305856428684141	THY1
ENSG00000075213	-1.05675	2.84721763209819	0.0107543158937692	SEMA3A
ENSG00000115896	-1.05697	2.00908268744771	0.0410463218129987	PLCL1
ENSG00000137819	-1.06006	2.86336955976341	0.0232574774587246	PAQR5
ENSG00000156384	-1.06177	1.47961027234267	0.0496224677673731	SFR1
ENSG00000251247	-1.07034	1.97159729322577	0.0369272659560812	ZNF345
ENSG00000229544	-1.07175	2.01088923691426	0.00848985108918215	NKX1-2
ENSG00000290385	-1.07309	1.67657669806766	0.036991912522054	None
ENSG00000121898	-1.0934	1.05862145647224	0.0369059834054372	CPXM2
ENSG00000152503	-1.09541	1.69938501197987	0.00958017897683469	TRIM36
ENSG00000204516	-1.10457	1.36935560840415	0.0187885987937663	MICB
ENSG00000159712	-1.10893	1.61857067208858	0.0353497186519422	ANKRD18CP
ENSG00000146858	-1.10958	1.61294283363941	0.0361029576411748	ZC3HAV1L
ENSG00000165572	-1.11775	2.76342870632142	0.0030675845212181	KBTBD6
ENSG00000265763	-1.11881	3.19543807751393	0.00876863039214977	ZNF488
ENSG00000076716	-1.12357	5.12562314339714	0.000111848531641736	GPC4
ENSG00000177614	-1.12902	2.33398681746978	0.0161413545791117	PGBD5
ENSG00000163531	-1.13991	1.19356995319441	0.0180617399482474	NFASC
ENSG00000104722	-1.14677	1.52444291027593	0.0293433615752234	NEFM
ENSG00000156574	-1.15651	3.19740998366715	0.000371832413799375	NODAL
ENSG00000107105	-1.15859	2.26210691914901	0.0286551312687432	ELAVL2
ENSG00000189229	-1.16081	2.21730473123722	0.0254058198666763	None
ENSG00000074370	-1.16107	1.24630126491489	0.0112578651114776	ATP2A3
ENSG00000104327	-1.16136	2.25365094374399	0.00568307966668851	CALB1
ENSG00000091010	-1.1688	0.785911876024288	0.0133033650108448	POU4F3
ENSG00000130287	-1.18584	0.127782741022107	0.026554385614552	NCAN
ENSG00000290092	-1.18686	0.586310726523172	0.00896389582092963	None
ENSG00000186871	-1.18938	2.94531324826141	0.0254545306908104	ERCC6L
ENSG00000198626	-1.18939	2.46274527246493	0.0205662662339024	RYR2
ENSG00000164649	-1.19809	2.4284840730681	0.0261430420271454	CDCA7L
ENSG00000288749	-1.20611	1.51083188394164	0.011157492347109	None
ENSG00000267575	-1.2066	1.13544082066034	0.0425630824663575	LINC02987
ENSG00000196172	-1.21194	3.48598635564353	0.00148288650308027	ZNF681
ENSG00000166033	-1.2137	2.08075796465299	0.00735710270220406	HTRA1
ENSG00000226792	-1.21658	1.95063907770644	0.00433200861977615	C13orf42
ENSG00000046889	-1.22004	1.78798658831537	0.00462226362609169	PREX2
ENSG00000007968	-1.22144	2.04309873553462	0.016241632481852	E2F2
ENSG00000289894	-1.22494	1.8405564464306	0.00755033848189674	None
ENSG00000054598	-1.22549	1.14326710978187	0.0319619876320748	FOXC1
ENSG00000128203	-1.22846	1.33784553550533	0.042257024121993	ASPHD2
ENSG00000104983	-1.23265	2.23043356368493	0.013601909038969	CCDC61
ENSG00000165349	-1.23533	5.07086698493593	0.00392113311455209	SLC7A3
ENSG00000268089	-1.23732	0.202296273376994	0.0392216639392649	GABRQ
ENSG00000140534	-1.238	4.04137743153507	0.00248735358546947	TICRR
ENSG00000132470	-1.25828	1.17413707397501	0.0301839002254183	ITGB4
ENSG00000165731	-1.2626	1.28017255878527	0.00273998323115808	RET
ENSG00000198846	-1.27273	1.6441132102584	0.039473117510103	TOX
ENSG00000187678	-1.27575	3.53492720037775	0.000437535185518549	SPRY4
ENSG00000075651	-1.27763	2.73171636800792	0.015555814976169	PLD1
ENSG00000131037	-1.28037	2.8363090775429	0.00781535109755129	EPS8L1
ENSG00000147852	-1.2818	2.0698401819761	0.00926833696331467	VLDLR
ENSG00000283674	-1.28546	1.71480568062114	0.00416802214751872	None
ENSG00000164362	-1.29371	0.389689472672403	0.0161613851775539	TERT
ENSG00000241186	-1.29554	3.59663180990265	0.00270718127420361	CRIPTO
ENSG00000282048	-1.29712	1.32035541664944	0.00817982938268081	None
ENSG00000138083	-1.3156	-0.272344605295878	0.0343214204212315	SIX3
ENSG00000143494	-1.35914	3.0491205917781	0.00132167036285268	VASH2
ENSG00000290823	-1.36584	1.02738459363218	0.042445906345569	None
ENSG00000253507	-1.37005	0.613132178710979	0.00274669092169111	IADEN
ENSG00000263069	-1.3926	0.733339915671753	0.0419764649367775	RNF213-AS1
ENSG00000149557	-1.3976	2.33977537104903	0.00840148991894221	FEZ1
ENSG00000153933	-1.40571	0.866248011127742	0.0444374582401454	DGKE
ENSG00000291019	-1.4065	2.6215534112935	0.00246577159886297	AACSP1
ENSG00000130477	-1.40857	0.92170698988335	0.00234880470445401	UNC13A
ENSG00000185155	-1.40952	2.26415804072772	0.000423161923391689	MIXL1
ENSG00000163508	-1.41357	3.41354643635817	0.000168874137054506	EOMES
ENSG00000228624	-1.41529	2.26183703708409	0.00812539770045475	HDAC2-AS2
ENSG00000255192	-1.42817	0.288668696988497	0.00449366010205529	NANOGP8
ENSG00000164458	-1.43421	0.595694095127221	0.00649058585658302	TBXT
ENSG00000273706	-1.44283	1.31863709677539	0.00488132871842617	LHX1
ENSG00000254339	-1.47643	2.08703905619013	0.000901816721998342	None
ENSG00000144057	-1.48362	1.60327354488907	0.00854513422302969	ST6GAL2
ENSG00000075340	-1.49868	4.49163598473138	0.00155364858016424	ADD2
ENSG00000156959	-1.49982	-0.518842808274679	0.0435901320569105	LHFPL4
ENSG00000102924	-1.50082	0.253202681406027	0.0122389607821976	CBLN1
ENSG00000106804	-1.50518	3.39573323781446	0.000600849631732209	C5
ENSG00000130054	-1.5372	3.43258662328002	0.00133273925453628	NALF2
ENSG00000119547	-1.54148	0.58186347164757	0.0437667591373026	ONECUT2
ENSG00000260834	-1.55298	2.9879855348844	0.000122380968291178	None
ENSG00000254277	-1.55774	0.621576769673951	0.000731042599394696	None
ENSG00000204531	-1.56315	5.98651140350121	5.14951468538189e-05	POU5F1
ENSG00000126010	-1.57515	2.0678025859686	0.0264917153479354	GRPR
ENSG00000129244	-1.57983	0.0231040061897237	0.0244195761317679	ATP1B2
ENSG00000027644	-1.58172	-0.517571777075439	0.00911467227425576	INSRR
ENSG00000135838	-1.58287	1.33978346966085	0.0204367516197959	NPL
ENSG00000205959	-1.60908	0.250044567043515	0.0371525924154305	None
ENSG00000117643	-1.61815	1.20782999574122	0.00259570098922339	MAN1C1
ENSG00000254934	-1.62783	1.129286474765	0.000851926597341874	LINC00678
ENSG00000167964	-1.63773	0.402557937464512	0.0336460577176086	RAB26
ENSG00000213839	-1.63846	0.878954937074185	0.0170289950161679	TMX2P1
ENSG00000134917	-1.64903	-0.918605691211914	0.0371511108919799	ADAMTS8
ENSG00000145423	-1.65548	2.408106366955	0.000350979395836908	SFRP2
ENSG00000135116	-1.66031	-0.210071001645509	0.0104357924274776	HRK
ENSG00000181449	-1.67592	1.65941211464791	0.00119064550377026	SOX2
ENSG00000124215	-1.67882	-0.19821130144353	0.027687807113047	CDH26
ENSG00000230798	-1.68413	-0.264565479959511	0.0143918170561796	FOXD3-AS1
ENSG00000179630	-1.69992	0.804736410053138	0.0407959493037208	LACC1
ENSG00000289262	-1.70271	0.0732389600736287	0.0164551952328599	None
ENSG00000132297	-1.70305	0.950494176780885	0.00271788743088533	HHLA1
ENSG00000163739	-1.74572	-0.141023939134075	0.043666550778675	CXCL1
ENSG00000249859	-1.74757	-0.487400462400183	0.0421270948011256	PVT1
ENSG00000133124	-1.74883	-0.760867775735021	0.0226168261700384	IRS4
ENSG00000006468	-1.76168	0.435791526638688	0.00910856946671594	ETV1
ENSG00000168447	-1.76229	-1.07573090815562	0.0313785484227665	SCNN1B
ENSG00000196092	-1.78961	-1.24653480928245	0.0204398015687945	PAX5
ENSG00000105613	-1.80053	-0.267643614744914	0.0478395296681481	MAST1
ENSG00000183032	-1.80558	-0.0562402750049833	0.0207874874067579	SLC25A21
ENSG00000108439	-1.80697	1.92638163216345	0.00271563128898003	PNPO
ENSG00000103534	-1.81282	0.768324198852811	0.0170118643432977	TMC5
ENSG00000132274	-1.82681	0.178511669757786	0.00450703795426493	TRIM22
ENSG00000111704	-1.86066	2.01399409383045	4.76208674377587e-05	NANOG
ENSG00000145088	-1.87945	0.471662678452487	0.0171334978763671	EAF2
ENSG00000100078	-1.88728	-0.531361003732672	0.0206802821452139	PLA2G3
ENSG00000291107	-1.89012	0.136782706504924	0.0181423873273518	None
ENSG00000232301	-1.89506	-1.01334926762198	0.0257884769993685	LNCPRESS1
ENSG00000280511	-1.89907	-0.845157651770231	0.0102124106906863	None
ENSG00000166105	-1.9002	0.296406571938073	0.0104651606218302	GLB1L3
ENSG00000188848	-1.90181	1.79083836849503	0.000137189791672313	BEND4
ENSG00000244342	-1.90567	-0.903248597738722	0.0322656174563266	LINC00698
ENSG00000280707	-1.90969	-0.0194459940004885	0.00266639803187691	HPAT5
ENSG00000243004	-1.93745	0.214641407398003	0.0144098901423043	None
ENSG00000075388	-1.95455	0.666409834972839	0.000311682071855994	FGF4
ENSG00000162599	-1.98666	-0.3694290182919	0.0132066073096594	NFIA
ENSG00000152804	-1.99174	3.06395231925322	0.01788367592346	HHEX
ENSG00000140450	-2.00212	0.841615690269392	0.00835749345754151	ARRDC4
ENSG00000231587	-2.00556	-0.358447980579169	0.0426193673576398	SNORD62B
ENSG00000228495	-2.01167	1.98379141644176	0.00113927228777915	LINC01013
ENSG00000147596	-2.02011	1.21651781429238	0.00012278411012931	PRDM14
ENSG00000164265	-2.02639	0.344536916960047	0.00230496190258843	SCGB3A2
ENSG00000189221	-2.03446	1.24133320327917	0.00578154191307569	MAOA
ENSG00000289356	-2.03975	-1.36150876066722	0.0266657309899192	None
ENSG00000177468	-2.05614	-1.57331636887368	0.0350422749303689	OLIG3
ENSG00000265992	-2.09768	3.55959640409187	5.9051750013622e-05	ESRG
ENSG00000258649	-2.11932	-0.501092085406091	0.00592572406507249	None
ENSG00000185518	-2.12177	-0.673837733881959	0.00598710389406515	SV2B
ENSG00000288895	-2.12258	-0.38572050183536	0.0028455082877679	None
ENSG00000186340	-2.1616	-0.367599058892383	0.00585400546769943	THBS2
ENSG00000197462	-2.16186	-0.81444739406926	0.00652459646097746	None
ENSG00000171126	-2.17747	-0.410721560129846	0.0391882695803461	KCNG3
ENSG00000095587	-2.18155	-0.859312907321642	0.0111073916597843	TLL2
ENSG00000289479	-2.21697	2.06201432307632	0.000622949060991956	None
ENSG00000071967	-2.22752	-0.394814506241175	0.0194173765156231	CYBRD1
ENSG00000250328	-2.23545	-2.17159782800778	0.0468900594665135	MGC32805
ENSG00000143768	-2.28006	-1.26284589663023	0.0228431899712003	LEFTY2
ENSG00000166342	-2.28059	-1.40140062066668	0.0101095273269174	NETO1
ENSG00000167634	-2.28934	1.91266440631392	0.000789498374067963	NLRP7
ENSG00000176153	-2.31998	5.92370554104028	5.42907655534099e-08	GPX2
ENSG00000232949	-2.3428	-1.18291476059874	0.0348886603397582	None
ENSG00000250302	-2.34432	-1.22631752498015	0.0447957942488924	LINC01618
ENSG00000136014	-2.37618	1.1696466735333	0.000370921742949217	USP44
ENSG00000181929	-2.39186	-1.40924259008518	0.040788331340341	PRKAG1
ENSG00000158571	-2.40795	-1.13419682570937	0.0407511002884936	PFKFB1
ENSG00000223838	-2.4573	-1.81022919654034	0.049616159328848	None
ENSG00000182050	-2.50113	-2.01158433810869	0.0318175296036214	MGAT4C
ENSG00000072041	-2.51071	-0.273508745668351	0.00898701822691172	SLC6A15
ENSG00000198739	-2.52583	-1.57723689023735	0.041620594104274	LRRTM3
ENSG00000164089	-2.53244	-0.117196176559337	0.0023374199273514	ETNPPL
ENSG00000249853	-2.54977	-0.162674136155442	0.0251876397365876	HS3ST5
ENSG00000127364	-2.58246	0.399093977324266	0.00638508034540679	TAS2R4
ENSG00000189430	-2.61087	0.115639154089019	0.00829070054596908	NCR1
ENSG00000248905	-2.64015	-0.992008885240629	0.0487110913627896	FMN1
ENSG00000218418	-2.6421	-1.97347751541764	0.0439744181469595	None
ENSG00000180730	-2.71079	0.257058176179319	0.000497911051234721	SHISA2
ENSG00000258057	-2.71136	-1.20320281049042	0.0403355556451789	BCDIN3D-AS1
ENSG00000064692	-2.75556	-0.383136834718445	0.0212282208694079	SNCAIP
ENSG00000162188	-2.78137	-1.44734941277623	0.0379769996427529	GNG3
ENSG00000272750	-2.79554	-2.23791216759513	0.0388109702144358	None
ENSG00000167654	-2.8017	-1.54995235112932	0.0181034976554875	ATCAY
ENSG00000236526	-2.815	-1.27032245146671	0.0463204075299698	BTBD3-AS1
ENSG00000152785	-2.83043	-1.1539408706814	0.0283589487433432	BMP3
ENSG00000170011	-2.8611	-0.849591800039518	0.0260847491824124	MYRIP
ENSG00000280780	-2.86599	-1.92953156725173	0.0307818628038219	JAKMIP2-AS1
ENSG00000250994	-2.90365	-1.45059296928093	0.00735292929540302	None
ENSG00000261603	-2.91773	-1.66630095904256	0.0281007957380396	PRSS46P
ENSG00000102760	-2.937	-1.54860304482072	0.0441484033123006	RGCC
ENSG00000225259	-2.94992	-1.48037020969169	0.0272590092787645	ST13P6
ENSG00000289527	-2.95197	-0.907994579013599	0.00391192365856617	None
ENSG00000270427	-2.98197	-2.23227618140406	0.0226868152702574	NRBF2P5
ENSG00000179331	-2.98798	-0.416272842793666	0.00448036612869571	RAB39A
ENSG00000102195	-3.10456	0.243938908649679	0.0414276624406722	GPR50
ENSG00000212607	-3.24438	-1.3171218908144	0.0118917616675291	SNORA3B
ENSG00000243709	-3.25908	-0.314928041223067	0.000409279568493675	LEFTY1
ENSG00000260643	-3.27352	-1.42312150413377	0.0176706165543748	None
ENSG00000075429	-3.39364	-2.18964656667468	0.0172513535416631	CACNG5
ENSG00000125285	-3.91652	-0.311832053079449	0.00606390478781178	SOX21
ENSG00000181638	-4.23925	-0.443131053381362	0.00150933885347661	ZFP41
ENSG00000134873	-4.53208	0.465054273086739	2.61244170796052e-05	CLDN10
ENSG00000234616	-5.04327	-0.0116508125484351	0.000200090279322004	JRK
ENSG00000160932	-7.05995	2.22673485685662	0.000286703025858878	LY6E

## Sheet: Supplementary Fig. 7B_KOvsWT
Suppl. Table 4: d8 spontaneous DE diff bulk RNA-seq decoupleR CollecTRI regulons differential analysis: KO vs WT
	statistic	source	condition	score	p_value
1	mlm	MYC	stat	4.40761536283695	1.05033699431929e-05
2	mlm	SPI1	stat	1.34578064162635	0.178387819862736
3	mlm	SMAD3	stat	0.151733678229745	0.879398452966728
4	mlm	SMAD4	stat	-0.29607683353708	0.767174337261868
5	mlm	STAT5A	stat	-0.428890740289193	0.668007144872698
6	mlm	STAT5B	stat	0.402360048145459	0.687423169236068
7	mlm	RELA	stat	-0.854890061047849	0.39262177998148
8	mlm	WT1	stat	0.151250480480206	0.879779585526024
9	mlm	NR0B2	stat	0.0723441104620116	0.942328751507113
10	mlm	SP1	stat	3.39170342205032	0.000695878129213964
11	mlm	TP53	stat	0.963936028860701	0.335089114649831
12	mlm	ZBTB16	stat	-1.02618700022976	0.30481528458996
13	mlm	ETV6	stat	-2.01006299317287	0.0444373045413107
14	mlm	RUNX1	stat	-2.07360297462655	0.038128377026499
15	mlm	STAT1	stat	-0.654515628124251	0.512786840170123
16	mlm	STAT3	stat	-0.101733324606014	0.918969322825436
17	mlm	ETV4	stat	0.452925867032609	0.650606809881395
18	mlm	MTF1	stat	0.657919632428163	0.510596996670645
19	mlm	CREB1	stat	0.775644364983476	0.43796774464805
20	mlm	FOXA2	stat	-0.283859917810942	0.776520536908471
21	mlm	NFATC2	stat	1.69382702080878	0.0903130086439963
22	mlm	CEBPB	stat	0.244544063603161	0.806811872430178
23	mlm	FOS	stat	-0.262364066210645	0.793043350760907
24	mlm	E2F1	stat	0.676343572412262	0.498829993832869
25	mlm	E2F3	stat	-1.27025800396175	0.204006835772498
26	mlm	HBP1	stat	-0.0929537933676461	0.925941157757846
27	mlm	YY1	stat	-0.792820913191766	0.427891139651084
28	mlm	ESR1	stat	0.496641677810254	0.619446963101488
29	mlm	JUN	stat	-0.0894029317114831	0.928762547427797
30	mlm	NR1I3	stat	0.357720329095151	0.720556218310102
31	mlm	CEBPG	stat	0.469806524867036	0.638498137509504
32	mlm	MAFK	stat	-0.117385172790415	0.906555957437032
33	mlm	NFE2L3	stat	0.10661821640468	0.915092886244563
34	mlm	PHOX2A	stat	-2.31031088347726	0.0208806064843149
35	mlm	STAT4	stat	0.41251289127491	0.679967750962997
36	mlm	ATF2	stat	-0.243043528919186	0.807974054177565
37	mlm	NR2C2	stat	0.996950460780208	0.318800060061912
38	mlm	IRF3	stat	1.70292621330462	0.0885966967452971
39	mlm	TFAP2A	stat	-0.142744426053114	0.886493400474029
40	mlm	HNF1A	stat	1.71225602160429	0.0868642819641479
41	mlm	ETS1	stat	2.14073752533867	0.0323067074148285
42	mlm	ARNT	stat	1.38970699822734	0.164632622007821
43	mlm	AHR	stat	0.156840696916486	0.875371908150941
44	mlm	PAX6	stat	0.915249852894105	0.360071002631439
45	mlm	NFYA	stat	1.88296318808182	0.0597191864411163
46	mlm	ZNF148	stat	-0.0222312058696927	0.98226373657225
47	mlm	NFIC	stat	-0.322579333385454	0.747017063218314
48	mlm	RBPJ	stat	0.431334953549102	0.666229272620708
49	mlm	GATA4	stat	0.116397260701746	0.907338820895562
50	mlm	GATA6	stat	0.37842202773392	0.705120937714556
51	mlm	HNF4A	stat	-0.245046659436986	0.806422701256896
52	mlm	RXRG	stat	1.60095113639052	0.109402805519921
53	mlm	RARA	stat	1.14792701005728	0.251011791994706
54	mlm	DBP	stat	-1.30771964029948	0.19098275531673
55	mlm	HLF	stat	0.551930132110183	0.581002104598477
56	mlm	PPARG	stat	3.20208539178409	0.00136640109217255
57	mlm	MAX	stat	0.377980252049091	0.705449089989583
58	mlm	USF2	stat	-1.22347625037988	0.221163616604167
59	mlm	IRF1	stat	0.243245715931698	0.807817433192954
60	mlm	IRF2	stat	1.45816611492923	0.144809737366325
61	mlm	SP3	stat	-1.31648410906134	0.188025996825124
62	mlm	AR	stat	-1.59092414463163	0.111641721855529
63	mlm	CUX1	stat	-3.84105788698328	0.000122865651827181
64	mlm	ATF1	stat	0.891599177114183	0.372618041434898
65	mlm	KAT7	stat	-0.100841651534889	0.919677126263291
66	mlm	CREBZF	stat	-0.896589228648915	0.369948440253172
67	mlm	GLI3	stat	-0.590076420266079	0.555145774622664
68	mlm	NKX2-5	stat	-0.947743804818311	0.343270815906481
69	mlm	TGFB1I1	stat	-0.130915127027953	0.895843703856529
70	mlm	RARB	stat	-0.936320823156028	0.349118812644031
71	mlm	RARG	stat	-2.77673675195359	0.00549563465880809
72	mlm	TEAD1	stat	0.966661897186784	0.333724228766153
73	mlm	PPARA	stat	-0.545367221323781	0.585506780339499
74	mlm	ESR2	stat	1.02807235133485	0.303927653242162
75	mlm	NR3C1	stat	-2.13738260192638	0.0325784170874923
76	mlm	PGR	stat	-2.56138686105067	0.0104324493008681
77	mlm	NRG1	stat	-0.434710746821762	0.66377686992988
78	mlm	TBP	stat	0.777488297448367	0.436879507063275
79	mlm	REL	stat	1.63293612281525	0.102497445278364
80	mlm	ISL1	stat	1.26966588350232	0.204217759737537
81	mlm	ZBTB14	stat	0.143190766225713	0.886140897962049
82	mlm	MYB	stat	0.975770939048969	0.329189244960803
83	mlm	PITX1	stat	1.77352565320887	0.0761561550991686
84	mlm	EGR1	stat	-0.720474510383117	0.471240919060482
85	mlm	MYOD1	stat	0.819782253605405	0.412349566848876
86	mlm	ETS2	stat	-0.11857332841437	0.905614532823646
87	mlm	GTF2I	stat	-3.25005639430374	0.00115563987278811
88	mlm	NR2F1	stat	2.64175038744493	0.00825400162769894
89	mlm	ENO1	stat	1.46291124816963	0.143506652970998
90	mlm	JDP2	stat	-1.21337511290404	0.225000103709128
91	mlm	MAZ	stat	0.372365764893513	0.70962430281539
92	mlm	NR4A1	stat	1.97170883260705	0.0486559780454576
93	mlm	HMGA1	stat	-2.96966724029724	0.00298459912914806
94	mlm	NFKB1	stat	0.494011718745436	0.621303077719973
95	mlm	DDIT3	stat	0.064968819917962	0.94819944518174
96	mlm	ATF4	stat	0.755512145809873	0.449950233246704
97	mlm	ATF3	stat	1.24116430490066	0.214558942047239
98	mlm	TAF1	stat	-0.273682775942846	0.784331110813627
99	mlm	RUNX2	stat	0.0305196023292044	0.975652950706611
100	mlm	TFAP2B	stat	0.424440525999712	0.671248924912131
101	mlm	CREM	stat	-0.958559834606106	0.337791586149341
102	mlm	IRF8	stat	-2.35204452029983	0.0186797347343925
103	mlm	ETV5	stat	-0.917084308426756	0.35910900976698
104	mlm	DMTF1	stat	-1.78804837974413	0.0737826361405458
105	mlm	NR5A1	stat	-1.78998104431856	0.0734713816144026
106	mlm	NEUROD2	stat	0.356644639812443	0.721361442793819
107	mlm	NEUROD1	stat	-1.7075312197957	0.087738162347208
108	mlm	FOXO3	stat	-1.94026079545215	0.0523613908928312
109	mlm	USF1	stat	1.39806958671769	0.16210695832759
110	mlm	MBD1	stat	0.373450983594938	0.70881659523774
111	mlm	CEBPD	stat	0.520429359578494	0.602769845703962
112	mlm	ELK1	stat	-1.07456960022284	0.282579832259329
113	mlm	FLI1	stat	1.03727612517416	0.299619149647586
114	mlm	ELK4	stat	-0.249045686250935	0.803327881033512
115	mlm	PREB	stat	0.704488825356921	0.481136230216929
116	mlm	POU1F1	stat	-2.20455329184507	0.0274962752342713
117	mlm	PAX5	stat	1.00837515933428	0.313286028535348
118	mlm	CEBPA	stat	1.557078172652	0.119467017455359
119	mlm	LITAF	stat	-0.201132966118058	0.840596556193253
120	mlm	STAT6	stat	2.06436740090239	0.0389951637192926
121	mlm	HIF1A	stat	1.87536251677886	0.0607567521777359
122	mlm	TP73	stat	2.42187529209459	0.0154490714707008
123	mlm	KLF11	stat	-0.566975323212441	0.5707370159533
124	mlm	TCF4	stat	-0.599670649405735	0.54873223175262
125	mlm	E2F4	stat	-1.90611115124492	0.0566494436813361
126	mlm	GATA5	stat	-1.22777540438811	0.219545072371398
127	mlm	SRF	stat	-1.00410414968149	0.315340001493979
128	mlm	ELF1	stat	0.383219987770031	0.701560543712613
129	mlm	GATA3	stat	-0.74838878439192	0.454234078838554
130	mlm	OTX2	stat	-0.399629144538336	0.689433757106125
131	mlm	LHX2	stat	0.410300904321618	0.681589420553244
132	mlm	GABPA	stat	-0.483333300579052	0.628864145303256
133	mlm	HSF2	stat	0.920621683644466	0.357258567662573
134	mlm	VDR	stat	-0.42548003487032	0.670491139087566
135	mlm	HOXC8	stat	-1.01094066458302	0.312056493962765
136	mlm	HR	stat	0.673026023642874	0.50093815164628
137	mlm	RELB	stat	0.354918304770389	0.722654364118152
138	mlm	CEBPE	stat	-0.317766299234362	0.750665380016557
139	mlm	NR0B1	stat	1.27978950414282	0.200633334444082
140	mlm	LEF1	stat	-0.147899856559987	0.882423223393102
141	mlm	ID1	stat	0.317108131152588	0.751164712202265
142	mlm	ZNF143	stat	1.42000917505343	0.155619876129168
143	mlm	SOX9	stat	1.25932542205181	0.207926831391137
144	mlm	YBX1	stat	0.273387962378917	0.784557697450768
145	mlm	HSF1	stat	0.73416069355961	0.462859014839808
146	mlm	HES1	stat	0.441059041825412	0.659174801238314
147	mlm	FOXE1	stat	-0.443821678227757	0.65717609325164
148	mlm	POU4F1	stat	-0.292686604930957	0.769764605319809
149	mlm	NOTO	stat	-0.304870641339116	0.760467702360123
150	mlm	HNF1B	stat	-0.756502981837387	0.449356183944903
151	mlm	PAX3	stat	-1.19751890119993	0.231117900832978
152	mlm	ID2	stat	-1.42049978254219	0.15547709967484
153	mlm	MEF2A	stat	-0.792795253007111	0.42790609179471
154	mlm	PDX1	stat	-1.98936291888441	0.0466741282371888
155	mlm	NR2F2	stat	-2.81413756444847	0.00489538335585583
156	mlm	NR1H4	stat	3.09209888695506	0.00199007389178016
157	mlm	ASCL1	stat	1.30795198380306	0.190903933449433
158	mlm	RFX1	stat	-0.237458502476516	0.812303428598881
159	mlm	CRX	stat	0.091613834843803	0.9270057341425
160	mlm	NRL	stat	0.511280983276753	0.609159702112825
161	mlm	UBTF	stat	-0.607217886198204	0.543712898376725
162	mlm	MYBL2	stat	-0.198871061821599	0.842365534674892
163	mlm	ELF2	stat	0.413339274749828	0.679362285253803
164	mlm	TP63	stat	-1.81727688338966	0.0691889935871882
165	mlm	NFKBIB	stat	-1.79313089520424	0.0729664020727508
166	mlm	HOXC6	stat	-0.900899842665441	0.367651921058829
167	mlm	FOXO1	stat	0.362973411447877	0.716628404786827
168	mlm	PITX2	stat	1.42075363729063	0.155403261986204
169	mlm	NR5A2	stat	0.640782302195358	0.521671135047687
170	mlm	POU2F1	stat	-0.716187637168446	0.473883470944693
171	mlm	XBP1	stat	0.483822849304411	0.62851664973388
172	mlm	SREBF1	stat	0.653595242663083	0.513379776481606
173	mlm	TCF3	stat	1.87464076475263	0.060856050268537
174	mlm	LRRFIP1	stat	-0.775256094063698	0.438197089897988
175	mlm	TCF12	stat	0.118373046085493	0.905773215499553
176	mlm	E4F1	stat	0.338956204146372	0.734646117099101
177	mlm	HOXB1	stat	2.28641591916069	0.0222398602166036
178	mlm	BRCA1	stat	-2.12560992112879	0.0335474065092217
179	mlm	ZNF362	stat	1.78708963221663	0.0739374415089398
180	mlm	NRF1	stat	0.655076448431404	0.512425720172357
181	mlm	GATA1	stat	0.934101959961862	0.350262056583314
182	mlm	MYCN	stat	-1.38063062815797	0.167407275963621
183	mlm	PKNOX1	stat	-0.605582385019967	0.544798656230156
184	mlm	NR4A3	stat	-0.666495881421621	0.505101527735782
185	mlm	SSRP1	stat	-0.631193147574157	0.527921121462476
186	mlm	ZNF91	stat	2.2958393937997	0.0216948841207361
187	mlm	NR2C1	stat	1.79211614438723	0.073128774417581
188	mlm	ID3	stat	-1.41220782195595	0.157903617283785
189	mlm	ERF	stat	-0.545896305755041	0.585143024930181
190	mlm	ZNF354C	stat	0.400046563972507	0.689126295687628
191	mlm	HMGA2	stat	-0.422807444407542	0.672440091170619
192	mlm	POU2F2	stat	0.0438982837430098	0.964985901327623
193	mlm	PHOX2B	stat	2.95664222765231	0.0031135517502396
194	mlm	SREBF2	stat	1.60286299288985	0.108979966644913
195	mlm	ELF4	stat	-2.0728616180808	0.0381973455455105
196	mlm	TTF1	stat	0.317124809333145	0.751152057683929
197	mlm	DLX4	stat	1.16032260895628	0.245930692428219
198	mlm	NR1I2	stat	0.665529290930674	0.505719335292811
199	mlm	NR1H3	stat	0.0066002072793807	0.994733897532054
200	mlm	MITF	stat	-0.961127506553262	0.336499142728507
201	mlm	NCOA1	stat	-1.51001933072489	0.13105355864083
202	mlm	NCOR1	stat	-0.63927460457458	0.522651289049654
203	mlm	FOSL1	stat	-1.05223336853598	0.292704618189672
204	mlm	JUNB	stat	0.783328730692583	0.433442942407228
205	mlm	DNMT1	stat	0.438802921211104	0.660808864233068
206	mlm	KLF5	stat	-0.187671139114806	0.85113627166274
207	mlm	NR3C2	stat	2.7063577350501	0.00680807561288957
208	mlm	MYRF	stat	-0.0447985373056007	0.964268317542787
209	mlm	EBF1	stat	2.07495176878133	0.0380031700705671
210	mlm	CREBBP	stat	0.452784662254572	0.650708493331207
211	mlm	ZFPM1	stat	0.40397104774885	0.686238129030367
212	mlm	TEAD2	stat	-0.603404815203442	0.546245946046053
213	mlm	TFAM	stat	-1.42098580483851	0.155335755674564
214	mlm	IRF4	stat	-0.349556112819907	0.726675362450614
215	mlm	NCOA2	stat	0.32406802315009	0.745889767538604
216	mlm	FOXA1	stat	-0.118777178819693	0.905453027048716
217	mlm	NR4A2	stat	0.530065077163849	0.596072423481425
218	mlm	KLF1	stat	-0.978301500776409	0.327936513628112
219	mlm	LHX3	stat	1.47995274040037	0.138900881809177
220	mlm	CTCF	stat	-2.2809306678604	0.0225625328213754
221	mlm	BCL6	stat	0.561268171471942	0.574620733504512
222	mlm	RB1	stat	-0.885176621990893	0.376071528534881
223	mlm	TFCP2	stat	2.07010804490183	0.0384544403562613
224	mlm	REST	stat	-1.73543760668657	0.0826780142247104
225	mlm	ESRRA	stat	-1.74077597466186	0.0817375218439843
226	mlm	HOXD3	stat	0.396691291439279	0.691599159568859
227	mlm	IRF9	stat	-0.142649102640233	0.886568686197192
228	mlm	TFE3	stat	-0.928392939552601	0.353214465383195
229	mlm	ZNF236	stat	-0.17234975911317	0.863164230691669
230	mlm	TFAP2C	stat	0.509029025502308	0.610737234848628
231	mlm	PAX8	stat	1.53305296321034	0.125277891359851
232	mlm	NKX2-1	stat	1.50556789068103	0.132193198215246
233	mlm	PBX1	stat	-0.0286025273185988	0.977181868584647
234	mlm	CIITA	stat	0.250735892845828	0.802020764966111
235	mlm	CDX2	stat	-0.995178150777329	0.319661109406963
236	mlm	ELF3	stat	0.883973081810085	0.376720878405894
237	mlm	ELF5	stat	0.570944053081546	0.568043685914932
238	mlm	JUND	stat	0.440732720156452	0.659411049110121
239	mlm	ZEB1	stat	-0.258467554795951	0.79604862258229
240	mlm	EGR3	stat	1.82232097002889	0.0684205333958664
241	mlm	EWSR1	stat	-0.631007650784674	0.528042399147876
242	mlm	NAB2	stat	1.62741805424241	0.103663363428344
243	mlm	DEAF1	stat	0.418653408313855	0.675473738562359
244	mlm	TBPL1	stat	1.20322188430285	0.228904051968818
245	mlm	MEF2C	stat	-2.23861548910007	0.0251913939559998
246	mlm	POU4F2	stat	2.00322590362533	0.0451658910262972
247	mlm	TAL1	stat	-0.0421272146616357	0.966397686336902
248	mlm	EPAS1	stat	-0.582003014314103	0.56057090715504
249	mlm	SMARCA1	stat	1.02369132435849	0.305992903217508
250	mlm	NFATC4	stat	-1.54734374866367	0.121795468086182
251	mlm	FOXM1	stat	0.903303388418542	0.366375274767824
252	mlm	MYF5	stat	-0.785147906033854	0.432375724754854
253	mlm	MYOG	stat	0.374135999484037	0.708306919427894
254	mlm	SMAD7	stat	-1.39332568579536	0.163536094571192
255	mlm	SOX10	stat	-0.248774060832199	0.803537993135817
256	mlm	POU3F1	stat	0.443647104121286	0.657302321494234
257	mlm	NKRF	stat	2.01675337971049	0.0437339772625801
258	mlm	ATF6	stat	0.682102005334923	0.495181986450133
259	mlm	HOPX	stat	1.75440212099924	0.0793762326948577
260	mlm	NKX6-1	stat	-0.666774887537067	0.504923271718728
261	mlm	ERG	stat	-0.49186977465244	0.622816555355117
262	mlm	FEV	stat	-0.470233798295301	0.638192879694886
263	mlm	PITX3	stat	-0.926335338677867	0.354282396851096
264	mlm	HOXB2	stat	-0.0419004628017803	0.966578446374264
265	mlm	SATB1	stat	-0.120989447536242	0.903700552639286
266	mlm	NFKB2	stat	1.49959655684952	0.133733994245716
267	mlm	RORA	stat	-1.25544241516261	0.209332189087936
268	mlm	PROX1	stat	0.858469748775368	0.390642939919069
269	mlm	KLF3	stat	-0.359065812937816	0.719549470968747
270	mlm	PEG3	stat	-1.65411816257256	0.0981184732075081
271	mlm	NR2E3	stat	-0.803005875481311	0.421980439683256
272	mlm	NCOR2	stat	-1.28309405678994	0.199473305913247
273	mlm	NCOA3	stat	0.36910947921185	0.712049850345812
274	mlm	ZFHX3	stat	-1.08381851460162	0.278457735369135
275	mlm	SMAD1	stat	2.29925314895287	0.0215003487801924
276	mlm	SPDEF	stat	-0.106451179821577	0.91522540636461
277	mlm	PAX2	stat	-0.511046550475516	0.609323841517362
278	mlm	KLF13	stat	0.0395518003831135	0.968450831581985
279	mlm	NR2F6	stat	-0.0896464201641874	0.928569051064451
280	mlm	ELK3	stat	-0.039543030665091	0.968457823251301
281	mlm	KLF6	stat	-1.92282600660439	0.0545154325000326
282	mlm	PLAG1	stat	-0.931646649350681	0.351529891953106
283	mlm	SNAI1	stat	-1.44635528816656	0.148092521795157
284	mlm	HESX1	stat	-0.477233083096296	0.63320112905452
285	mlm	APEX1	stat	1.71789131733474	0.0858312035604819
286	mlm	BACH2	stat	-0.231923538147561	0.816599665181799
287	mlm	PATZ1	stat	-0.0910609156877723	0.927445058087203
288	mlm	ZHX2	stat	0.948984306933444	0.342639529763517
289	mlm	ONECUT1	stat	-2.30225438874097	0.0213305773623023
290	mlm	RXRA	stat	1.53308113212204	0.125270951523451
291	mlm	NR1H2	stat	-0.884676902008084	0.376341060120065
292	mlm	KAT5	stat	-2.10536592992144	0.0352713278268712
293	mlm	GBX2	stat	-2.24349493664748	0.0248753110010729
294	mlm	YBX3	stat	-0.707177998737154	0.479463727554964
295	mlm	SMAD6	stat	-0.168202765568369	0.86642538746328
296	mlm	MYBL1	stat	-0.283463224508468	0.776824566907932
297	mlm	CDX1	stat	2.25861530054439	0.0239175542231143
298	mlm	SP4	stat	1.53076196723492	0.125843316780069
299	mlm	TFDP1	stat	-2.34761337404328	0.0189033658173041
300	mlm	KLF12	stat	-0.33772574117229	0.735573255235386
301	mlm	MSX1	stat	1.10682106578581	0.268383994804717
302	mlm	KMT2A	stat	-1.32155034434	0.186332345254383
303	mlm	GATA2	stat	0.403867402923306	0.686314346271401
304	mlm	PRDM1	stat	-0.131558178336825	0.895335028864981
305	mlm	MXD1	stat	-0.261698193760397	0.793556703447388
306	mlm	CLOCK	stat	-0.416862526921702	0.676783231319465
307	mlm	BHLHE40	stat	-0.559483764430735	0.575837583903417
308	mlm	SRY	stat	0.198266860910121	0.842838200080594
309	mlm	MAF	stat	-0.310562178988284	0.756136569635763
310	mlm	AIRE	stat	-1.01913267564867	0.308151740693005
311	mlm	ZGPAT	stat	0.306846375372137	0.758963354137185
312	mlm	ETV1	stat	0.658303275187884	0.510350500836053
313	mlm	KLF4	stat	0.875939534607286	0.381072938972919
314	mlm	EGR2	stat	0.522524968878979	0.601310386264456
315	mlm	NEUROG3	stat	0.283418273634099	0.776859019897394
316	mlm	CXXC1	stat	-0.527933556966534	0.597551038933496
317	mlm	TBX21	stat	1.59707311996941	0.110264476797403
318	mlm	HOXA10	stat	0.103863933533172	0.917278322387562
319	mlm	LMX1B	stat	-1.89901585257595	0.0575761028742654
320	mlm	TBX2	stat	0.605044469034795	0.545155996975824
321	mlm	ZNF699	stat	-0.0263989338519364	0.978939395715954
322	mlm	RFX5	stat	-1.41712801271178	0.156460360221044
323	mlm	BARX2	stat	-1.17998103815857	0.238021141995569
324	mlm	FOXO4	stat	-1.37805225922873	0.168201857523478
325	mlm	DLX5	stat	0.969169437044305	0.33247183516437
326	mlm	SPIB	stat	-0.621940477864614	0.533987769153146
327	mlm	FOXN1	stat	0.146967573958319	0.883159027420893
328	mlm	TBX5	stat	0.0635366278032883	0.949339798968794
329	mlm	TLX1	stat	0.652979081785158	0.513776922790373
330	mlm	HIVEP1	stat	0.805402970937901	0.420596309926172
331	mlm	SMAD2	stat	-0.253765084565391	0.799679536987681
332	mlm	NKX3-1	stat	0.425433137575061	0.670525319274616
333	mlm	HAND1	stat	0.486080405707054	0.626915238014064
334	mlm	HAND2	stat	0.785018263919476	0.432451728796688
335	mlm	SFPQ	stat	0.626408997629533	0.531053527934194
336	mlm	BMAL1	stat	0.116816342318047	0.907006711801164
337	mlm	SKIL	stat	0.655895017008047	0.51189887059827
338	mlm	TBXT	stat	-0.610486628429217	0.541546114505074
339	mlm	MSX2	stat	0.0543341618930093	0.95666945008384
340	mlm	HHEX	stat	-0.25542696880727	0.79839584845734
341	mlm	MZF1	stat	-0.349383558233408	0.726804883451528
342	mlm	HOXA5	stat	-0.0733529628907511	0.941525946497385
343	mlm	HOXB4	stat	-1.1139588952829	0.265309588750757
344	mlm	CREB3	stat	0.0120147065376408	0.990413996076725
345	mlm	NFE2	stat	-0.791600316733031	0.428602715861255
346	mlm	ZNF76	stat	-0.0431058416798725	0.965617573052327
347	mlm	FOXQ1	stat	2.21141092375012	0.0270181386856677
348	mlm	ZGLP1	stat	0.0262232997327201	0.979079481297619
349	mlm	NFYB	stat	0.320966344309044	0.748239094469795
350	mlm	ETV3	stat	-1.53307996661889	0.125271238656795
351	mlm	IRF7	stat	1.11803312680747	0.263565653340119
352	mlm	NFATC3	stat	-0.198575503057896	0.842596742736925
353	mlm	GSC	stat	-0.531154086720704	0.595317631978142
354	mlm	KDM5A	stat	0.761417391064619	0.446416365616206
355	mlm	GRHL3	stat	-0.619176889696858	0.535806561021498
356	mlm	THRA	stat	0.779510885229283	0.435687625086219
357	mlm	SOX17	stat	-0.379354849949487	0.704428214911153
358	mlm	TBR1	stat	1.9407886158116	0.0522973056612183
359	mlm	ZIC2	stat	1.73335267683561	0.0830477026188948
360	mlm	TBX15	stat	-1.01704931581911	0.30914170348724
361	mlm	NFAT5	stat	-1.03699514125196	0.299750078905698
362	mlm	MEF2B	stat	0.0804167052044543	0.935906608498445
363	mlm	BMAL2	stat	0.414456203431794	0.678544274708832
364	mlm	ZBED1	stat	0.635759049386145	0.524940420136181
365	mlm	NFE2L2	stat	-1.72881055867815	0.0838577242846717
366	mlm	ZIC1	stat	1.17944798711517	0.238233217138154
367	mlm	MEIS1	stat	-0.489662312987217	0.624377996417874
368	mlm	HOXA9	stat	0.807983780839954	0.419109084394369
369	mlm	MAFA	stat	-0.00201639164404618	0.998391172509176
370	mlm	NR1D1	stat	-0.344674519716839	0.730342532471743
371	mlm	NR1D2	stat	-0.828185434217051	0.407574916818178
372	mlm	MYF6	stat	0.932432853424374	0.351123607981935
373	mlm	ZNF263	stat	-0.128777255941034	0.897535137768257
374	mlm	NFIA	stat	-1.06198562404864	0.288254441576539
375	mlm	TFAP2D	stat	0.991212881646093	0.321593078735431
376	mlm	ID4	stat	0.280207317502949	0.7793212168923
377	mlm	HOXB7	stat	0.688948512467955	0.490863291366913
378	mlm	BCL11A	stat	1.00446975904961	0.3151638306683
379	mlm	TWIST1	stat	0.0797672874262661	0.936423103405144
380	mlm	ZNF395	stat	-1.55535282835649	0.119877152973659
381	mlm	ATOH7	stat	0.655597482909443	0.512090337687969
382	mlm	TFDP2	stat	2.22084959730437	0.0263717921884468
383	mlm	GTF3A	stat	-0.0995692558488091	0.920687254555319
384	mlm	KLF10	stat	-1.20081600883313	0.229836144072374
385	mlm	KLF2	stat	1.07438964580769	0.282660443284451
386	mlm	PHF20	stat	-0.0867127639068998	0.930900658413926
387	mlm	TGIF1	stat	-1.75820576403442	0.078727091226289
388	mlm	SF1	stat	0.170564051719968	0.864568211738623
389	mlm	MBD2	stat	-1.46307585926179	0.143461610271729
390	mlm	FOXF2	stat	0.426906686075031	0.669451678189676
391	mlm	HEY1	stat	-2.19106298459555	0.0284581989421211
392	mlm	ZBTB17	stat	0.708104352231375	0.478888327442911
393	mlm	IRF5	stat	-0.104862189218526	0.916486165040062
394	mlm	THRB	stat	0.595788469552703	0.551322977649988
395	mlm	POU3F2	stat	0.783101613068189	0.43357628765788
396	mlm	FOXI1	stat	-1.13832994518015	0.254995739067777
397	mlm	KCNIP3	stat	-0.331388705581863	0.740354206513702
398	mlm	FOSB	stat	-1.04026817826497	0.298227317570185
399	mlm	NFE2L1	stat	-0.706150747710758	0.480102240601588
400	mlm	TRERF1	stat	0.292031295182152	0.7702655851811
401	mlm	FOXP1	stat	-1.09998857970549	0.271349725052087
402	mlm	FOXP2	stat	-1.67181814686121	0.0945751068895811
403	mlm	BARX1	stat	-0.0832857637042737	0.933625114843084
404	mlm	ZFPM2	stat	-0.0474702269125389	0.96213891110895
405	mlm	IKZF1	stat	0.351105385214668	0.72551281523623
406	mlm	FOXG1	stat	0.691025799415592	0.489556977231244
407	mlm	BCL3	stat	1.2962522049885	0.194902874311988
408	mlm	SP2	stat	1.28401182334247	0.199152004775245
409	mlm	NFATC1	stat	1.20884483234413	0.226736093940496
410	mlm	POU2F3	stat	-0.0779892109470041	0.937837379360819
411	mlm	HOXA7	stat	-1.05052898015879	0.293487080194092
412	mlm	NPAS2	stat	-0.770677544728395	0.440906767714609
413	mlm	DLX2	stat	0.226247262480684	0.821011318405606
414	mlm	PRRX1	stat	0.108758515957769	0.913395068635092
415	mlm	VEZF1	stat	-0.831828729477551	0.405515097084289
416	mlm	CTBP2	stat	0.481380993763546	0.630250765327198
417	mlm	SOX6	stat	-0.535058948795352	0.592614768819702
418	mlm	HIPK2	stat	1.10380888122715	0.269688717417663
419	mlm	FOXA3	stat	-0.971236303513372	0.331441821872225
420	mlm	RORC	stat	-1.03455021877148	0.300890942803052
421	mlm	SIX3	stat	1.08043600963964	0.279960493353986
422	mlm	PPARD	stat	-0.576480050406234	0.564296937822432
423	mlm	MECOM	stat	0.779061211687233	0.435952448998703
424	mlm	SIRT1	stat	-0.23275116902982	0.815956904552076
425	mlm	ZBTB7B	stat	-1.94396602981555	0.0519129048736233
426	mlm	ZBTB7A	stat	0.30056094858395	0.763752293319664
427	mlm	NR6A1	stat	2.15395185300702	0.03125530640725
428	mlm	STAT2	stat	-1.29638701613738	0.194856449086723
429	mlm	ESRRG	stat	-0.0450391957169183	0.964076495828265
430	mlm	PURA	stat	0.461421682673071	0.644500884226489
431	mlm	TBX1	stat	-0.323434691978201	0.746369285012385
432	mlm	SALL2	stat	0.23964442018921	0.810608267862829
433	mlm	ATOH1	stat	2.25244927895505	0.0243041913414335
434	mlm	NEUROD6	stat	1.46644856644493	0.142541118705025
435	mlm	NEUROG1	stat	-0.660538500017358	0.508915576158261
436	mlm	NEUROG2	stat	-0.194808286324482	0.845544922243869
437	mlm	HMGB2	stat	1.22696465711224	0.219849649900009
438	mlm	SIM2	stat	-0.770448666993465	0.441042473740619
439	mlm	DLX3	stat	0.015204869616153	0.987868881367759
440	mlm	MAFB	stat	-1.06014360673715	0.289091482168732
441	mlm	TFAP4	stat	-1.6118779349086	0.107003553649946
442	mlm	KAT6B	stat	-1.53313234257432	0.1252583358235
443	mlm	SALL3	stat	0.410659913791367	0.681326120379801
444	mlm	MXI1	stat	-0.447162326614409	0.654762478684842
445	mlm	E2F5	stat	-0.861536292364905	0.388952592682371
446	mlm	E2F2	stat	0.894799298482743	0.370904655481112
447	mlm	FOXD3	stat	-0.211317171670128	0.832641837885125
448	mlm	POU5F1	stat	0.053454398001259	0.957370372983094
449	mlm	PLAGL1	stat	-1.12599041797382	0.2601824610986
450	mlm	SNAI2	stat	-0.250909596698999	0.801886462951697
451	mlm	NOTCH1	stat	-0.467155302961349	0.640393623537978
452	mlm	FOXC2	stat	-0.968507384822458	0.332802202559004
453	mlm	FOXD1	stat	1.4358995885454	0.151045831968186
454	mlm	KLF9	stat	-2.57087805514792	0.0101509360947927
455	mlm	TBPL2	stat	-0.159659121579816	0.873151141676256
456	mlm	NFIL3	stat	-0.424354171244848	0.671311891241614
457	mlm	ZNF384	stat	-3.45232342466622	0.000556877074148664
458	mlm	MEF2D	stat	-0.645571118564498	0.518564210088388
459	mlm	SMAD5	stat	-0.0846236441360172	0.932561409007716
460	mlm	PBX2	stat	1.51359649158472	0.130143282213947
461	mlm	EMX2	stat	-0.385264675575713	0.700045237790287
462	mlm	MLXIPL	stat	0.295388658059094	0.767699921062297
463	mlm	ZBTB33	stat	-0.488683371386694	0.62507098853639
464	mlm	ETV2	stat	0.532050159990338	0.594696891744881
465	mlm	KLF15	stat	2.805372102873	0.00503047951099991
466	mlm	DNMT3A	stat	0.985860277631744	0.324213056085063
467	mlm	DNMT3B	stat	0.106050963427667	0.915542931566686
468	mlm	OLIG1	stat	-1.66733334934823	0.0954630710885475
469	mlm	OLIG2	stat	0.654833003804241	0.512582461265536
470	mlm	RREB1	stat	1.84094002821884	0.0656444656014844
471	mlm	ZNF202	stat	0.519541807109173	0.603388450283197
472	mlm	MAFG	stat	0.211502928660108	0.832496902519071
473	mlm	TEF	stat	-0.509845896084825	0.610164794386753
474	mlm	HOXD13	stat	1.01303752889496	0.311053923772076
475	mlm	ZKSCAN7	stat	-0.722174315913285	0.470195365063734
476	mlm	BACH1	stat	-0.0309424817532973	0.975315705060131
477	mlm	MYT1	stat	0.46914759131397	0.638969020851003
478	mlm	ZNF160	stat	0.231914518417101	0.816606670830009
479	mlm	TEAD4	stat	0.0920575788332876	0.926653171817712
480	mlm	GCM1	stat	0.605997180786196	0.544523184443519
481	mlm	BHLHE41	stat	0.967393143909515	0.333358692807399
482	mlm	MTA1	stat	-0.790409481066192	0.429297605234553
483	mlm	EHF	stat	-0.0884101592678627	0.929551531227122
484	mlm	TCF7L2	stat	-0.44304187211881	0.657740018620857
485	mlm	VSX2	stat	-0.895776331778811	0.370382515423753
486	mlm	TSC22D1	stat	-0.143034858014539	0.88626402578748
487	mlm	SOX5	stat	0.707568745684613	0.479220970931955
488	mlm	SOX2	stat	1.74565970316664	0.0808847462723265
489	mlm	PAX9	stat	-0.928442749766241	0.353188638259644
490	mlm	TCF21	stat	-0.177131485061468	0.859406822154831
491	mlm	HIC1	stat	-0.187090161402614	0.851591751991832
492	mlm	ZEB2	stat	-0.71990244397794	0.4715930865608
493	mlm	ZNF335	stat	-1.05247673633795	0.292593005667326
494	mlm	NONO	stat	0.766110364308984	0.443619259937156
495	mlm	CEBPZ	stat	-0.733800636553094	0.46307845638761
496	mlm	TFEB	stat	-0.505581502361863	0.613155783764025
497	mlm	SIX1	stat	0.653430615383346	0.51348587129393
498	mlm	NFIX	stat	-2.92105116812274	0.00349224345438457
499	mlm	MNT	stat	1.66392357210712	0.0961426452372993
500	mlm	KDM5D	stat	-1.55479962900192	0.120008888482912
501	mlm	TBX6	stat	1.57499618142792	0.11527241132224
502	mlm	HOXA1	stat	0.0393784623786366	0.968589025984863
503	mlm	BCL11B	stat	-0.573495970078352	0.566315077010735
504	mlm	RXRB	stat	0.10230463191568	0.918515857054253
505	mlm	E2F6	stat	-0.727715613197088	0.466795815573822
506	mlm	HOXA13	stat	-0.921122585235941	0.356997026418713
507	mlm	KAT6A	stat	-0.294454611090591	0.768413456460578
508	mlm	GFI1	stat	-2.03294506147518	0.0420706438504991
509	mlm	RUNX3	stat	-0.0926213181920541	0.926205291863143
510	mlm	GLI1	stat	-0.184799375604725	0.853388184714454
511	mlm	HEY2	stat	0.139092929442535	0.889378051090663
512	mlm	KLF8	stat	0.058057532034646	0.953703355008897
513	mlm	HIF3A	stat	-0.262037504996991	0.793295101112475
514	mlm	BHLHA15	stat	-0.00327319468539702	0.997388404294741
515	mlm	JARID2	stat	0.576549992691587	0.56424967728046
516	mlm	NFYC	stat	-0.370361229991929	0.711117097754104
517	mlm	GFI1B	stat	-1.9385711090645	0.0525669856692379
518	mlm	NHLH1	stat	-1.32397689246583	0.185525150560818
519	mlm	ASCL2	stat	1.74812918560651	0.0804562940335773
520	mlm	MSC	stat	-0.354506903984314	0.722962595666294
521	mlm	HOXB9	stat	2.0205468819116	0.0433393782406871
522	mlm	HLX	stat	0.0207765656786206	0.983424089255904
523	mlm	RCOR2	stat	0.1306776952926	0.896031531099559
524	mlm	NKX2-2	stat	0.0515185118873082	0.958912841786578
525	mlm	ZNF350	stat	-0.266975510117989	0.789490642292661
526	mlm	HOXA11	stat	-1.92610028399089	0.0541053548965922
527	mlm	ARID4A	stat	0.918596464853678	0.35831724716207
528	mlm	HINFP	stat	-0.261151739477913	0.79397805784644
529	mlm	SMARCC1	stat	0.343468384907367	0.731249564342087
530	mlm	KAT2B	stat	-0.463634934676423	0.642914132923515
531	mlm	ZNF219	stat	-0.224858131474399	0.822091832383982
532	mlm	HDGF	stat	0.907537688329138	0.364132957367108
533	mlm	EP300	stat	-0.752791002708299	0.451583964709625
534	mlm	TRPS1	stat	-2.69475223951475	0.00704971041560135
535	mlm	CTNNB1	stat	-0.708670024693734	0.478537148193919
536	mlm	PML	stat	0.407837686193895	0.683397007345657
537	mlm	KLF7	stat	-1.19072719184162	0.233774177828482
538	mlm	PROP1	stat	-0.135588162082059	0.892148165742209
539	mlm	LMO2	stat	-0.303407306213324	0.761582488347264
540	mlm	TBX20	stat	-1.26464619495163	0.206012240101892
541	mlm	MEOX1	stat	-0.202553607304239	0.839485919280161
542	mlm	FOXL2	stat	0.322745330096854	0.746891336976587
543	mlm	HTATIP2	stat	-1.17304778446266	0.240789968165399
544	mlm	EZH2	stat	0.73599201770782	0.461743787899901
545	mlm	SOX7	stat	-2.35264597673976	0.0186495595498702
546	mlm	GLI2	stat	0.0118949271113699	0.990509558262899
547	mlm	TCF7	stat	-1.04943362181149	0.293990684783109
548	mlm	FOXC1	stat	0.972561975843507	0.330782266521895
549	mlm	HOXB13	stat	-1.82022588210672	0.0687388611663701
550	mlm	ABL1	stat	0.414133840746654	0.678780326222882
551	mlm	TBX3	stat	1.64071435296782	0.100871721619732
552	mlm	HNF4G	stat	3.28325396361129	0.00102784109290183
553	mlm	TET1	stat	-0.697517674301727	0.485486615600608
554	mlm	FOXH1	stat	4.00571164375328	6.20442600381996e-05
555	mlm	POU4F3	stat	-0.677069956727739	0.498369038333665
556	mlm	FOXP3	stat	0.0477465661398671	0.961918676675799
557	mlm	IKZF4	stat	1.25887995652611	0.208087708208506
558	mlm	FEZF2	stat	-1.36834098650797	0.171220026956764
559	mlm	HOXA2	stat	-0.865877857296676	0.386567053229106
560	mlm	MLX	stat	-1.80618858982078	0.0709032180236593
561	mlm	CREB3L1	stat	1.5876299133607	0.11238512659001
562	mlm	TFDP3	stat	1.3955595357414	0.162861951509723
563	mlm	NKX3-2	stat	1.15367212449415	0.248647765013924
564	mlm	SP7	stat	-0.256947608073487	0.797221738972593
565	mlm	OVOL1	stat	-2.63895734372222	0.00832229172091562
566	mlm	ZNF436	stat	-0.127440655207615	0.898592862304483
567	mlm	HOXB3	stat	0.210539139749006	0.833248952669238
568	mlm	SCX	stat	0.994942536341692	0.319775693499164
569	mlm	NANOG	stat	2.64996668766126	0.00805601045880324
570	mlm	MESP2	stat	0.434250092410217	0.664111308808072
571	mlm	ARX	stat	-1.5042146539584	0.132541165919163
572	mlm	VHL	stat	0.670969204740672	0.502247537827067
573	mlm	SOX4	stat	-1.99317677612699	0.0462550280687749
574	mlm	SMAD9	stat	1.13852113381416	0.254915945727341
575	mlm	ATF5	stat	-0.613889384477898	0.539295084726876
576	mlm	CTCFL	stat	-0.894148851426598	0.371252516575721
577	mlm	SMARCA5	stat	-1.55982279070389	0.118816854627349
578	mlm	EOMES	stat	-0.317399204297986	0.750943870957741
579	mlm	LMO4	stat	2.52876093756379	0.0114538672352115
580	mlm	PRDM2	stat	1.32391796780899	0.185544721245885
581	mlm	TLX3	stat	-0.310015368130135	0.756552350324187
582	mlm	ESRRB	stat	2.25953677398897	0.0238602343527343
583	mlm	LHX1	stat	-1.26821970076613	0.20473358298315
584	mlm	RORB	stat	-0.0628190181004059	0.949911220243959
585	mlm	NR2E1	stat	1.19867799507083	0.23066672326796
586	mlm	SALL1	stat	1.16735736543898	0.243079354449115
587	mlm	FOXF1	stat	0.202907799185345	0.839209066829545
588	mlm	MLXIP	stat	1.14462460086764	0.252377761272327
589	mlm	ZNF217	stat	-2.84823275840205	0.00440055151550063
590	mlm	KMT2B	stat	0.837759823149621	0.402175155424859
591	mlm	NFIB	stat	1.73304995151594	0.08310149141231
592	mlm	EBF3	stat	1.97464495415779	0.0483215516204831
593	mlm	HOXB5	stat	1.90202076339194	0.0571821287000621
594	mlm	EN1	stat	-1.69133449916698	0.0907877936636331
595	mlm	MTA3	stat	-0.492032498931677	0.622701519838351
596	mlm	TBX18	stat	2.18266553254022	0.0290715039710352
597	mlm	ZFP42	stat	-0.522434039044109	0.601373680031192
598	mlm	PRDM4	stat	0.911736998368712	0.361917663160113
599	mlm	MEIS2	stat	2.68793088510656	0.00719530342318256
600	mlm	EGR4	stat	0.11752429787356	0.906445716093128
601	mlm	HSF4	stat	-0.584520803550398	0.55887626123596
602	mlm	DLX1	stat	-1.57866457776891	0.114428097010348
603	mlm	HES6	stat	-0.0442021234861105	0.964743710280207
604	mlm	BCLAF1	stat	1.17772162453259	0.23892096858608
605	mlm	KDM5C	stat	0.230811794611221	0.817463269545469
606	mlm	AIP	stat	-0.0993646221307449	0.920849720968613
607	mlm	PTF1A	stat	0.271587765649673	0.785941681083191
608	mlm	FOSL2	stat	0.83001017721595	0.406542478303233
609	mlm	MED1	stat	0.0321296291019444	0.974368980776104
610	mlm	LYL1	stat	0.297769446986796	0.765882084934584
611	mlm	GLIS3	stat	1.19954767024582	0.23032861333416
612	mlm	HOXD1	stat	-1.22862920479537	0.21922464844071
613	mlm	SALL4	stat	0.505399830091699	0.613283349952355
614	mlm	KDM5B	stat	-0.430520843804046	0.666821232249765
615	mlm	ZNF24	stat	0.544589812422019	0.586041453879505
616	mlm	PAX7	stat	1.14086100903271	0.25394079607425
617	mlm	TADA2A	stat	0.0478830948212424	0.961809868306643
618	mlm	ARID5B	stat	-1.00184067112623	0.316432110605555
619	mlm	FEZF1	stat	-0.385885178426935	0.699585622590068
620	mlm	SATB2	stat	0.994380690066547	0.320049039179761
621	mlm	NSD2	stat	-1.01013879686653	0.312440451969224
622	mlm	TWIST2	stat	-0.0340766529892329	0.972816350216322
623	mlm	PBRM1	stat	3.55800582892081	0.00037450568246193
624	mlm	ZBTB4	stat	-0.193715082695471	0.846400857525283
625	mlm	THAP11	stat	1.94614663852155	0.0516504668476921
626	mlm	TOX3	stat	-0.0757869145977437	0.939589349779623
627	mlm	PPARGC1A	stat	2.20203660407792	0.0276735689094799
628	mlm	SOX3	stat	-0.283663722994844	0.776670898442555
629	mlm	BATF	stat	1.55348250022578	0.120322997790491
630	mlm	ARID3B	stat	-0.636640276338274	0.524366133175212
631	mlm	ZNF300	stat	-0.00595027362527602	0.995252453158216
632	mlm	NUPR1	stat	1.76025610741503	0.0783789691184407
633	mlm	CREB3L3	stat	1.53566323575336	0.124636083111922
634	mlm	ZNF331	stat	1.2389158570845	0.215390527497935
635	mlm	RFX3	stat	0.66412305296797	0.506618858503078
636	mlm	FOXJ1	stat	-1.00720954086305	0.313845710778104
637	mlm	ZNF382	stat	-0.653431818956788	0.513485095604036
638	mlm	LHX8	stat	-0.0274771837612037	0.978079399162412
639	mlm	GRHL2	stat	1.64290391435234	0.100417807816858
640	mlm	SOX11	stat	-0.051887422309707	0.958618890543213
641	mlm	IRF6	stat	1.18430433126841	0.236306037963111
642	mlm	E2F7	stat	0.365596566093149	0.714669825409897
643	mlm	HEYL	stat	-3.5103888140183	0.000448390870053736
644	mlm	MECP2	stat	1.37942881364326	0.167777290164163
645	mlm	MAML1	stat	0.842670694544214	0.399422252130528
646	mlm	DMAP1	stat	-0.364884348046891	0.715201418087347
647	mlm	LMX1A	stat	0.478075795959575	0.632601242063877
648	mlm	CAMTA1	stat	0.186328428065395	0.852189017796607
649	mlm	DOT1L	stat	-1.36597529238681	0.171961367489001
650	mlm	ARID3A	stat	-0.268828171881305	0.788064557701629
651	mlm	ARID1A	stat	-1.47689953924255	0.139717585197122
652	mlm	ZBTB18	stat	0.20128522685601	0.840477505706552
653	mlm	ZNF804A	stat	-0.268926691988329	0.787988741789998
654	mlm	NPM1	stat	-0.860222218213226	0.389676393809029
655	mlm	KDM2A	stat	1.35071335580867	0.176801847018253
656	mlm	MKX	stat	0.858927404240724	0.390390387041399
657	mlm	FOXO6	stat	0.559615134056584	0.575747956818905
658	mlm	KLF17	stat	-1.20376023310044	0.228695852102369
659	mlm	HDAC3	stat	2.00943794146433	0.0445034979477965
660	mlm	BTG2	stat	0.873793129061752	0.382240929144448
661	mlm	CREB5	stat	-0.728360543869432	0.466401042725006
662	mlm	CTBP1	stat	0.831787069293603	0.405538615402036
663	mlm	DACH1	stat	1.12874711176941	0.259017441790274
664	mlm	HDAC1	stat	-1.56329666122164	0.117997923096989
665	mlm	HCFC1	stat	1.1440827020969	0.252602399790488
666	mlm	ETV7	stat	-1.5570783352679	0.119466978851447
667	mlm	FHL2	stat	-2.25505754132529	0.0241399853598551
668	mlm	FOXN4	stat	0.746939150788368	0.455108666469088
669	mlm	HDAC4	stat	-1.83893409645107	0.0659390108944553
670	mlm	HDAC5	stat	1.76240781264083	0.0780149855621418
671	mlm	HDAC7	stat	1.25516173712655	0.20943403951544
672	mlm	HDAC9	stat	-0.630821557923566	0.528164080809813
673	mlm	ING4	stat	0.227625743348377	0.819939424125732
674	mlm	MYOCD	stat	-0.21707543139322	0.828151672171501
675	mlm	PAWR	stat	0.00778485649661893	0.99378871998518
676	mlm	SIN3A	stat	3.10291357565073	0.00191880249236422
677	mlm	SMARCA4	stat	-3.64214281935979	0.000271029254848953
678	mlm	TRIM28	stat	-0.482384965550938	0.629537534295148
679	mlm	WWTR1	stat	0.426996061252344	0.669386580307147
680	mlm	TCF7L1	stat	-0.369427148446456	0.711813095583498
681	mlm	PIN1	stat	1.35708692234512	0.17476819967395
682	mlm	IRX1	stat	-0.775131296825903	0.438270820238638
683	mlm	FGF2	stat	0.0628433724382046	0.949891826845367
684	mlm	PARK7	stat	-0.8831938877299	0.3771416481001
685	mlm	STOX1	stat	0.193896922521397	0.846258471524591
686	mlm	YAP1	stat	-0.693041502333163	0.488291181902636
687	mlm	BCOR	stat	0.0333387827975285	0.973404744037629
688	mlm	BRD4	stat	1.82382402253712	0.0681929069151656
689	mlm	SRSF2	stat	-0.0428760443514341	0.965800753241465
690	mlm	ZMYND8	stat	2.18638404248444	0.0287985343187012
691	mlm	ARID4B	stat	-1.80476502418035	0.0711257993692395
692	mlm	PPARGC1B	stat	0.0963869640622091	0.923214166165573
693	mlm	AP1	stat	0.514975287599879	0.606575716869995
694	mlm	NFKB	stat	0.227832626743325	0.819778582441467

## Sheet: Supplementa Fig. 7B_WT+H2O2vsWT
Suppl. Table 4: d8 spontaneous DE diff bulk RNA-seq decoupleR CollecTRI regulons differential analysis: WT+H2O2 vs WT
	statistic	source	condition	score	p_value
1	mlm	MYC	stat	4.56421311295141	5.04216203607062e-06
2	mlm	SPI1	stat	0.0640404373606598	0.948938638923123
3	mlm	SMAD3	stat	-1.44730939641875	0.14782523711222
4	mlm	SMAD4	stat	-1.61762606450729	0.105758248846671
5	mlm	STAT5A	stat	1.78614513797203	0.07409020499985
6	mlm	STAT5B	stat	0.0830699696644199	0.93379669691646
7	mlm	RELA	stat	0.365856734590172	0.714475672655623
8	mlm	WT1	stat	0.11843317617782	0.905725574336116
9	mlm	NR0B2	stat	-0.362711202855358	0.71682428569483
10	mlm	SP1	stat	1.94593334612881	0.0516760876737002
11	mlm	TP53	stat	1.34592605907667	0.178340914096985
12	mlm	ZBTB16	stat	-1.17946307014957	0.238227214497277
13	mlm	ETV6	stat	-1.82740792579863	0.0676526623876688
14	mlm	RUNX1	stat	-3.33129583170887	0.000865919707421604
15	mlm	STAT1	stat	0.544032137723836	0.586425141715213
16	mlm	STAT3	stat	1.91166707865988	0.0559325243404833
17	mlm	ETV4	stat	1.30841161485972	0.190748075478603
18	mlm	MTF1	stat	-0.593039964859538	0.553160802031786
19	mlm	CREB1	stat	2.06157730643489	0.039260292450531
20	mlm	FOXA2	stat	0.291755248557707	0.770476649669121
21	mlm	NFATC2	stat	2.52755450508516	0.0114932829188175
22	mlm	CEBPB	stat	-0.565354089651564	0.571838993474856
23	mlm	FOS	stat	0.74728985238185	0.45489699555207
24	mlm	E2F1	stat	2.27003527412173	0.0232155461365054
25	mlm	E2F3	stat	0.272578366954566	0.785180026973866
26	mlm	HBP1	stat	-0.392006542438918	0.69505736342872
27	mlm	YY1	stat	0.0247715111177248	0.980237450620465
28	mlm	ESR1	stat	-1.34636965843501	0.178197883660094
29	mlm	JUN	stat	-0.0847764934180821	0.932439891073979
30	mlm	NR1I3	stat	-1.65244701244427	0.0984584293210988
31	mlm	CEBPG	stat	-2.0022088252847	0.0452751306658516
32	mlm	MAFK	stat	-0.585478585914407	0.558232261581106
33	mlm	NFE2L3	stat	-1.19674995021501	0.231417560942227
34	mlm	PHOX2A	stat	0.158843500066636	0.873793705421986
35	mlm	STAT4	stat	-0.482007262311353	0.629805817748213
36	mlm	ATF2	stat	-1.80396494666788	0.0712511465874474
37	mlm	NR2C2	stat	0.234048661265447	0.814949486183846
38	mlm	IRF3	stat	1.23097893503838	0.218344549056987
39	mlm	TFAP2A	stat	0.0414815060136414	0.966912431143696
40	mlm	HNF1A	stat	0.647610754888869	0.517243829077005
41	mlm	ETS1	stat	2.18273202467034	0.02906660340697
42	mlm	ARNT	stat	2.27449873410588	0.0229460711129665
43	mlm	AHR	stat	-1.2594075224806	0.207897191231645
44	mlm	PAX6	stat	1.04428453951195	0.296365801444451
45	mlm	NFYA	stat	3.403571670174	0.000666353554394496
46	mlm	ZNF148	stat	0.851301552332592	0.394611583760264
47	mlm	NFIC	stat	0.38257891429568	0.70203588428974
48	mlm	RBPJ	stat	-1.86871066237719	0.0616770107136691
49	mlm	GATA4	stat	0.192306257243612	0.847504179448589
50	mlm	GATA6	stat	-0.305017280052991	0.760356018630521
51	mlm	HNF4A	stat	-1.73293439763275	0.0831220306819578
52	mlm	RXRG	stat	2.75081765808447	0.00594977157293063
53	mlm	RARA	stat	0.438940333484838	0.660709292917542
54	mlm	DBP	stat	-2.3763346485769	0.017494521783856
55	mlm	HLF	stat	-0.39267185798204	0.694565849770896
56	mlm	PPARG	stat	1.93893305969945	0.052522888148877
57	mlm	MAX	stat	0.360444893595807	0.718518089742207
58	mlm	USF2	stat	-0.833050200002296	0.404825905745464
59	mlm	IRF1	stat	-0.0420659967633624	0.96644648730854
60	mlm	IRF2	stat	1.33480818983674	0.181953623841398
61	mlm	SP3	stat	-0.624289508944414	0.532444263984477
62	mlm	AR	stat	0.00865387388773219	0.993095376135752
63	mlm	CUX1	stat	-4.07811505435168	4.55698755538684e-05
64	mlm	ATF1	stat	0.62012015816833	0.535185420027177
65	mlm	KAT7	stat	-0.676115662500043	0.498974669649981
66	mlm	CREBZF	stat	-1.00635633330989	0.314255802851883
67	mlm	GLI3	stat	-1.96878256028304	0.0489912142682926
68	mlm	NKX2-5	stat	-1.34288792211375	0.179322802415703
69	mlm	TGFB1I1	stat	-1.40720118852674	0.15938256048177
70	mlm	RARB	stat	-2.30096148813786	0.0214035693137965
71	mlm	RARG	stat	-2.50731871922588	0.0121725943856025
72	mlm	TEAD1	stat	0.538520386107262	0.590223550897511
73	mlm	PPARA	stat	0.577655308507739	0.563503059995401
74	mlm	ESR2	stat	-1.19471977256048	0.232210046857555
75	mlm	NR3C1	stat	-1.13447800198925	0.256607063946826
76	mlm	PGR	stat	-1.70591316810622	0.0880390558383025
77	mlm	NRG1	stat	0.430073096273101	0.667146889190441
78	mlm	TBP	stat	0.732251358094121	0.464023346223078
79	mlm	REL	stat	2.4772688226652	0.0132470344016707
80	mlm	ISL1	stat	-0.760797732841485	0.446786443181624
81	mlm	ZBTB14	stat	-0.625570382352354	0.531603578219085
82	mlm	MYB	stat	1.54978054432435	0.121209289035697
83	mlm	PITX1	stat	1.49823690950084	0.134086761458544
84	mlm	EGR1	stat	-1.94828547786739	0.0513941353181192
85	mlm	MYOD1	stat	-0.724594027110834	0.46870920855889
86	mlm	ETS2	stat	-2.00706712224562	0.044755326093682
87	mlm	GTF2I	stat	-1.40383455384934	0.160382930548579
88	mlm	NR2F1	stat	1.13974913656122	0.254403847838306
89	mlm	ENO1	stat	-0.596064979573755	0.551138251863212
90	mlm	JDP2	stat	-1.23367425096257	0.2173381394276
91	mlm	MAZ	stat	-0.7172190617948	0.473246927918084
92	mlm	NR4A1	stat	1.59431813279461	0.110879868877916
93	mlm	HMGA1	stat	-1.3455046347926	0.17847687371006
94	mlm	NFKB1	stat	-1.40646988477979	0.159599459531767
95	mlm	DDIT3	stat	1.46949846676166	0.141712639103119
96	mlm	ATF4	stat	-0.698911031005569	0.484615384506265
97	mlm	ATF3	stat	-2.1461708550358	0.0318707900387303
98	mlm	TAF1	stat	-0.676921925398487	0.498462959003193
99	mlm	RUNX2	stat	-2.01009041624598	0.0444344023224809
100	mlm	TFAP2B	stat	-0.582486244764182	0.560245466780413
101	mlm	CREM	stat	-1.68457265247593	0.0920859323821782
102	mlm	IRF8	stat	-1.28795050644006	0.197777404511652
103	mlm	ETV5	stat	-0.156264876972486	0.875825744542431
104	mlm	DMTF1	stat	-3.13972176400929	0.00169343048273813
105	mlm	NR5A1	stat	-1.40418569778807	0.160278369608653
106	mlm	NEUROD2	stat	0.284783890252929	0.775812527333737
107	mlm	NEUROD1	stat	-0.956441645640135	0.338860178796308
108	mlm	FOXO3	stat	-2.18804821097337	0.0286770871203028
109	mlm	USF1	stat	0.401940851007395	0.68773165385637
110	mlm	MBD1	stat	1.02991652377469	0.303061071889669
111	mlm	CEBPD	stat	1.47492853469201	0.140246770701166
112	mlm	ELK1	stat	1.10447533756937	0.269399668737906
113	mlm	FLI1	stat	1.72349309711867	0.0848141327642146
114	mlm	ELK4	stat	1.44133774358661	0.149504221260527
115	mlm	PREB	stat	2.23251401306917	0.0255915252063083
116	mlm	POU1F1	stat	-2.34803947866435	0.0188817598839413
117	mlm	PAX5	stat	-0.192310762332881	0.847500650809446
118	mlm	CEBPA	stat	0.856044146058142	0.391983142626342
119	mlm	LITAF	stat	-0.285294961851276	0.775420990022412
120	mlm	STAT6	stat	0.709701576176772	0.477897105604812
121	mlm	HIF1A	stat	-0.363531430805839	0.716211602795365
122	mlm	TP73	stat	2.34489245424366	0.0190418425040559
123	mlm	KLF11	stat	-1.04005010724454	0.298328612884487
124	mlm	TCF4	stat	-0.157553547774448	0.874810126710343
125	mlm	E2F4	stat	2.09488384719054	0.0361932856344159
126	mlm	GATA5	stat	-1.86298147975977	0.0624788425958887
127	mlm	SRF	stat	-3.94511584125746	8.0021028055458e-05
128	mlm	ELF1	stat	0.0159058998436834	0.987309614522535
129	mlm	GATA3	stat	-0.683426067239325	0.494345203859266
130	mlm	OTX2	stat	0.409345641541117	0.682290206112643
131	mlm	LHX2	stat	0.579798585770514	0.562056680406425
132	mlm	GABPA	stat	-0.119895248957037	0.904567276682231
133	mlm	HSF2	stat	1.3882896456267	0.165063611216774
134	mlm	VDR	stat	0.897303186795927	0.369567457788874
135	mlm	HOXC8	stat	-0.28683848213182	0.774238829893671
136	mlm	HR	stat	0.013194423300856	0.989472804333945
137	mlm	RELB	stat	-0.223052449856338	0.823496858081601
138	mlm	CEBPE	stat	0.719831372354942	0.471636848808959
139	mlm	NR0B1	stat	1.97493948460805	0.048288111202471
140	mlm	LEF1	stat	1.37775247500121	0.16829442611884
141	mlm	ID1	stat	-1.66192372226134	0.0965430164297849
142	mlm	ZNF143	stat	1.68296674536227	0.0923964153357745
143	mlm	SOX9	stat	0.570442102339329	0.568383992494124
144	mlm	YBX1	stat	-0.950478020170316	0.341880371195997
145	mlm	HSF1	stat	0.214720801737388	0.829987091326711
146	mlm	HES1	stat	1.6907544568139	0.0908985698098248
147	mlm	FOXE1	stat	-1.82283755765832	0.0683422295720765
148	mlm	POU4F1	stat	-1.33596733749582	0.181574447203731
149	mlm	NOTO	stat	0.0187356025791386	0.985052204730426
150	mlm	HNF1B	stat	-0.191820735322162	0.847884485413097
151	mlm	PAX3	stat	0.028570439133205	0.977207460487807
152	mlm	ID2	stat	-0.770769176421321	0.440852444224942
153	mlm	MEF2A	stat	-0.816598996823791	0.414166904925838
154	mlm	PDX1	stat	-1.11168072313682	0.266288195894803
155	mlm	NR2F2	stat	-5.31618133489558	1.07051580855689e-07
156	mlm	NR1H4	stat	3.26851695102687	0.00108286710885937
157	mlm	ASCL1	stat	-0.0339784549054297	0.972894654668534
158	mlm	RFX1	stat	-0.9242626607971	0.355360213462566
159	mlm	CRX	stat	-0.476031057717084	0.634057210947862
160	mlm	NRL	stat	-0.420467759628967	0.67414808546105
161	mlm	UBTF	stat	1.10668109389939	0.268444527160103
162	mlm	MYBL2	stat	-0.376338163412943	0.706669318243835
163	mlm	ELF2	stat	0.204261456170174	0.838151170710975
164	mlm	TP63	stat	-0.827626254447098	0.407891613016521
165	mlm	NFKBIB	stat	-2.60582961862464	0.00917168056278012
166	mlm	HOXC6	stat	-3.36362156011105	0.000770646487014001
167	mlm	FOXO1	stat	-0.957215647651775	0.338469455811551
168	mlm	PITX2	stat	-0.178342492177544	0.858455732505846
169	mlm	NR5A2	stat	-0.0539235516318669	0.956996586146171
170	mlm	POU2F1	stat	0.871211958380928	0.383648405273484
171	mlm	XBP1	stat	0.621112721301372	0.534532210776347
172	mlm	SREBF1	stat	4.03215644582927	5.54627734600021e-05
173	mlm	TCF3	stat	-0.0726329794425668	0.942098874932353
174	mlm	LRRFIP1	stat	-1.52227968307397	0.127954095084636
175	mlm	TCF12	stat	3.40289607517976	0.000668002461749243
176	mlm	E4F1	stat	1.35458182613636	0.17556542104417
177	mlm	HOXB1	stat	2.13681250461528	0.0326247823544429
178	mlm	BRCA1	stat	-2.16145955022625	0.0306711377096725
179	mlm	ZNF362	stat	1.91664497485978	0.0552966263655833
180	mlm	NRF1	stat	0.947915891873482	0.343183197184205
181	mlm	GATA1	stat	-0.802033401818956	0.422542725565591
182	mlm	MYCN	stat	0.972692155912709	0.330717544483117
183	mlm	PKNOX1	stat	-2.34405607709051	0.0190845863741987
184	mlm	NR4A3	stat	-2.34454162331158	0.0190597618585774
185	mlm	SSRP1	stat	-1.24690570468225	0.212446001440669
186	mlm	ZNF91	stat	3.17638414650088	0.00149339319873339
187	mlm	NR2C1	stat	1.63343791833893	0.102391940024573
188	mlm	ID3	stat	-0.00885402715441157	0.992935684957738
189	mlm	ERF	stat	0.00783156531665394	0.993751453319238
190	mlm	ZNF354C	stat	0.506900003330809	0.612230313284363
191	mlm	HMGA2	stat	2.34749086776029	0.0189095815847287
192	mlm	POU2F2	stat	0.66112842046111	0.5085372238348
193	mlm	PHOX2B	stat	0.674769400453676	0.49982972325068
194	mlm	SREBF2	stat	4.24516517339152	2.1937175881249e-05
195	mlm	ELF4	stat	-1.17993612159248	0.238039006972415
196	mlm	TTF1	stat	0.888591246522429	0.374232989548448
197	mlm	DLX4	stat	1.80954855485639	0.0703801357997779
198	mlm	NR1I2	stat	1.22343098275663	0.221180704330185
199	mlm	NR1H3	stat	-0.466522200685558	0.640846606654521
200	mlm	MITF	stat	-3.30192963769045	0.000961826316550922
201	mlm	NCOA1	stat	-0.22264801842538	0.823811629480477
202	mlm	NCOR1	stat	-1.901716383204	0.0572219336773407
203	mlm	FOSL1	stat	-0.783742357620926	0.433200154796333
204	mlm	JUNB	stat	-0.528718122798724	0.597006599137495
205	mlm	DNMT1	stat	-0.469080827450757	0.6390167393885
206	mlm	KLF5	stat	-0.133332385594957	0.89393179564924
207	mlm	NR3C2	stat	2.34203403454234	0.0191882715578069
208	mlm	MYRF	stat	1.73377924684113	0.0829719567601608
209	mlm	EBF1	stat	2.00134045726339	0.0453685742095278
210	mlm	CREBBP	stat	1.70275330972898	0.0886290634502743
211	mlm	ZFPM1	stat	1.12538766021281	0.26043767783877
212	mlm	TEAD2	stat	-1.07595816379182	0.28195834588457
213	mlm	TFAM	stat	0.138549157123606	0.8898077527899
214	mlm	IRF4	stat	-0.46615734543667	0.641107720474546
215	mlm	NCOA2	stat	0.439753046699447	0.660120509687246
216	mlm	FOXA1	stat	0.0168649890631314	0.986544483918228
217	mlm	NR4A2	stat	2.060725375623	0.0393415516119196
218	mlm	KLF1	stat	-0.30495500365194	0.760403449292467
219	mlm	LHX3	stat	-1.80411294838178	0.0712279456893377
220	mlm	CTCF	stat	-0.347432599663906	0.728269832699317
221	mlm	BCL6	stat	-2.54557977171292	0.0109167377758978
222	mlm	RB1	stat	-0.460468027097006	0.645185090651568
223	mlm	TFCP2	stat	1.17153375626851	0.241397608249978
224	mlm	REST	stat	-1.09370352089345	0.274097592673397
225	mlm	ESRRA	stat	-1.83789460737208	0.0660920744691435
226	mlm	HOXD3	stat	2.62030032578834	0.00879156782205211
227	mlm	IRF9	stat	-0.893951362618276	0.371358174252393
228	mlm	TFE3	stat	-0.598624741113368	0.549429619565629
229	mlm	ZNF236	stat	-0.312505256492086	0.75465967625972
230	mlm	TFAP2C	stat	1.20124678886079	0.229669051745696
231	mlm	PAX8	stat	2.2755950712237	0.0228802984912709
232	mlm	NKX2-1	stat	1.55398048101768	0.120204163573316
233	mlm	PBX1	stat	0.378995647588374	0.704694933069548
234	mlm	CIITA	stat	0.822945145681835	0.410548546094519
235	mlm	CDX2	stat	-1.70247336133539	0.088681488628972
236	mlm	ELF3	stat	-0.0436846853072438	0.96515616284879
237	mlm	ELF5	stat	-0.25668639540607	0.797423392821701
238	mlm	JUND	stat	0.835732363389604	0.403315006333454
239	mlm	ZEB1	stat	-0.81326075082114	0.416077808419477
240	mlm	EGR3	stat	3.00605642749385	0.00264973041194585
241	mlm	EWSR1	stat	0.0895939991447066	0.928610708850444
242	mlm	NAB2	stat	2.08631301075289	0.0369623312239948
243	mlm	DEAF1	stat	-1.66278206160673	0.096371013263237
244	mlm	TBPL1	stat	0.433897767940036	0.664367144421938
245	mlm	MEF2C	stat	-1.28318578685873	0.199441175083873
246	mlm	POU4F2	stat	3.11847701480831	0.001820343841032
247	mlm	TAL1	stat	0.790782246924306	0.429080014471673
248	mlm	EPAS1	stat	-0.234368088936465	0.814701518226288
249	mlm	SMARCA1	stat	1.19486150343501	0.232154659317569
250	mlm	NFATC4	stat	0.62179192272974	0.534085457929096
251	mlm	FOXM1	stat	1.7166235047981	0.0860627526703685
252	mlm	MYF5	stat	-0.876997279295693	0.380498162474104
253	mlm	MYOG	stat	1.01005187904746	0.312482089484769
254	mlm	SMAD7	stat	0.123431163028448	0.901766864154817
255	mlm	SOX10	stat	-0.768923834444214	0.441947187098471
256	mlm	POU3F1	stat	-0.00570439688717469	0.995448628741058
257	mlm	NKRF	stat	1.5369310880149	0.124325273022474
258	mlm	ATF6	stat	-1.27563307628988	0.202099386299265
259	mlm	HOPX	stat	1.27894836443785	0.200929392326961
260	mlm	NKX6-1	stat	-0.233578324804651	0.815314636606974
261	mlm	ERG	stat	-1.58766956542223	0.112376155210454
262	mlm	FEV	stat	-1.87743498961508	0.0604723689717272
263	mlm	PITX3	stat	-0.60107845570795	0.54779422909391
264	mlm	HOXB2	stat	0.799309946715795	0.424119766077043
265	mlm	SATB1	stat	-1.64081493358252	0.100850834677898
266	mlm	NFKB2	stat	1.13513496810931	0.256331746339569
267	mlm	RORA	stat	0.51823155959068	0.60430218543986
268	mlm	PROX1	stat	1.56206450943853	0.118287882728843
269	mlm	KLF3	stat	0.157513529801197	0.874841662289885
270	mlm	PEG3	stat	-1.90644055577807	0.0566067261128555
271	mlm	NR2E3	stat	-1.34206821227542	0.179588409805495
272	mlm	NCOR2	stat	1.50797013481356	0.131577235427107
273	mlm	NCOA3	stat	0.969146141412558	0.332483456204995
274	mlm	ZFHX3	stat	-0.553452189756621	0.579959710732765
275	mlm	SMAD1	stat	0.752979543163536	0.451470659910645
276	mlm	SPDEF	stat	-1.84404797652189	0.0651902462955966
277	mlm	PAX2	stat	-1.71312105485875	0.0867050524964165
278	mlm	KLF13	stat	-1.76729330304976	0.0771936625917199
279	mlm	NR2F6	stat	-0.021435520557502	0.982898442706578
280	mlm	ELK3	stat	-2.11959361256625	0.0340520471565447
281	mlm	KLF6	stat	-2.65994095794467	0.00782137803506887
282	mlm	PLAG1	stat	0.652330180051062	0.514195344995407
283	mlm	SNAI1	stat	0.0458677992398868	0.963416056396661
284	mlm	HESX1	stat	-1.12597899097704	0.260187297851352
285	mlm	APEX1	stat	2.35571408425692	0.0184962947876812
286	mlm	BACH2	stat	1.6405794448215	0.100899742555782
287	mlm	PATZ1	stat	0.472683301848701	0.636444060855899
288	mlm	ZHX2	stat	0.119905272164542	0.904559336696297
289	mlm	ONECUT1	stat	-2.57976006419799	0.00989363928080275
290	mlm	RXRA	stat	1.80407887196567	0.0712332869938586
291	mlm	NR1H2	stat	1.84877112581651	0.0645049349889726
292	mlm	KAT5	stat	0.426394393611879	0.669824862754407
293	mlm	GBX2	stat	-0.829470964899099	0.406847401719752
294	mlm	YBX3	stat	0.133963931155451	0.893432381625968
295	mlm	SMAD6	stat	-0.0417247902622333	0.96671848863312
296	mlm	MYBL1	stat	0.662085528062323	0.507923685665164
297	mlm	CDX1	stat	3.4221820927731	0.000622392585797232
298	mlm	SP4	stat	0.399282006564485	0.68968948990934
299	mlm	TFDP1	stat	-2.6018239838572	0.00927946003174799
300	mlm	KLF12	stat	-0.590672545309502	0.554746212486376
301	mlm	MSX1	stat	0.47344524409681	0.63590048578189
302	mlm	KMT2A	stat	0.660790733367007	0.508753785321475
303	mlm	GATA2	stat	0.790459190024582	0.429268585432423
304	mlm	PRDM1	stat	0.854090455238538	0.393064628484575
305	mlm	MXD1	stat	0.126466779141676	0.899363656753954
306	mlm	CLOCK	stat	0.726958021786932	0.467259786651492
307	mlm	BHLHE40	stat	-1.97949941028753	0.0477728615963381
308	mlm	SRY	stat	0.223624310532221	0.82305182397423
309	mlm	MAF	stat	-1.57387557577434	0.115531303420039
310	mlm	AIRE	stat	0.21311794157194	0.831237042445101
311	mlm	ZGPAT	stat	-0.984813905956992	0.3247268509712
312	mlm	ETV1	stat	-0.254338515357444	0.799236540732013
313	mlm	KLF4	stat	-0.529035621209765	0.59678633919033
314	mlm	EGR2	stat	-0.456403410104041	0.648104640845501
315	mlm	NEUROG3	stat	-0.248902470784671	0.80343866161482
316	mlm	CXXC1	stat	-1.81471774030945	0.0695815785581701
317	mlm	TBX21	stat	2.58842393376624	0.009648276522717
318	mlm	HOXA10	stat	0.515996692545902	0.605862159633354
319	mlm	LMX1B	stat	-0.487538434516334	0.625881909288069
320	mlm	TBX2	stat	0.515311542029601	0.606340766812544
321	mlm	ZNF699	stat	2.95439889265124	0.00313626770440879
322	mlm	RFX5	stat	0.00371302907329992	0.997037473555034
323	mlm	BARX2	stat	0.488325578222155	0.625324352859777
324	mlm	FOXO4	stat	-0.147080327123181	0.883070031615171
325	mlm	DLX5	stat	1.0048187265847	0.314995739134862
326	mlm	SPIB	stat	-0.404673109315046	0.685721938439795
327	mlm	FOXN1	stat	-0.486058482356588	0.626930781044048
328	mlm	TBX5	stat	-0.31238891586899	0.754748079198609
329	mlm	TLX1	stat	0.859611226482	0.390013211110218
330	mlm	HIVEP1	stat	1.251887851683	0.210624695298811
331	mlm	SMAD2	stat	2.38031533336791	0.0173067099497643
332	mlm	NKX3-1	stat	-0.937166969041342	0.348683470525306
333	mlm	HAND1	stat	0.0675722816469464	0.946126765213387
334	mlm	HAND2	stat	-0.583515411803951	0.559552660763965
335	mlm	SFPQ	stat	-0.732341749608768	0.463968187845214
336	mlm	BMAL1	stat	0.234640466233693	0.814490089585305
337	mlm	SKIL	stat	-0.217263601371257	0.828005035189903
338	mlm	TBXT	stat	1.07026966489075	0.284510263150315
339	mlm	MSX2	stat	2.04382858844704	0.0409829508274631
340	mlm	HHEX	stat	-1.31945654505507	0.187030934120159
341	mlm	MZF1	stat	0.365103559989338	0.715037785678721
342	mlm	HOXA5	stat	0.735595388404189	0.461985197052358
343	mlm	HOXB4	stat	-0.233225434240095	0.815588633079384
344	mlm	CREB3	stat	-0.357082855208939	0.721033372278636
345	mlm	NFE2	stat	-0.115161356701495	0.908318330346849
346	mlm	ZNF76	stat	0.506584829626035	0.612451481015513
347	mlm	FOXQ1	stat	-2.60641543659911	0.00915601199703677
348	mlm	ZGLP1	stat	-0.0321246686559415	0.974372936550093
349	mlm	NFYB	stat	-0.974930625502457	0.329605919463697
350	mlm	ETV3	stat	-2.16844385708074	0.0301361373449033
351	mlm	IRF7	stat	-0.909284351494364	0.363210498912342
352	mlm	NFATC3	stat	-0.834965347503125	0.403746731649578
353	mlm	GSC	stat	1.71323142202855	0.0866847538188521
354	mlm	KDM5A	stat	0.894735975205999	0.37093851207232
355	mlm	GRHL3	stat	-0.588491719072496	0.556208628710968
356	mlm	THRA	stat	2.67804595483173	0.00741107518837678
357	mlm	SOX17	stat	0.0226637349378725	0.981918719363897
358	mlm	TBR1	stat	3.54889018822447	0.000387703963753579
359	mlm	ZIC2	stat	-0.263208927707357	0.792392136026236
360	mlm	TBX15	stat	-1.34995915011547	0.177043657440808
361	mlm	NFAT5	stat	-0.22045805917133	0.825516578922592
362	mlm	MEF2B	stat	0.466380258571574	0.640948184256022
363	mlm	BMAL2	stat	-1.58665606693011	0.112605639128436
364	mlm	ZBED1	stat	0.313296651256314	0.754058409983627
365	mlm	NFE2L2	stat	0.806137541941192	0.420172688552647
366	mlm	ZIC1	stat	-0.147896385327643	0.882425962875388
367	mlm	MEIS1	stat	-0.837818571764838	0.402142155407891
368	mlm	HOXA9	stat	-0.230655652896669	0.817584578481838
369	mlm	MAFA	stat	0.592714772360527	0.553378444864946
370	mlm	NR1D1	stat	-1.05408486981432	0.291856207360183
371	mlm	NR1D2	stat	1.43530924980108	0.151213907711146
372	mlm	MYF6	stat	0.180568750299273	0.85670783120083
373	mlm	ZNF263	stat	-1.00895269658862	0.31300896238211
374	mlm	NFIA	stat	-2.80104906307578	0.00509834108829417
375	mlm	TFAP2D	stat	0.991226866981615	0.321586251391564
376	mlm	ID4	stat	0.317463417390123	0.750895154337855
377	mlm	HOXB7	stat	0.36014396385614	0.71874310418825
378	mlm	BCL11A	stat	-2.21437950242088	0.0268133961657454
379	mlm	TWIST1	stat	0.854049072078756	0.393087556100638
380	mlm	ZNF395	stat	-1.23058675924835	0.218491263031786
381	mlm	ATOH7	stat	2.21987674002835	0.0264377885851923
382	mlm	TFDP2	stat	4.00712107890367	6.16755911256081e-05
383	mlm	GTF3A	stat	-0.582254769136835	0.560401346844506
384	mlm	KLF10	stat	-0.574067135499883	0.565928528877572
385	mlm	KLF2	stat	0.819227561591207	0.412665902858125
386	mlm	PHF20	stat	0.798561133394309	0.42455397554904
387	mlm	TGIF1	stat	-0.756389261924877	0.449424341372093
388	mlm	SF1	stat	0.276386387299806	0.782254034851983
389	mlm	MBD2	stat	-3.10917188199923	0.00187863715856342
390	mlm	FOXF2	stat	-0.287668411525453	0.773603414993983
391	mlm	HEY1	stat	-0.373070142752556	0.70910001057856
392	mlm	ZBTB17	stat	0.304032709293455	0.761105988186128
393	mlm	IRF5	stat	0.177565929143136	0.859065598910528
394	mlm	THRB	stat	-1.16946001577821	0.242231634001065
395	mlm	POU3F2	stat	-1.20377439579677	0.228690376672307
396	mlm	FOXI1	stat	-0.863111923187877	0.388085804079285
397	mlm	KCNIP3	stat	-0.203669511041518	0.838613745719094
398	mlm	FOSB	stat	-2.41058865653465	0.0159353471072353
399	mlm	NFE2L1	stat	1.32769166480301	0.184294440592139
400	mlm	TRERF1	stat	-0.160989534164215	0.872103194467174
401	mlm	FOXP1	stat	-1.77357378044167	0.0761481877760785
402	mlm	FOXP2	stat	-2.76528790285905	0.00569222905219607
403	mlm	BARX1	stat	0.00848525377246001	0.993229908978069
404	mlm	ZFPM2	stat	1.32881013523069	0.18392507610698
405	mlm	IKZF1	stat	2.19888111806976	0.0278972565359156
406	mlm	FOXG1	stat	-0.617191652584923	0.537115022123889
407	mlm	BCL3	stat	1.30642566433243	0.19142217118791
408	mlm	SP2	stat	2.06159960605874	0.0392581673756292
409	mlm	NFATC1	stat	1.24560459509251	0.21292351151186
410	mlm	POU2F3	stat	-0.526221631748398	0.598739791072264
411	mlm	HOXA7	stat	-0.271583142727084	0.785945236039604
412	mlm	NPAS2	stat	0.532253856487489	0.59455582556018
413	mlm	DLX2	stat	1.08650301520582	0.277268996458406
414	mlm	PRRX1	stat	1.17420767157759	0.240325188495218
415	mlm	VEZF1	stat	2.07992394726026	0.037544624998181
416	mlm	CTBP2	stat	0.367605469802889	0.713171145601375
417	mlm	SOX6	stat	-1.99256155385852	0.0463224189668406
418	mlm	HIPK2	stat	1.51103851550225	0.130793706188921
419	mlm	FOXA3	stat	0.109026664185076	0.913182384621908
420	mlm	RORC	stat	-0.0359470325989448	0.971324935645011
421	mlm	SIX3	stat	-0.377256356977434	0.705986919820411
422	mlm	PPARD	stat	-0.0334663306917667	0.973303033514695
423	mlm	MECOM	stat	-0.0972726679412288	0.922510790491247
424	mlm	SIRT1	stat	1.19576673480504	0.231801121783857
425	mlm	ZBTB7B	stat	-0.81731905729619	0.413755404404371
426	mlm	ZBTB7A	stat	-0.529095259932124	0.596744969812864
427	mlm	NR6A1	stat	2.155167160758	0.0311601014104187
428	mlm	STAT2	stat	0.519781530125981	0.603221340465107
429	mlm	ESRRG	stat	0.232937763588374	0.815812007236843
430	mlm	PURA	stat	1.49827906236023	0.134075813890893
431	mlm	TBX1	stat	0.464351779376111	0.642400552605427
432	mlm	SALL2	stat	2.15666685640045	0.0310429611341076
433	mlm	ATOH1	stat	2.6425939466207	0.0082334753780967
434	mlm	NEUROD6	stat	1.28169195379767	0.199964899545663
435	mlm	NEUROG1	stat	-0.404355844302671	0.685955189313274
436	mlm	NEUROG2	stat	-0.527994390556268	0.597508816143362
437	mlm	HMGB2	stat	-0.0314126564732944	0.974940746676404
438	mlm	SIM2	stat	-0.841845432599397	0.399884077727668
439	mlm	DLX3	stat	-0.0441232848620674	0.964806552336544
440	mlm	MAFB	stat	-1.11333538844881	0.26557717454561
441	mlm	TFAP4	stat	-2.05905393857494	0.0395013921848509
442	mlm	KAT6B	stat	0.879115703611271	0.379348617315036
443	mlm	SALL3	stat	-0.326293737694178	0.744205381955873
444	mlm	MXI1	stat	1.12104342056766	0.262282217976552
445	mlm	E2F5	stat	-1.59814995625022	0.110024674471039
446	mlm	E2F2	stat	0.738419511642864	0.460267825237302
447	mlm	FOXD3	stat	0.776759008852119	0.437309726592952
448	mlm	POU5F1	stat	6.39285230003432	1.66249940531183e-10
449	mlm	PLAGL1	stat	0.598476869141223	0.549528252480302
450	mlm	SNAI2	stat	1.35155449073776	0.176532456087252
451	mlm	NOTCH1	stat	-0.240720797076945	0.80977387241477
452	mlm	FOXC2	stat	-1.99885825625213	0.045636576389561
453	mlm	FOXD1	stat	2.11083819416511	0.0347980270454124
454	mlm	KLF9	stat	-3.44186510921323	0.000578844679907495
455	mlm	TBPL2	stat	-1.72144416056402	0.0851850052723232
456	mlm	NFIL3	stat	-0.435347298131992	0.663314838680053
457	mlm	ZNF384	stat	-2.98507080201914	0.00283839693002623
458	mlm	MEF2D	stat	-1.16016317746651	0.24599558406459
459	mlm	SMAD5	stat	-0.579194172418909	0.5624643839686
460	mlm	PBX2	stat	1.1526131693637	0.249082334176052
461	mlm	EMX2	stat	-1.11770237186148	0.263706934105203
462	mlm	MLXIPL	stat	1.62196998697058	0.104824807900765
463	mlm	ZBTB33	stat	-0.448965987188981	0.653460832422582
464	mlm	ETV2	stat	-1.88672622785199	0.0592109602764436
465	mlm	KLF15	stat	2.69846628271546	0.00697155629004626
466	mlm	DNMT3A	stat	1.01739982135264	0.308975004718952
467	mlm	DNMT3B	stat	-0.757716139424742	0.44862944936473
468	mlm	OLIG1	stat	-1.70727749956165	0.087785289339906
469	mlm	OLIG2	stat	1.34531991730111	0.178536491446296
470	mlm	RREB1	stat	1.07322674971519	0.283181741293857
471	mlm	ZNF202	stat	1.5318499604993	0.125574549012006
472	mlm	MAFG	stat	-1.2307857796615	0.218416800131943
473	mlm	TEF	stat	0.239140986365898	0.810998598132202
474	mlm	HOXD13	stat	-1.73279400080839	0.083146991225713
475	mlm	ZKSCAN7	stat	-0.245417768233611	0.806135374187363
476	mlm	BACH1	stat	1.36665047342214	0.171749540641109
477	mlm	MYT1	stat	1.04565161141135	0.295733963967468
478	mlm	ZNF160	stat	0.870279675202159	0.384157545239911
479	mlm	TEAD4	stat	-1.56755370869945	0.117000411180065
480	mlm	GCM1	stat	1.13158221984682	0.257823058727725
481	mlm	BHLHE41	stat	0.519952666474532	0.603102054837367
482	mlm	MTA1	stat	-1.04151233296225	0.297649839625555
483	mlm	EHF	stat	2.7401259027767	0.00614676017711732
484	mlm	TCF7L2	stat	2.21195020403335	0.0269808445778303
485	mlm	VSX2	stat	-0.334242193086637	0.738200150033437
486	mlm	TSC22D1	stat	-0.879764773241497	0.37899683314122
487	mlm	SOX5	stat	2.80974521587741	0.0049626639001965
488	mlm	SOX2	stat	2.90840796780744	0.0036365521787787
489	mlm	PAX9	stat	-0.162555353089624	0.870870108664087
490	mlm	TCF21	stat	-0.297515664951217	0.766075797401392
491	mlm	HIC1	stat	-1.8900559400297	0.0587642567240792
492	mlm	ZEB2	stat	-0.0878289962859579	0.930013429756842
493	mlm	ZNF335	stat	-0.201304890950936	0.840462130898813
494	mlm	NONO	stat	0.876144112861438	0.380961729966338
495	mlm	CEBPZ	stat	1.98570607753734	0.0470789709166696
496	mlm	TFEB	stat	-0.012158129435479	0.990299570883639
497	mlm	SIX1	stat	0.840618786956124	0.400571115090913
498	mlm	NFIX	stat	-2.30068169743419	0.0214193937669257
499	mlm	MNT	stat	0.654621826655834	0.51271844728023
500	mlm	KDM5D	stat	-1.17525509492285	0.239906017851333
501	mlm	TBX6	stat	1.08340832251313	0.27863967987087
502	mlm	HOXA1	stat	-1.41705382483258	0.15648204746752
503	mlm	BCL11B	stat	0.756111292401603	0.449590965613463
504	mlm	RXRB	stat	-0.20424410818447	0.838164726484594
505	mlm	E2F6	stat	-1.11560692075963	0.264603212352528
506	mlm	HOXA13	stat	-0.140177715545564	0.888520924765255
507	mlm	KAT6A	stat	-0.460007957375195	0.645515278174842
508	mlm	GFI1	stat	-1.19697102523094	0.231331379781262
509	mlm	RUNX3	stat	0.255654315887871	0.798220281139529
510	mlm	GLI1	stat	-0.183821139892715	0.854155548826129
511	mlm	HEY2	stat	-0.0894818680628185	0.928699817514979
512	mlm	KLF8	stat	0.902772451701293	0.366657044251462
513	mlm	HIF3A	stat	0.0660304607769264	0.947354203630758
514	mlm	BHLHA15	stat	0.811756864292076	0.416940372052025
515	mlm	JARID2	stat	0.540817606363982	0.588639050530224
516	mlm	NFYC	stat	-0.474549839571519	0.635112807640196
517	mlm	GFI1B	stat	-0.785705186817534	0.432049101189448
518	mlm	NHLH1	stat	-1.20318646137564	0.228917756086169
519	mlm	ASCL2	stat	0.990993152904246	0.321700358066784
520	mlm	MSC	stat	-2.38763951364295	0.0169657656745699
521	mlm	HOXB9	stat	2.50549491660213	0.0122355329744944
522	mlm	HLX	stat	-0.467195599583655	0.640364795937158
523	mlm	RCOR2	stat	-0.288602846973787	0.772888169184738
524	mlm	NKX2-2	stat	-0.883206024503177	0.377135091945402
525	mlm	ZNF350	stat	0.281297319909074	0.778485141220848
526	mlm	HOXA11	stat	-0.549584027262119	0.582610569410687
527	mlm	ARID4A	stat	1.84911441360242	0.0644553578914748
528	mlm	HINFP	stat	1.55531935018997	0.119885122038211
529	mlm	SMARCC1	stat	1.4476667824626	0.147725213650344
530	mlm	KAT2B	stat	0.305133548607936	0.760267469127737
531	mlm	ZNF219	stat	0.0553119898220345	0.955890437232996
532	mlm	HDGF	stat	-0.750798317247631	0.45278246688165
533	mlm	EP300	stat	-1.59913132240534	0.109806491635847
534	mlm	TRPS1	stat	-1.6341723575822	0.102237675978512
535	mlm	CTNNB1	stat	-1.46252236389522	0.143613106853994
536	mlm	PML	stat	1.66501651149878	0.0959244002923609
537	mlm	KLF7	stat	-1.78771254950566	0.0738368312047604
538	mlm	PROP1	stat	1.49773650329769	0.134216775356525
539	mlm	LMO2	stat	-0.789680968913156	0.429723037207009
540	mlm	TBX20	stat	0.195938315520925	0.844660345595435
541	mlm	MEOX1	stat	-0.925373705547536	0.35478220022056
542	mlm	FOXL2	stat	1.93762706208781	0.0526821473841303
543	mlm	HTATIP2	stat	0.133517291882946	0.893785570967472
544	mlm	EZH2	stat	0.220620982534307	0.825389709717152
545	mlm	SOX7	stat	-2.046474568294	0.0407221438166213
546	mlm	GLI2	stat	0.349094932304742	0.727021546083357
547	mlm	TCF7	stat	-0.141036840725032	0.887842193232138
548	mlm	FOXC1	stat	0.986785988640337	0.323758950266918
549	mlm	HOXB13	stat	-0.801451044221964	0.422879655739851
550	mlm	ABL1	stat	-0.54597862445926	0.585086438728404
551	mlm	TBX3	stat	-0.730788669764579	0.464916409928189
552	mlm	HNF4G	stat	3.62040457356027	0.000294835507034344
553	mlm	TET1	stat	-1.63166610791678	0.102764859375802
554	mlm	FOXH1	stat	4.50224404674854	6.76017477810289e-06
555	mlm	POU4F3	stat	-0.036682073828243	0.970738851195967
556	mlm	FOXP3	stat	0.354195549427087	0.723195900019556
557	mlm	IKZF4	stat	-0.0499371675959709	0.960172934381243
558	mlm	FEZF2	stat	-0.722867455574554	0.469769381478609
559	mlm	HOXA2	stat	0.358061559022023	0.720300849855723
560	mlm	MLX	stat	-2.73257460036431	0.00628940686264927
561	mlm	CREB3L1	stat	1.34099763664177	0.17993574452707
562	mlm	TFDP3	stat	1.58387365606465	0.113237553117005
563	mlm	NKX3-2	stat	0.240798359763568	0.8097137550179
564	mlm	SP7	stat	-0.560434330347983	0.575189207862666
565	mlm	OVOL1	stat	-1.19600744259112	0.231707177889251
566	mlm	ZNF436	stat	-1.1900707945197	0.234032040788904
567	mlm	HOXB3	stat	1.57419691443494	0.115457018247455
568	mlm	SCX	stat	0.666999616654712	0.504779717193443
569	mlm	NANOG	stat	3.10818302777509	0.00188493173836627
570	mlm	MESP2	stat	0.340932089381298	0.73315812222411
571	mlm	ARX	stat	-1.26417937124636	0.206179704523692
572	mlm	VHL	stat	-2.73433444708339	0.00625589900329381
573	mlm	SOX4	stat	0.139160038362278	0.889325022291505
574	mlm	SMAD9	stat	1.25194502299234	0.210603861149273
575	mlm	ATF5	stat	-0.0984140990680377	0.921604420221114
576	mlm	CTCFL	stat	-0.198322842816859	0.842794403141697
577	mlm	SMARCA5	stat	0.111905841651184	0.910899135801482
578	mlm	EOMES	stat	-0.866818134742131	0.386051582202268
579	mlm	LMO4	stat	-1.11823459763788	0.263479621411313
580	mlm	PRDM2	stat	0.77935053671533	0.43578204766079
581	mlm	TLX3	stat	1.05766208206722	0.29022171148968
582	mlm	ESRRB	stat	2.12864186032315	0.0332955247792182
583	mlm	LHX1	stat	-0.337143108930896	0.736012395706055
584	mlm	RORB	stat	0.468382833804661	0.639515710041181
585	mlm	NR2E1	stat	2.60548146011467	0.0091810039108613
586	mlm	SALL1	stat	2.69537254617248	0.0070366028997922
587	mlm	FOXF1	stat	-2.31492394568669	0.0206267011404484
588	mlm	MLXIP	stat	2.84311640101027	0.00447179184644615
589	mlm	ZNF217	stat	-1.21484439411082	0.224439123927994
590	mlm	KMT2B	stat	-0.270509857923245	0.78677069622071
591	mlm	NFIB	stat	0.846512013229184	0.397276834903116
592	mlm	EBF3	stat	2.04984862775579	0.040391613985102
593	mlm	HOXB5	stat	3.12467865057532	0.0017824209710944
594	mlm	EN1	stat	0.109776425145588	0.912587738481769
595	mlm	MTA3	stat	1.11452125638875	0.265068403766175
596	mlm	TBX18	stat	1.00578645238956	0.314529910912224
597	mlm	ZFP42	stat	-0.0321380749190771	0.974362245547759
598	mlm	PRDM4	stat	2.02604654121184	0.0427726502676977
599	mlm	MEIS2	stat	1.68489521818397	0.0920236693577209
600	mlm	EGR4	stat	-0.937619209341763	0.348450934362206
601	mlm	HSF4	stat	0.276879621688022	0.781875269630281
602	mlm	DLX1	stat	0.180788747728204	0.856535142697565
603	mlm	HES6	stat	0.211489836074509	0.832507117714996
604	mlm	BCLAF1	stat	0.750394075780931	0.453025817222674
605	mlm	KDM5C	stat	0.749891785088974	0.453328295326454
606	mlm	AIP	stat	-1.54792949847272	0.12165436210891
607	mlm	PTF1A	stat	0.775928797647255	0.437799778774441
608	mlm	FOSL2	stat	1.23661310749713	0.216244600779677
609	mlm	MED1	stat	0.324385633068384	0.745649330854583
610	mlm	LYL1	stat	0.0269261232879608	0.978518913915845
611	mlm	GLIS3	stat	0.814984055416977	0.415090692501479
612	mlm	HOXD1	stat	-0.239301456241402	0.810874174984704
613	mlm	SALL4	stat	-2.43340607177013	0.0149658123881628
614	mlm	KDM5B	stat	0.537550180929327	0.590893336311936
615	mlm	ZNF24	stat	-0.312756087695465	0.754469089836954
616	mlm	PAX7	stat	0.332967053063756	0.739162481942119
617	mlm	TADA2A	stat	-0.285300076060981	0.775417072261053
618	mlm	ARID5B	stat	-1.66580624995443	0.0957669473498159
619	mlm	FEZF1	stat	1.15239327218206	0.249172641117929
620	mlm	SATB2	stat	0.979512295014599	0.327338216629852
621	mlm	NSD2	stat	-0.0826493698817738	0.934131132885772
622	mlm	TWIST2	stat	0.0191995816244631	0.984682074020431
623	mlm	PBRM1	stat	0.382467907386962	0.702118205093198
624	mlm	ZBTB4	stat	0.495081202917863	0.620547989039781
625	mlm	THAP11	stat	1.92547554040834	0.0541833997777573
626	mlm	TOX3	stat	-0.83477638402766	0.40385313477615
627	mlm	PPARGC1A	stat	1.86924649031525	0.0616024561270976
628	mlm	SOX3	stat	-1.44456758707485	0.148594323724493
629	mlm	BATF	stat	1.96998191747402	0.0488535811532488
630	mlm	ARID3B	stat	1.99592730246313	0.0459547466428853
631	mlm	ZNF300	stat	-0.225626364036641	0.821494232768211
632	mlm	NUPR1	stat	2.63905259108006	0.00831995461711648
633	mlm	CREB3L3	stat	-0.0367228558765223	0.970706334127035
634	mlm	ZNF331	stat	0.877340071434998	0.380312004199665
635	mlm	RFX3	stat	0.641146612109298	0.521434439161037
636	mlm	FOXJ1	stat	-1.95140084673607	0.051022676435258
637	mlm	ZNF382	stat	0.223884241938588	0.822849558645211
638	mlm	LHX8	stat	0.0620865960423799	0.950494462925866
639	mlm	GRHL2	stat	-0.144622418970102	0.885010385380618
640	mlm	SOX11	stat	0.0266900366896999	0.978707213843044
641	mlm	IRF6	stat	1.37957192697295	0.167733196296326
642	mlm	E2F7	stat	-0.649183857450268	0.516226654217823
643	mlm	HEYL	stat	-3.12100807174439	0.00180477780285498
644	mlm	MECP2	stat	1.85342149580357	0.0638360042900814
645	mlm	MAML1	stat	1.56246768094806	0.118192943790287
646	mlm	DMAP1	stat	0.335685435285728	0.737111448366784
647	mlm	LMX1A	stat	-0.408692657405462	0.682769396294322
648	mlm	CAMTA1	stat	-1.92334701812809	0.0544500069461823
649	mlm	DOT1L	stat	-1.75377876078996	0.0794830312238088
650	mlm	ARID3A	stat	0.955694334778702	0.339237702415493
651	mlm	ARID1A	stat	-0.155239500855481	0.876634002697973
652	mlm	ZBTB18	stat	-2.16456442822405	0.0304323041629727
653	mlm	ZNF804A	stat	1.15841890116565	0.246706321748653
654	mlm	NPM1	stat	-0.142664686096363	0.886556378429317
655	mlm	KDM2A	stat	3.22447523951437	0.00126396967493903
656	mlm	MKX	stat	-1.64915257030931	0.0991313605990445
657	mlm	FOXO6	stat	-0.260458967761852	0.794512319632492
658	mlm	KLF17	stat	-0.190780549114477	0.848699375205147
659	mlm	HDAC3	stat	1.42388025594532	0.154496017158448
660	mlm	BTG2	stat	-0.252729077373647	0.800480053793351
661	mlm	CREB5	stat	-1.56829730181453	0.116826853673651
662	mlm	CTBP1	stat	0.404510699362887	0.685841337286776
663	mlm	DACH1	stat	-1.18452811389708	0.236217499150347
664	mlm	HDAC1	stat	-2.89749972205814	0.0037653936587384
665	mlm	HCFC1	stat	0.8370396175742	0.402579838167421
666	mlm	ETV7	stat	1.22569732727314	0.220326361402095
667	mlm	FHL2	stat	-1.07064561412126	0.284341127782285
668	mlm	FOXN4	stat	2.44886433638809	0.0143388692699103
669	mlm	HDAC4	stat	-2.52729734902396	0.0115017000836913
670	mlm	HDAC5	stat	1.70429574949531	0.0883406627279213
671	mlm	HDAC7	stat	0.18947072608863	0.849725730486184
672	mlm	HDAC9	stat	-0.0952969145477931	0.924079903903875
673	mlm	ING4	stat	-0.89619363376233	0.37015964270016
674	mlm	MYOCD	stat	1.98244995805357	0.0474419326916558
675	mlm	PAWR	stat	0.702789769472363	0.48219457523734
676	mlm	SIN3A	stat	3.42243968265004	0.000621803500838932
677	mlm	SMARCA4	stat	-0.39354402198095	0.693921717656934
678	mlm	TRIM28	stat	-0.808392228923874	0.418873994698315
679	mlm	WWTR1	stat	-1.06318771067772	0.287709077293378
680	mlm	TCF7L1	stat	-1.2098165393647	0.226362936151158
681	mlm	PIN1	stat	2.79403468081936	0.00521021269387511
682	mlm	IRX1	stat	-2.42094589142673	0.0154886146093037
683	mlm	FGF2	stat	2.43137111714077	0.015050117747143
684	mlm	PARK7	stat	-0.61571439532299	0.538089717132784
685	mlm	STOX1	stat	1.099987080881	0.271350378089957
686	mlm	YAP1	stat	-0.471622242810166	0.637201354154714
687	mlm	BCOR	stat	0.858431103862092	0.390664270296308
688	mlm	BRD4	stat	1.69232533918024	0.0905988148208585
689	mlm	SRSF2	stat	2.20403643298235	0.0275326063396216
690	mlm	ZMYND8	stat	3.90494426328693	9.45422233347238e-05
691	mlm	ARID4B	stat	1.09491377978503	0.273566986993848
692	mlm	PPARGC1B	stat	-1.72656152689946	0.0842611683028824
693	mlm	AP1	stat	-0.219040130175634	0.826620919112289
694	mlm	NFKB	stat	0.360548294054292	0.718440779663844
