# Supplementary material for: Oxidative stress and GPX2 control pancreatic vs. non-pancreatic cell fate in human endoderm
Source: Nat Commun. 2026 Jan 3;17:1407. doi: 10.1038/s41467-025-68145-x (PMC12881361; doi:10.1038/s41467-025-68145-x)
Supplement: Supplementary file 7 — Supplementary Data 5 [file 41467_2025_68145_MOESM7_ESM.xlsx]

## Sheet: Fig5-7,Suppl6-7_ATAC_peaks_WT
Supplementary Data 5: d8 spontaneous DE diff ATAC-seq: WT peaks annotated
PeakID (cmd=annotatePeaks.pl WT.mRp.clN_peaks.broadPeak genome.fa -gid -gtf genes.gtf -cpu 6)	Chr	Start	End	Strand	Peak Score	Focus Ratio/Region Size	Annotation	Detailed Annotation	Distance to TSS	Nearest PromoterID	Entrez ID	Nearest Unigene	Nearest Refseq	Nearest Ensembl	Gene Name	Gene Alias	Gene Description	Gene Type
WT.mRp.clN_peak_130002	chr22_KI270733v1_random	135015	136201	+	4448	NA	Intergenic	Intergenic	24493	LOC102724621	LOC102724621	rna83968			LOC102724621			NA
WT.mRp.clN_peak_84080	chr17	43246223	43246922	+	3347	NA	Intergenic	Intergenic	-12595	RNU2-1	RNU2-1	rna69455			RNU2-1			NA
WT.mRp.clN_peak_222424	chrX	156030461	156030741	+	3084	NA	Intergenic	Intergenic	27772	IL9R	IL9R	XM_006724817			IL9R			NA
WT.mRp.clN_peak_130014	chr22_KI270733v1_random	175050	175504	+	3055	NA	Intergenic	Intergenic	-15176	LOC102724621	LOC102724621	rna83968			LOC102724621			NA
WT.mRp.clN_peak_217356	chrUn_KI270438v1	103893	105023	+	2441	NA	NA	NA	NA	NA
WT.mRp.clN_peak_130001	chr22_KI270733v1_random	129957	130320	+	2306	NA	Intergenic	Intergenic	29963	LOC102724621	LOC102724621	rna83968			LOC102724621			NA
WT.mRp.clN_peak_217358	chrUn_KI270438v1	112044	112444	+	2010	NA	NA	NA	NA	NA
WT.mRp.clN_peak_130011	chr22_KI270733v1_random	168036	169202	+	1982	NA	Intergenic	Intergenic	-8518	LOC102724621	LOC102724621	rna83968			LOC102724621			NA
WT.mRp.clN_peak_84081	chr17	43251464	43252122	+	1954	NA	Intergenic	Intergenic	-17816	RNU2-1	RNU2-1	rna69455			RNU2-1			NA
WT.mRp.clN_peak_217357	chrUn_KI270438v1	109203	110579	+	1619	NA	NA	NA	NA	NA
WT.mRp.clN_peak_217334	chrUn_GL000220v1	118758	120440	+	1397	NA	TTS (RNA45S5)	-@TTS (RNA45S5)	6251	RNA28S5	RNA28S5	rna87648			RNA28S5			NA
WT.mRp.clN_peak_123803	chr21	8234047	8234838	+	1275	NA	Intergenic	Intergenic	8631	LOC102723570	LOC102723570	rna80952			LOC102723570			NA
WT.mRp.clN_peak_82357	chr17	26885294	26885957	+	1238	NA	Intergenic	Intergenic	408317	MIR4522	MIR4522	rna68242			MIR4522			NA
WT.mRp.clN_peak_84079	chr17	43231672	43233572	+	1187	NA	Intergenic	Intergenic	1355	RNU2-1	RNU2-1	rna69455			RNU2-1			NA
WT.mRp.clN_peak_130010	chr22_KI270733v1_random	166394	166792	+	1179	NA	Intergenic	Intergenic	-6492	LOC102724621	LOC102724621	rna83968			LOC102724621			NA
WT.mRp.clN_peak_76205	chr16	46398306	46398959	+	1161	NA	Intergenic	Intergenic	170465	ANKRD26P1	ANKRD26P1	rna65144			ANKRD26P1			NA
WT.mRp.clN_peak_82080	chr17	19187810	19188343	+	1087	NA	promoter-TSS (SNORD3A)	-@promoter-@TSS (SNORD3A)	60	SNORD3A	SNORD3A	rna68115			SNORD3A			NA
WT.mRp.clN_peak_76203	chr16	46389228	46391392	+	1043	NA	Intergenic	Intergenic	178787	ANKRD26P1	ANKRD26P1	rna65144			ANKRD26P1			NA
WT.mRp.clN_peak_162530	chr5	71289888	71290274	+	1025	NA	Intergenic	Intergenic	-81951	GUSBP9	GUSBP9	rna24606			GUSBP9			NA
WT.mRp.clN_peak_123805	chr21	8419940	8420859	+	911	NA	Intergenic	Intergenic	5698	LOC102723584	LOC102723584	rna80953			LOC102723584			NA
WT.mRp.clN_peak_76202	chr16	46386311	46388143	+	896	NA	Intergenic	Intergenic	181870	ANKRD26P1	ANKRD26P1	rna65144			ANKRD26P1			NA
WT.mRp.clN_peak_129987	chr22_KI270733v1_random	23952	25228	+	837	NA	Intergenic	Intergenic	135511	LOC102724621	LOC102724621	rna83968			LOC102724621			NA
WT.mRp.clN_peak_217283	chrUn_GL000195v1	86307	87189	+	824	NA	promoter-TSS (LOC389831)	-@promoter-@TSS (LOC389832)	-51	LOC389831	LOC389831	NM_001242480			LOC389831			NA
WT.mRp.clN_peak_189320	chr7	56373404	56373826	+	794	NA	Intergenic	Intergenic	29364	LOC101930109	LOC101930109	rna33017			LOC101930109			NA
WT.mRp.clN_peak_130006	chr22_KI270733v1_random	158500	158959	+	775	NA	exon (LOC102724621, exon 1 of 1)	-exon (LOC102724621, exon 1 of 1)	1372	LOC102724621	LOC102724621	rna83968			LOC102724621			NA
WT.mRp.clN_peak_130013	chr22_KI270733v1_random	173079	173345	+	772	NA	Intergenic	Intergenic	-13111	LOC102724621	LOC102724621	rna83968			LOC102724621			NA
WT.mRp.clN_peak_88208	chr17_GL000205v2_random	87790	90104	+	759	NA	Intergenic	Intergenic	-30981	MGC70870	MGC70870	rna71845			MGC70870			NA
WT.mRp.clN_peak_108293	chr2	113583399	113584716	+	744	NA	promoter-TSS (MIR1302-3)	-promoter-TSS (MIR1302-3)	404	WASH2P	WASH2P	rna11730			WASH2P			NA
WT.mRp.clN_peak_71846	chr15	82445367	82446106	+	719	NA	promoter-TSS (LOC102724034)	-@promoter-@TSS (LOC102724034)	-16	LOC102724034	LOC102724034	rna62582			LOC102724034			NA
WT.mRp.clN_peak_217380	chrUn_KI270744v1	11043	11506	+	690	NA	Intergenic	Intergenic	32752	LOC102723382	LOC102723382	rna87671			LOC102723382			NA
WT.mRp.clN_peak_129998	chr22_KI270733v1_random	122811	123333	+	687	NA	Intergenic	Intergenic	37029	LOC102724621	LOC102724621	rna83968			LOC102724621			NA
WT.mRp.clN_peak_82081	chr17	19196533	19196863	+	668	NA	Intergenic	Intergenic	-6453	SNORD3C	SNORD3C	rna68116			SNORD3C			NA
WT.mRp.clN_peak_1710	chr1	16612120	16614036	+	665	NA	intron (NBPF1, intron 1 of 27)	-intron (NBPF1, intron 1 of 27)	527	NBPF1	NBPF1	NM_017940			NBPF1			NA
WT.mRp.clN_peak_170706	chr5	175967876	175968605	+	650	NA	promoter-TSS (THOC3)	-@promoter-@TSS (THOC3)	75	THOC3	THOC3	NM_032361			THOC3			NA
WT.mRp.clN_peak_217336	chrUn_GL000220v1	141909	143290	+	615	NA	Intergenic	Intergenic	3502	LOC102723515	LOC102723515	XM_006709933			LOC102723515			NA
WT.mRp.clN_peak_195666	chr7	143836470	143837499	+	563	NA	promoter-TSS (LOC154761)	-@promoter-@TSS (LOC154762)	-267	LOC154761	LOC154761	rna35259			LOC154761			NA
WT.mRp.clN_peak_98263	chr19	47920058	47920509	+	547	NA	Intergenic	Intergenic	1854	SNAR-A1	SNAR-A1	rna76910			SNAR-A1			NA
WT.mRp.clN_peak_82066	chr17	19063340	19064049	+	540	NA	TTS (SNORD3B-2)	-TTS (SNORD3B-2)	442	SNORD3B-2	SNORD3B-2	rna68110			SNORD3B-2			NA
WT.mRp.clN_peak_189984	chr7	73005474	73007656	+	522	NA	promoter-TSS (STAG3L3)	-@promoter-@TSS (STAG3L3)	-622	STAG3L3	STAG3L3	rna33239			STAG3L3			NA
WT.mRp.clN_peak_217339	chrUn_GL000224v1	3512	5076	+	513	NA	Intergenic	Intergenic	-46829	LOC100287610	LOC100287610	rna87652			LOC100287610			NA
WT.mRp.clN_peak_78548	chr16	74406720	74407702	+	512	NA	Intergenic	Intergenic	-10870	LOC102723936	LOC102723936	rna66122			LOC102723936			NA
WT.mRp.clN_peak_67076	chr15	30471048	30471557	+	509	NA	Intergenic	Intergenic	-41471	LOC101060569	LOC101060569	XM_006720802			LOC101060569			NA
WT.mRp.clN_peak_75089	chr16	18401166	18401625	+	508	NA	TTS (MIR3180-3)	-TTS (MIR3180-3)	859	MIR3180-3	MIR3180-3	rna64352			MIR3180-3			NA
WT.mRp.clN_peak_210785	chr9	62837265	62839006	+	490	NA	promoter-TSS (PTGER4P2-CDK2AP2P2)	-promoter-TSS (PTGER4P2-CDK2AP2P2)	209	LOC100132249	LOC100132249	rna39827			LOC100132249			NA
WT.mRp.clN_peak_197439	chr8	7610533	7612059	+	482	NA	Intergenic	Intergenic	-52192	FAM90A7P	FAM90A7P	rna35828			FAM90A7P			NA
WT.mRp.clN_peak_217321	chrUn_GL000220v1	6647	7985	+	474	NA	promoter-TSS (LOC100507395)	-@promoter-@TSS (LOC100507395)	-174	LOC100507395	LOC100507395	rna87642			LOC100507395			NA
WT.mRp.clN_peak_71015	chr15	74099849	74100468	+	470	NA	intron (LOC732265, intron 3 of 6)	-intron (LOC732265, intron 3 of 6)	4953	LOC732265	LOC732265	XM_006720819			LOC732265			NA
WT.mRp.clN_peak_11060	chr1	146228127	146229419	+	466	NA	exon (NOTCH2NL, exon 1 of 5)	-exon (NOTCH2NL, exon 1 of 5)	259	NOTCH2NL	NOTCH2NL	NM_203458			NOTCH2NL			NA
WT.mRp.clN_peak_76023	chr16	30194448	30195071	+	464	NA	promoter-TSS (BOLA2B)	-@promoter-@TSS (BOLA2B)	326	SLX1A-SULT1A3	SLX1A-SULT1A3	rna64929			SLX1A-SULT1A3			NA
WT.mRp.clN_peak_129999	chr22_KI270733v1_random	124124	125091	+	458	NA	Intergenic	Intergenic	35494	LOC102724621	LOC102724621	rna83968			LOC102724621			NA
WT.mRp.clN_peak_123801	chr21	8220371	8220909	+	452	NA	Intergenic	Intergenic	22433	LOC102723570	LOC102723570	rna80952			LOC102723570			NA
WT.mRp.clN_peak_210575	chr9	39808742	39810232	+	449	NA	exon (GLIDR, exon 2 of 2)	-exon (GLIDR, exon 2 of 2)	571	GLIDR	GLIDR	rna39742			GLIDR			NA
WT.mRp.clN_peak_78541	chr16	74367400	74368985	+	441	NA	promoter-TSS (LOC283922)	-@promoter-@TSS (LOC283923)	63	LOC283922	LOC283922	rna66118			LOC283922			NA
WT.mRp.clN_peak_197416	chr8	7354651	7355673	+	441	NA	exon (FAM66B, exon 1 of 7)	-exon (FAM66B, exon 1 of 7)	192	FAM66B	FAM66B	rna35807			FAM66B			NA
WT.mRp.clN_peak_10757	chr1	120068704	120069732	+	439	NA	promoter-TSS (LOC101929178)	-@promoter-@TSS (LOC101929178)	-734	LOC101929178	LOC101929178	rna4541			LOC101929178			NA
WT.mRp.clN_peak_192421	chr7	102572073	102572934	+	437	NA	exon (POLR2J3, exon 1 of 9)	-exon (POLR2J3, exon 1 of 9)	157	POLR2J3	POLR2J3	XM_006716033			POLR2J3			NA
WT.mRp.clN_peak_217271	chrUn_GL000195v1	30211	31389	+	436	NA	Intergenic	Intergenic	55897	LOC389831	LOC389831	NM_001242480			LOC389831			NA
WT.mRp.clN_peak_210889	chr9	67058571	67059555	+	436	NA	Intergenic	Intergenic	-66525	SPATA31A3	SPATA31A3	XM_005272517			SPATA31A3			NA
WT.mRp.clN_peak_217345	chrUn_GL000224v1	18643	18952	+	427	NA	Intergenic	Intergenic	-32326	LOC100287610	LOC100287610	rna87652			LOC100287610			NA
WT.mRp.clN_peak_23653	chr10	46597499	46598216	+	424	NA	exon (LOC101927699, exon 1 of 2)	-exon (LOC101927699, exon 1 of 2)	288	LOC101927699	LOC101927699	rna43723			LOC101927699			NA
WT.mRp.clN_peak_130012	chr22_KI270733v1_random	169931	170125	+	421	NA	Intergenic	Intergenic	-9927	LOC102724621	LOC102724621	rna83968			LOC102724621			NA
WT.mRp.clN_peak_23541	chr10	45726583	45728070	+	420	NA	intron (FAM21C, intron 1 of 29)	-intron (FAM21C, intron 1 of 28)	126	FAM21C	FAM21C	NM_015262			FAM21C			NA
WT.mRp.clN_peak_171110	chr5	179633701	179635063	+	418	NA	Intergenic	Intergenic	-10672	HNRNPH1	HNRNPH1	NM_005520			HNRNPH1			NA
WT.mRp.clN_peak_210759	chr9	61853893	61854551	+	418	NA	exon (FAM27C, exon 1 of 2)	-exon (FAM27C, exon 1 of 2)	138	FAM27C	FAM27C	rna39815			FAM27C			NA
WT.mRp.clN_peak_162514	chr5	70401020	70402478	+	411	NA	Intergenic	Intergenic	-13621	GTF2H2B	GTF2H2B	rna24577			GTF2H2B			NA
WT.mRp.clN_peak_123783	chr21	6368598	6369320	+	406	NA	Intergenic	Intergenic	98548	LOC102724560	LOC102724560	XM_006723926			LOC102724560			NA
WT.mRp.clN_peak_141948	chr3	158644351	158644918	+	405	NA	exon (GFM1, exon 1 of 18)	-exon (GFM1, exon 1 of 18)	137	GFM1	GFM1	NM_024996			GFM1			NA
WT.mRp.clN_peak_156998	chr4	177309551	177310370	+	401	NA	exon (NEIL3, exon 1 of 10)	-exon (NEIL3, exon 1 of 10)	123	NEIL3	NEIL3	NM_018248			NEIL3			NA
WT.mRp.clN_peak_85435	chr17	56960404	56961211	+	392	NA	exon (COIL, exon 1 of 7)	-exon (COIL, exon 1 of 7)	243	COIL	COIL	NM_004645			COIL			NA
WT.mRp.clN_peak_210920	chr9	67725946	67726698	+	391	NA	intron (FAM27B, intron 1 of 1)	-intron (FAM27B, intron 1 of 1)	421	FAM27B	FAM27B	rna39927			FAM27B			NA
WT.mRp.clN_peak_151299	chr4	88378694	88379545	+	389	NA	exon (HERC6, exon 1 of 22)	-exon (HERC6, exon 1 of 22)	433	HERC6	HERC6	XM_005263083			HERC6			NA
WT.mRp.clN_peak_87858	chr17	80544726	80545617	+	386	NA	exon (RPTOR, exon 1 of 30)	-exon (RPTOR, exon 1 of 30)	346	RPTOR	RPTOR	NM_001163034			RPTOR			NA
WT.mRp.clN_peak_201745	chr8	63038410	63039669	+	384	NA	promoter-TSS (GGH)	-@promoter-@TSS (GGH)	12	GGH	GGH	NM_003878			GGH			NA
WT.mRp.clN_peak_217355	chrUn_KI270330v1	42	1636	+	383	NA	NA	NA	NA	NA
WT.mRp.clN_peak_11312	chr1	149557981	149558948	+	378	NA	promoter-TSS (TRNAN-GUU-6)	-promoter-TSS (TRNAN-GUU-6)	29	TRNAN-GUU-6	TRNAN-GUU-6	rna4927			TRNAN-GUU			NA
WT.mRp.clN_peak_217650	chrX	3842379	3843670	+	375	NA	intron (LOC389906, intron 1 of 4)	-intron (LOC389906, intron 1 of 4)	870	LOC389906	LOC389906	rna84101			LOC389906			NA
WT.mRp.clN_peak_209356	chr9	22008674	22009695	+	373	NA	exon (CDKN2B, exon 1 of 2)	-exon (CDKN2B, exon 1 of 2)	129	CDKN2B	CDKN2B	NM_004936			CDKN2B			NA
WT.mRp.clN_peak_99246	chr1_KI270713v1_random	20833	22634	+	371	NA	Intergenic	Intergenic	7095	TRNAN-GUU-7	TRNAN-GUU-7	rna8882			TRNAN-GUU			NA
WT.mRp.clN_peak_114193	chr2	196068243	196069294	+	369	NA	promoter-TSS (DNAH7)	-@promoter-@TSS (DNAH7)	44	DNAH7	DNAH7	NM_018897			DNAH7			NA
WT.mRp.clN_peak_159480	chr5	21459163	21459921	+	366	NA	promoter-TSS (GUSBP1)	-@promoter-@TSS (GUSBP1)	62	GUSBP1	GUSBP1	rna23851			GUSBP1			NA
WT.mRp.clN_peak_11187	chr1	147928252	147929172	+	366	NA	promoter-TSS (GPR89B)	-@promoter-@TSS (GPR89B)	292	GPR89B	GPR89B	XM_005277401			GPR89B			NA
WT.mRp.clN_peak_99128	chr19	57499711	57500437	+	365	NA	exon (ZNF773, exon 1 of 4)	-exon (ZNF773, exon 1 of 4)	134	ZNF773	ZNF773	XM_005258880			ZNF773			NA
WT.mRp.clN_peak_67781	chr15	39976313	39977296	+	365	NA	exon (EIF2AK4, exon 12 of 39)	-exon (EIF2AK4, exon 12 of 39)	42674	EIF2AK4	EIF2AK4	XM_005254392			EIF2AK4			NA
WT.mRp.clN_peak_37305	chr11	74493097	74494274	+	364	NA	promoter-TSS (LIPT2)	-@promoter-@TSS (LIPT2)	25	LIPT2	LIPT2	NM_001144869			LIPT2			NA
WT.mRp.clN_peak_136723	chr3	81760878	81762081	+	364	NA	exon (GBE1, exon 1 of 16)	-exon (GBE1, exon 1 of 16)	320	GBE1	GBE1	NM_000158			GBE1			NA
WT.mRp.clN_peak_202844	chr8	79783406	79784391	+	363	NA	intron (RP11-27N21.3, intron 1 of 2)	-intron (RP11-26J3.1, intron 4 of 5)	267	RP11-27N21.3	RP11-27N21	rna37416			RP11-27N21.3			NA
WT.mRp.clN_peak_75854	chr16	28749892	28750428	+	363	NA	Intergenic	Intergenic	-8556	NPIPB9	NPIPB9	XM_006721000			NPIPB9			NA
WT.mRp.clN_peak_138314	chr3	114152549	114153151	+	362	NA	intron (DRD3, intron 2 of 6)	-intron (DRD3, intron 3 of 6)	19142	DRD3	DRD3	NM_001282563			DRD3			NA
WT.mRp.clN_peak_176709	chr6	57046302	57046980	+	362	NA	promoter-TSS (KIAA1586)	-@promoter-@TSS (KIAA1586)	109	KIAA1586	KIAA1586	NM_001286275			KIAA1586			NA
WT.mRp.clN_peak_167709	chr5	140794567	140795537	+	362	NA	exon (PCDHA2, exon 1 of 4)	-exon (PCDHA2, exon 1 of 4)	193	PCDHA2	PCDHA2	NM_018905			PCDHA2			NA
WT.mRp.clN_peak_222750	chrY	56685421	56685913	+	360	NA	Intergenic	Intergenic	-270576	SPRY3-2	SPRY3-2	NM_005840.1-2			SPRY3			NA
WT.mRp.clN_peak_203067	chr8	81685817	81686625	+	360	NA	intron (IMPA1, intron 1 of 9)	-intron (IMPA1, intron 1 of 9)	133	IMPA1	IMPA1	NM_001144879			IMPA1			NA
WT.mRp.clN_peak_82073	chr17	19111119	19112857	+	358	NA	TTS (SNORD3D)	-@TTS (SNORD3D)	648	SNORD3D	SNORD3D	rna68112			SNORD3D			NA
WT.mRp.clN_peak_23762	chr10	47552758	47554029	+	358	NA	intron (BMS1P6, intron 1 of 8)	-intron (ANXA8, intron 1 of 11)	130	BMS1P6	BMS1P6	rna43767			BMS1P6			NA
WT.mRp.clN_peak_70480	chr15	69413938	69415068	+	356	NA	intron (KIF23, intron 1 of 14)	-intron (KIF23, intron 1 of 20)	-21682	KIF23	KIF23	NM_138555			KIF23			NA
WT.mRp.clN_peak_197934	chr8	12115683	12116601	+	356	NA	TTS (ZNF705D)	-@TTS (ZNF705D)	360	FAM66D	FAM66D	rna35968			FAM66D			NA
WT.mRp.clN_peak_3864	chr1	35769064	35770312	+	356	NA	intron (CLSPN, intron 1 of 24)	-intron (CLSPN, intron 1 of 23)	262	CLSPN	CLSPN	NM_022111			CLSPN			NA
WT.mRp.clN_peak_50033	chr12	100141874	100143252	+	356	NA	intron (UHRF1BP1L, intron 1 of 21)	-intron (UHRF1BP1L, intron 1 of 12)	30780	GOLGA2P5	GOLGA2P5	rna54585			GOLGA2P5			NA
WT.mRp.clN_peak_15237	chr1	197902177	197903266	+	354	NA	exon (C1orf53, exon 1 of 3)	-exon (C1orf53, exon 1 of 3)	169	C1orf53	C1orf53	NM_001024594			C1orf53			NA
WT.mRp.clN_peak_145041	chr3	197664713	197665261	+	354	NA	Intergenic	Intergenic	9533	MIR922	MIR922	rna20022			MIR922			NA
WT.mRp.clN_peak_99127	chr19	57487450	57488533	+	352	NA	intron (ZNF419, intron 1 of 2)	-intron (ZNF419, intron 1 of 4)	280	ZNF419	ZNF419	NM_001098494			ZNF419			NA
WT.mRp.clN_peak_1714	chr1	16643880	16645831	+	351	NA	promoter-TSS (LOC101927663)	-@promoter-@TSS (LOC101927663)	-149	LOC101927663	LOC101927663	rna918			LOC101927663			NA
WT.mRp.clN_peak_217328	chrUn_GL000220v1	51768	53761	+	351	NA	Intergenic	Intergenic	-44365	LOC100507412	LOC100507412	rna87643			LOC100507412			NA
WT.mRp.clN_peak_139502	chr3	128153103	128154041	+	351	NA	exon (EEFSEC, exon 1 of 7)	-exon (EEFSEC, exon 1 of 7)	337	RUVBL1	RUVBL1	XM_005247841			RUVBL1			NA
WT.mRp.clN_peak_210261	chr9	36257912	36259028	+	350	NA	promoter-TSS (GNE)	-@promoter-@TSS (GNE)	18586	GNE	GNE	NM_001190388			GNE			NA
WT.mRp.clN_peak_119823	chr20	20051668	20052911	+	349	NA	promoter-TSS (C20orf26)	-promoter-TSS (C20orf26)	-234	C20orf26	C20orf26	XM_005260689			C20orf26			NA
WT.mRp.clN_peak_33363	chr11	22624702	22626096	+	349	NA	exon (FANCF, exon 1 of 1)	-exon (FANCF, exon 1 of 1)	442	FANCF	FANCF	NM_022725			FANCF			NA
WT.mRp.clN_peak_118881	chr20	8018928	8020112	+	349	NA	exon (TMX4, exon 1 of 8)	-exon (TMX4, exon 1 of 8)	226	TMX4	TMX4	NM_021156			TMX4			NA
WT.mRp.clN_peak_84474	chr17	46225035	46225997	+	348	NA	promoter-TSS (KANSL1)	-@promoter-@TSS (KANSL1)	-142	KANSL1	KANSL1	XM_006721826			KANSL1			NA
WT.mRp.clN_peak_8468	chr1	91404091	91405097	+	346	NA	intron (HFM1, intron 1 of 38)	-intron (HFM1, intron 1 of 38)	-29177	HFM1	HFM1	NM_001017975			HFM1			NA
WT.mRp.clN_peak_164689	chr5	100534773	100536212	+	345	NA	promoter-TSS (FAM174A)	-@promoter-@TSS (FAM174A)	145	FAM174A	FAM174A	XM_006714600			FAM174A			NA
WT.mRp.clN_peak_58868	chr13	106917666	106918300	+	345	NA	Intergenic	Intergenic	264103	LINC00443	LINC00443	rna57240			LINC00443			NA
WT.mRp.clN_peak_7271	chr1	74197658	74198548	+	344	NA	promoter-TSS (LRRIQ3)	-@promoter-@TSS (LRRIQ3)	-109	FPGT-TNNI3K	FPGT-TNNI3K	NM_001112808			FPGT-TNNI3K			NA
WT.mRp.clN_peak_117335	chr2	233565890	233566960	+	344	NA	promoter-TSS (USP40)	-@promoter-@TSS (USP41)	-835	USP40	USP40	XM_005246088			USP40			NA
WT.mRp.clN_peak_182139	chr6	142146878	142147693	+	343	NA	exon (VTA1, exon 1 of 7)	-exon (VTA1, exon 1 of 7)	123	VTA1	VTA1	NM_001286371			VTA1			NA
WT.mRp.clN_peak_98710	chr19	52027997	52028930	+	343	NA	promoter-TSS (ZNF614)	-@promoter-@TSS (ZNF614)	-36	ZNF614	ZNF614	NM_025040			ZNF614			NA
WT.mRp.clN_peak_108503	chr2	117814419	117815261	+	343	NA	exon (DDX18, exon 1 of 14)	-exon (DDX18, exon 1 of 14)	161	DDX18	DDX18	NM_006773			DDX18			NA
WT.mRp.clN_peak_70875	chr15	72670430	72671297	+	341	NA	Intergenic	Intergenic	15286	HIGD2B	HIGD2B	rna62105			HIGD2B			NA
WT.mRp.clN_peak_11063	chr1	146369665	146370491	+	341	NA	promoter-TSS (LOC102724364)	-@promoter-@TSS (LOC102724364)	-23	TRNAN-GUU-5	TRNAN-GUU-5	rna4743			TRNAN-GUU			NA
WT.mRp.clN_peak_138692	chr3	119468598	119469635	+	341	NA	intron (POGLUT1, intron 1 of 10)	-intron (POGLUT1, intron 1 of 10)	178	POGLUT1	POGLUT1	NM_152305			POGLUT1			NA
WT.mRp.clN_peak_60439	chr14	31419843	31420970	+	341	NA	promoter-TSS (LOC101927124)	-@promoter-@TSS (LOC101927124)	176	HEATR5A	HEATR5A	NM_015473			HEATR5A			NA
WT.mRp.clN_peak_143446	chr3	180679026	180680298	+	341	NA	promoter-TSS (CCDC39)	-@promoter-@TSS (CCDC39)	-167	CCDC39	CCDC39	NM_181426			CCDC39			NA
WT.mRp.clN_peak_71900	chr15	82985681	82986800	+	340	NA	promoter-TSS (FAM103A1)	-@promoter-@TSS (FAM103A1)	37	FAM103A1	FAM103A1	NM_031452			FAM103A1			NA
WT.mRp.clN_peak_210630	chr9	41272807	41274430	+	340	NA	Intergenic	Intergenic	86374	LOC101927903	LOC101927903	XM_005272524			LOC101927903			NA
WT.mRp.clN_peak_21292	chr10	15088377	15088994	+	339	NA	promoter-TSS (ACBD7)	-@promoter-@TSS (ACBD7)	91	ACBD7	ACBD7	NM_001039844			ACBD7			NA
WT.mRp.clN_peak_217287	chrUn_GL000195v1	137345	138695	+	339	NA	Intergenic	Intergenic	-51323	LOC389831	LOC389831	NM_001242480			LOC389831			NA
WT.mRp.clN_peak_154948	chr4	146175586	146176468	+	338	NA	intron (LSM6, intron 1 of 3)	-intron (LSM6, intron 1 of 3)	344	LSM6	LSM6	NM_007080			LSM6			NA
WT.mRp.clN_peak_43489	chr12	10153212	10154377	+	338	NA	Intergenic	Intergenic	18344	OLR1	OLR1	NM_001172633			OLR1			NA
WT.mRp.clN_peak_53090	chr12	133129812	133131017	+	337	NA	promoter-TSS (ZNF891)	-@promoter-@TSS (ZNF891)	59	ZNF891	ZNF891	NM_001277291			ZNF891			NA
WT.mRp.clN_peak_193229	chr7	112789492	112790795	+	336	NA	intron (TMEM168, intron 1 of 5)	-intron (TMEM168, intron 1 of 5)	280	TMEM168	TMEM168	XM_005250527			TMEM168			NA
WT.mRp.clN_peak_190222	chr7	74890200	74891535	+	336	NA	promoter-TSS (STAG3L2)	-@promoter-@TSS (STAG3L2)	99	PMS2P5	PMS2P5	rna33378			PMS2P5			NA
WT.mRp.clN_peak_210355	chr9	37079371	37080696	+	336	NA	exon (LOC100506710, exon 1 of 2)	-exon (LOC100506710, exon 1 of 2)	137	LOC100506710	LOC100506710	rna39673			LOC100506710			NA
WT.mRp.clN_peak_151129	chr4	86891796	86892818	+	336	NA	exon (C4orf36, exon 1 of 5)	-exon (C4orf36, exon 1 of 5)	104	C4orf36	C4orf36	XM_006714082			C4orf36			NA
WT.mRp.clN_peak_58062	chr13	96052754	96054035	+	336	NA	promoter-TSS (UGGT2)	-@promoter-@TSS (UGGT2)	88	UGGT2	UGGT2	NM_020121			UGGT2			NA
WT.mRp.clN_peak_99129	chr19	57527188	57528087	+	336	NA	intron (ZNF549, intron 1 of 2)	-intron (ZNF549, intron 1 of 3)	362	ZNF549	ZNF549	XM_006723128			ZNF549			NA
WT.mRp.clN_peak_178237	chr6	87407689	87408882	+	335	NA	intron (C6orf165, intron 1 of 12)	-intron (C6orf165, intron 1 of 12)	313	C6orf165	C6orf165	NM_001031743			C6orf165			NA
WT.mRp.clN_peak_55624	chr13	48037341	48038417	+	335	NA	exon (NUDT15, exon 1 of 3)	-exon (NUDT15, exon 1 of 3)	312	NUDT15	NUDT15	NM_018283			NUDT15			NA
WT.mRp.clN_peak_53091	chr12	133181296	133182090	+	335	NA	intron (ZNF268, intron 1 of 6)	-intron (ZNF268, intron 1 of 5)	284	ZNF268	ZNF268	NM_003415			ZNF268			NA
WT.mRp.clN_peak_148812	chr4	53377140	53378330	+	334	NA	promoter-TSS (FIP1L1)	-@promoter-@TSS (FIP1L1)	93	FIP1L1	FIP1L1	NM_001134937			FIP1L1			NA
WT.mRp.clN_peak_178240	chr6	87472443	87473858	+	333	NA	intron (SLC35A1, intron 1 of 7)	-intron (SLC35A1, intron 1 of 6)	225	SLC35A1	SLC35A1	NM_001168398			SLC35A1			NA
WT.mRp.clN_peak_208202	chr9	5339528	5339952	+	333	NA	promoter-TSS (RLN1)	-@promoter-@TSS (RLN2)	-448	RLN1	RLN1	NM_006911			RLN1			NA
WT.mRp.clN_peak_53277	chr13	21176127	21177328	+	333	NA	promoter-TSS (SKA3)	-@promoter-@TSS (SKA4)	-179	SKA3	SKA3	NM_001166017			SKA3			NA
WT.mRp.clN_peak_67236	chr15	32536522	32537216	+	333	NA	exon (LOC100996255, exon 1 of 3)	-exon (LOC100996255, exon 1 of 3)	110	LOC100996255	LOC100996255	rna60671			LOC100996255			NA
WT.mRp.clN_peak_73911	chr16	3234595	3235502	+	332	NA	exon (ZNF200, exon 1 of 5)	-exon (ZNF200, exon 1 of 5)	397	ZNF200	ZNF200	XM_005255556			ZNF200			NA
WT.mRp.clN_peak_53709	chr13	26253789	26255136	+	332	NA	promoter-TSS (CDK8)	-@promoter-@TSS (CDK9)	-31361	LOC102724232	LOC102724232	XM_006719909			LOC102724232			NA
WT.mRp.clN_peak_104595	chr2	62505592	62506557	+	331	NA	exon (TMEM17, exon 1 of 4)	-exon (TMEM17, exon 1 of 4)	395	TMEM17	TMEM17	XM_005264199			TMEM17			NA
WT.mRp.clN_peak_144025	chr3	186806071	186807422	+	331	NA	promoter-TSS (RFC4)	-@promoter-@TSS (RFC5)	-51	RFC4	RFC4	NM_181573			RFC4			NA
WT.mRp.clN_peak_142161	chr3	161220954	161221791	+	330	NA	promoter-TSS (NMD3)	-@promoter-@TSS (NMD4)	48	NMD3	NMD3	XM_005247511			NMD3			NA
WT.mRp.clN_peak_154560	chr4	140523730	140524850	+	330	NA	promoter-TSS (ELMOD2)	-@promoter-@TSS (ELMOD2)	108	ELMOD2	ELMOD2	XM_005262885			ELMOD2			NA
WT.mRp.clN_peak_56010	chr13	52235916	52236500	+	329	NA	intron (TPTE2P2, intron 10 of 15)	-intron (TPTE2P2, intron 10 of 15)	-41741	MRPS31P5	MRPS31P5	rna56698			MRPS31P5			NA
WT.mRp.clN_peak_93244	chr18	68714362	68715568	+	328	NA	promoter-TSS (CCDC102B)	-@promoter-@TSS (CCDC102B)	139	TMX3	TMX3	XM_005266713			TMX3			NA
WT.mRp.clN_peak_28517	chr10	103367644	103368912	+	328	NA	exon (TAF5, exon 1 of 11)	-exon (TAF5, exon 1 of 11)	311	TAF5	TAF5	NM_006951			TAF5			NA
WT.mRp.clN_peak_217387	chrUn_KI270744v1	122517	122793	+	327	NA	Intergenic	Intergenic	-13245	LOC102723433	LOC102723433	XM_006724938			LOC102723433			NA
WT.mRp.clN_peak_188764	chr7	48035322	48036485	+	326	NA	promoter-TSS (C7orf57)	-promoter-TSS (C7orf57)	386	C7orf57	C7orf57	NM_001100159			C7orf57			NA
WT.mRp.clN_peak_93319	chr18	70205183	70206351	+	326	NA	promoter-TSS (RTTN)	-@promoter-@TSS (RTTN)	-41	RTTN	RTTN	XM_006722435			RTTN			NA
WT.mRp.clN_peak_7906	chr1	84620502	84621216	+	326	NA	exon (LOC101927773, exon 1 of 3)	-exon (LOC101927773, exon 1 of 3)	172	LOC101927773	LOC101927773	rna3542			LOC101927773			NA
WT.mRp.clN_peak_196182	chr7	151448153	151449036	+	326	NA	Intergenic	Intergenic	-8424	CRYGN	CRYGN	XM_005249952			CRYGN			NA
WT.mRp.clN_peak_172770	chr6	15661968	15663164	+	325	NA	intron (DTNBP1, intron 1 of 9)	-intron (DTNBP1, intron 1 of 9)	492	DTNBP1	DTNBP1	NM_001271667			DTNBP1			NA
WT.mRp.clN_peak_174871	chr6	37221835	37222906	+	325	NA	intron (TMEM217, intron 1 of 3)	-intron (TMEM217, intron 1 of 1)	-35382	TBC1D22B	TBC1D22B	rna29035			TBC1D22B			NA
WT.mRp.clN_peak_23647	chr10	46565313	46566070	+	325	NA	Intergenic	Intergenic	-9077	GPRIN2	GPRIN2	XM_005277666			GPRIN2			NA
WT.mRp.clN_peak_212049	chr9	83062118	83063434	+	324	NA	exon (RASEF, exon 1 of 17)	-exon (RASEF, exon 1 of 17)	-14171	RASEF	RASEF	NM_152573			RASEF			NA
WT.mRp.clN_peak_115365	chr2	209771463	209772267	+	324	NA	promoter-TSS (UNC80)	-@promoter-@TSS (UNC81)	-128	UNC80	UNC80	NM_182587			UNC80			NA
WT.mRp.clN_peak_126772	chr22	21416348	21416717	+	324	NA	promoter-TSS (HIC2)	-@promoter-@TSS (HIC3)	-1859	HIC2	HIC2	NM_015094			HIC2			NA
WT.mRp.clN_peak_100612	chr2	15591485	15592453	+	324	NA	intron (DDX1, intron 1 of 25)	-intron (DDX1, intron 1 of 25)	348	DDX1	DDX1	NM_004939			DDX1			NA
WT.mRp.clN_peak_118667	chr20	5118952	5120356	+	324	NA	promoter-TSS (PCNA-AS1)	-promoter-TSS (PCNA-AS1)	68	PCNA-AS1	PCNA-AS1	rna78912			PCNA-AS1			NA
WT.mRp.clN_peak_76069	chr16	30609390	30610738	+	324	NA	promoter-TSS (ZNF689)	-@promoter-@TSS (ZNF689)	-236	ZNF689	ZNF689	rna64973			ZNF689			NA
WT.mRp.clN_peak_124856	chr21	32569221	32570049	+	323	NA	Intergenic	Intergenic	15900	TCP10L	TCP10L	NM_144659			TCP10L			NA
WT.mRp.clN_peak_211228	chr9	71446289	71447562	+	323	NA	promoter-TSS (TRPM3)	-@promoter-@TSS (TRPM3)	-27	TRPM3	TRPM3	XM_005252218			TRPM3			NA
WT.mRp.clN_peak_38688	chr11	90222227	90223612	+	323	NA	exon (CHORDC1, exon 1 of 10)	-exon (CHORDC1, exon 1 of 10)	158	CHORDC1	CHORDC1	NM_012124			CHORDC1			NA
WT.mRp.clN_peak_133655	chr3	45841300	45842516	+	323	NA	intron (LZTFL1, intron 3 of 11)	-intron (LZTFL1, intron 3 of 11)	250	LZTFL1	LZTFL1	NM_001276378			LZTFL1			NA
WT.mRp.clN_peak_169228	chr5	157731164	157732086	+	323	NA	exon (THG1L, exon 1 of 6)	-exon (THG1L, exon 1 of 6)	212	THG1L	THG1L	XM_005265939			THG1L			NA
WT.mRp.clN_peak_6439	chr1	62783736	62784808	+	322	NA	promoter-TSS (ATG4C)	-@promoter-@TSS (ATG4C)	-878	ATG4C	ATG4C	NM_032852			ATG4C			NA
WT.mRp.clN_peak_209000	chr9	17134593	17135875	+	322	NA	exon (CNTLN, exon 1 of 7)	-exon (CNTLN, exon 1 of 7)	217	CNTLN	CNTLN	NM_017738			CNTLN			NA
WT.mRp.clN_peak_156067	chr4	162163784	162164627	+	322	NA	promoter-TSS (FSTL5)	-@promoter-@TSS (FSTL5)	-171	FSTL5	FSTL5	NM_020116			FSTL5			NA
WT.mRp.clN_peak_40321	chr11	113314261	113315187	+	322	NA	promoter-TSS (TTC12)	-@promoter-@TSS (TTC13)	195	TTC12	TTC12	XM_005271607			TTC12			NA
WT.mRp.clN_peak_158780	chr5	10440917	10442452	+	321	NA	promoter-TSS (ROPN1L)	-@promoter-@TSS (ROPN1L)	167	ROPN1L-AS1	ROPN1L-AS1	rna23777			ROPN1L-AS1			NA
WT.mRp.clN_peak_74913	chr16	14973978	14976195	+	320	NA	promoter-TSS (PDXDC1)	-@promoter-@TSS (PDXDC1)	495	PDXDC1	PDXDC1	XM_006720866			PDXDC1			NA
WT.mRp.clN_peak_12657	chr1	162497534	162498678	+	320	NA	exon (UHMK1, exon 1 of 7)	-exon (UHMK1, exon 1 of 7)	301	UHMK1	UHMK1	NM_001184763			UHMK1			NA
WT.mRp.clN_peak_84482	chr17	46259334	46260927	+	320	NA	intron (LRRC37A, intron 3 of 15)	-intron (LRRC37A, intron 3 of 15)	-34756	KANSL1	KANSL1	XM_006721826			KANSL1			NA
WT.mRp.clN_peak_4063	chr1	37859009	37860374	+	320	NA	promoter-TSS (MTF1)	-@promoter-@TSS (MTF2)	-71	MTF1	MTF1	NM_005955			MTF1			NA
WT.mRp.clN_peak_104524	chr2	61763769	61764843	+	320	NA	Intergenic	Intergenic	89837	FAM161A	FAM161A	NM_032180			FAM161A			NA
WT.mRp.clN_peak_103943	chr2	54115138	54116170	+	320	NA	exon (ACYP2, exon 1 of 4)	-exon (ACYP2, exon 1 of 4)	381	ACYP2	ACYP2	NM_138448			ACYP2			NA
WT.mRp.clN_peak_160206	chr5	35617539	35618497	+	319	NA	exon (SPEF2, exon 1 of 37)	-exon (SPEF2, exon 1 of 37)	220	SPEF2	SPEF2	NM_024867			SPEF2			NA
WT.mRp.clN_peak_19903	chr1	247857008	247858116	+	319	NA	exon (TRIM58, exon 1 of 6)	-exon (TRIM58, exon 1 of 6)	363	TRIM58	TRIM58	NM_015431			TRIM58			NA
WT.mRp.clN_peak_18588	chr1	232805068	232806293	+	319	NA	exon (MAP10, exon 1 of 1)	-exon (MAP10, exon 1 of 1)	788	MAP10	MAP10	NM_019090			MAP10			NA
WT.mRp.clN_peak_79069	chr16	80540469	80541423	+	318	NA	promoter-TSS (DYNLRB2)	-@promoter-@TSS (DYNLRB2)	-140	DYNLRB2	DYNLRB2	XM_006721295			DYNLRB2			NA
WT.mRp.clN_peak_198218	chr8	17026675	17028061	+	318	NA	exon (MICU3, exon 1 of 15)	-exon (MICU3, exon 1 of 15)	124	MICU3	MICU3	NM_181723			MICU3			NA
WT.mRp.clN_peak_132515	chr3	32501100	32503084	+	318	NA	intron (CMTM6, intron 1 of 3)	-intron (CMTM6, intron 1 of 3)	819	CMTM6	CMTM6	NM_017801			CMTM6			NA
WT.mRp.clN_peak_73370	chr15	100973039	100974197	+	318	NA	intron (LRRK1, intron 2 of 33)	-intron (LRRK1, intron 2 of 33)	-48814	LRRK1	LRRK1	NM_024652			LRRK1			NA
WT.mRp.clN_peak_12350	chr1	159780581	159781624	+	318	NA	exon (DUSP23, exon 2 of 3)	-exon (DUSP23, exon 2 of 3)	162	DUSP23	DUSP23	XM_005245289			DUSP23			NA
WT.mRp.clN_peak_23354	chr10	43436330	43437591	+	317	NA	promoter-TSS (ZNF487)	-@promoter-@TSS (ZNF487)	-166	ZNF487	ZNF487	rna43597			ZNF487			NA
WT.mRp.clN_peak_77738	chr16	66406368	66407287	+	317	NA	Intergenic	Intergenic	-1697	LINC00920	LINC00920	rna65611			LINC00920			NA
WT.mRp.clN_peak_95347	chr19	12399886	12401463	+	317	NA	intron (ZNF799, intron 1 of 3)	-intron (ZNF799, intron 1 of 3)	600	ZNF799	ZNF799	NM_001080821			ZNF799			NA
WT.mRp.clN_peak_63267	chr14	69191222	69192148	+	317	NA	promoter-TSS (EXD2)	-@promoter-@TSS (EXD3)	-81	EXD2	EXD2	NM_018199			EXD2			NA
WT.mRp.clN_peak_210601	chr9	40991429	40992896	+	316	NA	promoter-TSS (LOC100132352)	-@promoter-@TSS (LOC100132352)	-175	LOC100132352	LOC100132352	rna39772			LOC100132352			NA
WT.mRp.clN_peak_152104	chr4	101790486	101791427	+	316	NA	intron (BANK1, intron 1 of 15)	-intron (BANK1, intron 1 of 15)	349	BANK1	BANK1	NM_017935			BANK1			NA
WT.mRp.clN_peak_75459	chr16	23452381	23453487	+	316	NA	promoter-TSS (COG7)	-@promoter-@TSS (COG8)	276	COG7	COG7	rna64543			COG7			NA
WT.mRp.clN_peak_124587	chr21	28884484	28885623	+	316	NA	intron (N6AMT1, intron 1 of 6)	-intron (N6AMT1, intron 1 of 5)	320	N6AMT1	N6AMT1	rna81130			N6AMT1			NA
WT.mRp.clN_peak_204251	chr8	100157751	100158627	+	316	NA	promoter-TSS (SPAG1)	-@promoter-@TSS (SPAG1)	-146	SPAG1	SPAG1	NM_003114			SPAG1			NA
WT.mRp.clN_peak_192437	chr7	102672819	102673850	+	316	NA	Intergenic	Intergenic	-1605	POLR2J2	POLR2J2	NM_032959			POLR2J2			NA
WT.mRp.clN_peak_180278	chr6	116461828	116462704	+	315	NA	exon (FAM26F, exon 2 of 3)	-exon (FAM26F, exon 2 of 3)	406	FAM26F	FAM26F	XM_005266999			FAM26F			NA
WT.mRp.clN_peak_188416	chr7	44489987	44491219	+	315	NA	exon (NUDCD3, exon 1 of 6)	-exon (NUDCD3, exon 1 of 6)	183	NUDCD3	NUDCD3	NM_015332			NUDCD3			NA
WT.mRp.clN_peak_181363	chr6	131627704	131628637	+	315	NA	promoter-TSS (MED23)	-@promoter-@TSS (MED24)	65	MED23	MED23	NM_004830			MED23			NA
WT.mRp.clN_peak_138691	chr3	119463028	119464065	+	315	NA	promoter-TSS (TMEM39A)	-@promoter-@TSS (TMEM39A)	136	TMEM39A	TMEM39A	rna18031			TMEM39A			NA
WT.mRp.clN_peak_148564	chr4	47926522	47927235	+	315	NA	intron (LOC101927157, intron 1 of 2)	-intron (LOC101927157, intron 1 of 2)	-12211	NFXL1	NFXL1	rna21097			NFXL1			NA
WT.mRp.clN_peak_42443	chr12	66606	67502	+	314	NA	exon (IQSEC3, exon 1 of 14)	-exon (IQSEC3, exon 1 of 14)	-10322	IQSEC3	IQSEC3	NM_001170738			IQSEC3			NA
WT.mRp.clN_peak_191835	chr7	97871706	97872841	+	314	NA	promoter-TSS (ASNS)	-@promoter-@TSS (ASNS)	269	ASNS	ASNS	NM_183356			ASNS			NA
WT.mRp.clN_peak_19435	chr1	242890164	242890817	+	314	NA	Intergenic	Intergenic	211254	RP11-261C10.3	RP11-261C10	rna8650			RP11-261C10.3			NA
WT.mRp.clN_peak_138123	chr3	111978588	111979807	+	314	NA	exon (ABHD10, exon 1 of 6)	-exon (ABHD10, exon 1 of 6)	321	ABHD10	ABHD10	NM_018394			ABHD10			NA
WT.mRp.clN_peak_96236	chr19	21358688	21359850	+	314	NA	intron (ZNF738, intron 1 of 4)	-intron (ZNF738, intron 1 of 4)	336	ZNF738	ZNF738	rna75247			ZNF738			NA
WT.mRp.clN_peak_157866	chr4	189940044	189941347	+	314	NA	promoter-TSS (FRG1)	-@promoter-@TSS (FRG2)	-1266	FRG1	FRG1	XM_006714166			FRG1			NA
WT.mRp.clN_peak_96201	chr19	20923024	20924053	+	314	NA	intron (ZNF85, intron 1 of 3)	-intron (ZNF85, intron 1 of 4)	285	ZNF85	ZNF85	XM_006722877			ZNF85			NA
WT.mRp.clN_peak_161803	chr5	60699544	60700786	+	314	NA	promoter-TSS (DEPDC1B)	-@promoter-@TSS (DEPDC1B)	1	DEPDC1B	DEPDC1B	NM_018369			DEPDC1B			NA
WT.mRp.clN_peak_100985	chr2	19989526	19990613	+	313	NA	promoter-TSS (WDR35)	-@promoter-@TSS (WDR36)	-21	WDR35	WDR35	NM_001006657			WDR35			NA
WT.mRp.clN_peak_181424	chr6	132512578	132513579	+	313	NA	exon (STX7, exon 1 of 10)	-exon (STX7, exon 1 of 10)	120	STX7	STX7	NM_003569			STX7			NA
WT.mRp.clN_peak_81763	chr17	16568564	16569577	+	313	NA	promoter-TSS (ZNF287)	-@promoter-@TSS (ZNF287)	-105	ZNF287	ZNF287	NM_020653			ZNF287			NA
WT.mRp.clN_peak_177950	chr6	83067530	83068419	+	313	NA	intron (DOPEY1, intron 1 of 40)	-intron (DOPEY1, intron 1 of 39)	303	DOPEY1	DOPEY1	XM_006715395			DOPEY1			NA
WT.mRp.clN_peak_27019	chr10	87504176	87505572	+	312	NA	TTS (MIR4678)	-@TTS (MIR4679)	408	MINPP1	MINPP1	NM_001178117			MINPP1			NA
WT.mRp.clN_peak_119006	chr20	10034749	10035586	+	312	NA	promoter-TSS (ANKEF1)	-@promoter-@TSS (ANKEF1)	91	ANKEF1	ANKEF1	NM_198798			ANKEF1			NA
WT.mRp.clN_peak_138780	chr3	120595888	120596806	+	312	NA	promoter-TSS (NDUFB4)	-@promoter-@TSS (NDUFB4)	66	NDUFB4	NDUFB4	NM_004547			NDUFB4			NA
WT.mRp.clN_peak_176048	chr6	49462469	49463902	+	312	NA	promoter-TSS (CENPQ)	-@promoter-@TSS (CENPQ)	113	MUT	MUT	XM_005249143			MUT			NA
WT.mRp.clN_peak_67103	chr15	30903435	30904371	+	312	NA	promoter-TSS (FAN1)	-@promoter-@TSS (FAN2)	30	FAN1	FAN1	NM_014967			FAN1			NA
WT.mRp.clN_peak_104466	chr2	61065443	61066667	+	311	NA	promoter-TSS (KIAA1841)	-@promoter-@TSS (KIAA1841)	165	KIAA1841	KIAA1841	NM_032506			KIAA1841			NA
WT.mRp.clN_peak_63881	chr14	75126533	75127691	+	311	NA	promoter-TSS (NEK9)	-@promoter-@TSS (NEK10)	-57	NEK9	NEK9	XM_005268209			NEK9			NA
WT.mRp.clN_peak_189973	chr7	72924535	72925621	+	311	NA	promoter-TSS (POM121)	-@promoter-@TSS (POM122)	29685	NSUN5P2	NSUN5P2	rna33230			NSUN5P2			NA
WT.mRp.clN_peak_19905	chr1	247936781	247937682	+	311	NA	promoter-TSS (OR2L13)	-@promoter-@TSS (OR2L13)	40	OR2L13	OR2L13	NM_175911			OR2L13			NA
WT.mRp.clN_peak_95077	chr19	9309207	9310237	+	311	NA	promoter-TSS (ZNF699)	-@promoter-@TSS (ZNF699)	-8	ZNF699	ZNF699	XM_005259897			ZNF699			NA
WT.mRp.clN_peak_27010	chr10	87341702	87343347	+	310	NA	promoter-TSS (NUTM2A-AS1)	-promoter-TSS (NUTM2A-AS1)	34	NUTM2A-AS1	NUTM2A-AS1	rna44781			NUTM2A-AS1			NA
WT.mRp.clN_peak_120464	chr20	31514124	31515349	+	310	NA	intron (HM13, intron 1 of 10)	-intron (HM13, intron 1 of 11)	326	HM13	HM13	XM_005260562			HM13			NA
WT.mRp.clN_peak_210134	chr9	35095906	35096815	+	310	NA	exon (PIGO, exon 1 of 13)	-exon (PIGO, exon 1 of 13)	220	PIGO	PIGO	NM_152850			PIGO			NA
WT.mRp.clN_peak_169378	chr5	159262572	159263795	+	310	NA	exon (UBLCP1, exon 1 of 11)	-exon (UBLCP1, exon 1 of 11)	102	UBLCP1	UBLCP1	NM_145049			UBLCP1			NA
WT.mRp.clN_peak_96890	chr19	34404084	34404998	+	310	NA	intron (PDCD2L, intron 1 of 6)	-intron (PDCD2L, intron 1 of 6)	143	PDCD2L	PDCD2L	NM_032346			PDCD2L			NA
WT.mRp.clN_peak_176711	chr6	57089654	57090475	+	310	NA	promoter-TSS (ZNF451)	-@promoter-@TSS (ZNF451)	54	ZNF451	ZNF451	XM_005248994			ZNF451			NA
WT.mRp.clN_peak_151306	chr4	88456568	88457867	+	310	NA	promoter-TSS (HERC5)	-@promoter-@TSS (HERC5)	100	HERC5	HERC5	NM_016323			HERC5			NA
WT.mRp.clN_peak_177682	chr6	78867099	78868310	+	310	NA	promoter-TSS (IRAK1BP1)	-@promoter-@TSS (IRAK1BP1)	153	IRAK1BP1	IRAK1BP1	XM_005248656			IRAK1BP1			NA
WT.mRp.clN_peak_114609	chr2	200962939	200964201	+	309	NA	promoter-TSS (ORC2)	-@promoter-@TSS (ORC3)	110	ORC2	ORC2	NM_006190			ORC2			NA
WT.mRp.clN_peak_72746	chr15	92714205	92715051	+	309	NA	exon (LOC643797, exon 1 of 1)	-exon (LOC643797, exon 1 of 1)	428	LOC643797	LOC643797	rna63001			LOC643797			NA
WT.mRp.clN_peak_144935	chr3	196867349	196868683	+	309	NA	promoter-TSS (SENP5)	-@promoter-@TSS (SENP5)	22	SENP5	SENP5	XM_005269310			SENP5			NA
WT.mRp.clN_peak_24090	chr10	50709513	50709978	+	309	NA	Intergenic	Intergenic	-30140	ASAH2B	ASAH2B	XM_005270059			ASAH2B			NA
WT.mRp.clN_peak_166567	chr5	129094118	129095616	+	309	NA	exon (ISOC1, exon 1 of 5)	-exon (ISOC1, exon 1 of 5)	118	ISOC1	ISOC1	NM_016048			ISOC1			NA
WT.mRp.clN_peak_11327	chr1	149708287	149708958	+	308	NA	Intergenic	Intergenic	4002	TRNAV22	TRNAV22	rna4940			TRNAV22			NA
WT.mRp.clN_peak_96200	chr19	20776075	20777074	+	308	NA	Intergenic	Intergenic	-89822	LOC102724456	LOC102724456	rna75224			LOC102724456			NA
WT.mRp.clN_peak_204610	chr8	103298356	103299578	+	308	NA	promoter-TSS (FZD6)	-@promoter-@TSS (FZD7)	91	FZD6	FZD6	NM_003506			FZD6			NA
WT.mRp.clN_peak_11002	chr1	145607484	145608731	+	308	NA	promoter-TSS (NBPF25P)	-@promoter-@TSS (NBPF25P)	147	GPR89A	GPR89A	XM_006711492			GPR89A			NA
WT.mRp.clN_peak_180596	chr6	121334298	121335431	+	308	NA	promoter-TSS (TBC1D32)	-@promoter-@TSS (TBC1D32)	-364	TBC1D32	TBC1D32	XM_005266861			TBC1D32			NA
WT.mRp.clN_peak_212445	chr9	87725507	87726788	+	307	NA	promoter-TSS (CTSL)	-@promoter-@TSS (CTSL)	-1219	CTSL	CTSL	NM_001912			CTSL			NA
WT.mRp.clN_peak_84661	chr17	48100474	48101846	+	307	NA	promoter-TSS (CBX1)	-@promoter-@TSS (CBX2)	38	CBX1	CBX1	NM_001127228			CBX1			NA
WT.mRp.clN_peak_44398	chr12	22543514	22545002	+	307	NA	exon (C2CD5, exon 1 of 26)	-exon (C2CD5, exon 1 of 26)	250	C2CD5	C2CD5	NM_014802			C2CD5			NA
WT.mRp.clN_peak_160974	chr5	50440632	50441960	+	307	NA	exon (EMB, exon 1 of 9)	-exon (EMB, exon 1 of 9)	104	EMB	EMB	NM_198449			EMB			NA
WT.mRp.clN_peak_188350	chr7	43925952	43927049	+	307	NA	promoter-TSS (URGCP)	-@promoter-@TSS (URGCP)	-11931	UBE2D4	UBE2D4	XM_006715736			UBE2D4			NA
WT.mRp.clN_peak_73451	chr15	101651734	101653167	+	307	NA	promoter-TSS (TM2D3)	-@promoter-@TSS (TM2D3)	339	TM2D3	TM2D3	XM_005254980			TM2D3			NA
WT.mRp.clN_peak_141945	chr3	158570674	158571599	+	307	NA	promoter-TSS (MLF1)	-@promoter-@TSS (MLF2)	-70	RP11-538P18.2	RP11-538P18	rna19122			RP11-538P18.2			NA
WT.mRp.clN_peak_105719	chr2	74958183	74959196	+	306	NA	promoter-TSS (POLE4)	-@promoter-@TSS (POLE4)	41	POLE4	POLE4	NM_019896			POLE4			NA
WT.mRp.clN_peak_179464	chr6	107028018	107028939	+	306	NA	promoter-TSS (C6orf203)	-promoter-TSS (C6orf203)	-326	C6orf203	C6orf203	NM_016487			C6orf203			NA
WT.mRp.clN_peak_99094	chr19	56393092	56393955	+	306	NA	promoter-TSS (ZNF582)	-@promoter-@TSS (ZNF582)	63	ZNF582	ZNF582	NM_144690			ZNF582			NA
WT.mRp.clN_peak_205877	chr8	123041580	123042865	+	306	NA	exon (DERL1, exon 1 of 8)	-exon (DERL1, exon 1 of 8)	-16450	DERL1	DERL1	NM_024295			DERL1			NA
WT.mRp.clN_peak_8540	chr1	92079911	92081170	+	306	NA	exon (BTBD8, exon 1 of 9)	-exon (BTBD8, exon 1 of 9)	235	BTBD8	BTBD8	NM_183242			BTBD8			NA
WT.mRp.clN_peak_125863	chr21	42878472	42880122	+	306	NA	promoter-TSS (WDR4)	-@promoter-@TSS (WDR5)	292	WDR4	WDR4	rna81684			WDR4			NA
WT.mRp.clN_peak_19360	chr1	241847687	241848809	+	306	NA	promoter-TSS (EXO1)	-@promoter-@TSS (EXO2)	57	EXO1	EXO1	NM_003686			EXO1			NA
WT.mRp.clN_peak_27336	chr10	91923314	91924634	+	305	NA	promoter-TSS (BTAF1)	-@promoter-@TSS (BTAF1)	205	BTAF1	BTAF1	XM_005270265			BTAF1			NA
WT.mRp.clN_peak_113011	chr2	177618202	177619245	+	305	NA	exon (TTC30A, exon 1 of 1)	-exon (TTC30A, exon 1 of 1)	243	TTC30A	TTC30A	NM_152275			TTC30A			NA
WT.mRp.clN_peak_212922	chr9	92877577	92878435	+	305	NA	promoter-TSS (ZNF484)	-@promoter-@TSS (ZNF484)	38	ZNF484	ZNF484	XM_006717299			ZNF484			NA
WT.mRp.clN_peak_110023	chr2	135984797	135986187	+	305	NA	exon (DARS, exon 1 of 16)	-exon (DARS, exon 1 of 16)	160	DARS	DARS	NM_001349			DARS			NA
WT.mRp.clN_peak_187734	chr7	36366587	36367654	+	305	NA	promoter-TSS (KIAA0895)	-@promoter-@TSS (KIAA0895)	-10845	KIAA0895	KIAA0895	NM_001100425			KIAA0895			NA
WT.mRp.clN_peak_84528	chr17	46922585	46923635	+	305	NA	promoter-TSS (GOSR2)	-@promoter-@TSS (GOSR2)	-16	GOSR2	GOSR2	XM_005257843			GOSR2			NA
WT.mRp.clN_peak_82303	chr17	21126465	21127877	+	305	NA	intron (DHRS7B, intron 1 of 6)	-intron (DHRS7B, intron 1 of 6)	17131	LOC101928974	LOC101928974	rna68215			LOC101928974			NA
WT.mRp.clN_peak_175558	chr6	43575205	43576468	+	305	NA	promoter-TSS (POLH)	-@promoter-@TSS (POLH)	239	XPO5	XPO5	NM_020750			XPO5			NA
WT.mRp.clN_peak_213780	chr9	101449172	101449724	+	304	NA	Intergenic	Intergenic	-13668	ALDOB	ALDOB	NM_000035			ALDOB			NA
WT.mRp.clN_peak_53629	chr13	25286648	25287747	+	304	NA	intron (MTMR6, intron 1 of 12)	-intron (MTMR6, intron 1 of 13)	-14345	NUPL1	NUPL1	NM_014089			NUPL1			NA
WT.mRp.clN_peak_142156	chr3	161104442	161105716	+	303	NA	promoter-TSS (B3GALNT1)	-@promoter-@TSS (B3GALNT1)	188	B3GALNT1	B3GALNT1	NM_001038628			B3GALNT1			NA
WT.mRp.clN_peak_114461	chr2	199910859	199912108	+	303	NA	promoter-TSS (LOC101927687)	-@promoter-@TSS (LOC101927687)	227	C2orf69	C2orf69	NM_153689			C2orf69			NA
WT.mRp.clN_peak_18944	chr1	236097116	236097409	+	303	NA	Intergenic	Intergenic	-32085	NID1	NID1	NM_002508			NID1			NA
WT.mRp.clN_peak_47827	chr12	68745629	68747090	+	303	NA	exon (SLC35E3, exon 1 of 5)	-exon (SLC35E3, exon 1 of 5)	229	SLC35E3	SLC35E3	NM_018656			SLC35E3			NA
WT.mRp.clN_peak_105391	chr2	71331529	71332790	+	303	NA	intron (ZNF638, intron 1 of 26)	-intron (ZNF638, intron 1 of 27)	-41782	ZNF638-IT1	ZNF638-IT1	rna10528			ZNF638-IT1			NA
WT.mRp.clN_peak_45634	chr12	43805463	43806885	+	303	NA	exon (TWF1, exon 1 of 9)	-exon (TWF1, exon 1 of 9)	201	TWF1	TWF1	rna52688			TWF1			NA
WT.mRp.clN_peak_23595	chr10	46282444	46283215	+	303	NA	Intergenic	Intergenic	-4168	ANTXRL	ANTXRL	XM_006717684			ANTXRL			NA
WT.mRp.clN_peak_20468	chr10	5976766	5978112	+	303	NA	exon (IL15RA, exon 1 of 8)	-exon (IL15RA, exon 1 of 8)	748	IL15RA	IL15RA	XM_006717447			IL15RA			NA
WT.mRp.clN_peak_191560	chr7	93890023	93891290	+	303	NA	exon (TFPI2, exon 1 of 5)	-exon (TFPI2, exon 1 of 5)	335	TFPI2	TFPI2	NM_006528			TFPI2			NA
WT.mRp.clN_peak_54125	chr13	30306741	30307971	+	302	NA	promoter-TSS (KATNAL1)	-@promoter-@TSS (KATNAL1)	25591	RNU6-64P	RNU6-64P	rna56103			RNU6-64P			NA
WT.mRp.clN_peak_29086	chr10	110671944	110672754	+	302	NA	intron (RBM20, intron 1 of 13)	-intron (RBM20, intron 1 of 13)	5013	LOC102724471	LOC102724471	rna45679			LOC102724471			NA
WT.mRp.clN_peak_100884	chr2	18559655	18561032	+	302	NA	promoter-TSS (LOC102724898)	-@promoter-@TSS (LOC102724898)	350	RDH14	RDH14	NM_020905			RDH14			NA
WT.mRp.clN_peak_210822	chr9	64367899	64370007	+	302	NA	promoter-TSS (ANKRD20A4)	-@promoter-@TSS (ANKRD20A4)	-610	ANKRD20A4	ANKRD20A4	NM_001098805			ANKRD20A4			NA
WT.mRp.clN_peak_131134	chr3	14177986	14179236	+	302	NA	promoter-TSS (XPC)	-@promoter-@TSS (XPC)	18	XPC	XPC	NM_001145769			XPC			NA
WT.mRp.clN_peak_164281	chr5	94617748	94619324	+	302	NA	promoter-TSS (KIAA0825)	-@promoter-@TSS (KIAA0825)	68	KIAA0825	KIAA0825	NM_173665			KIAA0825			NA
WT.mRp.clN_peak_192830	chr7	107579686	107580835	+	302	NA	promoter-TSS (BCAP29)	-@promoter-@TSS (BCAP29)	283	BCAP29	BCAP29	rna34426			BCAP29			NA
WT.mRp.clN_peak_115647	chr2	215311674	215312766	+	302	NA	exon (ATIC, exon 1 of 16)	-exon (ATIC, exon 1 of 16)	152	ATIC	ATIC	NM_004044			ATIC			NA
WT.mRp.clN_peak_43318	chr12	8179926	8180830	+	302	NA	TTS (ZNF705A)	-@TTS (ZNF705A)	169	FAM66C	FAM66C	rna51835			FAM66C			NA
WT.mRp.clN_peak_32271	chr11	10750848	10752065	+	302	NA	exon (CTR9, exon 1 of 25)	-exon (CTR9, exon 1 of 25)	192	CTR9	CTR9	NM_014633			CTR9			NA
WT.mRp.clN_peak_28515	chr10	103350365	103351455	+	302	NA	exon (PCGF6, exon 1 of 10)	-exon (PCGF6, exon 1 of 10)	178	PCGF6	PCGF6	NM_001011663			PCGF6			NA
WT.mRp.clN_peak_142414	chr3	167379897	167380498	+	301	NA	promoter-TSS (ZBBX)	-@promoter-@TSS (ZBBX)	208	ZBBX	ZBBX	XM_005247777			ZBBX			NA
WT.mRp.clN_peak_190406	chr7	76461711	76462142	+	301	NA	intron (DTX2, intron 1 of 9)	-intron (DTX2, intron 1 of 10)	-1519	DTX2	DTX2	NM_001102594			DTX2			NA
WT.mRp.clN_peak_67375	chr15	34101272	34102509	+	301	NA	promoter-TSS (EMC7)	-@promoter-@TSS (EMC8)	-38	EMC7	EMC7	NM_020154			EMC7			NA
WT.mRp.clN_peak_184200	chr6	166342085	166343097	+	301	NA	promoter-TSS (SFT2D1)	-@promoter-@TSS (SFT2D1)	-40	LOC100289495	LOC100289495	rna31571			LOC100289495			NA
WT.mRp.clN_peak_68077	chr15	42548072	42549577	+	301	NA	promoter-TSS (HAUS2)	-@promoter-@TSS (HAUS2)	-14	HAUS2	HAUS2	NM_001130447			HAUS2			NA
WT.mRp.clN_peak_12586	chr1	161749472	161750558	+	300	NA	exon (DUSP12, exon 1 of 6)	-exon (DUSP12, exon 1 of 6)	247	DUSP12	DUSP12	NM_007240			DUSP12			NA
WT.mRp.clN_peak_144381	chr3	190862470	190863222	+	300	NA	promoter-TSS (GMNC)	-@promoter-@TSS (GMNC)	-15084	SNAR-I	SNAR-I	rna19787			SNAR-I			NA
WT.mRp.clN_peak_61281	chr14	44896993	44898115	+	300	NA	exon (C14orf28, exon 1 of 5)	-exon (C14orf28, exon 1 of 5)	324	C14orf28	C14orf28	NM_001017923			C14orf28			NA
WT.mRp.clN_peak_186322	chr7	21542732	21544036	+	300	NA	exon (DNAH11, exon 1 of 82)	-exon (DNAH11, exon 1 of 82)	169	DNAH11	DNAH11	NM_001277115			DNAH11			NA
WT.mRp.clN_peak_28460	chr10	102853936	102854734	+	300	NA	exon (C10orf32, exon 1 of 5)	-exon (C10orf32, exon 1 of 5)	125	C10orf32-ASMT	C10orf32-ASMT	rna45520			C10orf32-ASMT			NA
WT.mRp.clN_peak_86592	chr17	68247417	68248656	+	300	NA	promoter-TSS (AMZ2)	-@promoter-@TSS (AMZ3)	-32	AMZ2	AMZ2	NM_001033571			AMZ2			NA
WT.mRp.clN_peak_53220	chr13	20773100	20774407	+	299	NA	intron (N6AMT2, intron 1 of 4)	-intron (N6AMT2, intron 1 of 4)	203	N6AMT2	N6AMT2	XM_005266287			N6AMT2			NA
WT.mRp.clN_peak_210574	chr9	39790427	39792125	+	299	NA	Intergenic	Intergenic	18782	GLIDR	GLIDR	rna39742			GLIDR			NA
WT.mRp.clN_peak_187909	chr7	38177797	38178900	+	299	NA	promoter-TSS (STARD3NL)	-@promoter-@TSS (STARD3NL)	-382	STARD3NL	STARD3NL	NM_032016			STARD3NL			NA
WT.mRp.clN_peak_9451	chr1	107056290	107058107	+	299	NA	exon (PRMT6, exon 1 of 1)	-exon (PRMT6, exon 1 of 1)	553	PRMT6	PRMT6	NM_018137			PRMT6			NA
WT.mRp.clN_peak_202777	chr8	78665455	78666786	+	299	NA	promoter-TSS (ZC2HC1A)	-@promoter-@TSS (ZC2HC1A)	73	ZC2HC1A	ZC2HC1A	XM_005251256			ZC2HC1A			NA
WT.mRp.clN_peak_57942	chr13	94601489	94602583	+	299	NA	exon (GPR180, exon 1 of 9)	-exon (GPR180, exon 1 of 9)	186	GPR180	GPR180	NM_180989			GPR180			NA
WT.mRp.clN_peak_138642	chr3	119034205	119035425	+	298	NA	promoter-TSS (IGSF11)	-@promoter-@TSS (IGSF11)	-25	IGSF11	IGSF11	NM_152538			IGSF11			NA
WT.mRp.clN_peak_106433	chr2	86562541	86563769	+	298	NA	intron (RNF103-CHMP3, intron 3 of 7)	-intron (CHMP3, intron 1 of 4)	342	CHMP3	CHMP3	NM_001193517			CHMP3			NA
WT.mRp.clN_peak_10977	chr1	145286959	145287962	+	298	NA	promoter-TSS (TRNAN1)	-@promoter-@TSS (TRNAN1)	-306	TRNAN1	TRNAN1	rna4664			TRNAN1			NA
WT.mRp.clN_peak_21908	chr10	22927568	22928418	+	298	NA	promoter-TSS (ARMC3)	-@promoter-@TSS (ARMC3)	-92	ARMC3	ARMC3	NM_001282745			ARMC3			NA
WT.mRp.clN_peak_162540	chr5	71455371	71456552	+	298	NA	exon (BDP1, exon 1 of 39)	-exon (BDP1, exon 1 of 39)	321	BDP1	BDP1	NM_018429			BDP1			NA
WT.mRp.clN_peak_156857	chr4	174828740	174829986	+	298	NA	promoter-TSS (GLRA3)	-@promoter-@TSS (GLRA3)	-48	GLRA3	GLRA3	NM_001042543			GLRA3			NA
WT.mRp.clN_peak_63874	chr14	75050770	75051705	+	298	NA	promoter-TSS (MLH3)	-@promoter-@TSS (MLH4)	295	MLH3	MLH3	XM_006720116			MLH3			NA
WT.mRp.clN_peak_178379	chr6	89145657	89146945	+	298	NA	promoter-TSS (PM20D2)	-@promoter-@TSS (PM20D2)	254	PM20D2	PM20D2	NM_001010853			PM20D2			NA
WT.mRp.clN_peak_94011	chr18	79987912	79989246	+	298	NA	promoter-TSS (TXNL4A)	-@promoter-@TSS (TXNL4A)	-33	TXNL4A	TXNL4A	XM_005266645			TXNL4A			NA
WT.mRp.clN_peak_121346	chr20	38747703	38749390	+	298	NA	promoter-TSS (ACTR5)	-@promoter-@TSS (ACTR5)	104	ACTR5	ACTR5	NM_024855			ACTR5			NA
WT.mRp.clN_peak_179009	chr6	99567929	99569236	+	298	NA	exon (CCNC, exon 1 of 12)	-exon (CCNC, exon 1 of 12)	391	CCNC	CCNC	NM_001013399			CCNC			NA
WT.mRp.clN_peak_75308	chr16	21501386	21502940	+	298	NA	exon (LOC100271836, exon 1 of 29)	-exon (LOC100271836, exon 1 of 29)	118	LOC100271836	LOC100271836	rna64490			LOC100271836			NA
WT.mRp.clN_peak_112904	chr2	176269143	176270325	+	297	NA	intron (MTX2, intron 1 of 8)	-intron (MTX2, intron 1 of 9)	339	MTX2	MTX2	rna12922			MTX2			NA
WT.mRp.clN_peak_94039	chr19	266968	267797	+	297	NA	Intergenic	Intergenic	23787	PPAP2C	PPAP2C	NM_177526			PPAP2C			NA
WT.mRp.clN_peak_156180	chr4	164382966	164384223	+	297	NA	promoter-TSS (MARCH1)	-@promoter-@TSS (MARCH1)	-185883	ANP32C	ANP32C	NM_012403			ANP32C			NA
WT.mRp.clN_peak_178231	chr6	87322384	87323200	+	297	NA	intron (SMIM8, intron 1 of 2)	-intron (SMIM8, intron 1 of 3)	204	SMIM8	SMIM8	NM_001287445			SMIM8			NA
WT.mRp.clN_peak_77325	chr16	58392255	58393398	+	297	NA	intron (GINS3, intron 1 of 1)	-intron (GINS3, intron 1 of 3)	432	GINS3	GINS3	NM_022770			GINS3			NA
WT.mRp.clN_peak_205183	chr8	112772249	112773096	+	297	NA	intron (CSMD3, intron 14 of 71)	-intron (CSMD3, intron 12 of 68)	129119	MIR2053	MIR2053	rna38009			MIR2053			NA
WT.mRp.clN_peak_217386	chrUn_KI270744v1	118850	121055	+	297	NA	Intergenic	Intergenic	-10542	LOC102723433	LOC102723433	XM_006724938			LOC102723433			NA
WT.mRp.clN_peak_6485	chr1	63367105	63368360	+	297	NA	intron (ALG6, intron 1 of 14)	-intron (ALG6, intron 1 of 14)	109	ALG6	ALG6	NM_013339			ALG6			NA
WT.mRp.clN_peak_143442	chr3	180601495	180602794	+	297	NA	promoter-TSS (TTC14)	-@promoter-@TSS (TTC15)	1	TTC14	TTC14	NM_001288582			TTC14			NA
WT.mRp.clN_peak_162457	chr5	69217704	69218506	+	297	NA	intron (MRPS36, intron 1 of 3)	-intron (MRPS36, intron 1 of 3)	359	MRPS36	MRPS36	NM_033281			MRPS36			NA
WT.mRp.clN_peak_58605	chr13	102393804	102395110	+	296	NA	promoter-TSS (FGF14-IT1)	-promoter-TSS (FGF14-IT1)	62	FGF14-IT1	FGF14-IT1	rna57199			FGF14-IT1			NA
WT.mRp.clN_peak_118366	chr20	2206883	2208017	+	296	NA	exon (LOC388780, exon 1 of 2)	-exon (LOC388780, exon 1 of 2)	522	LOC388780	LOC388780	NM_001287682			LOC388780			NA
WT.mRp.clN_peak_189405	chr7	65770063	65771404	+	296	NA	promoter-TSS (LOC441242)	-@promoter-@TSS (LOC441243)	15207	SNORA22	SNORA22	rna33132			SNORA22			NA
WT.mRp.clN_peak_147811	chr4	37453049	37454132	+	296	NA	promoter-TSS (C4orf19)	-promoter-TSS (C4orf19)	-130643	C4orf19	C4orf19	NM_018302			C4orf19			NA
WT.mRp.clN_peak_138220	chr3	112990624	112991606	+	296	NA	exon (GTPBP8, exon 1 of 6)	-exon (GTPBP8, exon 1 of 6)	638	GTPBP8	GTPBP8	rna17885			GTPBP8			NA
WT.mRp.clN_peak_98044	chr19	46346468	46347558	+	296	NA	promoter-TSS (PPP5C)	-@promoter-@TSS (PPP5C)	19	PPP5C	PPP5C	NM_006247			PPP5C			NA
WT.mRp.clN_peak_68725	chr15	51829362	51830638	+	296	NA	intron (TMOD3, intron 1 of 9)	-intron (TMOD3, intron 1 of 9)	-5040	TMOD3	TMOD3	NM_014547			TMOD3			NA
WT.mRp.clN_peak_27127	chr10	88879933	88881204	+	296	NA	promoter-TSS (STAMBPL1)	-@promoter-@TSS (STAMBPL1)	-117	STAMBPL1	STAMBPL1	NM_020799			STAMBPL1			NA
WT.mRp.clN_peak_106877	chr2	97112351	97113975	+	296	NA	promoter-TSS (ANKRD36)	-@promoter-@TSS (ANKRD36)	-23	ANKRD36	ANKRD36	NM_001164315			ANKRD36			NA
WT.mRp.clN_peak_108087	chr2	111883626	111884874	+	296	NA	promoter-TSS (ANAPC1)	-@promoter-@TSS (ANAPC1)	-5359	ANAPC1	ANAPC1	XM_006712690			ANAPC1			NA
WT.mRp.clN_peak_59987	chr14	23953139	23954408	+	296	NA	promoter-TSS (DHRS4)	-@promoter-@TSS (DHRS4)	38	DHRS4	DHRS4	NM_001282990			DHRS4			NA
WT.mRp.clN_peak_72478	chr15	89893650	89894816	+	296	NA	exon (AP3S2, exon 1 of 6)	-exon (AP3S2, exon 1 of 6)	152	AP3S2	AP3S2	NM_005829			AP3S2			NA
WT.mRp.clN_peak_43242	chr12	7439680	7440426	+	295	NA	intron (CD163L1, intron 2 of 19)	-intron (CD163L1, intron 2 of 19)	4130	CD163L1	CD163L1	XM_006719061			CD163L1			NA
WT.mRp.clN_peak_171874	chr6	6546150	6547336	+	295	NA	intron (LY86-AS1, intron 3 of 7)	-intron (LY86-AS1, intron 3 of 7)	-41913	LY86	LY86	NM_004271			LY86			NA
WT.mRp.clN_peak_55397	chr13	45464321	45465743	+	295	NA	promoter-TSS (COG3)	-@promoter-@TSS (COG4)	117	COG3	COG3	NM_031431			COG3			NA
WT.mRp.clN_peak_108276	chr2	113437513	113438524	+	295	NA	exon (CBWD2, exon 1 of 15)	-exon (CBWD2, exon 1 of 15)	327	CBWD2	CBWD2	NM_172003			CBWD2			NA
WT.mRp.clN_peak_212583	chr9	89318019	89319080	+	295	NA	promoter-TSS (SECISBP2)	-@promoter-@TSS (SECISBP2)	43	SECISBP2	SECISBP2	NM_001282689			SECISBP2			NA
WT.mRp.clN_peak_81787	chr17	16834095	16836798	+	294	NA	Intergenic	Intergenic	-2613	KRT16P2	KRT16P2	rna67938			KRT16P2			NA
WT.mRp.clN_peak_117217	chr2	232605726	232606704	+	294	NA	intron (EFHD1, intron 1 of 3)	-intron (EFHD1, intron 1 of 3)	-27282	EFHD1	EFHD1	NM_001243252			EFHD1			NA
WT.mRp.clN_peak_165306	chr5	111223550	111224861	+	294	NA	promoter-TSS (CAMK4)	-@promoter-@TSS (CAMK4)	-44	CAMK4	CAMK4	NM_001744			CAMK4			NA
WT.mRp.clN_peak_27629	chr10	95183297	95184262	+	294	NA	Intergenic	Intergenic	-10421	C10orf129	C10orf129	NM_207321			C10orf129			NA
WT.mRp.clN_peak_38936	chr11	93661150	93662275	+	294	NA	promoter-TSS (KIAA1731)	-@promoter-@TSS (KIAA1731)	-13870	KIAA1731	KIAA1731	XM_006718932			KIAA1731			NA
WT.mRp.clN_peak_24091	chr10	50739343	50740636	+	294	NA	promoter-TSS (ASAH2B)	-@promoter-@TSS (ASAH2B)	104	ASAH2B	ASAH2B	XM_005270059			ASAH2B			NA
WT.mRp.clN_peak_124921	chr21	33324301	33325856	+	294	NA	exon (IFNAR1, exon 1 of 11)	-exon (IFNAR1, exon 1 of 11)	635	IFNAR1	IFNAR1	NM_000629			IFNAR1			NA
WT.mRp.clN_peak_162073	chr5	64690123	64691280	+	293	NA	exon (FAM159B, exon 1 of 3)	-exon (FAM159B, exon 1 of 3)	393	FAM159B	FAM159B	NM_001164442			FAM159B			NA
WT.mRp.clN_peak_60892	chr14	37197453	37198687	+	293	NA	exon (MIPOL1, exon 1 of 15)	-exon (MIPOL1, exon 1 of 15)	105	MIPOL1	MIPOL1	NM_001195297			MIPOL1			NA
WT.mRp.clN_peak_27702	chr10	95907088	95908274	+	293	NA	promoter-TSS (C10orf131)	-promoter-TSS (C10orf131)	-284	C10orf131	C10orf131	NM_001130446			C10orf131			NA
WT.mRp.clN_peak_173826	chr6	28104536	28105548	+	293	NA	Intergenic	Intergenic	14235	ZSCAN12P1	ZSCAN12P1	rna28050			ZSCAN12P1			NA
WT.mRp.clN_peak_136943	chr3	87226743	87228545	+	293	NA	intron (CHMP2B, intron 1 of 4)	-intron (CHMP2B, intron 1 of 4)	381	CHMP2B	CHMP2B	NM_001244644			CHMP2B			NA
WT.mRp.clN_peak_185331	chr7	6058535	6059559	+	293	NA	exon (EIF2AK1, exon 1 of 15)	-exon (EIF2AK1, exon 1 of 15)	182	EIF2AK1	EIF2AK1	NM_014413			EIF2AK1			NA
WT.mRp.clN_peak_189970	chr7	72878923	72880357	+	293	NA	promoter-TSS (POM121)	-@promoter-@TSS (POM122)	305	POM121	POM121	NM_001257190			POM121			NA
WT.mRp.clN_peak_68544	chr15	49154960	49156434	+	293	NA	promoter-TSS (GALK2)	-@promoter-@TSS (GALK2)	-40	COPS2	COPS2	NM_001143887			COPS2			NA
WT.mRp.clN_peak_43433	chr12	9447389	9448966	+	292	NA	promoter-TSS (DDX12P)	-@promoter-@TSS (DDX12P)	-5	DDX12P	DDX12P	rna51891			DDX12P			NA
WT.mRp.clN_peak_135225	chr3	62318531	62319569	+	292	NA	promoter-TSS (C3orf14)	-promoter-TSS (C3orf14)	-14	C3orf14	C3orf14	XM_005265338			C3orf14			NA
WT.mRp.clN_peak_189478	chr7	66492808	66494340	+	292	NA	promoter-TSS (LOC100289098)	-@promoter-@TSS (LOC100289098)	-110	LOC100289098	LOC100289098	rna33158			LOC100289098			NA
WT.mRp.clN_peak_133978	chr3	48846922	48848305	+	292	NA	promoter-TSS (PRKAR2A-AS1)	-promoter-TSS (PRKAR2A-AS1)	222	PRKAR2A	PRKAR2A	NM_004157			PRKAR2A			NA
WT.mRp.clN_peak_59988	chr14	23969021	23970693	+	292	NA	promoter-TSS (DHRS4L2)	-@promoter-@TSS (DHRS4L2)	-15660	DHRS4-AS1	DHRS4-AS1	rna57883			DHRS4-AS1			NA
WT.mRp.clN_peak_97124	chr19	36972514	36974131	+	292	NA	intron (ZNF568, intron 5 of 8)	-intron (ZNF568, intron 6 of 9)	56993	ZNF568	ZNF568	NM_001204839			ZNF568			NA
WT.mRp.clN_peak_60890	chr14	37171836	37172930	+	292	NA	exon (SLC25A21, exon 1 of 11)	-exon (SLC25A21, exon 1 of 11)	277	SLC25A21	SLC25A21	NM_001171170			SLC25A21			NA
WT.mRp.clN_peak_96243	chr19	21505327	21506345	+	292	NA	intron (ZNF429, intron 1 of 3)	-intron (ZNF429, intron 1 of 3)	201	ZNF429	ZNF429	NM_001001415			ZNF429			NA
WT.mRp.clN_peak_23596	chr10	46284418	46285229	+	292	NA	Intergenic	Intergenic	-2174	ANTXRL	ANTXRL	XM_006717684			ANTXRL			NA
WT.mRp.clN_peak_14147	chr1	180501991	180503234	+	291	NA	exon (ACBD6, exon 1 of 8)	-exon (ACBD6, exon 1 of 8)	275	ACBD6	ACBD6	NM_032360			ACBD6			NA
WT.mRp.clN_peak_159977	chr5	32585459	32586375	+	291	NA	intron (SUB1, intron 1 of 4)	-intron (SUB1, intron 1 of 4)	418	SUB1	SUB1	NM_006713			SUB1			NA
WT.mRp.clN_peak_114655	chr2	201642237	201644305	+	291	NA	promoter-TSS (TMEM237)	-@promoter-@TSS (TMEM237)	-327	TMEM237	TMEM237	NM_001044385			TMEM237			NA
WT.mRp.clN_peak_166840	chr5	132736824	132737971	+	291	NA	intron (KIF3A, intron 1 of 18)	-intron (KIF3A, intron 1 of 16)	120	KIF3A	KIF3A	NM_007054			KIF3A			NA
WT.mRp.clN_peak_30527	chr10	125718870	125720376	+	291	NA	promoter-TSS (EDRF1)	-@promoter-@TSS (EDRF1)	95	EDRF1	EDRF1	NM_015608			EDRF1			NA
WT.mRp.clN_peak_139570	chr3	128649985	128651250	+	291	NA	exon (RPN1, exon 1 of 10)	-exon (RPN1, exon 1 of 10)	259	RPN1	RPN1	NM_002950			RPN1			NA
WT.mRp.clN_peak_55861	chr13	50981816	50982586	+	291	NA	Intergenic	Intergenic	71409	RNASEH2B	RNASEH2B	XM_005266525			RNASEH2B			NA
WT.mRp.clN_peak_189332	chr7	64665623	64666826	+	291	NA	promoter-TSS (ZNF107)	-@promoter-@TSS (ZNF107)	141	ZNF107	ZNF107	XM_005250401			ZNF107			NA
WT.mRp.clN_peak_176397	chr6	53651306	53652590	+	291	NA	exon (KLHL31, exon 3 of 3)	-exon (KLHL31, exon 3 of 3)	13646	KLHL31	KLHL31	NM_001003760			KLHL31			NA
WT.mRp.clN_peak_7874	chr1	84077429	84078903	+	291	NA	exon (PRKACB, exon 1 of 10)	-exon (PRKACB, exon 1 of 10)	-79120	TTLL7	TTLL7	XM_005271210			TTLL7			NA
WT.mRp.clN_peak_106686	chr2	95165154	95166452	+	291	NA	promoter-TSS (ZNF514)	-@promoter-@TSS (ZNF514)	386	ZNF2	ZNF2	NM_001017396			ZNF2			NA
WT.mRp.clN_peak_115096	chr2	206642065	206642885	+	290	NA	promoter-TSS (AC010731.4)	-@promoter-@TSS (AC010731.4)	57	AC010731.4	AC010731	NM_001102659			AC010731.4			NA
WT.mRp.clN_peak_41638	chr11	125887083	125888433	+	290	NA	promoter-TSS (HYLS1)	-@promoter-@TSS (HYLS1)	107	HYLS1	HYLS1	NM_145014			HYLS1			NA
WT.mRp.clN_peak_78631	chr16	75148325	75149415	+	290	NA	intron (ZFP1, intron 1 of 2)	-intron (ZFP1, intron 1 of 3)	376	ZFP1	ZFP1	XM_005255819			ZFP1			NA
WT.mRp.clN_peak_137094	chr3	93979705	93980741	+	290	NA	promoter-TSS (ARL13B)	-@promoter-@TSS (ARL13B)	84	ARL13B	ARL13B	NM_182896			ARL13B			NA
WT.mRp.clN_peak_95082	chr19	9435085	9435912	+	290	NA	promoter-TSS (ZNF266)	-@promoter-@TSS (ZNF266)	75	ZNF266	ZNF266	NM_001271314			ZNF266			NA
WT.mRp.clN_peak_179098	chr6	100880622	100882139	+	290	NA	promoter-TSS (ASCC3)	-@promoter-@TSS (ASCC3)	-17297	ASCC3	ASCC3	NM_022091			ASCC3			NA
WT.mRp.clN_peak_109541	chr2	129923040	129924077	+	290	NA	exon (LOC389033, exon 2 of 3)	-exon (LOC389033, exon 2 of 3)	381	AC079776.3	AC079776	rna12008			AC079776.3			NA
WT.mRp.clN_peak_122887	chr20	54207573	54208955	+	290	NA	intron (PFDN4, intron 1 of 3)	-intron (PFDN4, intron 1 of 3)	301	PFDN4	PFDN4	NM_002623			PFDN4			NA
WT.mRp.clN_peak_32683	chr11	14519628	14520944	+	290	NA	intron (PSMA1, intron 2 of 10)	-intron (PSMA1, intron 1 of 4)	-20428	COPB1	COPB1	NM_001144062			COPB1			NA
WT.mRp.clN_peak_134831	chr3	57692395	57693394	+	290	NA	promoter-TSS (LOC101929159)	-@promoter-@TSS (LOC101929159)	195	DENND6A	DENND6A	XM_005264943			DENND6A			NA
WT.mRp.clN_peak_98546	chr19	50147556	50148580	+	290	NA	Intergenic	Intergenic	-4223	LOC100287477	LOC100287477	XM_006723533			LOC100287477			NA
WT.mRp.clN_peak_217272	chrUn_GL000195v1	32346	34586	+	289	NA	Intergenic	Intergenic	53231	LOC389831	LOC389831	NM_001242480			LOC389831			NA
WT.mRp.clN_peak_101747	chr2	27663194	27664565	+	289	NA	promoter-TSS (SUPT7L)	-@promoter-@TSS (SUPT7L)	94	SUPT7L	SUPT7L	NM_001282732			SUPT7L			NA
WT.mRp.clN_peak_7508	chr1	77758398	77760096	+	289	NA	intron (USP33, intron 1 of 21)	-intron (USP33, intron 1 of 24)	-13763	USP33	USP33	NM_201626			USP33			NA
WT.mRp.clN_peak_53807	chr13	27270314	27271589	+	289	NA	promoter-TSS (RASL11A)	-@promoter-@TSS (RASL11A)	-209	RASL11A	RASL11A	XM_005266371			RASL11A			NA
WT.mRp.clN_peak_190267	chr7	75442013	75443518	+	289	NA	exon (POM121C, exon 1 of 13)	-exon (POM121C, exon 1 of 13)	539	POM121C	POM121C	NM_001099415			POM121C			NA
WT.mRp.clN_peak_62158	chr14	56579440	56580538	+	289	NA	exon (TMEM260, exon 1 of 16)	-exon (TMEM260, exon 1 of 16)	198	TMEM260	TMEM260	XM_006720176			TMEM260			NA
WT.mRp.clN_peak_208799	chr9	14322206	14323295	+	289	NA	promoter-TSS (NFIB)	-@promoter-@TSS (NFIB)	-8609	NFIB	NFIB	NM_001190738			NFIB			NA
WT.mRp.clN_peak_204659	chr8	104223064	104224268	+	289	NA	exon (RIMS2, exon 1 of 6)	-exon (RIMS2, exon 1 of 6)	-116160	DCSTAMP	DCSTAMP	NM_001257317			DCSTAMP			NA
WT.mRp.clN_peak_141962	chr3	158801109	158802752	+	289	NA	promoter-TSS (MFSD1)	-@promoter-@TSS (MFSD1)	4	MFSD1	MFSD1	NM_022736			MFSD1			NA
WT.mRp.clN_peak_16348	chr1	207453982	207454969	+	289	NA	exon (CR2, exon 1 of 20)	-exon (CR2, exon 1 of 20)	175	CR2	CR2	NM_001006658			CR2			NA
WT.mRp.clN_peak_95124	chr19	10105981	10106894	+	289	NA	intron (PPAN, intron 1 of 11)	-intron (PPAN-P2RY11, intron 1 of 12)	214	PPAN	PPAN	NM_020230			PPAN			NA
WT.mRp.clN_peak_48416	chr12	77064959	77066188	+	289	NA	promoter-TSS (E2F7)	-@promoter-@TSS (E2F7)	7	E2F7	E2F7	NM_203394			E2F7			NA
WT.mRp.clN_peak_32697	chr11	14643409	14645064	+	289	NA	promoter-TSS (PSMA1)	-@promoter-@TSS (PSMA1)	591	PDE3B	PDE3B	NM_000922			PDE3B			NA
WT.mRp.clN_peak_105166	chr2	69436721	69437966	+	289	NA	exon (NFU1, exon 1 of 7)	-exon (NFU1, exon 1 of 7)	285	NFU1	NFU1	XM_006711988			NFU1			NA
WT.mRp.clN_peak_150171	chr4	75630118	75631273	+	289	NA	promoter-TSS (CDKL2)	-@promoter-@TSS (CDKL2)	-439	CDKL2	CDKL2	NM_003948			CDKL2			NA
WT.mRp.clN_peak_129017	chr22	42090027	42091520	+	289	NA	promoter-TSS (NDUFA6-AS1)	-promoter-TSS (NDUFA6-AS1)	111	NDUFA6	NDUFA6	NM_002490			NDUFA6			NA
WT.mRp.clN_peak_186510	chr7	23298866	23300050	+	288	NA	exon (MALSU1, exon 1 of 4)	-exon (MALSU1, exon 1 of 4)	137	MALSU1	MALSU1	NM_138446			MALSU1			NA
WT.mRp.clN_peak_22258	chr10	27099880	27101043	+	288	NA	promoter-TSS (ANKRD26)	-@promoter-@TSS (ANKRD26)	37	ANKRD26	ANKRD26	XM_006717426			ANKRD26			NA
WT.mRp.clN_peak_96695	chr19	32580547	32581987	+	288	NA	promoter-TSS (PDCD5)	-@promoter-@TSS (PDCD5)	100	PDCD5	PDCD5	NM_004708			PDCD5			NA
WT.mRp.clN_peak_112363	chr2	169573145	169574740	+	288	NA	promoter-TSS (FASTKD1)	-@promoter-@TSS (FASTKD1)	-21	FASTKD1	FASTKD1	rna12710			FASTKD1			NA
WT.mRp.clN_peak_33453	chr11	24496428	24497669	+	288	NA	promoter-TSS (LUZP2)	-@promoter-@TSS (LUZP2)	32	LUZP2	LUZP2	NM_001252010			LUZP2			NA
WT.mRp.clN_peak_189299	chr7	55951749	55952632	+	287	NA	intron (MRPS17, intron 1 of 2)	-intron (MRPS17, intron 1 of 2)	272	MRPS17	MRPS17	NM_015969			MRPS17			NA
WT.mRp.clN_peak_148602	chr4	48269171	48270471	+	287	NA	promoter-TSS (TEC)	-@promoter-@TSS (TEC)	-41266	TEC	TEC	NM_003215			TEC			NA
WT.mRp.clN_peak_141838	chr3	156825578	156827075	+	287	NA	promoter-TSS (LEKR1)	-@promoter-@TSS (LEKR1)	-9264	LINC00886	LINC00886	rna19069			LINC00886			NA
WT.mRp.clN_peak_176359	chr6	53347558	53349417	+	287	NA	exon (ELOVL5, exon 1 of 8)	-exon (ELOVL5, exon 1 of 8)	-10870	ELOVL5	ELOVL5	NM_001242831			ELOVL5			NA
WT.mRp.clN_peak_32141	chr11	9384363	9385699	+	287	NA	intron (IPO7, intron 1 of 24)	-intron (IPO7, intron 1 of 24)	409	IPO7	IPO7	NM_006391			IPO7			NA
WT.mRp.clN_peak_99095	chr19	56403712	56404974	+	287	NA	promoter-TSS (ZNF583)	-@promoter-@TSS (ZNF583)	-10013	ZNF583	ZNF583	NM_001159860			ZNF583			NA
WT.mRp.clN_peak_177789	chr6	80106068	80107211	+	287	NA	promoter-TSS (BCKDHB)	-@promoter-@TSS (BCKDHB)	0	BCKDHB	BCKDHB	NM_000056			BCKDHB			NA
WT.mRp.clN_peak_82317	chr17	21275414	21276210	+	287	NA	Intergenic	Intergenic	-19863	MAP2K3	MAP2K3	XM_005256721			MAP2K3			NA
WT.mRp.clN_peak_203845	chr8	94719363	94720628	+	287	NA	promoter-TSS (DPY19L4)	-@promoter-@TSS (DPY19L4)	-19716	DPY19L4	DPY19L4	NM_181787			DPY19L4			NA
WT.mRp.clN_peak_153805	chr4	127622650	127623944	+	287	NA	Intergenic	Intergenic	-9635	INTU	INTU	NM_015693			INTU			NA
WT.mRp.clN_peak_4348	chr1	40508405	40509588	+	286	NA	intron (EXO5, intron 1 of 1)	-intron (EXO5, intron 1 of 2)	242	EXO5	EXO5	XM_005271126			EXO5			NA
WT.mRp.clN_peak_209023	chr9	17578641	17579800	+	286	NA	exon (SH3GL2, exon 1 of 9)	-exon (SH3GL2, exon 1 of 9)	-74641	SH3GL2	SH3GL2	XM_005251549			SH3GL2			NA
WT.mRp.clN_peak_187421	chr7	33062137	33063566	+	286	NA	promoter-TSS (NT5C3A)	-@promoter-@TSS (NT5C3A)	-529	LOC101928355	LOC101928355	rna32519			LOC101928355			NA
WT.mRp.clN_peak_9579	chr1	108660648	108661726	+	286	NA	promoter-TSS (HENMT1)	-@promoter-@TSS (HENMT1)	-84	HENMT1	HENMT1	NM_144584			HENMT1			NA
WT.mRp.clN_peak_205367	chr8	116755247	116756253	+	286	NA	promoter-TSS (EIF3H)	-@promoter-@TSS (EIF3H)	73	EIF3H	EIF3H	NM_003756			EIF3H			NA
WT.mRp.clN_peak_4289	chr1	39882694	39883704	+	286	NA	intron (TRIT1, intron 1 of 7)	-intron (TRIT1, intron 1 of 10)	301	TRIT1	TRIT1	NM_017646			TRIT1			NA
WT.mRp.clN_peak_196029	chr7	149837967	149839259	+	286	NA	exon (ZNF862, exon 1 of 8)	-exon (ZNF862, exon 1 of 8)	-2244	ZNF862	ZNF862	rna35392			ZNF862			NA
WT.mRp.clN_peak_63730	chr14	73949813	73951049	+	286	NA	promoter-TSS (FAM161B)	-@promoter-@TSS (FAM161B)	-17	FAM161B	FAM161B	NM_152445			FAM161B			NA
WT.mRp.clN_peak_7865	chr1	83860465	83861254	+	286	NA	promoter-TSS (RP11-475O6.1-2)	-promoter-TSS (RP11-475O6.1-2)	230	RP11-475O6.1	RP11-475O6	rna3494			RP11-475O6.1			NA
WT.mRp.clN_peak_154556	chr4	140426754	140428014	+	286	NA	promoter-TSS (CLGN)	-@promoter-@TSS (CLGN)	6	CLGN	CLGN	NM_001130675			CLGN			NA
WT.mRp.clN_peak_143633	chr3	183447232	183448201	+	286	NA	promoter-TSS (LINC00888)	-@promoter-@TSS (LINC00888)	65	LINC00888	LINC00888	rna19511			LINC00888			NA
WT.mRp.clN_peak_197774	chr8	10839001	10840339	+	286	NA	promoter-TSS (LOC101929229)	-@promoter-@TSS (LOC101929229)	229	PINX1	PINX1	NM_017884			PINX1			NA
WT.mRp.clN_peak_116692	chr2	226835243	226836702	+	285	NA	promoter-TSS (RHBDD1)	-@promoter-@TSS (RHBDD1)	36	RHBDD1	RHBDD1	NM_001167608			RHBDD1			NA
WT.mRp.clN_peak_70847	chr15	72375426	72376701	+	285	NA	promoter-TSS (HEXA-AS1)	-promoter-TSS (HEXA-AS1)	-50	HEXA-AS1	HEXA-AS1	rna62092			HEXA-AS1			NA
WT.mRp.clN_peak_113583	chr2	186693588	186694720	+	285	NA	promoter-TSS (FAM171B)	-@promoter-@TSS (FAM171B)	-41893	FAM171B	FAM171B	XM_005246362			FAM171B			NA
WT.mRp.clN_peak_97159	chr19	37778716	37780021	+	285	NA	intron (ZNF573, intron 1 of 7)	-intron (ZNF573, intron 1 of 5)	222	ZNF573	ZNF573	NM_001172692			ZNF573			NA
WT.mRp.clN_peak_36189	chr11	65040680	65041929	+	285	NA	TTS (SNX15)	-@TTS (SNX16)	394	SAC3D1	SAC3D1	XM_005273960			SAC3D1			NA
WT.mRp.clN_peak_68537	chr15	49045812	49046937	+	285	NA	exon (SECISBP2L, exon 1 of 18)	-exon (SECISBP2L, exon 1 of 18)	189	SECISBP2L	SECISBP2L	NM_001193489			SECISBP2L			NA
WT.mRp.clN_peak_162128	chr5	65562726	65563927	+	285	NA	promoter-TSS (CENPK)	-@promoter-@TSS (CENPK)	30	PPWD1	PPWD1	XM_006714582			PPWD1			NA
WT.mRp.clN_peak_137928	chr3	108588935	108590155	+	284	NA	promoter-TSS (DZIP3)	-@promoter-@TSS (DZIP3)	11	DZIP3	DZIP3	NM_014648			DZIP3			NA
WT.mRp.clN_peak_22806	chr10	32445673	32446898	+	284	NA	promoter-TSS (LOC101929431)	-@promoter-@TSS (LOC101929431)	203	CCDC7	CCDC7	XM_006717504			CCDC7			NA
WT.mRp.clN_peak_191465	chr7	92589580	92590910	+	284	NA	promoter-TSS (FAM133B)	-@promoter-@TSS (FAM133B)	149	FAM133B	FAM133B	NM_001040057			FAM133B			NA
WT.mRp.clN_peak_62002	chr14	55026857	55027710	+	284	NA	promoter-TSS (WDHD1)	-@promoter-@TSS (WDHD1)	157	SOCS4	SOCS4	NM_199421			SOCS4			NA
WT.mRp.clN_peak_36407	chr11	66510274	66511111	+	284	NA	promoter-TSS (BBS1)	-@promoter-@TSS (BBS2)	44	BBS1	BBS1	NM_024649			BBS1			NA
WT.mRp.clN_peak_177618	chr6	77368628	77369951	+	284	NA	Intergenic	Intergenic	94114	HTR1B	HTR1B	NM_000863			HTR1B			NA
WT.mRp.clN_peak_177307	chr6	72182326	72183242	+	284	NA	exon (RIMS1, exon 6 of 34)	-exon (RIMS1, exon 6 of 34)	-107999	RIMS1	RIMS1	NM_001168408			RIMS1			NA
WT.mRp.clN_peak_99236	chr1_KI270711v1_random	22936	24884	+	284	NA	intron (LOC102724250, intron 6 of 19)	-intron (LOC102724250, intron 6 of 20)	8184	LOC102724250	LOC102724250	XM_006724884			LOC102724250			NA
WT.mRp.clN_peak_17576	chr1	222643527	222644760	+	283	NA	promoter-TSS (MIA3)	-@promoter-@TSS (MIA4)	26041	MIA3	MIA3	NM_198551			MIA3			NA
WT.mRp.clN_peak_19795	chr1	246565626	246567046	+	283	NA	promoter-TSS (CNST)	-@promoter-@TSS (CNST)	-73	TFB2M	TFB2M	NM_022366			TFB2M			NA
WT.mRp.clN_peak_200063	chr8	38230997	38232595	+	283	NA	promoter-TSS (DDHD2)	-@promoter-@TSS (DDHD2)	453	DDHD2	DDHD2	XM_005273454			DDHD2			NA
WT.mRp.clN_peak_94484	chr19	3499983	3501009	+	283	NA	intron (DOHH, intron 1 of 4)	-intron (DOHH, intron 1 of 4)	127	DOHH	DOHH	NM_001145165			DOHH			NA
WT.mRp.clN_peak_23286	chr10	42781923	42783465	+	283	NA	promoter-TSS (BMS1)	-@promoter-@TSS (BMS2)	-81	BMS1	BMS1	NM_014753			BMS1			NA
WT.mRp.clN_peak_68476	chr15	48177497	48178670	+	283	NA	promoter-TSS (CTXN2)	-@promoter-@TSS (CTXN2)	233	MYEF2	MYEF2	XM_005254423			MYEF2			NA
WT.mRp.clN_peak_136429	chr3	75658156	75659105	+	283	NA	Intergenic	Intergenic	-5706	FRG2C	FRG2C	NM_001124759			FRG2C			NA
WT.mRp.clN_peak_105276	chr2	70293075	70294270	+	283	NA	promoter-TSS (SNRPG)	-@promoter-@TSS (SNRPG)	65	SNRPG	SNRPG	NM_003096			SNRPG			NA
WT.mRp.clN_peak_39160	chr11	95923603	95925433	+	283	NA	promoter-TSS (MTMR2)	-@promoter-@TSS (MTMR2)	-409	MTMR2	MTMR2	NM_201281			MTMR2			NA
WT.mRp.clN_peak_137556	chr3	101778728	101779945	+	282	NA	promoter-TSS (NXPE3)	-@promoter-@TSS (NXPE3)	151	NXPE3	NXPE3	NM_145037			NXPE3			NA
WT.mRp.clN_peak_183410	chr6	157322996	157324372	+	282	NA	exon (TMEM242, exon 1 of 4)	-exon (TMEM242, exon 1 of 4)	537	TMEM242	TMEM242	NM_018452			TMEM242			NA
WT.mRp.clN_peak_29372	chr10	113679095	113680767	+	282	NA	promoter-TSS (CASP7)	-@promoter-@TSS (CASP7)	-470	CASP7	CASP7	NM_033340			CASP7			NA
WT.mRp.clN_peak_95302	chr19	11528603	11529460	+	282	NA	promoter-TSS (ECSIT)	-@promoter-@TSS (ECSIT)	141	ECSIT	ECSIT	NM_016581			ECSIT			NA
WT.mRp.clN_peak_53313	chr13	21603359	21604518	+	282	NA	intron (MICU2, intron 1 of 10)	-intron (MICU2, intron 1 of 11)	270	MICU2	MICU2	NM_152726			MICU2			NA
WT.mRp.clN_peak_96928	chr19	34926789	34927483	+	282	NA	promoter-TSS (LOC102723513)	-@promoter-@TSS (LOC102723513)	233	ZNF30	ZNF30	NM_001099437			ZNF30			NA
WT.mRp.clN_peak_217338	chrUn_GL000224v1	508	2540	+	282	NA	Intergenic	Intergenic	-49599	LOC100287610	LOC100287610	rna87652			LOC100287610			NA
WT.mRp.clN_peak_67066	chr15	30195681	30197047	+	282	NA	intron (DKFZP434L187, intron 1 of 2)	-intron (DKFZP434L187, intron 1 of 2)	328	DKFZP434L187	DKFZP434L187	rna60604			DKFZP434L187			NA
WT.mRp.clN_peak_42927	chr12	4538167	4539273	+	282	NA	promoter-TSS (RAD51AP1)	-@promoter-@TSS (RAD51AP1)	-54	RAD51AP1	RAD51AP1	NM_006479			RAD51AP1			NA
WT.mRp.clN_peak_78306	chr16	71461627	71462724	+	282	NA	promoter-TSS (ZNF23)	-@promoter-@TSS (ZNF23)	39	ZNF23	ZNF23	NM_145911			ZNF23			NA
WT.mRp.clN_peak_200994	chr8	53842488	53843748	+	282	NA	promoter-TSS (ATP6V1H)	-@promoter-@TSS (ATP6V1H)	-85	ATP6V1H	ATP6V1H	NM_015941			ATP6V1H			NA
WT.mRp.clN_peak_176541	chr6	55578612	55579496	+	282	NA	exon (HMGCLL1, exon 1 of 9)	-exon (HMGCLL1, exon 1 of 9)	160	HMGCLL1	HMGCLL1	NM_001042406			HMGCLL1			NA
WT.mRp.clN_peak_171059	chr5	179023187	179024309	+	282	NA	promoter-TSS (ZNF879)	-@promoter-@TSS (ZNF879)	-345	ZNF879	ZNF879	NM_001136116			ZNF879			NA
WT.mRp.clN_peak_9619	chr1	109099752	109101097	+	282	NA	exon (SCARNA2, exon 1 of 1)	-exon (SCARNA2, exon 1 of 1)	231	SCARNA2	SCARNA2	rna4061			SCARNA2			NA
WT.mRp.clN_peak_24841	chr10	63132883	63134016	+	281	NA	exon (NRBF2, exon 1 of 3)	-exon (NRBF2, exon 1 of 3)	124	NRBF2	NRBF2	NM_001282405			NRBF2			NA
WT.mRp.clN_peak_71638	chr15	79896247	79897635	+	281	NA	promoter-TSS (MTHFS)	-@promoter-@TSS (MTHFS)	56	MTHFS	MTHFS	NM_001199758			MTHFS			NA
WT.mRp.clN_peak_165668	chr5	115625469	115626732	+	281	NA	promoter-TSS (TMED7-TICAM2)	-promoter-TSS (TMED7-TICAM2)	79	TMED7-TICAM2	TMED7-TICAM2	NM_001164469			TMED7-TICAM2			NA
WT.mRp.clN_peak_189379	chr7	65373539	65374338	+	281	NA	exon (ZNF92, exon 1 of 3)	-exon (ZNF92, exon 1 of 3)	139	ZNF92	ZNF92	XM_006715861			ZNF92			NA
WT.mRp.clN_peak_191130	chr7	87345022	87346274	+	281	NA	promoter-TSS (CROT)	-@promoter-@TSS (CROT)	13	CROT	CROT	NM_021151			CROT			NA
WT.mRp.clN_peak_207739	chr8	145002328	145003624	+	281	NA	promoter-TSS (ZNF252P)	-@promoter-@TSS (ZNF252P)	-77	ZNF252P	ZNF252P	rna38805			ZNF252P			NA
WT.mRp.clN_peak_176243	chr6	52284066	52285282	+	281	NA	exon (MCM3, exon 1 of 16)	-exon (MCM3, exon 1 of 16)	207	MCM3	MCM3	NM_001270472			MCM3			NA
WT.mRp.clN_peak_85822	chr17	60421228	60422451	+	281	NA	promoter-TSS (C17orf64)	-promoter-TSS (C17orf64)	656	LOC100506882	LOC100506882	rna70462			LOC100506882			NA
WT.mRp.clN_peak_25139	chr10	68074123	68075639	+	281	NA	exon (HERC4, exon 1 of 25)	-exon (HERC4, exon 1 of 25)	467	HERC4	HERC4	XM_006717753			HERC4			NA
WT.mRp.clN_peak_96920	chr19	34772323	34773520	+	281	NA	promoter-TSS (ZNF599)	-@promoter-@TSS (ZNF599)	-164	ZNF599	ZNF599	NM_001007248			ZNF599			NA
WT.mRp.clN_peak_61995	chr14	54901784	54903396	+	280	NA	exon (GCH1, exon 1 of 6)	-exon (GCH1, exon 1 of 6)	295	GCH1	GCH1	XM_005267530			GCH1			NA
WT.mRp.clN_peak_22086	chr10	25015921	25017510	+	280	NA	promoter-TSS (ENKUR)	-@promoter-@TSS (ENKUR)	76	THNSL1	THNSL1	XM_005252597			THNSL1			NA
WT.mRp.clN_peak_38947	chr11	93783881	93785233	+	280	NA	exon (MED17, exon 1 of 12)	-exon (MED17, exon 1 of 12)	277	MED17	MED17	NM_004268			MED17			NA
WT.mRp.clN_peak_131376	chr3	16264290	16265618	+	280	NA	promoter-TSS (DPH3)	-@promoter-@TSS (DPH4)	35	DPH3	DPH3	NM_206831			DPH3			NA
WT.mRp.clN_peak_84194	chr17	44095672	44096340	+	280	NA	intron (HDAC5, intron 3 of 26)	-intron (HDAC5, intron 3 of 26)	25276	G6PC3	G6PC3	rna69516			G6PC3			NA
WT.mRp.clN_peak_715	chr1	7961021	7962162	+	280	NA	promoter-TSS (PARK7)	-@promoter-@TSS (PARK7)	-331	PARK7	PARK7	NM_001123377			PARK7			NA
WT.mRp.clN_peak_96189	chr19	20564998	20566003	+	280	NA	intron (ZNF737, intron 1 of 5)	-intron (ZNF737, intron 1 of 3)	320	ZNF737	ZNF737	XM_006722597			ZNF737			NA
WT.mRp.clN_peak_91528	chr18	46173269	46174973	+	280	NA	promoter-TSS (C18orf25)	-promoter-TSS (C18orf25)	99	C18orf25	C18orf25	NM_001008239			C18orf25			NA
WT.mRp.clN_peak_188070	chr7	40134009	40135516	+	280	NA	promoter-TSS (SUGCT)	-@promoter-@TSS (SUGCT)	-110	MPLKIP	MPLKIP	NM_138701			MPLKIP			NA
WT.mRp.clN_peak_208241	chr9	5831926	5833395	+	280	NA	intron (ERMP1, intron 1 of 15)	-intron (ERMP1, intron 1 of 14)	392	ERMP1	ERMP1	NM_024896			ERMP1			NA
WT.mRp.clN_peak_209848	chr9	32384231	32385314	+	280	NA	intron (ACO1, intron 1 of 20)	-intron (ACO1, intron 1 of 21)	-14809	ACO1	ACO1	XM_005251476			ACO1			NA
WT.mRp.clN_peak_162545	chr5	71586740	71587941	+	280	NA	promoter-TSS (MCCC2)	-@promoter-@TSS (MCCC2)	-46	MCCC2	MCCC2	XM_005248567			MCCC2			NA
WT.mRp.clN_peak_196517	chr7	155643644	155645316	+	279	NA	promoter-TSS (RBM33)	-@promoter-@TSS (RBM34)	-14	RBM33	RBM33	XM_005249533			RBM33			NA
WT.mRp.clN_peak_190419	chr7	76548845	76550353	+	279	NA	exon (LOC100133091, exon 1 of 3)	-exon (LOC100133091, exon 1 of 3)	258	LOC100133091	LOC100133091	rna33456			LOC100133091			NA
WT.mRp.clN_peak_75129	chr16	18983750	18984585	+	279	NA	promoter-TSS (TMC7)	-@promoter-@TSS (TMC8)	233	TMC7	TMC7	NM_024847			TMC7			NA
WT.mRp.clN_peak_118666	chr20	5112504	5113706	+	279	NA	promoter-TSS (TMEM230)	-@promoter-@TSS (TMEM230)	-1132	TMEM230	TMEM230	NM_001009925			TMEM230			NA
WT.mRp.clN_peak_167719	chr5	140875190	140875979	+	279	NA	exon (PCDHA12, exon 1 of 4)	-exon (PCDHA12, exon 1 of 4)	282	PCDHA12	PCDHA12	NM_018903			PCDHA12			NA
WT.mRp.clN_peak_59993	chr14	24035870	24037131	+	279	NA	promoter-TSS (DHRS4L1)	-@promoter-@TSS (DHRS4L1)	88	DHRS4L1	DHRS4L1	NM_001277864			DHRS4L1			NA
WT.mRp.clN_peak_178432	chr6	89638033	89639169	+	279	NA	promoter-TSS (LYRM2)	-@promoter-@TSS (LYRM2)	84	LOC101929057	LOC101929057	rna30159			LOC101929057			NA
WT.mRp.clN_peak_97551	chr19	41439488	41440205	+	279	NA	promoter-TSS (ATP5SL)	-@promoter-@TSS (ATP5SL)	92	ATP5SL	ATP5SL	NM_018035			ATP5SL			NA
WT.mRp.clN_peak_9055	chr1	98053390	98054584	+	278	NA	Intergenic	Intergenic	-4294	MIR137HG	MIR137HG	rna3872			MIR137HG			NA
WT.mRp.clN_peak_189351	chr7	65080512	65081603	+	278	NA	Intergenic	Intergenic	-6062	LOC101929266	LOC101929266	rna33114			LOC101929266			NA
WT.mRp.clN_peak_73915	chr16	3304895	3306100	+	278	NA	promoter-TSS (TIGD7)	-@promoter-@TSS (TIGD7)	-58	TIGD7	TIGD7	NM_033208			TIGD7			NA
WT.mRp.clN_peak_180835	chr6	125099178	125100022	+	278	NA	Intergenic	Intergenic	-54130	TPD52L1	TPD52L1	NM_001003397			TPD52L1			NA
WT.mRp.clN_peak_39748	chr11	106021624	106022804	+	278	NA	promoter-TSS (MSANTD4)	-@promoter-@TSS (MSANTD4)	36	MSANTD4	MSANTD4	XM_005271698			MSANTD4			NA
WT.mRp.clN_peak_167071	chr5	134632099	134632960	+	278	NA	promoter-TSS (SAR1B)	-@promoter-@TSS (SAR1B)	-330	SAR1B	SAR1B	NM_016103			SAR1B			NA
WT.mRp.clN_peak_44371	chr12	22046142	22047131	+	278	NA	intron (CMAS, intron 1 of 7)	-intron (CMAS, intron 1 of 7)	460	CMAS	CMAS	NM_018686			CMAS			NA
WT.mRp.clN_peak_17440	chr1	220689921	220691433	+	278	NA	exon (C1orf115, exon 1 of 2)	-exon (C1orf115, exon 1 of 2)	391	C1orf115	C1orf115	NM_024709			C1orf115			NA
WT.mRp.clN_peak_76071	chr16	30634044	30635106	+	278	NA	Intergenic	Intergenic	-16142	PRR14	PRR14	XM_005255566			PRR14			NA
WT.mRp.clN_peak_24458	chr10	58334675	58335972	+	278	NA	intron (UBE2D1, intron 1 of 6)	-intron (UBE2D1, intron 1 of 5)	344	UBE2D1	UBE2D1	NM_003338			UBE2D1			NA
WT.mRp.clN_peak_106689	chr2	95206597	95208048	+	277	NA	Intergenic	Intergenic	41905	ZNF2	ZNF2	NM_001017396			ZNF2			NA
WT.mRp.clN_peak_64438	chr14	81169627	81171016	+	277	NA	Intergenic	Intergenic	-4072	LOC101928431	LOC101928431	rna59320			LOC101928431			NA
WT.mRp.clN_peak_127901	chr22	31495972	31497130	+	277	NA	promoter-TSS (SFI1)	-@promoter-@TSS (SFI2)	410	SFI1	SFI1	NM_001258326			SFI1			NA
WT.mRp.clN_peak_18634	chr1	233294912	233296217	+	277	NA	exon (PCNXL2, exon 1 of 34)	-exon (PCNXL2, exon 1 of 34)	143	PCNXL2	PCNXL2	NM_014801			PCNXL2			NA
WT.mRp.clN_peak_90108	chr18	26226056	26227501	+	277	NA	exon (TAF4B, exon 1 of 15)	-exon (TAF4B, exon 1 of 15)	323	TAF4B	TAF4B	NM_005640			TAF4B			NA
WT.mRp.clN_peak_90780	chr18	35343589	35344690	+	277	NA	intron (ZNF24, intron 1 of 3)	-intron (ZNF24, intron 1 of 3)	325	ZNF24	ZNF24	XM_005258341			ZNF24			NA
WT.mRp.clN_peak_130292	chr3	4466596	4467692	+	277	NA	exon (SUMF1, exon 1 of 8)	-exon (SUMF1, exon 1 of 8)	125	SUMF1	SUMF1	NM_001164675			SUMF1			NA
WT.mRp.clN_peak_27717	chr10	96129502	96130917	+	277	NA	intron (ZNF518A, intron 1 of 5)	-intron (ZNF518A, intron 1 of 6)	494	ZNF518A	ZNF518A	NM_001278526			ZNF518A			NA
WT.mRp.clN_peak_106733	chr2	95991460	95993108	+	277	NA	promoter-TSS (ANKRD36C)	-@promoter-@TSS (ANKRD36C)	36	ANKRD36C	ANKRD36C	rna11051			ANKRD36C			NA
WT.mRp.clN_peak_184085	chr6	165308887	165309751	+	277	NA	promoter-TSS (C6orf118)	-promoter-TSS (C6orf118)	-322	C6orf118	C6orf118	NM_144980			C6orf118			NA
WT.mRp.clN_peak_92671	chr18	59139369	59140745	+	277	NA	intron (SEC11C, intron 1 of 4)	-intron (SEC11C, intron 1 of 5)	173	SEC11C	SEC11C	XM_005266779			SEC11C			NA
WT.mRp.clN_peak_132651	chr3	33798148	33799442	+	277	NA	exon (PDCD6IP, exon 1 of 18)	-exon (PDCD6IP, exon 1 of 18)	224	PDCD6IP	PDCD6IP	NM_001162429			PDCD6IP			NA
WT.mRp.clN_peak_97132	chr19	37217577	37219053	+	276	NA	promoter-TSS (ZNF383)	-@promoter-@TSS (ZNF383)	88	ZNF383	ZNF383	XM_005258587			ZNF383			NA
WT.mRp.clN_peak_63999	chr14	76151544	76152739	+	276	NA	intron (GPATCH2L, intron 1 of 7)	-intron (GPATCH2L, intron 1 of 9)	-2213	GPATCH2L	GPATCH2L	XM_006720192			GPATCH2L			NA
WT.mRp.clN_peak_166473	chr5	127517114	127518538	+	276	NA	exon (PRRC1, exon 1 of 9)	-exon (PRRC1, exon 1 of 9)	197	PRRC1	PRRC1	NM_001286808			PRRC1			NA
WT.mRp.clN_peak_88114	chr17	82458110	82459494	+	276	NA	exon (NARF, exon 1 of 10)	-exon (NARF, exon 1 of 10)	191	NARF	NARF	NM_031968			NARF			NA
WT.mRp.clN_peak_137528	chr3	101466627	101467700	+	276	NA	intron (SENP7, intron 3 of 5)	-intron (SENP7, intron 3 of 22)	46052	SENP7	SENP7	NM_001282802			SENP7			NA
WT.mRp.clN_peak_99027	chr19	55516946	55517560	+	276	NA	exon (SSC5D, exon 14 of 14)	-exon (SSC5D, exon 14 of 14)	19823	SBK2	SBK2	XM_006723327			SBK2			NA
WT.mRp.clN_peak_194256	chr7	128476283	128477434	+	276	NA	exon (METTL2B, exon 1 of 9)	-exon (METTL2B, exon 1 of 9)	129	METTL2B	METTL2B	NM_018396			METTL2B			NA
WT.mRp.clN_peak_160370	chr5	37248834	37250145	+	276	NA	promoter-TSS (C5orf42)	-promoter-TSS (C5orf42)	-161	C5orf42	C5orf42	NM_023073			C5orf42			NA
WT.mRp.clN_peak_1148	chr1	11011896	11013425	+	276	NA	promoter-TSS (TARDBP)	-@promoter-@TSS (TARDBP)	38	TARDBP	TARDBP	NM_007375			TARDBP			NA
WT.mRp.clN_peak_79231	chr16	82169574	82170814	+	276	NA	promoter-TSS (MPHOSPH6)	-@promoter-@TSS (MPHOSPH6)	30	MPHOSPH6	MPHOSPH6	NM_005792			MPHOSPH6			NA
WT.mRp.clN_peak_150081	chr4	74444833	74445824	+	276	NA	exon (AREG, exon 1 of 6)	-exon (AREG, exon 1 of 6)	192	AREG	AREG	NM_001657			AREG			NA
WT.mRp.clN_peak_203671	chr8	92964921	92966414	+	276	NA	promoter-TSS (TRIQK)	-@promoter-@TSS (TRIQK)	-44130	TRIQK	TRIQK	NM_001171795			TRIQK			NA
WT.mRp.clN_peak_194796	chr7	134316267	134317457	+	276	NA	exon (SLC35B4, exon 1 of 10)	-exon (SLC35B4, exon 1 of 10)	213	SLC35B4	SLC35B4	NM_032826			SLC35B4			NA
WT.mRp.clN_peak_108309	chr2	113755742	113757436	+	276	NA	promoter-TSS (SLC35F5)	-@promoter-@TSS (SLC35F5)	31	SLC35F5	SLC35F5	NM_025181			SLC35F5			NA
WT.mRp.clN_peak_106887	chr2	97589476	97591104	+	276	NA	promoter-TSS (ANKRD36B)	-@promoter-@TSS (ANKRD36B)	-45	ANKRD36B	ANKRD36B	XM_006712667			ANKRD36B			NA
WT.mRp.clN_peak_166364	chr5	126422859	126423837	+	276	NA	promoter-TSS (GRAMD3)	-@promoter-@TSS (GRAMD3)	-29407	LOC101927514	LOC101927514	rna25407			LOC101927514			NA
WT.mRp.clN_peak_31692	chr11	4187037	4188110	+	275	NA	intron (LOC100506082, intron 1 of 1)	-intron (LOC100506082, intron 1 of 1)	421	LOC100506082	LOC100506082	rna46865			LOC100506082			NA
WT.mRp.clN_peak_73498	chr16	228577	229706	+	275	NA	promoter-TSS (LUC7L)	-@promoter-@TSS (LUC7L)	308	LUC7L	LUC7L	NM_201412			LUC7L			NA
WT.mRp.clN_peak_126267	chr21	46285697	46286955	+	275	NA	promoter-TSS (YBEY)	-@promoter-@TSS (YBEY)	-10	YBEY	YBEY	XM_005261153			YBEY			NA
WT.mRp.clN_peak_185361	chr7	6348346	6349395	+	275	NA	promoter-TSS (FAM220A)	-@promoter-@TSS (FAM220A)	89	FAM220A	FAM220A	NM_001037163			FAM220A			NA
WT.mRp.clN_peak_99210	chr19	58451044	58452479	+	275	NA	promoter-TSS (ZNF324B)	-@promoter-@TSS (ZNF324B)	142	ZNF324B	ZNF324B	NM_207395			ZNF324B			NA
WT.mRp.clN_peak_90848	chr18	36066691	36067927	+	275	NA	exon (RPRD1A, exon 1 of 7)	-exon (RPRD1A, exon 1 of 7)	225	RPRD1A	RPRD1A	XM_005258293			RPRD1A			NA
WT.mRp.clN_peak_182248	chr6	143511019	143512130	+	275	NA	exon (FUCA2, exon 1 of 7)	-exon (FUCA2, exon 1 of 7)	309	FUCA2	FUCA2	NM_032020			FUCA2			NA
WT.mRp.clN_peak_121905	chr20	45791538	45792754	+	275	NA	promoter-TSS (WFDC3)	-@promoter-@TSS (WFDC3)	209	DNTTIP1	DNTTIP1	NM_052951			DNTTIP1			NA
WT.mRp.clN_peak_148404	chr4	44677925	44679385	+	275	NA	exon (GUF1, exon 1 of 17)	-exon (GUF1, exon 1 of 17)	205	GUF1	GUF1	XM_005248122			GUF1			NA
WT.mRp.clN_peak_50415	chr12	104985833	104986999	+	275	NA	promoter-TSS (C12orf45)	-promoter-TSS (C12orf45)	96	C12orf45	C12orf45	NM_152318			C12orf45			NA
WT.mRp.clN_peak_56898	chr13	72781294	72782552	+	275	NA	promoter-TSS (PIBF1)	-@promoter-@TSS (PIBF1)	230	DIS3	DIS3	XM_006719778			DIS3			NA
WT.mRp.clN_peak_209262	chr9	20683652	20685069	+	275	NA	promoter-TSS (FOCAD)	-@promoter-@TSS (FOCAD)	514	LOC101929548	LOC101929548	rna39183			LOC101929548			NA
WT.mRp.clN_peak_105014	chr2	67397146	67398166	+	275	NA	promoter-TSS (ETAA1)	-@promoter-@TSS (ETAA1)	311	ETAA1	ETAA1	XM_005264378			ETAA1			NA
WT.mRp.clN_peak_140016	chr3	133805432	133806599	+	275	NA	intron (SRPRB, intron 2 of 7)	-intron (SRPRB, intron 2 of 7)	21982	SRPRB	SRPRB	NM_021203			SRPRB			NA
WT.mRp.clN_peak_63685	chr14	73591579	73592637	+	275	NA	exon (ACOT4, exon 1 of 3)	-exon (ACOT4, exon 1 of 3)	449	ACOT4	ACOT4	NM_152331			ACOT4			NA
WT.mRp.clN_peak_180347	chr6	117244753	117245565	+	275	NA	Intergenic	Intergenic	-20582	VGLL2	VGLL2	NM_182645			VGLL2			NA
WT.mRp.clN_peak_137555	chr3	101724345	101725752	+	275	NA	intron (CEP97, intron 1 of 9)	-intron (CEP97, intron 1 of 10)	855	CEP97	CEP97	XM_005247759			CEP97			NA
WT.mRp.clN_peak_203357	chr8	86514160	86515291	+	275	NA	promoter-TSS (RMDN1)	-@promoter-@TSS (RMDN1)	288	CPNE3	CPNE3	NM_003909			CPNE3			NA
WT.mRp.clN_peak_9750	chr1	110034259	110035729	+	275	NA	intron (STRIP1, intron 1 of 21)	-intron (STRIP1, intron 1 of 20)	370	STRIP1	STRIP1	rna4159			STRIP1			NA
WT.mRp.clN_peak_140757	chr3	142224934	142226007	+	274	NA	exon (GK5, exon 1 of 16)	-exon (GK5, exon 1 of 16)	137	GK5	GK5	rna18802			GK5			NA
WT.mRp.clN_peak_40177	chr11	111870692	111871644	+	274	NA	exon (ALG9, exon 1 of 15)	-exon (ALG9, exon 1 of 15)	413	ALG9	ALG9	NM_001077690			ALG9			NA
WT.mRp.clN_peak_95136	chr19	10251770	10252804	+	274	NA	exon (MRPL4, exon 1 of 9)	-exon (MRPL4, exon 1 of 9)	323	MRPL4	MRPL4	NM_015956			MRPL4			NA
WT.mRp.clN_peak_25224	chr10	68988406	68989553	+	274	NA	exon (KIAA1279, exon 1 of 7)	-exon (KIAA1279, exon 1 of 7)	258	KIAA1279	KIAA1279	NM_015634			KIAA1279			NA
WT.mRp.clN_peak_85672	chr17	59106085	59107460	+	274	NA	promoter-TSS (TRIM37)	-@promoter-@TSS (TRIM37)	-19	TRIM37	TRIM37	NM_015294			TRIM37			NA
WT.mRp.clN_peak_143699	chr3	184016963	184018425	+	274	NA	promoter-TSS (ABCC5)	-@promoter-@TSS (ABCC5)	-198	ABCC5	ABCC5	NM_005688			ABCC5			NA
WT.mRp.clN_peak_43206	chr12	7017861	7019079	+	274	NA	promoter-TSS (LPCAT3)	-@promoter-@TSS (LPCAT3)	68	LPCAT3	LPCAT3	NM_005768			LPCAT3			NA
WT.mRp.clN_peak_190254	chr7	75156357	75157995	+	274	NA	intron (NCF1C, intron 10 of 10)	-intron (NCF1C, intron 10 of 10)	14822	NCF1C	NCF1C	rna33389			NCF1C			NA
WT.mRp.clN_peak_54460	chr13	33817657	33818773	+	274	NA	exon (RFC3, exon 1 of 9)	-exon (RFC3, exon 1 of 9)	146	RFC3	RFC3	NM_181558			RFC3			NA
WT.mRp.clN_peak_2902	chr1	26500094	26501683	+	274	NA	Intergenic	Intergenic	28477	HMGN2	HMGN2	NM_005517			HMGN2			NA
WT.mRp.clN_peak_59845	chr14	22766121	22768007	+	274	NA	intron (OXA1L, intron 1 of 9)	-intron (OXA1L, intron 1 of 9)	542	OXA1L	OXA1L	NM_005015			OXA1L			NA
WT.mRp.clN_peak_10583	chr1	117928724	117930778	+	274	NA	promoter-TSS (GDAP2)	-@promoter-@TSS (GDAP2)	2	WDR3	WDR3	NM_006784			WDR3			NA
WT.mRp.clN_peak_194938	chr7	135557648	135558792	+	273	NA	intron (NUP205, intron 1 of 42)	-intron (NUP205, intron 1 of 42)	-20641	NUP205	NUP205	XM_005250235			NUP205			NA
WT.mRp.clN_peak_77316	chr16	58249504	58250567	+	273	NA	promoter-TSS (CCDC113)	-@promoter-@TSS (CCDC113)	99	CCDC113	CCDC113	NM_014157			CCDC113			NA
WT.mRp.clN_peak_141950	chr3	158671769	158673031	+	273	NA	exon (LXN, exon 1 of 6)	-exon (LXN, exon 1 of 6)	293	LXN	LXN	NM_020169			LXN			NA
WT.mRp.clN_peak_20	chr1	826653	828001	+	273	NA	promoter-TSS (LINC01128)	-@promoter-@TSS (LINC01128)	195	LINC00115	LINC00115	rna47			LINC00115			NA
WT.mRp.clN_peak_82729	chr17	30104617	30105358	+	273	NA	intron (EFCAB5, intron 23 of 23)	-intron (EFCAB5, intron 22 of 22)	-11820	NSRP1	NSRP1	NM_032141			NSRP1			NA
WT.mRp.clN_peak_95355	chr19	12610369	12611719	+	273	NA	promoter-TSS (ZNF490)	-@promoter-@TSS (ZNF490)	126	ZNF791	ZNF791	NM_153358			ZNF791			NA
WT.mRp.clN_peak_190474	chr7	77121581	77122881	+	273	NA	promoter-TSS (CCDC146)	-@promoter-@TSS (CCDC146)	-62533	LOC100505767	LOC100505767	XM_005250742			LOC100505767			NA
WT.mRp.clN_peak_213033	chr9	94030164	94031317	+	273	NA	promoter-TSS (PTPDC1)	-@promoter-@TSS (PTPDC1)	-97	PTPDC1	PTPDC1	XM_006716957			PTPDC1			NA
WT.mRp.clN_peak_99101	chr19	56566873	56568221	+	273	NA	promoter-TSS (ZNF470)	-@promoter-@TSS (ZNF470)	65	ZNF470	ZNF470	XM_005258911			ZNF470			NA
WT.mRp.clN_peak_144891	chr3	196286898	196288365	+	273	NA	promoter-TSS (PCYT1A)	-@promoter-@TSS (PCYT1A)	82	PCYT1A	PCYT1A	NM_005017			PCYT1A			NA
WT.mRp.clN_peak_190225	chr7	74962900	74964703	+	273	NA	Intergenic	Intergenic	-1185	GATSL2	GATSL2	NM_001145064			GATSL2			NA
WT.mRp.clN_peak_94859	chr19	7069039	7070097	+	273	NA	exon (ZNF557, exon 1 of 8)	-exon (ZNF557, exon 1 of 8)	108	ZNF557	ZNF557	NM_024341			ZNF557			NA
WT.mRp.clN_peak_22604	chr10	30359573	30360500	+	273	NA	Intergenic	Intergenic	8629	MIR7162	MIR7162	rna43315			MIR7162			NA
WT.mRp.clN_peak_168911	chr5	154038268	154039505	+	272	NA	promoter-TSS (MFAP3)	-@promoter-@TSS (MFAP3)	50	FAM114A2	FAM114A2	NM_018691			FAM114A2			NA
WT.mRp.clN_peak_178002	chr6	83859310	83860491	+	272	NA	intron (CYB5R4, intron 1 of 15)	-intron (CYB5R4, intron 1 of 15)	249	CYB5R4	CYB5R4	NM_016230			CYB5R4			NA
WT.mRp.clN_peak_107209	chr2	101307766	101309113	+	272	NA	exon (RNF149, exon 1 of 7)	-exon (RNF149, exon 1 of 7)	277	RNF149	RNF149	XM_005263920			RNF149			NA
WT.mRp.clN_peak_101110	chr2	20821987	20823416	+	272	NA	intron (C2orf43, intron 1 of 7)	-intron (C2orf43, intron 1 of 5)	426	C2orf43	C2orf43	NM_001282719			C2orf43			NA
WT.mRp.clN_peak_133176	chr3	40505532	40506576	+	272	NA	promoter-TSS (ZNF620)	-@promoter-@TSS (ZNF620)	94	ZNF620	ZNF620	NM_001256167			ZNF620			NA
WT.mRp.clN_peak_105774	chr2	75646290	75647620	+	272	NA	intron (MRPL19, intron 1 of 5)	-intron (MRPL19, intron 1 of 5)	33074	MRPL19	MRPL19	rna10722			MRPL19			NA
WT.mRp.clN_peak_85346	chr17	55750717	55751892	+	272	NA	exon (PCTP, exon 1 of 6)	-exon (PCTP, exon 1 of 6)	325	PCTP	PCTP	rna70232			PCTP			NA
WT.mRp.clN_peak_94751	chr19	5790447	5791439	+	272	NA	intron (DUS3L, intron 1 of 12)	-intron (DUS3L, intron 1 of 11)	267	DUS3L	DUS3L	NM_020175			DUS3L			NA
WT.mRp.clN_peak_95310	chr19	11597264	11598115	+	272	NA	intron (ZNF627, intron 1 of 3)	-intron (ZNF627, intron 1 of 3)	269	ZNF627	ZNF627	NM_145295			ZNF627			NA
WT.mRp.clN_peak_98566	chr19	50376186	50377300	+	272	NA	exon (NR1H2, exon 2 of 9)	-exon (NR1H2, exon 2 of 9)	320	NR1H2	NR1H2	NM_001256647			NR1H2			NA
WT.mRp.clN_peak_194807	chr7	134458231	134459460	+	271	NA	intron (AKR1B1, intron 1 of 9)	-intron (AKR1B1, intron 1 of 9)	284	AKR1B1	AKR1B1	NM_001628			AKR1B1			NA
WT.mRp.clN_peak_582	chr1	6553739	6555197	+	271	NA	promoter-TSS (TAS1R1)	-@promoter-@TSS (TAS1R1)	-810	TAS1R1	TAS1R1	NM_177540			TAS1R1			NA
WT.mRp.clN_peak_200433	chr8	42139728	42140973	+	271	NA	Intergenic	Intergenic	-13784	AP3M2	AP3M2	XM_006716276			AP3M2			NA
WT.mRp.clN_peak_179393	chr6	106360276	106361552	+	271	NA	exon (AIM1, exon 1 of 22)	-exon (AIM1, exon 1 of 22)	106	AIM1	AIM1	NM_001624			AIM1			NA
WT.mRp.clN_peak_180839	chr6	125153637	125155255	+	271	NA	exon (TPD52L1, exon 1 of 7)	-exon (TPD52L1, exon 1 of 7)	716	TPD52L1	TPD52L1	NM_001003397			TPD52L1			NA
WT.mRp.clN_peak_159552	chr5	23209000	23209553	+	271	NA	Intergenic	Intergenic	-298339	PRDM9	PRDM9	NM_020227			PRDM9			NA
WT.mRp.clN_peak_163058	chr5	77030111	77031334	+	271	NA	exon (AGGF1, exon 1 of 14)	-exon (AGGF1, exon 1 of 14)	337	AGGF1	AGGF1	NM_018046			AGGF1			NA
WT.mRp.clN_peak_60447	chr14	31560830	31561905	+	271	NA	promoter-TSS (NUBPL)	-@promoter-@TSS (NUBPL)	-32	NUBPL	NUBPL	NM_025152			NUBPL			NA
WT.mRp.clN_peak_160927	chr5	44808688	44810327	+	271	NA	promoter-TSS (RP11-53O19.1)	-promoter-TSS (RP11-53O19.1)	582	MRPS30	MRPS30	NM_016640			MRPS30			NA
WT.mRp.clN_peak_16860	chr1	212950126	212951416	+	271	NA	promoter-TSS (VASH2)	-@promoter-@TSS (VASH2)	191	VASH2	VASH2	XM_006711541			VASH2			NA
WT.mRp.clN_peak_81842	chr17	17280447	17281762	+	271	NA	promoter-TSS (COPS3)	-@promoter-@TSS (COPS3)	173	COPS3	COPS3	NM_003653			COPS3			NA
WT.mRp.clN_peak_90757	chr18	35041015	35042179	+	271	NA	promoter-TSS (MAPRE2)	-@promoter-@TSS (MAPRE2)	-53	MAPRE2	MAPRE2	NM_001143827			MAPRE2			NA
WT.mRp.clN_peak_82196	chr17	20320295	20321199	+	271	NA	promoter-TSS (CCDC144CP)	-@promoter-@TSS (CCDC144CP)	-427	CCDC144CP	CCDC144CP	rna68197			CCDC144CP			NA
WT.mRp.clN_peak_116069	chr2	218908751	218909519	+	271	NA	intron (AC073128.10, intron 3 of 4)	-intron (AC073128.10, intron 3 of 4)	21502	AC073128.10	AC073128	rna14055			AC073128.10			NA
WT.mRp.clN_peak_1749	chr1	16872076	16873731	+	271	NA	TTS (TRNAE1)	-@TTS (TRNAE1)	320	TRNAE1	TRNAE1	rna936			TRNAE1			NA
WT.mRp.clN_peak_186831	chr7	26864099	26865235	+	271	NA	promoter-TSS (SKAP2)	-@promoter-@TSS (SKAP2)	38	SKAP2	SKAP2	NM_003930			SKAP2			NA
WT.mRp.clN_peak_144861	chr3	196080914	196082479	+	271	NA	intron (TFRC, intron 1 of 18)	-intron (TFRC, intron 1 of 18)	394	TFRC	TFRC	NM_001128148			TFRC			NA
WT.mRp.clN_peak_201854	chr8	64798058	64799387	+	271	NA	promoter-TSS (CYP7B1)	-@promoter-@TSS (CYP7B1)	69	CYP7B1	CYP7B1	NM_004820			CYP7B1			NA
WT.mRp.clN_peak_105262	chr2	70190246	70191356	+	271	NA	promoter-TSS (C2orf42)	-promoter-TSS (C2orf42)	-7902	C2orf42	C2orf42	NM_017880			C2orf42			NA
WT.mRp.clN_peak_82507	chr17	28356762	28358076	+	270	NA	promoter-TSS (TMEM199)	-@promoter-@TSS (TMEM199)	161	POLDIP2	POLDIP2	NM_015584			POLDIP2			NA
WT.mRp.clN_peak_109394	chr2	128232636	128233981	+	270	NA	intron (LOC102723551, intron 1 of 2)	-intron (LOC102723551, intron 1 of 2)	7480	LOC102723551	LOC102723551	rna12003			LOC102723551			NA
WT.mRp.clN_peak_210586	chr9	40583008	40584855	+	270	NA	intron (LOC101929959, intron 1 of 5)	-intron (LOC101929959, intron 1 of 5)	-4583	LOC101929959	LOC101929959	XM_006716901			LOC101929959			NA
WT.mRp.clN_peak_162448	chr5	69093560	69094784	+	270	NA	exon (SLC30A5, exon 1 of 3)	-exon (SLC30A5, exon 1 of 3)	223	SLC30A5	SLC30A5	NM_022902			SLC30A5			NA
WT.mRp.clN_peak_72622	chr15	91021755	91022805	+	270	NA	promoter-TSS (AC068831.10)	-@promoter-@TSS (AC068831.10)	318	VPS33B	VPS33B	NM_001289149			VPS33B			NA
WT.mRp.clN_peak_217365	chrUn_KI270467v1	2072	3800	+	270	NA	NA	NA	NA	NA
WT.mRp.clN_peak_67833	chr15	40382575	40383715	+	270	NA	intron (KNSTRN, intron 1 of 8)	-intron (KNSTRN, intron 1 of 8)	424	KNSTRN	KNSTRN	NM_033286			KNSTRN			NA
WT.mRp.clN_peak_183774	chr6	160766780	160767705	+	270	NA	Intergenic	Intergenic	65049	PLG	PLG	NM_000301			PLG			NA
WT.mRp.clN_peak_52083	chr12	121888294	121889454	+	270	NA	promoter-TSS (HPD)	-@promoter-@TSS (HPD)	143	PSMD9	PSMD9	rna55399			PSMD9			NA
WT.mRp.clN_peak_210401	chr9	37591769	37592905	+	270	NA	exon (TOMM5, exon 1 of 2)	-exon (TOMM5, exon 1 of 2)	302	TOMM5	TOMM5	NM_001001790			TOMM5			NA
WT.mRp.clN_peak_141187	chr3	149129254	149130394	+	270	NA	exon (HPS3, exon 1 of 17)	-exon (HPS3, exon 1 of 17)	215	HPS3	HPS3	NM_032383			HPS3			NA
WT.mRp.clN_peak_117655	chr2	237085090	237086364	+	270	NA	exon (COPS8, exon 1 of 8)	-exon (COPS8, exon 1 of 8)	286	COPS8	COPS8	NM_006710			COPS8			NA
WT.mRp.clN_peak_176360	chr6	53358536	53360032	+	270	NA	Intergenic	Intergenic	-21667	ELOVL5	ELOVL5	NM_001242831			ELOVL5			NA
WT.mRp.clN_peak_111772	chr2	161307902	161309073	+	270	NA	exon (PSMD14, exon 1 of 12)	-exon (PSMD14, exon 1 of 12)	212	PSMD14	PSMD14	NM_005805			PSMD14			NA
WT.mRp.clN_peak_180683	chr6	122471053	122472291	+	270	NA	promoter-TSS (PKIB)	-@promoter-@TSS (PKIB)	135	SERINC1	SERINC1	NM_020755			SERINC1			NA
WT.mRp.clN_peak_3794	chr1	34858995	34860109	+	270	NA	promoter-TSS (SMIM12)	-@promoter-@TSS (SMIM12)	-717	SMIM12	SMIM12	NM_138428			SMIM12			NA
WT.mRp.clN_peak_132014	chr3	25789698	25790686	+	270	NA	promoter-TSS (NGLY1)	-@promoter-@TSS (NGLY1)	120	OXSM	OXSM	XM_006713216			OXSM			NA
WT.mRp.clN_peak_51816	chr12	119876672	119877819	+	270	NA	promoter-TSS (CIT)	-@promoter-@TSS (CIT)	37	CIT	CIT	NM_007174			CIT			NA
WT.mRp.clN_peak_54342	chr13	32314903	32316520	+	270	NA	intron (BRCA2, intron 1 of 26)	-intron (BRCA2, intron 1 of 26)	231	BRCA2	BRCA2	NM_000059			BRCA2			NA
WT.mRp.clN_peak_1156	chr1	11099215	11100519	+	270	NA	promoter-TSS (EXOSC10)	-@promoter-@TSS (EXOSC10)	37	EXOSC10	EXOSC10	rna647			EXOSC10			NA
WT.mRp.clN_peak_23279	chr10	42637738	42638849	+	270	NA	intron (ZNF33B, intron 1 of 4)	-intron (ZNF33B, intron 1 of 4)	276	ZNF33B	ZNF33B	XM_006717965			ZNF33B			NA
WT.mRp.clN_peak_141364	chr3	150545573	150547334	+	270	NA	promoter-TSS (EIF2A)	-@promoter-@TSS (EIF2A)	188	SERP1	SERP1	NM_014445			SERP1			NA
WT.mRp.clN_peak_192139	chr7	100450329	100451068	+	270	NA	Intergenic	Intergenic	13573	C7orf61	C7orf61	NM_001004323			C7orf61			NA
WT.mRp.clN_peak_209889	chr9	33000892	33002112	+	269	NA	promoter-TSS (APTX)	-@promoter-@TSS (APTX)	139	APTX	APTX	NM_001195250			APTX			NA
WT.mRp.clN_peak_139937	chr3	133038162	133039091	+	269	NA	intron (TMEM108, intron 1 of 5)	-intron (TMEM108, intron 1 of 5)	-86243	TMEM108	TMEM108	XM_005247727			TMEM108			NA
WT.mRp.clN_peak_62416	chr14	59483404	59485019	+	269	NA	promoter-TSS (JKAMP)	-@promoter-@TSS (JKAMP)	262	L3HYPDH	L3HYPDH	XM_006720016			L3HYPDH			NA
WT.mRp.clN_peak_121881	chr20	45415791	45416780	+	269	NA	exon (PIGT, exon 1 of 11)	-exon (PIGT, exon 1 of 11)	218	PIGT	PIGT	rna80052			PIGT			NA
WT.mRp.clN_peak_183570	chr6	158644090	158645193	+	269	NA	promoter-TSS (SYTL3)	-@promoter-@TSS (SYTL3)	118	DYNLT1	DYNLT1	NM_006519			DYNLT1			NA
WT.mRp.clN_peak_42659	chr12	2003716	2004824	+	269	NA	intron (DCP1B, intron 1 of 10)	-intron (DCP1B, intron 1 of 8)	-13036	DCP1B	DCP1B	XM_006718971			DCP1B			NA
WT.mRp.clN_peak_21362	chr10	15859707	15860954	+	269	NA	promoter-TSS (FAM188A)	-@promoter-@TSS (FAM188A)	177	FAM188A	FAM188A	NM_024948			FAM188A			NA
WT.mRp.clN_peak_191157	chr7	87875753	87877300	+	269	NA	promoter-TSS (SLC25A40)	-@promoter-@TSS (SLC25A40)	33	DBF4	DBF4	NM_006716			DBF4			NA
WT.mRp.clN_peak_178036	chr6	84227023	84228371	+	269	NA	promoter-TSS (KIAA1009)	-@promoter-@TSS (KIAA1009)	-30	KIAA1009	KIAA1009	XM_005248678			KIAA1009			NA
WT.mRp.clN_peak_13327	chr1	170074079	170075118	+	269	NA	exon (KIFAP3, exon 1 of 21)	-exon (KIFAP3, exon 1 of 21)	143	KIFAP3	KIFAP3	XM_005244970			KIFAP3			NA
WT.mRp.clN_peak_170820	chr5	177005808	177007133	+	269	NA	promoter-TSS (UIMC1)	-@promoter-@TSS (UIMC1)	16101	UIMC1	UIMC1	XM_006714871			UIMC1			NA
WT.mRp.clN_peak_113781	chr2	189440641	189442081	+	269	NA	promoter-TSS (WDR75)	-@promoter-@TSS (WDR76)	-72	WDR75	WDR75	NM_032168			WDR75			NA
WT.mRp.clN_peak_156423	chr4	168479891	168480811	+	269	NA	promoter-TSS (DDX60L)	-@promoter-@TSS (DDX60L)	129	DDX60L	DDX60L	XM_005263347			DDX60L			NA
WT.mRp.clN_peak_24463	chr10	58384766	58386068	+	269	NA	exon (TFAM, exon 1 of 6)	-exon (TFAM, exon 1 of 6)	274	TFAM	TFAM	NM_003201			TFAM			NA
WT.mRp.clN_peak_50341	chr12	104215509	104216512	+	268	NA	intron (TXNRD1, intron 1 of 16)	-intron (TXNRD1, intron 1 of 16)	-70672	TXNRD1	TXNRD1	NM_001093771			TXNRD1			NA
WT.mRp.clN_peak_192665	chr7	105521240	105522816	+	268	NA	intron (PUS7, intron 1 of 16)	-intron (PUS7, intron 1 of 15)	214	PUS7	PUS7	XM_006716030			PUS7			NA
WT.mRp.clN_peak_17255	chr1	217630335	217631634	+	268	NA	promoter-TSS (GPATCH2)	-@promoter-@TSS (GPATCH2)	100	GPATCH2	GPATCH2	XM_005273175			GPATCH2			NA
WT.mRp.clN_peak_168215	chr5	146446886	146448256	+	268	NA	intron (TCERG1, intron 1 of 23)	-intron (TCERG1, intron 1 of 20)	260	TCERG1	TCERG1	XM_005268366			TCERG1			NA
WT.mRp.clN_peak_209583	chr9	26955896	26957095	+	268	NA	promoter-TSS (LOC101929602)	-@promoter-@TSS (LOC101929602)	122	IFT74	IFT74	NM_001099222			IFT74			NA
WT.mRp.clN_peak_179849	chr6	110958101	110959324	+	268	NA	exon (GTF3C6, exon 1 of 6)	-exon (GTF3C6, exon 1 of 6)	152	GTF3C6	GTF3C6	NM_138408			GTF3C6			NA
WT.mRp.clN_peak_130008	chr22_KI270733v1_random	161951	163166	+	268	NA	Intergenic	Intergenic	-2457	LOC102724621	LOC102724621	rna83968			LOC102724621			NA
WT.mRp.clN_peak_11578	chr1	151909212	151910102	+	268	NA	exon (THEM4, exon 1 of 6)	-exon (THEM4, exon 1 of 6)	228	THEM4	THEM4	NM_053055			THEM4			NA
WT.mRp.clN_peak_171136	chr5	179858092	179859443	+	268	NA	promoter-TSS (C5orf45)	-promoter-TSS (C5orf45)	73	C5orf45	C5orf45	NM_016175			C5orf45			NA
WT.mRp.clN_peak_34720	chr11	44065806	44066991	+	268	NA	promoter-TSS (ACCS)	-@promoter-@TSS (ACCS)	-4858	ACCS	ACCS	XM_006718347			ACCS			NA
WT.mRp.clN_peak_137032	chr3	89114090	89115105	+	268	NA	intron (EPHA3, intron 1 of 16)	-intron (EPHA3, intron 1 of 16)	6976	EPHA3	EPHA3	XM_005264716			EPHA3			NA
WT.mRp.clN_peak_160376	chr5	37378894	37379729	+	267	NA	promoter-TSS (WDR70)	-@promoter-@TSS (WDR71)	46	WDR70	WDR70	XM_005248318			WDR70			NA
WT.mRp.clN_peak_23619	chr10	46395992	46398750	+	267	NA	promoter-TSS (LINC00842)	-@promoter-@TSS (LINC00842)	-991	LINC00842	LINC00842	rna43704			LINC00842			NA
WT.mRp.clN_peak_209124	chr9	19102219	19103323	+	267	NA	exon (HAUS6, exon 1 of 17)	-exon (HAUS6, exon 1 of 17)	171	HAUS6	HAUS6	NM_017645			HAUS6			NA
WT.mRp.clN_peak_41467	chr11	123653662	123655297	+	267	NA	promoter-TSS (SCN3B)	-@promoter-@TSS (SCN3B)	-597	SCN3B	SCN3B	NM_001040151			SCN3B			NA
WT.mRp.clN_peak_39000	chr11	94493202	94494519	+	267	NA	promoter-TSS (MRE11A)	-@promoter-@TSS (MRE11A)	14	MRE11A	MRE11A	NM_005591			MRE11A			NA
WT.mRp.clN_peak_83334	chr17	36534045	36535807	+	267	NA	promoter-TSS (PIGW)	-@promoter-@TSS (PIGW)	-47	PIGW	PIGW	NM_178517			PIGW			NA
WT.mRp.clN_peak_179504	chr6	107458763	107460418	+	267	NA	promoter-TSS (PDSS2)	-@promoter-@TSS (PDSS2)	-15	PDSS2	PDSS2	NM_020381			PDSS2			NA
WT.mRp.clN_peak_107919	chr2	110054493	110054912	+	267	NA	Intergenic	Intergenic	15330	MIR4267	MIR4267	rna11556			MIR4267			NA
WT.mRp.clN_peak_41244	chr11	121292084	121293505	+	267	NA	promoter-TSS (SC5D)	-@promoter-@TSS (SC5D)	115	SC5D	SC5D	NM_006918			SC5D			NA
WT.mRp.clN_peak_68707	chr15	51621929	51623471	+	267	NA	promoter-TSS (DMXL2)	-@promoter-@TSS (DMXL2)	133	DMXL2	DMXL2	XM_005254258			DMXL2			NA
WT.mRp.clN_peak_27109	chr10	88582677	88583753	+	267	NA	promoter-TSS (RNLS)	-@promoter-@TSS (RNLS)	-62	LIPJ	LIPJ	NM_001010939			LIPJ			NA
WT.mRp.clN_peak_149185	chr4	57163437	57164481	+	267	NA	intron (IGFBP7-AS1, intron 1 of 4)	-intron (IGFBP7-AS1, intron 1 of 4)	-53574	IGFBP7	IGFBP7	NM_001253835			IGFBP7			NA
WT.mRp.clN_peak_212309	chr9	86353729	86355097	+	267	NA	promoter-TSS (ZCCHC6)	-@promoter-@TSS (ZCCHC6)	26	ZCCHC6	ZCCHC6	NM_001185059			ZCCHC6			NA
WT.mRp.clN_peak_66059	chr14	101809722	101810447	+	267	NA	intron (PPP2R5C, intron 1 of 11)	-intron (PPP2R5C, intron 2 of 15)	49511	PPP2R5C	PPP2R5C	NM_002719			PPP2R5C			NA
WT.mRp.clN_peak_139812	chr3	131026007	131027434	+	267	NA	promoter-TSS (NEK11)	-@promoter-@TSS (NEK12)	134	ASTE1	ASTE1	NM_001288950			ASTE1			NA
WT.mRp.clN_peak_202872	chr8	80029611	80030588	+	267	NA	exon (MRPS28, exon 1 of 3)	-exon (MRPS28, exon 1 of 3)	172	MRPS28	MRPS28	NM_014018			MRPS28			NA
WT.mRp.clN_peak_148522	chr4	47462896	47463988	+	267	NA	promoter-TSS (LOC101927133)	-@promoter-@TSS (LOC101927133)	223	COMMD8	COMMD8	XM_006714019			COMMD8			NA
WT.mRp.clN_peak_165632	chr5	115295840	115297322	+	267	NA	promoter-TSS (CCDC112)	-@promoter-@TSS (CCDC112)	174	CCDC112	CCDC112	NM_001040440			CCDC112			NA
WT.mRp.clN_peak_153470	chr4	121800724	121801756	+	267	NA	promoter-TSS (EXOSC9)	-@promoter-@TSS (EXOSC9)	-50	EXOSC9	EXOSC9	NM_001034194			EXOSC9			NA
WT.mRp.clN_peak_90787	chr18	35376402	35377657	+	267	NA	promoter-TSS (ZNF396)	-@promoter-@TSS (ZNF396)	-742	ZNF396	ZNF396	NM_145756			ZNF396			NA
WT.mRp.clN_peak_35725	chr11	61429201	61430506	+	267	NA	promoter-TSS (SDHAF2)	-@promoter-@TSS (SDHAF2)	139	CPSF7	CPSF7	XM_006718692			CPSF7			NA
WT.mRp.clN_peak_204105	chr8	98064198	98065373	+	266	NA	intron (C8orf47, intron 1 of 1)	-intron (C8orf47, intron 1 of 1)	263	C8orf47	C8orf47	NM_173549			C8orf47			NA
WT.mRp.clN_peak_216093	chr9	127734508	127735843	+	266	NA	exon (TOR2A, exon 1 of 5)	-exon (TOR2A, exon 1 of 5)	150	TOR2A	TOR2A	NM_001134430			TOR2A			NA
WT.mRp.clN_peak_77087	chr16	56519398	56520742	+	266	NA	promoter-TSS (BBS2)	-@promoter-@TSS (BBS3)	25	BBS2	BBS2	NM_031885			BBS2			NA
WT.mRp.clN_peak_182219	chr6	143060207	143061564	+	266	NA	promoter-TSS (AIG1)	-@promoter-@TSS (AIG2)	43	AIG1	AIG1	NM_016108			AIG1			NA
WT.mRp.clN_peak_105277	chr2	70300994	70302384	+	266	NA	intron (FAM136A, intron 1 of 3)	-intron (FAM136A, intron 1 of 2)	367	FAM136A	FAM136A	NM_032822			FAM136A			NA
WT.mRp.clN_peak_97111	chr19	36527508	36529455	+	266	NA	promoter-TSS (ZNF260)	-@promoter-@TSS (ZNF260)	-135	ZNF260	ZNF260	NM_001166037			ZNF260			NA
WT.mRp.clN_peak_36038	chr11	63974130	63975266	+	266	NA	promoter-TSS (COX8A)	-@promoter-@TSS (COX8A)	91	COX8A	COX8A	NM_004074			COX8A			NA
WT.mRp.clN_peak_173753	chr6	27311886	27313071	+	266	NA	promoter-TSS (POM121L2)	-@promoter-@TSS (POM121L2)	-246	POM121L2	POM121L2	NM_033482			POM121L2			NA
WT.mRp.clN_peak_35463	chr11	58524062	58524829	+	266	NA	Intergenic	Intergenic	-16340	OR5B21	OR5B21	NM_001005218			OR5B21			NA
WT.mRp.clN_peak_90842	chr18	35949641	35950666	+	266	NA	Intergenic	Intergenic	-16043	MIR3929	MIR3929	rna72507			MIR3929			NA
WT.mRp.clN_peak_24005	chr10	49940829	49942701	+	266	NA	promoter-TSS (LINC00843)	-@promoter-@TSS (LINC00843)	220	PARG	PARG	NM_003631			PARG			NA
WT.mRp.clN_peak_120317	chr20	24992081	24993184	+	266	NA	exon (APMAP, exon 1 of 9)	-exon (APMAP, exon 1 of 9)	342	APMAP	APMAP	XM_005260763			APMAP			NA
WT.mRp.clN_peak_103514	chr2	47368905	47370496	+	266	NA	intron (EPCAM, intron 1 of 8)	-intron (EPCAM, intron 1 of 8)	552	EPCAM	EPCAM	NM_002354			EPCAM			NA
WT.mRp.clN_peak_161817	chr5	60944465	60946199	+	266	NA	promoter-TSS (ERCC8)	-@promoter-@TSS (ERCC8)	203	NDUFAF2	NDUFAF2	NM_174889			NDUFAF2			NA
WT.mRp.clN_peak_127059	chr22	23716542	23717799	+	266	NA	exon (GUSBP11, exon 1 of 12)	-exon (GUSBP11, exon 1 of 12)	253	GUSBP11	GUSBP11	rna82410			GUSBP11			NA
WT.mRp.clN_peak_76001	chr16	30021016	30021969	+	266	NA	promoter-TSS (DOC2A)	-@promoter-@TSS (DOC2A)	-1842	C16orf92	C16orf92	NM_001109659			C16orf92			NA
WT.mRp.clN_peak_151897	chr4	98928135	98929873	+	266	NA	promoter-TSS (EIF4E)	-@promoter-@TSS (EIF4E)	129	EIF4E	EIF4E	NM_001130679			EIF4E			NA
WT.mRp.clN_peak_73819	chr16	2603223	2604844	+	266	NA	TTS (PDPK1)	-@TTS (PDPK1)	649	LOC652276	LOC652276	rna63684			LOC652276			NA
WT.mRp.clN_peak_138698	chr3	119579326	119580632	+	266	NA	intron (ADPRH, intron 1 of 4)	-intron (ADPRH, intron 1 of 4)	303	ADPRH	ADPRH	NM_001125			ADPRH			NA
WT.mRp.clN_peak_47067	chr12	57782600	57783400	+	266	NA	TTS (METTL21B)	-@TTS (METTL21B)	255	TSFM	TSFM	NM_001172697			TSFM			NA
WT.mRp.clN_peak_85926	chr17	61927018	61928463	+	265	NA	exon (INTS2, exon 1 of 25)	-exon (INTS2, exon 1 of 25)	276	INTS2	INTS2	NM_020748			INTS2			NA
WT.mRp.clN_peak_105505	chr2	72886826	72888141	+	265	NA	promoter-TSS (SPR)	-@promoter-@TSS (SPR)	100	SPR	SPR	NM_003124			SPR			NA
WT.mRp.clN_peak_153547	chr4	122921971	122923499	+	265	NA	promoter-TSS (NUDT6)	-@promoter-@TSS (NUDT6)	269	NUDT6	NUDT6	NM_198041			NUDT6			NA
WT.mRp.clN_peak_71051	chr15	74365338	74366268	+	265	NA	exon (CYP11A1, exon 1 of 9)	-exon (CYP11A1, exon 1 of 9)	4251	LOC729739	LOC729739	rna62213			LOC729739			NA
WT.mRp.clN_peak_114077	chr2	193170539	193171875	+	265	NA	Intergenic	Intergenic	421362	PCGEM1	PCGEM1	rna13257			PCGEM1			NA
WT.mRp.clN_peak_45013	chr12	31073107	31074927	+	265	NA	promoter-TSS (DDX11)	-@promoter-@TSS (DDX12)	-170	DDX11-AS1	DDX11-AS1	rna52483			DDX11-AS1			NA
WT.mRp.clN_peak_173756	chr6	27374318	27375673	+	265	NA	promoter-TSS (ZNF391)	-@promoter-@TSS (ZNF391)	-117	ZNF391	ZNF391	XM_005249082			ZNF391			NA
WT.mRp.clN_peak_25695	chr10	72624838	72626469	+	265	NA	intron (MICU1, intron 1 of 5)	-intron (MICU1, intron 1 of 11)	442	MICU1	MICU1	NM_001195518			MICU1			NA
WT.mRp.clN_peak_166826	chr5	132556607	132557898	+	265	NA	promoter-TSS (IL5)	-@promoter-@TSS (IL6)	328	RAD50	RAD50	NM_005732			RAD50			NA
WT.mRp.clN_peak_132104	chr3	27368876	27369828	+	265	NA	promoter-TSS (NEK10)	-@promoter-@TSS (NEK11)	69	NEK10	NEK10	XM_006713000			NEK10			NA
WT.mRp.clN_peak_23362	chr10	43648072	43649473	+	265	NA	promoter-TSS (ZNF32)	-@promoter-@TSS (ZNF32)	105	ZNF32	ZNF32	NM_006973			ZNF32			NA
WT.mRp.clN_peak_173015	chr6	18122124	18123007	+	265	NA	promoter-TSS (NHLRC1)	-@promoter-@TSS (NHLRC1)	55	NHLRC1	NHLRC1	NM_198586			NHLRC1			NA
WT.mRp.clN_peak_89546	chr18	13725644	13727339	+	265	NA	promoter-TSS (RNMT)	-@promoter-@TSS (RNMT)	-1188	FAM210A	FAM210A	NM_152352			FAM210A			NA
WT.mRp.clN_peak_23265	chr10	38010316	38011548	+	265	NA	intron (ZNF33A, intron 1 of 3)	-intron (ZNF33A, intron 1 of 3)	282	ZNF33A	ZNF33A	NM_001278174			ZNF33A			NA
WT.mRp.clN_peak_47937	chr12	69585085	69586283	+	264	NA	promoter-TSS (CCT2)	-@promoter-@TSS (CCT3)	256	CCT2	CCT2	NM_001198842			CCT2			NA
WT.mRp.clN_peak_197452	chr8	7913537	7914118	+	264	NA	Intergenic	Intergenic	-12510	ZNF705B	ZNF705B	NM_001193630			ZNF705B			NA
WT.mRp.clN_peak_40221	chr11	112225959	112227417	+	264	NA	intron (PTS, intron 1 of 5)	-intron (PTS, intron 1 of 5)	323	PTS	PTS	NM_000317			PTS			NA
WT.mRp.clN_peak_7870	chr1	83998485	83999624	+	264	NA	promoter-TSS (TTLL7)	-@promoter-@TSS (TTLL7)	-8	TTLL7	TTLL7	XM_005271210			TTLL7			NA
WT.mRp.clN_peak_173757	chr6	27388307	27389758	+	264	NA	exon (ZNF391, exon 1 of 3)	-exon (ZNF391, exon 1 of 3)	13920	ZNF391	ZNF391	XM_005249082			ZNF391			NA
WT.mRp.clN_peak_36300	chr11	65719742	65720898	+	264	NA	TTS (KAT5)	-@TTS (KAT6)	618	RNASEH2C	RNASEH2C	NM_032193			RNASEH2C			NA
WT.mRp.clN_peak_34374	chr11	36594170	36595052	+	264	NA	promoter-TSS (C11orf74)	-promoter-TSS (C11orf74)	118	C11orf74	C11orf74	rna47763			C11orf74			NA
WT.mRp.clN_peak_80205	chr17	996542	997767	+	264	NA	promoter-TSS (TIMM22)	-@promoter-@TSS (TIMM22)	37	TIMM22	TIMM22	NM_013337			TIMM22			NA
WT.mRp.clN_peak_34261	chr11	35661982	35663412	+	264	NA	promoter-TSS (TRIM44)	-@promoter-@TSS (TRIM44)	5	TRIM44	TRIM44	XM_006718254			TRIM44			NA
WT.mRp.clN_peak_112761	chr2	174486113	174487631	+	264	NA	intron (GPR155, intron 1 of 16)	-intron (GPR155, intron 1 of 16)	-4885	GPR155	GPR155	NM_001267051			GPR155			NA
WT.mRp.clN_peak_54854	chr13	39655273	39656597	+	264	NA	intron (COG6, intron 1 of 18)	-intron (COG6, intron 1 of 18)	308	COG6	COG6	NM_001145079			COG6			NA
WT.mRp.clN_peak_152312	chr4	105473017	105474274	+	264	NA	intron (PPA2, intron 1 of 11)	-intron (PPA2, intron 1 of 10)	425	PPA2	PPA2	NM_176869			PPA2			NA
WT.mRp.clN_peak_188492	chr7	45111020	45112334	+	263	NA	promoter-TSS (TBRG4)	-@promoter-@TSS (TBRG4)	70	TBRG4	TBRG4	NM_199122			TBRG4			NA
WT.mRp.clN_peak_68521	chr15	48877788	48878757	+	263	NA	promoter-TSS (SHC4)	-@promoter-@TSS (SHC5)	179	EID1	EID1	NM_014335			EID1			NA
WT.mRp.clN_peak_7096	chr1	70220579	70222131	+	263	NA	promoter-TSS (SRSF11)	-@promoter-@TSS (SRSF11)	-5	SRSF11	SRSF11	NM_001190987			SRSF11			NA
WT.mRp.clN_peak_47897	chr12	69359431	69360550	+	263	NA	exon (YEATS4, exon 1 of 7)	-exon (YEATS4, exon 1 of 7)	280	YEATS4	YEATS4	NM_006530			YEATS4			NA
WT.mRp.clN_peak_154623	chr4	141220287	141221766	+	263	NA	exon (ZNF330, exon 1 of 10)	-exon (ZNF330, exon 1 of 10)	131	ZNF330	ZNF330	NM_014487			ZNF330			NA
WT.mRp.clN_peak_134094	chr3	49939689	49941121	+	263	NA	intron (RBM6, intron 1 of 20)	-intron (RBM6, intron 1 of 16)	324	RBM6	RBM6	NM_005777			RBM6			NA
WT.mRp.clN_peak_175951	chr6	47308628	47310294	+	263	NA	exon (TNFRSF21, exon 1 of 6)	-exon (TNFRSF21, exon 1 of 6)	486	TNFRSF21	TNFRSF21	NM_014452			TNFRSF21			NA
WT.mRp.clN_peak_144062	chr3	187138934	187139956	+	263	NA	promoter-TSS (RPL39L)	-@promoter-@TSS (RPL39L)	30	RPL39L	RPL39L	NM_052969			RPL39L			NA
WT.mRp.clN_peak_35172	chr11	47564997	47566468	+	263	NA	promoter-TSS (CELF1)	-@promoter-@TSS (CELF1)	-163	CELF1	CELF1	XM_006718131			CELF1			NA
WT.mRp.clN_peak_179570	chr6	108073959	108075325	+	263	NA	promoter-TSS (OSTM1)	-@promoter-@TSS (OSTM1)	77	OSTM1	OSTM1	NM_014028			OSTM1			NA
WT.mRp.clN_peak_4337	chr1	40373273	40374875	+	263	NA	promoter-TSS (SMAP2)	-@promoter-@TSS (SMAP2)	-29615	SMAP2	SMAP2	NM_022733			SMAP2			NA
WT.mRp.clN_peak_97394	chr19	39792884	39793476	+	263	NA	Intergenic	Intergenic	16586	LEUTX	LEUTX	NM_001143832			LEUTX			NA
WT.mRp.clN_peak_58019	chr13	95403665	95404732	+	263	NA	Intergenic	Intergenic	-29401	CLDN10	CLDN10	NM_182848			CLDN10			NA
WT.mRp.clN_peak_112670	chr2	173354159	173355924	+	263	NA	intron (CDCA7, intron 1 of 8)	-intron (CDCA7, intron 1 of 9)	208	CDCA7	CDCA7	NM_145810			CDCA7			NA
WT.mRp.clN_peak_31720	chr11	4607423	4608612	+	263	NA	intron (TRIM68, intron 1 of 6)	-intron (TRIM68, intron 1 of 6)	242	TRIM68	TRIM68	NM_018073			TRIM68			NA
WT.mRp.clN_peak_153473	chr4	121869609	121871020	+	263	NA	exon (BBS7, exon 1 of 18)	-exon (BBS7, exon 1 of 18)	173	BBS7	BBS7	NM_018190			BBS7			NA
WT.mRp.clN_peak_92405	chr18	56650925	56651958	+	263	NA	promoter-TSS (WDR7)	-@promoter-@TSS (WDR8)	-234	WDR7	WDR7	NM_015285			WDR7			NA
WT.mRp.clN_peak_29217	chr10	112446166	112447647	+	263	NA	promoter-TSS (ZDHHC6)	-@promoter-@TSS (ZDHHC6)	41	ZDHHC6	ZDHHC6	XM_005270051			ZDHHC6			NA
WT.mRp.clN_peak_83226	chr17	35141684	35142596	+	263	NA	promoter-TSS (NLE1)	-@promoter-@TSS (NLE2)	90	NLE1	NLE1	NM_018096			NLE1			NA
WT.mRp.clN_peak_115378	chr2	210002053	210003251	+	263	NA	promoter-TSS (RPE)	-@promoter-@TSS (RPE)	18	RPE	RPE	XM_006712677			RPE			NA
WT.mRp.clN_peak_62414	chr14	59463969	59465656	+	263	NA	exon (GPR135, exon 1 of 1)	-exon (GPR135, exon 1 of 1)	529	GPR135	GPR135	NM_022571			GPR135			NA
WT.mRp.clN_peak_205017	chr8	109333366	109334845	+	263	NA	promoter-TSS (ENY2)	-@promoter-@TSS (ENY3)	-218	ENY2	ENY2	NM_001193557			ENY2			NA
WT.mRp.clN_peak_159192	chr5	16464883	16466535	+	263	NA	promoter-TSS (ZNF622)	-@promoter-@TSS (ZNF622)	76	ZNF622	ZNF622	NM_033414			ZNF622			NA
WT.mRp.clN_peak_150589	chr4	80071786	80073496	+	263	NA	exon (ANTXR2, exon 1 of 16)	-exon (ANTXR2, exon 1 of 16)	682	ANTXR2	ANTXR2	NM_001286780			ANTXR2			NA
WT.mRp.clN_peak_4359	chr1	40691273	40692777	+	263	NA	promoter-TSS (NFYC)	-@promoter-@TSS (NFYC)	236	NFYC-AS1	NFYC-AS1	rna2238			NFYC-AS1			NA
WT.mRp.clN_peak_18150	chr1	228620664	228622657	+	263	NA	promoter-TSS (RNA5S6)	-@promoter-@TSS (RNA5S6)	-95	RNA5S6	RNA5S6	rna8356			RNA5S6			NA
WT.mRp.clN_peak_76354	chr16	48244126	48245206	+	262	NA	intron (LONP2, intron 1 of 13)	-intron (LONP2, intron 1 of 14)	364	LONP2	LONP2	XM_005256191			LONP2			NA
WT.mRp.clN_peak_149358	chr4	61517136	61517696	+	262	NA	intron (LPHN3, intron 1 of 22)	-intron (LPHN3, intron 1 of 22)	-375244	LPHN3	LPHN3	NM_015236			LPHN3			NA
WT.mRp.clN_peak_193983	chr7	124929346	124930322	+	262	NA	exon (POT1, exon 1 of 18)	-exon (POT1, exon 1 of 18)	149	POT1	POT1	rna34692			POT1			NA
WT.mRp.clN_peak_188458	chr7	44884329	44886124	+	262	NA	exon (PURB, exon 1 of 1)	-exon (PURB, exon 1 of 1)	159	PURB	PURB	NM_033224			PURB			NA
WT.mRp.clN_peak_8297	chr1	89524003	89525569	+	262	NA	promoter-TSS (LRRC8B)	-@promoter-@TSS (LRRC8B)	-24393	LRRC8B	LRRC8B	XM_006710541			LRRC8B			NA
WT.mRp.clN_peak_53158	chr13	20127482	20129011	+	262	NA	Intergenic	Intergenic	33139	GJA3	GJA3	XM_005266353			GJA3			NA
WT.mRp.clN_peak_158570	chr5	7868305	7869930	+	262	NA	promoter-TSS (MTRR)	-@promoter-@TSS (MTRR)	-28	MTRR	MTRR	rna23742			MTRR			NA
WT.mRp.clN_peak_210632	chr9	41358128	41359571	+	262	NA	exon (LOC101927903, exon 1 of 1)	-exon (LOC101927903, exon 1 of 1)	1143	LOC101927903	LOC101927903	XM_005272524			LOC101927903			NA
WT.mRp.clN_peak_60440	chr14	31456861	31458749	+	262	NA	promoter-TSS (DTD2)	-@promoter-@TSS (DTD3)	-331	DTD2	DTD2	NM_080664			DTD2			NA
WT.mRp.clN_peak_208332	chr9	6680692	6682222	+	262	NA	Intergenic	Intergenic	-35765	GLDC	GLDC	NM_000170			GLDC			NA
WT.mRp.clN_peak_109255	chr2	127024659	127026081	+	262	NA	Intergenic	Intergenic	81897	BIN1	BIN1	NM_139347			BIN1			NA
WT.mRp.clN_peak_197816	chr8	11283757	11285266	+	262	NA	promoter-TSS (MTMR9)	-@promoter-@TSS (MTMR9)	-14233	MTMR9	MTMR9	NM_015458			MTMR9			NA
WT.mRp.clN_peak_13605	chr1	173714618	173715824	+	262	NA	promoter-TSS (KLHL20)	-@promoter-@TSS (KLHL20)	-17	KLHL20	KLHL20	XM_006711277			KLHL20			NA
WT.mRp.clN_peak_68777	chr15	52294816	52296085	+	262	NA	intron (MYO5C, intron 1 of 39)	-intron (MYO5C, intron 1 of 40)	348	MYO5C	MYO5C	NM_018728			MYO5C			NA
WT.mRp.clN_peak_96914	chr19	34676918	34678369	+	262	NA	promoter-TSS (ZNF302)	-@promoter-@TSS (ZNF302)	4	ZNF302	ZNF302	NM_018443			ZNF302			NA
WT.mRp.clN_peak_9705	chr1	109739631	109740929	+	262	NA	exon (GSTM3, exon 2 of 9)	-exon (GSTM3, exon 2 of 9)	758	GSTM3	GSTM3	rna4140			GSTM3			NA
WT.mRp.clN_peak_96207	chr19	21020275	21021472	+	262	NA	intron (ZNF430, intron 1 of 3)	-intron (ZNF430, intron 1 of 4)	239	ZNF430	ZNF430	XM_005260082			ZNF430			NA
WT.mRp.clN_peak_88480	chr18	3296506	3297696	+	262	NA	Intergenic	Intergenic	34988	MYL12B	MYL12B	NM_033546			MYL12B			NA
WT.mRp.clN_peak_42333	chr11	134068894	134069965	+	261	NA	intron (JAM3, intron 1 of 8)	-intron (JAM3, intron 1 of 7)	504	JAM3	JAM3	NM_032801			JAM3			NA
WT.mRp.clN_peak_124934	chr21	33491130	33492204	+	261	NA	promoter-TSS (DNAJC28)	-@promoter-@TSS (DNAJC28)	56	DNAJC28	DNAJC28	XM_006724027			DNAJC28			NA
WT.mRp.clN_peak_119960	chr20	21767547	21768306	+	261	NA	Intergenic	Intergenic	62267	PAX1	PAX1	NM_006192			PAX1			NA
WT.mRp.clN_peak_97110	chr19	36488875	36490246	+	261	NA	promoter-TSS (ZNF566)	-@promoter-@TSS (ZNF566)	-67	LOC728752	LOC728752	rna75778			LOC728752			NA
WT.mRp.clN_peak_27335	chr10	91908138	91909557	+	261	NA	exon (FGFBP3, exon 2 of 2)	-exon (FGFBP3, exon 2 of 2)	654	FGFBP3	FGFBP3	NM_152429			FGFBP3			NA
WT.mRp.clN_peak_152	chr1	1691569	1693322	+	261	NA	intron (SLC35E2B, intron 1 of 8)	-intron (SLC35E2B, intron 1 of 8)	-7494	MMP23A	MMP23A	rna259			MMP23A			NA
WT.mRp.clN_peak_160142	chr5	34838634	34839669	+	261	NA	promoter-TSS (TTC23L)	-@promoter-@TSS (TTC23L)	9	TTC23L	TTC23L	XM_006714448			TTC23L			NA
WT.mRp.clN_peak_150240	chr4	76251160	76252333	+	261	NA	promoter-TSS (FAM47E)	-@promoter-@TSS (FAM47E)	46	FAM47E-STBD1	FAM47E-STBD1	NM_001242939			FAM47E-STBD1			NA
WT.mRp.clN_peak_175239	chr6	41027296	41028865	+	261	NA	exon (UNC5CL, exon 9 of 9)	-exon (UNC5CL, exon 9 of 9)	-4789	LOC101929555	LOC101929555	rna29118			LOC101929555			NA
WT.mRp.clN_peak_47826	chr12	68686531	68687590	+	261	NA	promoter-TSS (NUP107)	-@promoter-@TSS (NUP108)	100	NUP107	NUP107	NM_020401			NUP107			NA
WT.mRp.clN_peak_96238	chr19	21396714	21397741	+	261	NA	promoter-TSS (ZNF493)	-@promoter-@TSS (ZNF493)	94	ZNF493	ZNF493	XM_006722732			ZNF493			NA
WT.mRp.clN_peak_88634	chr18	5237152	5238940	+	261	NA	promoter-TSS (LINC00526)	-@promoter-@TSS (LINC00526)	-17	LINC00526	LINC00526	rna71956			LINC00526			NA
WT.mRp.clN_peak_124842	chr21	32392366	32393708	+	261	NA	promoter-TSS (URB1)	-@promoter-@TSS (URB2)	-34	URB1	URB1	NM_014825			URB1			NA
WT.mRp.clN_peak_114549	chr2	200525788	200526881	+	261	NA	intron (SGOL2, intron 1 of 8)	-intron (SGOL2, intron 1 of 8)	-5980	SGOL2	SGOL2	NM_152524			SGOL2			NA
WT.mRp.clN_peak_164248	chr5	94110922	94112001	+	261	NA	promoter-TSS (FAM172A)	-@promoter-@TSS (FAM172A)	238	FAM172A	FAM172A	NM_001163417			FAM172A			NA
WT.mRp.clN_peak_10920	chr1	144460569	144461914	+	261	NA	intron (NBPF15, intron 1 of 18)	-intron (NBPF15, intron 1 of 21)	426	NBPF15	NBPF15	rna4638			NBPF15			NA
WT.mRp.clN_peak_180691	chr6	122609734	122611448	+	261	NA	intron (PKIB, intron 1 of 4)	-intron (PKIB, intron 4 of 7)	359	PKIB	PKIB	NM_001270393			PKIB			NA
WT.mRp.clN_peak_1757	chr1	16913562	16915229	+	261	NA	intron (CROCC, intron 1 of 35)	-intron (CROCC, intron 1 of 35)	-9843	CROCC	CROCC	NM_014675			CROCC			NA
WT.mRp.clN_peak_120400	chr20	25695756	25697175	+	261	NA	intron (ZNF337, intron 1 of 5)	-intron (ZNF337, intron 1 of 4)	351	ZNF337	ZNF337	NM_015655			ZNF337			NA
WT.mRp.clN_peak_172113	chr6	8434882	8436082	+	261	NA	promoter-TSS (SLC35B3)	-@promoter-@TSS (SLC35B3)	85	SLC35B3	SLC35B3	NM_001142541			SLC35B3			NA
WT.mRp.clN_peak_8429	chr1	90850575	90852243	+	261	NA	Intergenic	Intergenic	-15248	LOC149351	LOC149351	rna3693			LOC149351			NA
WT.mRp.clN_peak_120522	chr20	31879242	31880474	+	261	NA	promoter-TSS (TTLL9)	-@promoter-@TSS (TTLL9)	40	TTLL9	TTLL9	XM_006723719			TTLL9			NA
WT.mRp.clN_peak_28134	chr10	100285760	100287200	+	261	NA	promoter-TSS (BLOC1S2)	-@promoter-@TSS (BLOC1S2)	232	BLOC1S2	BLOC1S2	NM_001282437			BLOC1S2			NA
WT.mRp.clN_peak_203812	chr8	94474574	94475650	+	261	NA	promoter-TSS (RAD54B)	-@promoter-@TSS (RAD54B)	3	RAD54B	RAD54B	NM_001205262			RAD54B			NA
WT.mRp.clN_peak_25876	chr10	74176214	74177474	+	261	NA	exon (ADK, exon 1 of 11)	-exon (ADK, exon 1 of 11)	25659	ADK	ADK	NM_001202450			ADK			NA
WT.mRp.clN_peak_50960	chr12	110613766	110614727	+	261	NA	exon (TCTN1, exon 1 of 15)	-exon (TCTN1, exon 1 of 15)	123	TCTN1	TCTN1	XM_005253936			TCTN1			NA
WT.mRp.clN_peak_203073	chr8	81731605	81732971	+	260	NA	promoter-TSS (CHMP4C)	-@promoter-@TSS (CHMP4C)	-165	CHMP4C	CHMP4C	NM_152284			CHMP4C			NA
WT.mRp.clN_peak_84489	chr17	46361752	46361998	+	260	NA	promoter-TSS (ARL17B)	-@promoter-@TSS (ARL17B)	166	ARL17B	ARL17B	XM_005256918			ARL17B			NA
WT.mRp.clN_peak_56894	chr13	72726845	72728455	+	260	NA	promoter-TSS (BORA)	-@promoter-@TSS (BORA)	150	MZT1	MZT1	NM_001071775			MZT1			NA
WT.mRp.clN_peak_73272	chr15	99805924	99807437	+	260	NA	intron (DNM1P46, intron 1 of 4)	-intron (DNM1P46, intron 1 of 4)	247	DNM1P46	DNM1P46	rna63136			DNM1P46			NA
WT.mRp.clN_peak_27159	chr10	89251060	89252152	+	260	NA	intron (LIPA, intron 1 of 9)	-intron (LIPA, intron 1 of 9)	302	LIPA	LIPA	NM_001288979			LIPA			NA
WT.mRp.clN_peak_174066	chr6	30672234	30673223	+	260	NA	exon (DHX16, exon 1 of 20)	-exon (DHX16, exon 1 of 20)	325	DHX16	DHX16	NM_001164239			DHX16			NA
WT.mRp.clN_peak_74471	chr16	10385760	10386588	+	260	NA	intron (ATF7IP2, intron 1 of 9)	-intron (ATF7IP2, intron 1 of 11)	-42694	ATF7IP2	ATF7IP2	XM_006720953			ATF7IP2			NA
WT.mRp.clN_peak_175070	chr6	39114371	39115629	+	260	NA	promoter-TSS (SAYSD1)	-@promoter-@TSS (SAYSD1)	-5200	SAYSD1	SAYSD1	NM_018322			SAYSD1			NA
WT.mRp.clN_peak_192121	chr7	100335520	100336732	+	260	NA	promoter-TSS (STAG3L5P-PVRIG2P-PILRB)	-promoter-TSS (STAG3L5P-PVRIG2P-PILRB)	47	STAG3L5P	STAG3L5P	rna34053			STAG3L5P			NA
WT.mRp.clN_peak_97235	chr19	38402673	38403821	+	260	NA	intron (FAM98C, intron 1 of 7)	-intron (FAM98C, intron 1 of 7)	112	FAM98C	FAM98C	NM_174905			FAM98C			NA
WT.mRp.clN_peak_67834	chr15	40405161	40406562	+	260	NA	promoter-TSS (IVD)	-@promoter-@TSS (IVD)	148	IVD	IVD	XM_006720493			IVD			NA
WT.mRp.clN_peak_117228	chr2	232696786	232698343	+	260	NA	intron (GIGYF2, intron 1 of 27)	-intron (GIGYF2, intron 1 of 28)	-36853	GIGYF2	GIGYF2	NM_015575			GIGYF2			NA
WT.mRp.clN_peak_136974	chr3	87792295	87793603	+	260	NA	promoter-TSS (HTR1F)	-@promoter-@TSS (HTR1F)	-25621	HTR1F	HTR1F	XM_005264750			HTR1F			NA
WT.mRp.clN_peak_182998	chr6	152301500	152302507	+	260	NA	exon (SYNE1, exon 91 of 146)	-exon (SYNE1, exon 91 of 146)	334890	SYNE1	SYNE1	NM_182961			SYNE1			NA
WT.mRp.clN_peak_117145	chr2	231961082	231962470	+	260	NA	intron (DIS3L2, intron 1 of 20)	-intron (DIS3L2, intron 1 of 13)	193	DIS3L2	DIS3L2	NM_001257281			DIS3L2			NA
WT.mRp.clN_peak_213048	chr9	94259028	94259863	+	260	NA	intron (ZNF169, intron 1 of 4)	-intron (ZNF169, intron 1 of 4)	149	ZNF169	ZNF169	NM_194320			ZNF169			NA
WT.mRp.clN_peak_154590	chr4	140755657	140757325	+	260	NA	promoter-TSS (TBC1D9)	-@promoter-@TSS (TBC1D9)	-174	TBC1D9	TBC1D9	NM_015130			TBC1D9			NA
WT.mRp.clN_peak_161330	chr5	55533947	55535590	+	259	NA	promoter-TSS (RNF138P1)	-@promoter-@TSS (RNF138P1)	-226	RNF138P1	RNF138P1	rna24285			RNF138P1			NA
WT.mRp.clN_peak_40377	chr11	113772907	113774146	+	259	NA	intron (ZW10, intron 1 of 14)	-intron (ZW10, intron 1 of 15)	177	ZW10	ZW10	NM_004724			ZW10			NA
WT.mRp.clN_peak_61610	chr14	50531740	50533368	+	259	NA	promoter-TSS (ATL1)	-@promoter-@TSS (ATL2)	-27471	ATL1	ATL1	NM_181598			ATL1			NA
WT.mRp.clN_peak_95316	chr19	11694461	11695376	+	259	NA	intron (LOC102724085, intron 1 of 1)	-intron (LOC102724085, intron 1 of 1)	15888	LOC102724085	LOC102724085	rna74458			LOC102724085			NA
WT.mRp.clN_peak_160850	chr5	43483268	43484720	+	259	NA	promoter-TSS (C5orf28)	-promoter-TSS (C5orf28)	152	C5orf28	C5orf28	XM_006714486			C5orf28			NA
WT.mRp.clN_peak_113813	chr2	189783566	189785365	+	259	NA	promoter-TSS (ORMDL1)	-@promoter-@TSS (ORMDL1)	-130	ORMDL1	ORMDL1	NM_016467			ORMDL1			NA
WT.mRp.clN_peak_180395	chr6	117829419	117830081	+	259	NA	Intergenic	Intergenic	-77893	SLC35F1	SLC35F1	XM_005266865			SLC35F1			NA
WT.mRp.clN_peak_52134	chr12	122265792	122267087	+	259	NA	promoter-TSS (VPS33A)	-@promoter-@TSS (VPS33A)	82	VPS33A	VPS33A	NM_022916			VPS33A			NA
WT.mRp.clN_peak_200985	chr8	53692673	53693536	+	259	NA	Intergenic	Intergenic	149929	ATP6V1H	ATP6V1H	NM_015941			ATP6V1H			NA
WT.mRp.clN_peak_165542	chr5	113513445	113514665	+	259	NA	exon (YTHDC2, exon 1 of 30)	-exon (YTHDC2, exon 1 of 30)	361	YTHDC2	YTHDC2	rna25252			YTHDC2			NA
WT.mRp.clN_peak_198643	chr8	22066195	22066998	+	259	NA	intron (DMTN, intron 1 of 14)	-intron (DMTN, intron 1 of 14)	17446	DMTN	DMTN	XM_005273442			DMTN			NA
WT.mRp.clN_peak_116039	chr2	218671285	218672629	+	259	NA	promoter-TSS (STK36)	-@promoter-@TSS (STK37)	101	RNF25	RNF25	NM_022453			RNF25			NA
WT.mRp.clN_peak_189364	chr7	65239378	65240357	+	259	NA	Intergenic	Intergenic	98659	INTS4L1	INTS4L1	rna33119			INTS4L1			NA
WT.mRp.clN_peak_27690	chr10	95693063	95694330	+	259	NA	exon (TCTN3, exon 1 of 10)	-exon (TCTN3, exon 1 of 10)	289	TCTN3	TCTN3	NM_015631			TCTN3			NA
WT.mRp.clN_peak_53085	chr12	132985978	132987281	+	259	NA	exon (ZNF26, exon 1 of 5)	-exon (ZNF26, exon 1 of 5)	248	ZNF26	ZNF26	rna55795			ZNF26			NA
WT.mRp.clN_peak_171993	chr6	7389282	7390691	+	259	NA	promoter-TSS (CAGE1)	-@promoter-@TSS (CAGE1)	152	RIOK1	RIOK1	XM_005249446			RIOK1			NA
WT.mRp.clN_peak_93040	chr18	63949147	63949764	+	259	NA	intron (HMSD, intron 1 of 3)	-intron (HMSD, intron 1 of 3)	101	HMSD	HMSD	NM_001123366			HMSD			NA
WT.mRp.clN_peak_106928	chr2	97995152	97996608	+	258	NA	promoter-TSS (TMEM131)	-@promoter-@TSS (TMEM131)	46	TMEM131	TMEM131	XM_005263909			TMEM131			NA
WT.mRp.clN_peak_10891	chr1	143803833	143805515	+	258	NA	promoter-TSS (TRNAV25)	-@promoter-@TSS (TRNAV25)	-608	TRNAV25	TRNAV25	rna4612			TRNAV25			NA
WT.mRp.clN_peak_184560	chr6	169701395	169703080	+	258	NA	promoter-TSS (C6orf120)	-promoter-TSS (C6orf120)	76	C6orf120	C6orf120	NM_001029863			C6orf120			NA
WT.mRp.clN_peak_8586	chr1	92831869	92832987	+	258	NA	TTS (FAM69A)	-@TTS (FAM69A)	391	RPL5	RPL5	NM_000969			RPL5			NA
WT.mRp.clN_peak_29084	chr10	110643065	110644569	+	258	NA	promoter-TSS (RBM20)	-@promoter-@TSS (RBM21)	-580	RBM20	RBM20	NM_001134363			RBM20			NA
WT.mRp.clN_peak_60773	chr14	35825956	35827189	+	258	NA	exon (BRMS1L, exon 1 of 10)	-exon (BRMS1L, exon 1 of 10)	-3223	BRMS1L	BRMS1L	XM_006720275			BRMS1L			NA
WT.mRp.clN_peak_124136	chr21	17818455	17820338	+	258	NA	promoter-TSS (C21orf91)	-promoter-TSS (C21orf91)	-10	C21orf91	C21orf91	NM_001100421			C21orf91			NA
WT.mRp.clN_peak_165917	chr5	119452220	119453513	+	258	NA	intron (HSD17B4, intron 1 of 24)	-intron (HSD17B4, intron 1 of 23)	423	HSD17B4	HSD17B4	NM_000414			HSD17B4			NA
WT.mRp.clN_peak_45212	chr12	32679024	32680189	+	258	NA	promoter-TSS (DNM1L)	-@promoter-@TSS (DNM1L)	-102	DNM1L	DNM1L	NM_001278465			DNM1L			NA
WT.mRp.clN_peak_76820	chr16	53433689	53435642	+	258	NA	promoter-TSS (RBL2)	-@promoter-@TSS (RBL3)	-952	RBL2	RBL2	NM_005611			RBL2			NA
WT.mRp.clN_peak_9616	chr1	109075623	109076321	+	258	NA	promoter-TSS (TAF13)	-@promoter-@TSS (TAF14)	30	TAF13	TAF13	NM_005645			TAF13			NA
WT.mRp.clN_peak_125178	chr21	36059575	36061112	+	258	NA	promoter-TSS (SETD4)	-@promoter-@TSS (SETD4)	-69	SETD4	SETD4	rna81373			SETD4			NA
WT.mRp.clN_peak_68515	chr15	48810266	48811783	+	258	NA	promoter-TSS (CEP152)	-@promoter-@TSS (CEP153)	-430	CEP152	CEP152	NM_001194998			CEP152			NA
WT.mRp.clN_peak_185722	chr7	12403095	12404606	+	258	NA	promoter-TSS (VWDE)	-@promoter-@TSS (VWDE)	53	VWDE	VWDE	NM_001135924			VWDE			NA
WT.mRp.clN_peak_40839	chr11	117985793	117986685	+	258	NA	promoter-TSS (IL10RA)	-@promoter-@TSS (IL10RA)	-152	IL10RA	IL10RA	XM_006718833			IL10RA			NA
WT.mRp.clN_peak_78125	chr16	69424145	69425266	+	258	NA	exon (CYB5B, exon 1 of 5)	-exon (CYB5B, exon 1 of 5)	110	CYB5B	CYB5B	NM_030579			CYB5B			NA
WT.mRp.clN_peak_180269	chr6	116370070	116371975	+	258	NA	promoter-TSS (DSE)	-@promoter-@TSS (DSE)	1042	LOC100287467	LOC100287467	rna30547			LOC100287467			NA
WT.mRp.clN_peak_208887	chr9	15510045	15511530	+	258	NA	promoter-TSS (PSIP1)	-@promoter-@TSS (PSIP1)	218	PSIP1	PSIP1	XM_005251358			PSIP1			NA
WT.mRp.clN_peak_75700	chr16	27203187	27204345	+	258	NA	promoter-TSS (KDM8)	-@promoter-@TSS (KDM9)	-10982	KDM8	KDM8	NM_024773			KDM8			NA
WT.mRp.clN_peak_20661	chr10	7787407	7789151	+	258	NA	promoter-TSS (KIN)	-@promoter-@TSS (KIN)	149	ATP5C1	ATP5C1	NM_005174			ATP5C1			NA
WT.mRp.clN_peak_140518	chr3	139677239	139678048	+	258	NA	intron (NMNAT3, intron 1 of 7)	-intron (NMNAT3, intron 1 of 3)	391	NMNAT3	NMNAT3	NM_001200047			NMNAT3			NA
WT.mRp.clN_peak_60023	chr14	24270864	24272068	+	258	NA	promoter-TSS (RABGGTA)	-@promoter-@TSS (RABGGTA)	145	RABGGTA	RABGGTA	NM_182836			RABGGTA			NA
WT.mRp.clN_peak_33244	chr11	20386926	20388577	+	258	NA	promoter-TSS (PRMT3)	-@promoter-@TSS (PRMT3)	-1993	PRMT3	PRMT3	NM_005788			PRMT3			NA
WT.mRp.clN_peak_197584	chr8	8963140	8964013	+	258	NA	Intergenic	Intergenic	-39294	ERI1	ERI1	XM_006716264			ERI1			NA
WT.mRp.clN_peak_179657	chr6	108847820	108849058	+	258	NA	promoter-TSS (ARMC2)	-@promoter-@TSS (ARMC2)	-9793	ARMC2	ARMC2	NM_001286609			ARMC2			NA
WT.mRp.clN_peak_33094	chr11	19116781	19117989	+	257	NA	intron (ZDHHC13, intron 1 of 15)	-intron (ZDHHC13, intron 1 of 15)	217	ZDHHC13	ZDHHC13	NM_001001483			ZDHHC13			NA
WT.mRp.clN_peak_36147	chr11	64723173	64723852	+	257	NA	promoter-TSS (NRXN2)	-@promoter-@TSS (NRXN2)	-10508	NRXN2	NRXN2	NM_138732			NRXN2			NA
WT.mRp.clN_peak_7903	chr1	84573757	84574933	+	257	NA	exon (CTBS, exon 1 of 7)	-exon (CTBS, exon 1 of 7)	135	CTBS	CTBS	NM_004388			CTBS			NA
WT.mRp.clN_peak_78193	chr16	70113762	70115101	+	257	NA	exon (PDPR, exon 1 of 19)	-exon (PDPR, exon 1 of 19)	181	PDPR	PDPR	XM_006721226			PDPR			NA
WT.mRp.clN_peak_188531	chr7	45768055	45769558	+	257	NA	promoter-TSS (LOC101930567)	-@promoter-@TSS (LOC101930567)	212	SEPT7P2	SEPT7P2	rna32848			SEPT7P2			NA
WT.mRp.clN_peak_39300	chr11	99020330	99021361	+	257	NA	promoter-TSS (CNTN5)	-@promoter-@TSS (CNTN5)	-535300	CNTN5	CNTN5	NM_175566			CNTN5			NA
WT.mRp.clN_peak_190865	chr7	83161985	83163220	+	257	NA	exon (PCLO, exon 1 of 20)	-exon (PCLO, exon 1 of 20)	282	PCLO	PCLO	XM_006715926			PCLO			NA
WT.mRp.clN_peak_148280	chr4	41934834	41936625	+	257	NA	intron (TMEM33, intron 2 of 7)	-intron (TMEM33, intron 1 of 6)	600	TMEM33	TMEM33	NM_018126			TMEM33			NA
WT.mRp.clN_peak_157	chr1	1723755	1725152	+	257	NA	promoter-TSS (CDK11A)	-@promoter-@TSS (CDK11A)	-101	CDK11A	CDK11A	NM_024011			CDK11A			NA
WT.mRp.clN_peak_157642	chr4	186190638	186192479	+	257	NA	promoter-TSS (CYP4V2)	-@promoter-@TSS (CYP4V2)	-68	FLJ38576	FLJ38576	rna23514			FLJ38576			NA
WT.mRp.clN_peak_205636	chr8	119873363	119874896	+	257	NA	intron (DEPTOR, intron 1 of 6)	-intron (DEPTOR, intron 1 of 6)	474	DEPTOR	DEPTOR	NM_022783			DEPTOR			NA
WT.mRp.clN_peak_192472	chr7	103296965	103298114	+	257	NA	exon (PMPCB, exon 1 of 13)	-exon (PMPCB, exon 1 of 13)	111	PMPCB	PMPCB	XM_006716181			PMPCB			NA
WT.mRp.clN_peak_5421	chr1	52032407	52034052	+	257	NA	exon (KTI12, exon 1 of 1)	-exon (KTI12, exon 1 of 1)	571	KTI12	KTI12	NM_138417			KTI12			NA
WT.mRp.clN_peak_177213	chr6	70566238	70567552	+	257	NA	promoter-TSS (C6orf57)	-promoter-TSS (C6orf57)	-27	C6orf57	C6orf57	NM_145267			C6orf57			NA
WT.mRp.clN_peak_155522	chr4	153344248	153345780	+	257	NA	promoter-TSS (MND1)	-@promoter-@TSS (MND2)	365	MND1	MND1	NM_032117			MND1			NA
WT.mRp.clN_peak_140385	chr3	138174086	138175006	+	257	NA	intron (DBR1, intron 1 of 7)	-intron (DBR1, intron 1 of 7)	403	DBR1	DBR1	NM_016216			DBR1			NA
WT.mRp.clN_peak_12967	chr1	166920487	166921646	+	257	NA	exon (ILDR2, exon 9 of 10)	-exon (ILDR2, exon 9 of 10)	-32229	LOC101928459	LOC101928459	rna6489			LOC101928459			NA
WT.mRp.clN_peak_99168	chr19	57934555	57935734	+	257	NA	promoter-TSS (ZNF418)	-@promoter-@TSS (ZNF418)	285	ZNF418	ZNF418	XM_005258532			ZNF418			NA
WT.mRp.clN_peak_192441	chr7	102748455	102749786	+	257	NA	exon (FAM185A, exon 1 of 8)	-exon (FAM185A, exon 1 of 8)	168	FAM185A	FAM185A	XM_006715896			FAM185A			NA
WT.mRp.clN_peak_124318	chr21	23452531	23453054	+	257	NA	Intergenic	Intergenic	-67957	D21S2088E	D21S2088E	rna81072			D21S2088E			NA
WT.mRp.clN_peak_54986	chr13	41131755	41133106	+	257	NA	promoter-TSS (LOC101929140)	-@promoter-@TSS (LOC101929140)	370	KBTBD6	KBTBD6	NM_152903			KBTBD6			NA
WT.mRp.clN_peak_171754	chr6	5003393	5004619	+	257	NA	promoter-TSS (RPP40)	-@promoter-@TSS (RPP41)	57	RPP40	RPP40	NM_006638			RPP40			NA
WT.mRp.clN_peak_118125	chr2	241734143	241735675	+	257	NA	intron (D2HGDH, intron 1 of 8)	-intron (D2HGDH, intron 1 of 8)	281	D2HGDH	D2HGDH	rna14918			D2HGDH			NA
WT.mRp.clN_peak_157563	chr4	185395874	185397410	+	256	NA	promoter-TSS (ANKRD37)	-@promoter-@TSS (ANKRD37)	-199	ANKRD37	ANKRD37	NM_181726			ANKRD37			NA
WT.mRp.clN_peak_191860	chr7	98106190	98107619	+	256	NA	promoter-TSS (LMTK2)	-@promoter-@TSS (LMTK2)	19	LMTK2	LMTK2	NM_014916			LMTK2			NA
WT.mRp.clN_peak_177679	chr6	78629007	78629973	+	256	NA	Intergenic	Intergenic	-238061	IRAK1BP1	IRAK1BP1	XM_005248656			IRAK1BP1			NA
WT.mRp.clN_peak_30432	chr10	124801509	124802583	+	256	NA	intron (FAM175B, intron 1 of 8)	-intron (FAM175B, intron 1 of 8)	261	FAM175B	FAM175B	NM_032182			FAM175B			NA
WT.mRp.clN_peak_129537	chr22	46249455	46251243	+	256	NA	promoter-TSS (CDPF1)	-@promoter-@TSS (CDPF1)	-53	CDPF1	CDPF1	NM_207327			CDPF1			NA
WT.mRp.clN_peak_133996	chr3	49028456	49029754	+	256	NA	TTS (QRICH1)	-@TTS (QRICH1)	529	IMPDH2	IMPDH2	XM_006713128			IMPDH2			NA
WT.mRp.clN_peak_177378	chr6	73461146	73462518	+	256	NA	promoter-TSS (MTO1)	-@promoter-@TSS (MTO2)	90	MTO1	MTO1	NM_012123			MTO1			NA
WT.mRp.clN_peak_154980	chr4	146945443	146946367	+	256	NA	promoter-TSS (TTC29)	-@promoter-@TSS (TTC30)	-37	TTC29	TTC29	NM_031956			TTC29			NA
WT.mRp.clN_peak_9181	chr1	100265576	100267028	+	256	NA	promoter-TSS (RTCA)	-@promoter-@TSS (RTCA)	115	RTCA	RTCA	XM_005271298			RTCA			NA
WT.mRp.clN_peak_143341	chr3	179071059	179072313	+	256	NA	promoter-TSS (ZMAT3)	-@promoter-@TSS (ZMAT3)	-86	ZMAT3	ZMAT3	XM_005247706			ZMAT3			NA
WT.mRp.clN_peak_154645	chr4	141635981	141637471	+	256	NA	exon (IL15, exon 1 of 8)	-exon (IL15, exon 1 of 8)	130	IL15	IL15	NM_172175			IL15			NA
WT.mRp.clN_peak_209923	chr9	33289655	33291175	+	256	NA	promoter-TSS (NFX1)	-@promoter-@TSS (NFX2)	-39	NFX1	NFX1	XM_005251473			NFX1			NA
WT.mRp.clN_peak_84024	chr17	42832755	42834139	+	256	NA	exon (PSME3, exon 1 of 13)	-exon (PSME3, exon 1 of 13)	305	PSME3	PSME3	NM_176863			PSME3			NA
WT.mRp.clN_peak_47280	chr12	62466118	62467587	+	256	NA	promoter-TSS (MON2)	-@promoter-@TSS (MON3)	35	MON2	MON2	NM_001278472			MON2			NA
WT.mRp.clN_peak_24908	chr10	63464888	63466619	+	256	NA	promoter-TSS (JMJD1C)	-@promoter-@TSS (JMJD1C)	524	JMJD1C-AS1	JMJD1C-AS1	rna44070			JMJD1C-AS1			NA
WT.mRp.clN_peak_49008	chr12	88035382	88036716	+	256	NA	intron (C12orf29, intron 1 of 6)	-intron (C12orf29, intron 1 of 6)	558	C12orf29	C12orf29	NM_001009894			C12orf29			NA
WT.mRp.clN_peak_162189	chr5	66143674	66145255	+	256	NA	promoter-TSS (SREK1)	-@promoter-@TSS (SREK1)	143	SREK1	SREK1	NM_001270492			SREK1			NA
WT.mRp.clN_peak_123098	chr20	57351015	57351940	+	256	NA	promoter-TSS (RAE1)	-@promoter-@TSS (RAE2)	29	RAE1	RAE1	NM_001015885			RAE1			NA
WT.mRp.clN_peak_44330	chr12	21500961	21502410	+	256	NA	promoter-TSS (RECQL)	-@promoter-@TSS (RECQL)	-80	GOLT1B	GOLT1B	NM_016072			GOLT1B			NA
WT.mRp.clN_peak_64477	chr14	81533211	81534247	+	256	NA	promoter-TSS (SEL1L)	-@promoter-@TSS (SEL1L)	128	SEL1L	SEL1L	NM_005065			SEL1L			NA
WT.mRp.clN_peak_113005	chr2	177552203	177553684	+	256	NA	promoter-TSS (TTC30B)	-@promoter-@TSS (TTC30B)	-147	TTC30B	TTC30B	NM_152517			TTC30B			NA
WT.mRp.clN_peak_44745	chr12	27243794	27245452	+	256	NA	intron (STK38L, intron 1 of 14)	-intron (STK38L, intron 1 of 13)	382	STK38L	STK38L	XM_006719058			STK38L			NA
WT.mRp.clN_peak_33036	chr11	18526333	18527480	+	256	NA	promoter-TSS (TSG101)	-@promoter-@TSS (TSG102)	23	TSG101	TSG101	NM_006292			TSG101			NA
WT.mRp.clN_peak_61612	chr14	50559986	50561293	+	256	NA	intron (ATL1, intron 1 of 12)	-intron (ATL1, intron 2 of 13)	614	ATL1	ATL1	NM_181598			ATL1			NA
WT.mRp.clN_peak_171217	chr5	180860524	180861812	+	256	NA	promoter-TSS (ZFP62)	-@promoter-@TSS (ZFP62)	-4808	ZFP62	ZFP62	XM_006714908			ZFP62			NA
WT.mRp.clN_peak_42931	chr12	4604570	4605300	+	256	NA	promoter-TSS (DYRK4)	-@promoter-@TSS (DYRK4)	14863	DYRK4	DYRK4	NM_001282286			DYRK4			NA
WT.mRp.clN_peak_59230	chr13	111152948	111154466	+	256	NA	promoter-TSS (ARHGEF7)	-@promoter-@TSS (ARHGEF7)	-106	LOC101060553	LOC101060553	rna57312			LOC101060553			NA
WT.mRp.clN_peak_172521	chr6	13614400	13616167	+	255	NA	promoter-TSS (NOL7)	-@promoter-@TSS (NOL8)	-59	NOL7	NOL7	XM_005249173			NOL7			NA
WT.mRp.clN_peak_130666	chr3	9362729	9363609	+	255	NA	promoter-TSS (THUMPD3)	-@promoter-@TSS (THUMPD3)	300	THUMPD3	THUMPD3	NM_015453			THUMPD3			NA
WT.mRp.clN_peak_159540	chr5	22852827	22853806	+	255	NA	exon (CDH12, exon 1 of 15)	-exon (CDH12, exon 1 of 15)	306	CDH12	CDH12	NM_004061			CDH12			NA
WT.mRp.clN_peak_67868	chr15	40754443	40755789	+	255	NA	exon (RMDN3, exon 1 of 13)	-exon (RMDN3, exon 1 of 13)	138	RMDN3	RMDN3	XM_005254531			RMDN3			NA
WT.mRp.clN_peak_74316	chr16	8621584	8622560	+	255	NA	intron (METTL22, intron 1 of 8)	-intron (METTL22, intron 1 of 10)	432	METTL22	METTL22	XM_005255572			METTL22			NA
WT.mRp.clN_peak_101350	chr2	24122944	24124195	+	255	NA	promoter-TSS (FAM228B)	-@promoter-@TSS (FAM228B)	-80	PFN4	PFN4	XM_006712007			PFN4			NA
WT.mRp.clN_peak_35126	chr11	47248266	47249638	+	255	NA	promoter-TSS (NR1H3)	-@promoter-@TSS (NR1H3)	-136	ACP2	ACP2	NM_001131064			ACP2			NA
WT.mRp.clN_peak_15179	chr1	197145918	197147030	+	255	NA	exon (ASPM, exon 1 of 27)	-exon (ASPM, exon 1 of 27)	220	ASPM	ASPM	NM_001206846			ASPM			NA
WT.mRp.clN_peak_179005	chr6	99520890	99522090	+	255	NA	promoter-TSS (TSTD3)	-@promoter-@TSS (TSTD3)	-58	TSTD3	TSTD3	NM_001195131			TSTD3			NA
WT.mRp.clN_peak_39869	chr11	108008583	108010337	+	255	NA	intron (CUL5, intron 1 of 17)	-intron (CUL5, intron 1 of 18)	562	CUL5	CUL5	XM_005271682			CUL5			NA
WT.mRp.clN_peak_81449	chr17	13017286	13018776	+	255	NA	promoter-TSS (ELAC2)	-@promoter-@TSS (ELAC2)	33	ELAC2	ELAC2	NM_001165962			ELAC2			NA
WT.mRp.clN_peak_33005	chr11	18105445	18106265	+	255	NA	intron (SAAL1, intron 1 of 11)	-intron (SAAL1, intron 1 of 11)	236	SAAL1	SAAL1	NM_138421			SAAL1			NA
WT.mRp.clN_peak_156416	chr4	168317853	168318911	+	255	NA	intron (DDX60, intron 1 of 37)	-intron (DDX60, intron 1 of 37)	425	DDX60	DDX60	NM_017631			DDX60			NA
WT.mRp.clN_peak_78852	chr16	78098904	78100336	+	255	NA	promoter-TSS (WWOX)	-@promoter-@TSS (WWOX)	-34	WWOX	WWOX	NM_016373			WWOX			NA
WT.mRp.clN_peak_33360	chr11	22528431	22529413	+	255	NA	Intergenic	Intergenic	-36899	LOC102723378	LOC102723378	rna47495			LOC102723378			NA
WT.mRp.clN_peak_4536	chr1	42657732	42659371	+	255	NA	intron (PPIH, intron 1 of 10)	-intron (PPIH, intron 1 of 9)	128	PPIH	PPIH	NM_006347			PPIH			NA
WT.mRp.clN_peak_9364	chr1	103525194	103526597	+	255	NA	promoter-TSS (LOC101928436)	-@promoter-@TSS (LOC101928436)	-61	RNPC3	RNPC3	NM_017619			RNPC3			NA
WT.mRp.clN_peak_210657	chr9	41740826	41742546	+	255	NA	intron (LOC102724739, intron 1 of 2)	-intron (LOC102724739, intron 1 of 2)	-8184	LOC101929860	LOC101929860	rna39785			LOC101929860			NA
WT.mRp.clN_peak_132866	chr3	37175480	37177383	+	255	NA	promoter-TSS (LRRFIP2)	-@promoter-@TSS (LRRFIP2)	-104	LRRFIP2	LRRFIP2	NM_001134369			LRRFIP2			NA
WT.mRp.clN_peak_134022	chr3	49339425	49340993	+	255	NA	promoter-TSS (USP4)	-@promoter-@TSS (USP5)	-106	USP4	USP4	NM_199443			USP4			NA
WT.mRp.clN_peak_64207	chr14	77799990	77800783	+	255	NA	intron (ADCK1, intron 1 of 9)	-intron (ADCK1, intron 1 of 9)	294	ADCK1	ADCK1	NM_001142545			ADCK1			NA
WT.mRp.clN_peak_138760	chr3	120348180	120350036	+	255	NA	exon (LRRC58, exon 1 of 4)	-exon (LRRC58, exon 1 of 4)	231	LRRC58	LRRC58	NM_001099678			LRRC58			NA
WT.mRp.clN_peak_99329	chr2	739729	741112	+	255	NA	Intergenic	Intergenic	-62981	TMEM18	TMEM18	NM_152834			TMEM18			NA
WT.mRp.clN_peak_115098	chr2	206764820	206766132	+	255	NA	promoter-TSS (MDH1B)	-@promoter-@TSS (MDH1B)	73	MDH1B	MDH1B	rna13652			MDH1B			NA
WT.mRp.clN_peak_137387	chr3	99817048	99818449	+	254	NA	promoter-TSS (CMSS1)	-@promoter-@TSS (CMSS1)	-86	CMSS1	CMSS1	NM_001167924			CMSS1			NA
WT.mRp.clN_peak_131271	chr3	15205808	15207387	+	254	NA	promoter-TSS (COL6A4P1)	-@promoter-@TSS (COL6A4P1)	345	CAPN7	CAPN7	NM_014296			CAPN7			NA
WT.mRp.clN_peak_12856	chr1	165375969	165377103	+	254	NA	Intergenic	Intergenic	68819	RXRG	RXRG	NM_006917			RXRG			NA
WT.mRp.clN_peak_67055	chr15	30103708	30104691	+	254	NA	intron (ULK4P3, intron 1 of 4)	-intron (ULK4P3, intron 1 of 4)	467	ULK4P3	ULK4P3	rna60601			ULK4P3			NA
WT.mRp.clN_peak_133959	chr3	48655655	48657051	+	254	NA	exon (CELSR3, exon 3 of 35)	-exon (CELSR3, exon 3 of 35)	6562	CELSR3	CELSR3	NM_001407			CELSR3			NA
WT.mRp.clN_peak_57939	chr13	94548634	94550386	+	254	NA	TTS (TRNAF6)	-@TTS (TRNAF6)	212	TRNAF6	TRNAF6	rna57035			TRNAF6			NA
WT.mRp.clN_peak_150212	chr4	75939801	75941394	+	254	NA	intron (NAAA, intron 1 of 9)	-intron (NAAA, intron 1 of 8)	414	NAAA	NAAA	NM_014435			NAAA			NA
WT.mRp.clN_peak_95345	chr19	12332909	12334091	+	254	NA	exon (ZNF563, exon 1 of 4)	-exon (ZNF563, exon 1 of 4)	195	ZNF563	ZNF563	XM_005259752			ZNF563			NA
WT.mRp.clN_peak_51682	chr12	118016483	118017355	+	254	NA	intron (RFC5, intron 1 of 10)	-intron (RFC5, intron 1 of 11)	218	RFC5	RFC5	NM_181578			RFC5			NA
WT.mRp.clN_peak_173995	chr6	29976393	29977406	+	254	NA	intron (HCG9, intron 1 of 2)	-intron (HCG9, intron 1 of 2)	1784	HCG9	HCG9	rna28236			HCG9			NA
WT.mRp.clN_peak_149019	chr4	55346026	55347299	+	254	NA	intron (SRD5A3, intron 1 of 2)	-intron (SRD5A3, intron 1 of 4)	420	SRD5A3	SRD5A3	XM_005265767			SRD5A3			NA
WT.mRp.clN_peak_9170	chr1	100132139	100133793	+	254	NA	promoter-TSS (TRMT13)	-@promoter-@TSS (TRMT13)	-11	SASS6	SASS6	NM_194292			SASS6			NA
WT.mRp.clN_peak_84837	chr17	49414435	49415660	+	254	NA	promoter-TSS (PHB)	-@promoter-@TSS (PHB)	-142	PHB	PHB	NM_001281497			PHB			NA
WT.mRp.clN_peak_36399	chr11	66438103	66439396	+	254	NA	promoter-TSS (MRPL11)	-@promoter-@TSS (MRPL11)	103	MRPL11	MRPL11	NM_170738			MRPL11			NA
WT.mRp.clN_peak_119687	chr20	18466564	18467988	+	254	NA	promoter-TSS (DZANK1)	-@promoter-@TSS (DZANK1)	-113	POLR3F	POLR3F	NM_001282526			POLR3F			NA
WT.mRp.clN_peak_137279	chr3	98039247	98039997	+	254	NA	Intergenic	Intergenic	-4318	GABRR3	GABRR3	NM_001105580			GABRR3			NA
WT.mRp.clN_peak_156136	chr4	163494197	163495428	+	254	NA	intron (TMA16, intron 1 of 6)	-intron (TMA16, intron 1 of 6)	291	TMA16	TMA16	NM_018352			TMA16			NA
WT.mRp.clN_peak_122726	chr20	52190708	52192676	+	254	NA	promoter-TSS (ZFP64)	-@promoter-@TSS (ZFP64)	-86758	ZFP64	ZFP64	NM_022088			ZFP64			NA
WT.mRp.clN_peak_5673	chr1	54199374	54200836	+	254	NA	promoter-TSS (CYB5RL)	-@promoter-@TSS (CYB5RL)	-32	CYB5RL	CYB5RL	NM_001031672			CYB5RL			NA
WT.mRp.clN_peak_121789	chr20	44521443	44522406	+	254	NA	exon (SERINC3, exon 1 of 10)	-exon (SERINC3, exon 1 of 10)	161	SERINC3	SERINC3	NM_198941			SERINC3			NA
WT.mRp.clN_peak_56022	chr13	52449879	52450951	+	254	NA	promoter-TSS (VPS36)	-@promoter-@TSS (VPS37)	263	VPS36	VPS36	NM_001282168			VPS36			NA
WT.mRp.clN_peak_153823	chr4	127880522	127881881	+	254	NA	promoter-TSS (PLK4)	-@promoter-@TSS (PLK5)	308	PLK4	PLK4	NM_001190801			PLK4			NA
WT.mRp.clN_peak_215806	chr9	125261403	125262587	+	254	NA	intron (GAPVD1, intron 1 of 25)	-intron (GAPVD1, intron 1 of 27)	185	GAPVD1	GAPVD1	NM_001282679			GAPVD1			NA
WT.mRp.clN_peak_147609	chr4	31996103	31997274	+	254	NA	promoter-TSS (LOC102723828)	-@promoter-@TSS (LOC102723828)	-691	LOC102723828	LOC102723828	rna20826			LOC102723828			NA
WT.mRp.clN_peak_210358	chr9	37119972	37121441	+	253	NA	promoter-TSS (ZCCHC7)	-@promoter-@TSS (ZCCHC7)	234	ZCCHC7	ZCCHC7	NM_032226			ZCCHC7			NA
WT.mRp.clN_peak_47505	chr12	64780187	64781834	+	253	NA	exon (TBC1D30, exon 1 of 14)	-exon (TBC1D30, exon 1 of 14)	230	TBC1D30	TBC1D30	NM_015279			TBC1D30			NA
WT.mRp.clN_peak_161939	chr5	62403278	62404643	+	253	NA	promoter-TSS (DIMT1)	-@promoter-@TSS (DIMT1)	-59	DIMT1	DIMT1	NM_014473			DIMT1			NA
WT.mRp.clN_peak_16068	chr1	205209981	205211996	+	253	NA	intron (DSTYK, intron 1 of 11)	-intron (DSTYK, intron 1 of 12)	611	DSTYK	DSTYK	NM_015375			DSTYK			NA
WT.mRp.clN_peak_181769	chr6	136822050	136823427	+	253	NA	promoter-TSS (PEX7)	-@promoter-@TSS (PEX8)	518	PEX7	PEX7	NM_000288			PEX7			NA
WT.mRp.clN_peak_50082	chr12	100573126	100574672	+	253	NA	intron (GAS2L3, intron 1 of 8)	-intron (GAS2L3, intron 1 of 9)	216	GAS2L3	GAS2L3	XM_005268805			GAS2L3			NA
WT.mRp.clN_peak_14170	chr1	180631648	180632808	+	253	NA	exon (XPR1, exon 1 of 14)	-exon (XPR1, exon 1 of 14)	218	XPR1	XPR1	NM_001135669			XPR1			NA
WT.mRp.clN_peak_116043	chr2	218710381	218711842	+	253	NA	intron (TTLL4, intron 1 of 18)	-intron (TTLL4, intron 1 of 19)	276	TTLL4	TTLL4	XM_006712875			TTLL4			NA
WT.mRp.clN_peak_65149	chr14	92105736	92106882	+	253	NA	intron (ATXN3, intron 1 of 11)	-intron (ATXN3, intron 1 of 9)	312	ATXN3	ATXN3	NM_001164778			ATXN3			NA
WT.mRp.clN_peak_145555	chr4	4289331	4291079	+	253	NA	promoter-TSS (LYAR)	-@promoter-@TSS (LYAR)	8	ZBTB49	ZBTB49	XM_006713864			ZBTB49			NA
WT.mRp.clN_peak_59990	chr14	23988330	23989322	+	253	NA	promoter-TSS (DHRS4L2)	-@promoter-@TSS (DHRS4L2)	8	DHRS4L2	DHRS4L2	NM_198083			DHRS4L2			NA
WT.mRp.clN_peak_170420	chr5	173144359	173145499	+	253	NA	intron (BNIP1, intron 1 of 5)	-intron (BNIP1, intron 1 of 5)	487	BNIP1	BNIP1	NM_013980			BNIP1			NA
WT.mRp.clN_peak_203356	chr8	86508061	86509054	+	253	NA	promoter-TSS (RMDN1)	-@promoter-@TSS (RMDN1)	5781	RMDN1	RMDN1	XM_005250948			RMDN1			NA
WT.mRp.clN_peak_99171	chr19	58001960	58003649	+	253	NA	promoter-TSS (ZNF606)	-@promoter-@TSS (ZNF606)	15	ZNF606	ZNF606	NM_025027			ZNF606			NA
WT.mRp.clN_peak_106937	chr2	98086502	98087629	+	253	NA	promoter-TSS (VWA3B)	-@promoter-@TSS (VWA3B)	-91139	TMEM131	TMEM131	XM_005263909			TMEM131			NA
WT.mRp.clN_peak_175691	chr6	44312884	44313620	+	253	NA	promoter-TSS (AARS2)	-@promoter-@TSS (AARS2)	105	AARS2	AARS2	XM_005249245			AARS2			NA
WT.mRp.clN_peak_89425	chr18	12701870	12703709	+	253	NA	promoter-TSS (CEP76)	-@promoter-@TSS (CEP77)	-12	CEP76	CEP76	NM_024899			CEP76			NA
WT.mRp.clN_peak_189501	chr7	66653870	66655672	+	253	NA	intron (RP4-756H11.3, intron 1 of 3)	-intron (RP4-756H11.3, intron 1 of 3)	252	RP4-756H11.3	RP4-756H11	rna33163			RP4-756H11.3			NA
WT.mRp.clN_peak_157887	chr5	11456	11729	+	253	NA	Intergenic	Intergenic	-80598	PLEKHG4B	PLEKHG4B	XM_006714446			PLEKHG4B			NA
WT.mRp.clN_peak_186721	chr7	25603048	25603987	+	253	NA	Intergenic	Intergenic	59669	LOC646588	LOC646588	rna32283			LOC646588			NA
WT.mRp.clN_peak_101532	chr2	25877469	25878910	+	253	NA	exon (ASXL2, exon 1 of 13)	-exon (ASXL2, exon 1 of 13)	-97910	ASXL2	ASXL2	NM_018263			ASXL2			NA
WT.mRp.clN_peak_67084	chr15	30625448	30627000	+	253	NA	promoter-TSS (ARHGAP11B)	-@promoter-@TSS (ARHGAP11B)	-452	ARHGAP11B	ARHGAP11B	NM_001039841			ARHGAP11B			NA
WT.mRp.clN_peak_167098	chr5	134904110	134905822	+	253	NA	promoter-TSS (PCBD2)	-@promoter-@TSS (PCBD2)	-154	PCBD2	PCBD2	NM_032151			PCBD2			NA
WT.mRp.clN_peak_136203	chr3	72847504	72848972	+	253	NA	promoter-TSS (LOC102724840)	-@promoter-@TSS (LOC102724840)	209	SHQ1	SHQ1	NM_018130			SHQ1			NA
WT.mRp.clN_peak_127710	chr22	29882865	29884036	+	252	NA	intron (MTMR3, intron 1 of 19)	-intron (MTMR3, intron 1 of 19)	-45176	ASCC2	ASCC2	NM_032204			ASCC2			NA
WT.mRp.clN_peak_124462	chr21	26571255	26573552	+	252	NA	intron (CYYR1, intron 1 of 3)	-intron (CYYR1, intron 1 of 3)	881	CYYR1	CYYR1	rna81113			CYYR1			NA
WT.mRp.clN_peak_53456	chr13	23578623	23580231	+	252	NA	promoter-TSS (TNFRSF19)	-@promoter-@TSS (TNFRSF19)	9057	TNFRSF19	TNFRSF19	NM_148957			TNFRSF19			NA
WT.mRp.clN_peak_144892	chr3	196317539	196318694	+	252	NA	promoter-TSS (TM4SF19-AS1)	-promoter-TSS (TM4SF19-AS1)	178	TCTEX1D2	TCTEX1D2	NM_152773			TCTEX1D2			NA
WT.mRp.clN_peak_140454	chr3	138914911	138916368	+	252	NA	Intergenic	Intergenic	31501	FOXL2	FOXL2	NM_023067			FOXL2			NA
WT.mRp.clN_peak_101696	chr2	27133919	27135079	+	252	NA	exon (PREB, exon 1 of 9)	-exon (PREB, exon 1 of 9)	156	PREB	PREB	NM_013388			PREB			NA
WT.mRp.clN_peak_61802	chr14	52694759	52696486	+	252	NA	promoter-TSS (ERO1L)	-@promoter-@TSS (ERO1L)	79	ERO1L	ERO1L	NM_014584			ERO1L			NA
WT.mRp.clN_peak_11887	chr1	155050330	155051984	+	252	NA	promoter-TSS (ADAM15)	-@promoter-@TSS (ADAM15)	8	RP11-307C12.11	RP11-307C12	rna5571			RP11-307C12.11			NA
WT.mRp.clN_peak_163411	chr5	80487619	80488708	+	252	NA	intron (FAM151B, intron 1 of 5)	-intron (FAM151B, intron 1 of 5)	-13346	FAM151B	FAM151B	NM_205548			FAM151B			NA
WT.mRp.clN_peak_55989	chr13	52010954	52012742	+	252	NA	promoter-TSS (ATP7B)	-@promoter-@TSS (ATP7B)	-292	ATP7B	ATP7B	XM_005266430			ATP7B			NA
WT.mRp.clN_peak_173714	chr6	26956108	26957587	+	252	NA	promoter-TSS (GUSBP2)	-@promoter-@TSS (GUSBP2)	-146	LINC00240	LINC00240	rna27942			LINC00240			NA
WT.mRp.clN_peak_165283	chr5	110738167	110739731	+	252	NA	promoter-TSS (SLC25A46)	-@promoter-@TSS (SLC25A46)	-27	TMEM232	TMEM232	XM_006714670			TMEM232			NA
WT.mRp.clN_peak_70684	chr15	70891792	70893183	+	252	NA	promoter-TSS (LRRC49)	-@promoter-@TSS (LRRC49)	-54	THAP10	THAP10	NM_020147			THAP10			NA
WT.mRp.clN_peak_53595	chr13	24922235	24923601	+	252	NA	promoter-TSS (CENPJ)	-@promoter-@TSS (CENPJ)	-29	CENPJ	CENPJ	NM_018451			CENPJ			NA
WT.mRp.clN_peak_167655	chr5	140174641	140176212	+	252	NA	intron (CYSTM1, intron 1 of 2)	-intron (CYSTM1, intron 1 of 2)	358	CYSTM1	CYSTM1	NM_032412			CYSTM1			NA
WT.mRp.clN_peak_68328	chr15	45634457	45635768	+	252	NA	intron (SQRDL, intron 1 of 9)	-intron (SQRDL, intron 2 of 10)	372	SQRDL	SQRDL	NM_001271213			SQRDL			NA
WT.mRp.clN_peak_180300	chr6	116764582	116765969	+	252	NA	intron (FAM162B, intron 1 of 3)	-intron (FAM162B, intron 1 of 3)	448	FAM162B	FAM162B	NM_001085480			FAM162B			NA
WT.mRp.clN_peak_95617	chr19	15124725	15125983	+	252	NA	intron (ILVBL, intron 1 of 15)	-intron (ILVBL, intron 1 of 15)	305	ILVBL	ILVBL	NM_006844			ILVBL			NA
WT.mRp.clN_peak_103409	chr2	46616058	46617679	+	252	NA	promoter-TSS (CRIPT)	-@promoter-@TSS (CRIPT)	179	PIGF	PIGF	NM_173074			PIGF			NA
WT.mRp.clN_peak_78309	chr16	71484015	71485086	+	252	NA	intron (ZNF19, intron 2 of 5)	-intron (ZNF19, intron 2 of 5)	4801	ZNF19	ZNF19	NM_006961			ZNF19			NA
WT.mRp.clN_peak_162613	chr5	72319679	72320901	+	252	NA	promoter-TSS (PTCD2)	-@promoter-@TSS (PTCD2)	-33	MRPS27	MRPS27	NM_001286751			MRPS27			NA
WT.mRp.clN_peak_164499	chr5	96807232	96808644	+	251	NA	exon (ERAP1, exon 1 of 19)	-exon (ERAP1, exon 1 of 19)	166	ERAP1	ERAP1	NM_001198541			ERAP1			NA
WT.mRp.clN_peak_126345	chr22	17171255	17172652	+	251	NA	Intergenic	Intergenic	12564	CECR5-AS1	CECR5-AS1	rna81986			CECR5-AS1			NA
WT.mRp.clN_peak_96215	chr19	21141677	21142661	+	251	NA	exon (ZNF431, exon 1 of 5)	-exon (ZNF431, exon 1 of 5)	-39568	ZNF431	ZNF431	XM_006722673			ZNF431			NA
WT.mRp.clN_peak_189504	chr7	66681539	66682907	+	251	NA	exon (RABGEF1, exon 1 of 10)	-exon (RABGEF1, exon 1 of 10)	132	RABGEF1	RABGEF1	NM_001287062			RABGEF1			NA
WT.mRp.clN_peak_17735	chr1	224113837	224115069	+	251	NA	intron (FBXO28, intron 1 of 3)	-intron (FBXO28, intron 1 of 3)	366	FBXO28	FBXO28	NM_015176			FBXO28			NA
WT.mRp.clN_peak_162037	chr5	64165300	64166697	+	251	NA	promoter-TSS (RNF180)	-@promoter-@TSS (RNF181)	155	RNF180	RNF180	XM_006714589			RNF180			NA
WT.mRp.clN_peak_213788	chr9	101485990	101487617	+	251	NA	promoter-TSS (TMEM246)	-@promoter-@TSS (TMEM246)	-450	TMEM246	TMEM246	NM_032342			TMEM246			NA
WT.mRp.clN_peak_63081	chr14	67674020	67675524	+	251	NA	exon (VTI1B, exon 1 of 6)	-exon (VTI1B, exon 1 of 6)	113	VTI1B	VTI1B	NM_006370			VTI1B			NA
WT.mRp.clN_peak_112619	chr2	172555415	172556881	+	251	NA	promoter-TSS (PDK1)	-@promoter-@TSS (PDK2)	58	PDK1	PDK1	rna12815			PDK1			NA
WT.mRp.clN_peak_89376	chr18	12271322	12272140	+	251	NA	intron (CIDEA, intron 3 of 4)	-intron (CIDEA, intron 3 of 4)	17370	CIDEA	CIDEA	NM_001279			CIDEA			NA
WT.mRp.clN_peak_215829	chr9	125407754	125408860	+	251	NA	Intergenic	Intergenic	-2200	LOC101929014	LOC101929014	rna41434			LOC101929014			NA
WT.mRp.clN_peak_142051	chr3	159988414	159989396	+	251	NA	promoter-TSS (IL12A)	-@promoter-@TSS (IL12A)	69	IL12A	IL12A	NM_000882			IL12A			NA
WT.mRp.clN_peak_76532	chr16	50065695	50066876	+	251	NA	intron (HEATR3, intron 1 of 13)	-intron (HEATR3, intron 1 of 14)	-3918	HEATR3	HEATR3	NM_182922			HEATR3			NA
WT.mRp.clN_peak_79109	chr16	81076500	81077882	+	251	NA	promoter-TSS (C16orf46)	-promoter-TSS (C16orf46)	53	C16orf46	C16orf46	NM_001100873			C16orf46			NA
WT.mRp.clN_peak_120397	chr20	25622870	25624700	+	251	NA	intron (NANP, intron 1 of 1)	-intron (NANP, intron 1 of 1)	227	NANP	NANP	NM_152667			NANP			NA
WT.mRp.clN_peak_192533	chr7	104207284	104208599	+	251	NA	promoter-TSS (ORC5)	-@promoter-@TSS (ORC6)	17	ORC5	ORC5	NM_181747			ORC5			NA
WT.mRp.clN_peak_78576	chr16	74606342	74607483	+	251	NA	exon (GLG1, exon 1 of 26)	-exon (GLG1, exon 1 of 26)	232	GLG1	GLG1	rna66127			GLG1			NA
WT.mRp.clN_peak_167806	chr5	141923180	141924372	+	251	NA	promoter-TSS (KIAA0141)	-@promoter-@TSS (KIAA0141)	-9	KIAA0141	KIAA0141	XM_005268550			KIAA0141			NA
WT.mRp.clN_peak_89337	chr18	11908064	11909261	+	251	NA	promoter-TSS (MPPE1)	-@promoter-@TSS (MPPE1)	135	MPPE1	MPPE1	NM_023075			MPPE1			NA
WT.mRp.clN_peak_140771	chr3	142447081	142448394	+	251	NA	intron (XRN1, intron 1 of 23)	-intron (XRN1, intron 1 of 40)	325	XRN1	XRN1	NM_001282857			XRN1			NA
WT.mRp.clN_peak_189423	chr7	65981582	65982774	+	251	NA	promoter-TSS (GUSB)	-@promoter-@TSS (GUSB)	52	GUSB	GUSB	NM_000181			GUSB			NA
WT.mRp.clN_peak_54850	chr13	39602391	39603828	+	251	NA	promoter-TSS (LHFP)	-@promoter-@TSS (LHFP)	64	LHFP	LHFP	XM_006719750			LHFP			NA
WT.mRp.clN_peak_40206	chr11	112086025	112087476	+	251	NA	promoter-TSS (SDHD)	-@promoter-@TSS (SDHD)	48	TIMM8B	TIMM8B	rna50538			TIMM8B			NA
WT.mRp.clN_peak_105097	chr2	68642950	68644403	+	251	NA	Intergenic	Intergenic	-2146	PROKR1	PROKR1	NM_138964			PROKR1			NA
WT.mRp.clN_peak_28625	chr10	104231581	104232907	+	251	NA	exon (WDR96, exon 1 of 38)	-exon (WDR96, exon 1 of 38)	-13376	MIR609	MIR609	rna45615			MIR609			NA
WT.mRp.clN_peak_173851	chr6	28443020	28443733	+	250	NA	intron (ZSCAN23, intron 1 of 4)	-intron (ZSCAN23, intron 1 of 3)	124	ZSCAN23	ZSCAN23	NM_001012455			ZSCAN23			NA
WT.mRp.clN_peak_16680	chr1	211382458	211383554	+	250	NA	intron (LINC00467, intron 1 of 5)	-intron (LINC00467, intron 1 of 5)	251	LINC00467	LINC00467	rna7802			LINC00467			NA
WT.mRp.clN_peak_67654	chr15	38453978	38455243	+	250	NA	intron (FAM98B, intron 1 of 7)	-intron (FAM98B, intron 1 of 7)	483	FAM98B	FAM98B	NM_173611			FAM98B			NA
WT.mRp.clN_peak_68232	chr15	44728413	44729693	+	250	NA	promoter-TSS (TRIM69)	-@promoter-@TSS (TRIM69)	-7455	TRIM69	TRIM69	XM_006720392			TRIM69			NA
WT.mRp.clN_peak_145282	chr4	2008030	2010122	+	250	NA	exon (NELFA, exon 1 of 11)	-exon (NELFA, exon 1 of 11)	-10468	NELFA	NELFA	NM_005663			NELFA			NA
WT.mRp.clN_peak_198852	chr8	23681932	23683387	+	250	NA	exon (NKX3-1, exon 1 of 2)	-exon (NKX3-1, exon 1 of 2)	262	NKX3-1	NKX3-1	rna36365			NKX3-1			NA
WT.mRp.clN_peak_176844	chr6	62285479	62286999	+	250	NA	promoter-TSS (KHDRBS2)	-@promoter-@TSS (KHDRBS2)	-49	KHDRBS2	KHDRBS2	NM_152688			KHDRBS2			NA
WT.mRp.clN_peak_19830	chr1	246931038	246932517	+	250	NA	promoter-TSS (AHCTF1)	-@promoter-@TSS (AHCTF1)	-419	AHCTF1	AHCTF1	XM_006711759			AHCTF1			NA
WT.mRp.clN_peak_17282	chr1	218284386	218285783	+	250	NA	promoter-TSS (RRP15)	-@promoter-@TSS (RRP16)	-203	RRP15	RRP15	NM_016052			RRP15			NA
WT.mRp.clN_peak_27900	chr10	97736650	97738020	+	250	NA	intron (ZFYVE27, intron 1 of 10)	-intron (ZFYVE27, intron 1 of 11)	212	ZFYVE27	ZFYVE27	NM_001174121			ZFYVE27			NA
WT.mRp.clN_peak_203235	chr8	85244941	85246345	+	250	NA	exon (CA13, exon 1 of 7)	-exon (CA13, exon 1 of 7)	156	CA13	CA13	NM_198584			CA13			NA
WT.mRp.clN_peak_43937	chr12	15220717	15221751	+	250	NA	exon (RERG, exon 1 of 4)	-exon (RERG, exon 1 of 4)	243	RERG	RERG	NM_032918			RERG			NA
WT.mRp.clN_peak_72448	chr15	89690066	89691206	+	250	NA	promoter-TSS (WDR93)	-@promoter-@TSS (WDR94)	148	PEX11A	PEX11A	NM_001271573			PEX11A			NA
WT.mRp.clN_peak_68226	chr15	44662439	44664084	+	250	NA	intron (SPG11, intron 1 of 27)	-intron (SPG11, intron 1 of 37)	417	SPG11	SPG11	NM_025137			SPG11			NA
WT.mRp.clN_peak_132176	chr3	28347971	28349688	+	250	NA	promoter-TSS (ZCWPW2)	-@promoter-@TSS (ZCWPW2)	-119	ZCWPW2	ZCWPW2	NM_001040432			ZCWPW2			NA
WT.mRp.clN_peak_4597	chr1	43147555	43148125	+	250	NA	promoter-TSS (FAM183A)	-@promoter-@TSS (FAM183A)	2708	FAM183A	FAM183A	XM_005270875			FAM183A			NA
WT.mRp.clN_peak_135520	chr3	65356361	65357421	+	250	NA	TTS (MAGI1)	-@TTS (MAGI1)	167618	LOC102724763	LOC102724763	rna17286			LOC102724763			NA
WT.mRp.clN_peak_82070	chr17	19088930	19089250	+	250	NA	Intergenic	Intergenic	-4190	LOC102724624	LOC102724624	rna68111			LOC102724624			NA
WT.mRp.clN_peak_18006	chr1	226702594	226703880	+	250	NA	intron (ITPKB, intron 2 of 7)	-intron (ITPKB, intron 2 of 7)	-28169	ITPKB-IT1	ITPKB-IT1	rna8205			ITPKB-IT1			NA
WT.mRp.clN_peak_42727	chr12	2690829	2692108	+	250	NA	promoter-TSS (CACNA1C-AS1)	-promoter-TSS (CACNA1C-AS1)	-311	CACNA1C-AS1	CACNA1C-AS1	rna51509			CACNA1C-AS1			NA
WT.mRp.clN_peak_63306	chr14	69547705	69548490	+	250	NA	Intergenic	Intergenic	26786	CCDC177	CCDC177	NM_001271507			CCDC177			NA
WT.mRp.clN_peak_148556	chr4	47836461	47838611	+	250	NA	intron (LOC101927179, intron 1 of 2)	-intron (CORIN, intron 1 of 19)	570	CORIN	CORIN	NM_001278586			CORIN			NA
WT.mRp.clN_peak_185332	chr7	6080837	6081863	+	250	NA	Intergenic	Intergenic	-7440	USP42	USP42	XM_006715791			USP42			NA
WT.mRp.clN_peak_143591	chr3	183098542	183099941	+	250	NA	intron (MCCC1, intron 1 of 17)	-intron (MCCC1, intron 1 of 18)	344	MCCC1	MCCC1	rna19498			MCCC1			NA
WT.mRp.clN_peak_130723	chr3	9946069	9947753	+	250	NA	promoter-TSS (PRRT3-AS1)	-promoter-TSS (PRRT3-AS1)	-493	PRRT3-AS1	PRRT3-AS1	rna15176			PRRT3-AS1			NA
WT.mRp.clN_peak_96208	chr19	21081965	21083516	+	250	NA	intron (ZNF714, intron 1 of 4)	-intron (ZNF714, intron 1 of 4)	593	ZNF714	ZNF714	NM_182515			ZNF714			NA
WT.mRp.clN_peak_62725	chr14	63641258	63642721	+	250	NA	promoter-TSS (WDR89)	-@promoter-@TSS (WDR90)	-66	WDR89	WDR89	NM_001008726			WDR89			NA
WT.mRp.clN_peak_85013	chr17	50719067	50720175	+	250	NA	promoter-TSS (LUC7L3)	-@promoter-@TSS (LUC7L3)	24	LUC7L3	LUC7L3	NM_006107			LUC7L3			NA
WT.mRp.clN_peak_33608	chr11	27506058	27507331	+	250	NA	promoter-TSS (LIN7C)	-@promoter-@TSS (LIN7C)	85	LIN7C	LIN7C	NM_018362			LIN7C			NA
WT.mRp.clN_peak_143457	chr3	180988978	180990164	+	250	NA	promoter-TSS (DNAJC19)	-@promoter-@TSS (DNAJC19)	203	DNAJC19	DNAJC19	rna19477			DNAJC19			NA
WT.mRp.clN_peak_171526	chr6	3162581	3163478	+	250	NA	Intergenic	Intergenic	-5480	TUBB2A	TUBB2A	NM_001069			TUBB2A			NA
WT.mRp.clN_peak_29749	chr10	118341676	118342826	+	250	NA	promoter-TSS (FAM204A)	-@promoter-@TSS (FAM204A)	74	FAM204A	FAM204A	NM_001134672			FAM204A			NA
WT.mRp.clN_peak_74050	chr16	4425088	4426551	+	250	NA	promoter-TSS (DNAJA3)	-@promoter-@TSS (DNAJA3)	14	DNAJA3	DNAJA3	NM_001286516			DNAJA3			NA
WT.mRp.clN_peak_57087	chr13	75537358	75538394	+	250	NA	promoter-TSS (COMMD6)	-@promoter-@TSS (COMMD6)	-60	COMMD6	COMMD6	NM_001287394			COMMD6			NA
WT.mRp.clN_peak_154848	chr4	145097541	145099110	+	249	NA	promoter-TSS (ANAPC10)	-@promoter-@TSS (ANAPC10)	-106	ANAPC10	ANAPC10	NM_001256708			ANAPC10			NA
WT.mRp.clN_peak_106684	chr2	95120818	95122458	+	249	NA	intron (MRPS5, intron 1 of 11)	-intron (MRPS5, intron 1 of 11)	321	MRPS5	MRPS5	NM_031902			MRPS5			NA
WT.mRp.clN_peak_36518	chr11	67316812	67318599	+	249	NA	promoter-TSS (LOC100130987)	-@promoter-@TSS (LOC100130987)	-134	LOC100130987	LOC100130987	rna49244			LOC100130987			NA
WT.mRp.clN_peak_48264	chr12	75390709	75391564	+	249	NA	promoter-TSS (GLIPR1L2)	-@promoter-@TSS (GLIPR1L2)	66	GLIPR1L2	GLIPR1L2	NM_001270396			GLIPR1L2			NA
WT.mRp.clN_peak_181027	chr6	127266501	127268157	+	249	NA	intron (RNF146, intron 1 of 3)	-intron (RNF146, intron 1 of 4)	491	RNF146	RNF146	XM_006715571			RNF146			NA
WT.mRp.clN_peak_6328	chr1	61724545	61725645	+	249	NA	promoter-TSS (TM2D1)	-@promoter-@TSS (TM2D1)	56	TM2D1	TM2D1	NM_032027			TM2D1			NA
WT.mRp.clN_peak_139822	chr3	131361196	131362472	+	249	NA	promoter-TSS (NUDT16P1)	-@promoter-@TSS (NUDT16P1)	-40	NUDT16P1	NUDT16P1	rna18527			NUDT16P1			NA
WT.mRp.clN_peak_19838	chr1	247103402	247104713	+	249	NA	promoter-TSS (FLJ39095)	-@promoter-@TSS (FLJ39096)	326	ZNF669	ZNF669	XM_005273270			ZNF669			NA
WT.mRp.clN_peak_132876	chr3	37242781	37244528	+	249	NA	intron (GOLGA4, intron 1 of 23)	-intron (GOLGA4, intron 1 of 22)	374	GOLGA4	GOLGA4	NM_002078			GOLGA4			NA
WT.mRp.clN_peak_155667	chr4	155376331	155377375	+	249	NA	promoter-TSS (MAP9)	-@promoter-@TSS (MAP10)	-939	MAP9	MAP9	NM_001039580			MAP9			NA
WT.mRp.clN_peak_17930	chr1	226082886	226084243	+	249	NA	Intergenic	Intergenic	20857	H3F3A	H3F3A	NM_002107			H3F3A			NA
WT.mRp.clN_peak_9156	chr1	99969330	99970889	+	249	NA	promoter-TSS (SLC35A3)	-@promoter-@TSS (SLC35A3)	78	SLC35A3	SLC35A3	NM_001271685			SLC35A3			NA
WT.mRp.clN_peak_109626	chr2	130797376	130799020	+	249	NA	Intergenic	Intergenic	-38718	ARHGEF4	ARHGEF4	XM_005263688			ARHGEF4			NA
WT.mRp.clN_peak_62468	chr14	60163890	60165724	+	249	NA	intron (DHRS7, intron 2 of 7)	-intron (DHRS7, intron 1 of 6)	1498	DHRS7	DHRS7	XM_005267757			DHRS7			NA
WT.mRp.clN_peak_216568	chr9	132079046	132080158	+	249	NA	intron (MED27, intron 1 of 6)	-intron (MED27, intron 1 of 6)	264	MED27	MED27	NM_001253881			MED27			NA
WT.mRp.clN_peak_39432	chr11	101582684	101584136	+	249	NA	exon (TRPC6, exon 1 of 13)	-exon (TRPC6, exon 1 of 13)	546	TRPC6	TRPC6	XM_006718898			TRPC6			NA
WT.mRp.clN_peak_110420	chr2	143026364	143027142	+	249	NA	intron (KYNU, intron 10 of 13)	-intron (KYNU, intron 11 of 14)	-102642	ARHGAP15	ARHGAP15	XM_005263714			ARHGAP15			NA
WT.mRp.clN_peak_93912	chr18	79068413	79070025	+	249	NA	promoter-TSS (ATP9B)	-@promoter-@TSS (ATP9B)	-175	ATP9B	ATP9B	XM_005266693			ATP9B			NA
WT.mRp.clN_peak_140483	chr3	139343701	139344881	+	249	NA	intron (MRPS22, intron 1 of 7)	-intron (MRPS22, intron 1 of 7)	297	MRPS22	MRPS22	XM_006713703			MRPS22			NA
WT.mRp.clN_peak_104221	chr2	58046287	58047562	+	249	NA	promoter-TSS (VRK2)	-@promoter-@TSS (VRK3)	330	VRK2	VRK2	NM_001288839			VRK2			NA
WT.mRp.clN_peak_18154	chr1	228637450	228637943	+	249	NA	promoter-TSS (RNA5S13)	-@promoter-@TSS (RNA5S13)	-482	RNA5S13	RNA5S13	rna8363			RNA5S13			NA
WT.mRp.clN_peak_155295	chr4	151099002	151100306	+	249	NA	promoter-TSS (RPS3A)	-@promoter-@TSS (RPS3A)	81	RPS3A	RPS3A	NM_001006			RPS3A			NA
WT.mRp.clN_peak_73313	chr15	100349407	100350542	+	249	NA	exon (SPATA41, exon 1 of 2)	-exon (SPATA41, exon 1 of 2)	259	SPATA41	SPATA41	rna63142			SPATA41			NA
WT.mRp.clN_peak_162648	chr5	72816121	72817430	+	248	NA	intron (TNPO1, intron 1 of 23)	-intron (TNPO1, intron 1 of 24)	127	TNPO1	TNPO1	NM_002270			TNPO1			NA
WT.mRp.clN_peak_110964	chr2	151409384	151410756	+	248	NA	promoter-TSS (RIF1)	-@promoter-@TSS (RIF2)	116	RIF1	RIF1	NM_001177664			RIF1			NA
WT.mRp.clN_peak_5319	chr1	50959371	50960776	+	248	NA	exon (FAF1, exon 1 of 19)	-exon (FAF1, exon 1 of 19)	191	FAF1	FAF1	NM_007051			FAF1			NA
WT.mRp.clN_peak_191799	chr7	97117127	97118488	+	248	NA	exon (ACN9, exon 1 of 2)	-exon (ACN9, exon 1 of 2)	1214	ACN9	ACN9	NM_020186			ACN9			NA
WT.mRp.clN_peak_19026	chr1	236794700	236796332	+	248	NA	exon (MTR, exon 1 of 33)	-exon (MTR, exon 1 of 33)	-15044	MTR	MTR	NM_000254			MTR			NA
WT.mRp.clN_peak_197444	chr8	7783568	7784249	+	248	NA	promoter-TSS (PRR23D2)	-@promoter-@TSS (PRR23D2)	-266	PRR23D2	PRR23D2	XM_005272402			PRR23D2			NA
WT.mRp.clN_peak_157571	chr4	185534601	185535767	+	248	NA	intron (PDLIM3, intron 1 of 5)	-intron (PDLIM3, intron 1 of 6)	374	PDLIM3	PDLIM3	NM_001257963			PDLIM3			NA
WT.mRp.clN_peak_99134	chr19	57599588	57600538	+	248	NA	exon (ZNF530, exon 1 of 3)	-exon (ZNF530, exon 1 of 3)	177	ZNF530	ZNF530	rna78412			ZNF530			NA
WT.mRp.clN_peak_139573	chr3	128680478	128681534	+	248	NA	Intergenic	Intergenic	-30130	RPN1	RPN1	NM_002950			RPN1			NA
WT.mRp.clN_peak_86265	chr17	64974920	64976381	+	248	NA	promoter-TSS (AMZ2P1)	-@promoter-@TSS (AMZ2P1)	-65	AMZ2P1	AMZ2P1	rna70695			AMZ2P1			NA
WT.mRp.clN_peak_125445	chr21	38733843	38734522	+	248	NA	Intergenic	Intergenic	34792	LINC00114	LINC00114	rna81486			LINC00114			NA
WT.mRp.clN_peak_197972	chr8	12600487	12601933	+	248	NA	exon (LOC729732, exon 6 of 9)	-exon (LOC729732, exon 6 of 9)	64401	LOC729732	LOC729732	rna36009			LOC729732			NA
WT.mRp.clN_peak_95807	chr19	17292462	17293178	+	248	NA	exon (ABHD8, exon 5 of 5)	-exon (ABHD8, exon 5 of 5)	10653	ABHD8	ABHD8	NM_024527			ABHD8			NA
WT.mRp.clN_peak_4347	chr1	40476964	40478172	+	248	NA	promoter-TSS (ZFP69)	-@promoter-@TSS (ZFP69)	353	ZFP69	ZFP69	XM_005270808			ZFP69			NA
WT.mRp.clN_peak_144856	chr3	195988987	195990937	+	248	NA	intron (SDHAP1, intron 1 of 16)	-intron (SDHAP1, intron 1 of 16)	317	SDHAP1	SDHAP1	rna19927			SDHAP1			NA
WT.mRp.clN_peak_179974	chr6	112086745	112088188	+	248	NA	promoter-TSS (FAM229B)	-@promoter-@TSS (FAM229B)	-5	FAM229B	FAM229B	NM_001033564			FAM229B			NA
WT.mRp.clN_peak_81768	chr17	16652819	16654139	+	248	NA	intron (ZNF624, intron 1 of 5)	-intron (ZNF624, intron 1 of 5)	359	ZNF624	ZNF624	NM_020787			ZNF624			NA
WT.mRp.clN_peak_146412	chr4	13483275	13485189	+	248	NA	exon (RAB28, exon 1 of 7)	-exon (RAB28, exon 1 of 7)	133	RAB28	RAB28	XM_005248218			RAB28			NA
WT.mRp.clN_peak_133956	chr3	48608814	48610141	+	248	NA	intron (UQCRC1, intron 1 of 12)	-intron (UQCRC1, intron 1 of 12)	188	UQCRC1	UQCRC1	NM_003365			UQCRC1			NA
WT.mRp.clN_peak_191147	chr7	87627548	87629307	+	248	NA	promoter-TSS (RUNDC3B)	-@promoter-@TSS (RUNDC3B)	-80823	RUNDC3B	RUNDC3B	NM_001134406			RUNDC3B			NA
WT.mRp.clN_peak_69584	chr15	62059723	62061088	+	248	NA	promoter-TSS (VPS13C)	-@promoter-@TSS (VPS13C)	60	VPS13C	VPS13C	NM_018080			VPS13C			NA
WT.mRp.clN_peak_155708	chr4	155953233	155954759	+	248	NA	promoter-TSS (CTSO)	-@promoter-@TSS (CTSO)	-100	CTSO	CTSO	NM_001334			CTSO			NA
WT.mRp.clN_peak_95078	chr19	9323569	9324570	+	248	NA	promoter-TSS (ZNF559-ZNF177)	-promoter-TSS (ZNF559-ZNF177)	297	ZNF559	ZNF559	NM_032497			ZNF559			NA
WT.mRp.clN_peak_129581	chr22	46563408	46564411	+	248	NA	Intergenic	Intergenic	-26739	CELSR1	CELSR1	XM_006724383			CELSR1			NA
WT.mRp.clN_peak_23273	chr10	42551805	42553443	+	248	NA	intron (ZNF37BP, intron 1 of 7)	-intron (ZNF37BP, intron 1 of 7)	208	ZNF37BP	ZNF37BP	rna43556			ZNF37BP			NA
WT.mRp.clN_peak_39466	chr11	102047212	102047972	+	248	NA	intron (C11orf70, intron 1 of 4)	-intron (C11orf70, intron 1 of 3)	148	C11orf70	C11orf70	NM_032930			C11orf70			NA
WT.mRp.clN_peak_135752	chr3	67653834	67655197	+	248	NA	promoter-TSS (SUCLG2)	-@promoter-@TSS (SUCLG2)	95	SUCLG2	SUCLG2	NM_001177599			SUCLG2			NA
WT.mRp.clN_peak_33740	chr11	30322755	30323914	+	248	NA	intron (ARL14EP, intron 1 of 3)	-intron (ARL14EP, intron 1 of 3)	-8047	ARL14EP	ARL14EP	NM_152316			ARL14EP			NA
WT.mRp.clN_peak_213662	chr9	99905940	99907549	+	248	NA	promoter-TSS (RP11-60I3.5)	-promoter-TSS (RP11-60I3.5)	111	STX17	STX17	NM_017919			STX17			NA
WT.mRp.clN_peak_174206	chr6	31806200	31807166	+	248	NA	intron (LSM2, intron 1 of 4)	-intron (LSM2, intron 1 of 4)	301	LSM2	LSM2	NM_021177			LSM2			NA
WT.mRp.clN_peak_17402	chr1	220093951	220094913	+	248	NA	exon (IARS2, exon 1 of 23)	-exon (IARS2, exon 1 of 23)	319	IARS2	IARS2	NM_018060			IARS2			NA
WT.mRp.clN_peak_171986	chr6	7312396	7313795	+	247	NA	exon (SSR1, exon 1 of 8)	-exon (SSR1, exon 1 of 8)	213	SSR1	SSR1	NM_003144			SSR1			NA
WT.mRp.clN_peak_61960	chr14	54509455	54510703	+	247	NA	intron (CGRRF1, intron 1 of 5)	-intron (CGRRF1, intron 1 of 5)	210	CGRRF1	CGRRF1	NM_006568			CGRRF1			NA
WT.mRp.clN_peak_31924	chr11	7251478	7253006	+	247	NA	exon (SYT9, exon 1 of 7)	-exon (SYT9, exon 1 of 7)	270	SYT9	SYT9	NM_175733			SYT9			NA
WT.mRp.clN_peak_28065	chr10	99731677	99732964	+	247	NA	promoter-TSS (COX15)	-@promoter-@TSS (COX16)	119	CUTC	CUTC	NM_015960			CUTC			NA
WT.mRp.clN_peak_144550	chr3	193592726	193594060	+	247	NA	exon (OPA1, exon 1 of 29)	-exon (OPA1, exon 1 of 29)	249	OPA1	OPA1	NM_130834			OPA1			NA
WT.mRp.clN_peak_9850	chr1	110963268	110964568	+	247	NA	promoter-TSS (LRIF1)	-@promoter-@TSS (LRIF1)	279	LRIF1	LRIF1	XM_006710763			LRIF1			NA
WT.mRp.clN_peak_140425	chr3	138608309	138609907	+	247	NA	promoter-TSS (FAIM)	-@promoter-@TSS (FAIM)	31	FAIM	FAIM	NM_001033032			FAIM			NA
WT.mRp.clN_peak_68818	chr15	52678010	52679705	+	247	NA	promoter-TSS (FAM214A)	-@promoter-@TSS (FAM214A)	-402	FAM214A	FAM214A	XM_005254548			FAM214A			NA
WT.mRp.clN_peak_64826	chr14	89026667	89028053	+	247	NA	Intergenic	Intergenic	48262	TRNAA17	TRNAA17	rna59411			TRNAA17			NA
WT.mRp.clN_peak_168687	chr5	150800805	150801945	+	247	NA	Intergenic	Intergenic	23429	SMIM3	SMIM3	NM_032947			SMIM3			NA
WT.mRp.clN_peak_9104	chr1	99263848	99264995	+	247	NA	exon (LPPR4, exon 1 of 6)	-exon (LPPR4, exon 1 of 6)	129	LPPR4	LPPR4	NM_014839			LPPR4			NA
WT.mRp.clN_peak_129984	chr22_KI270733v1_random	54	756	+	247	NA	Intergenic	Intergenic	159696	LOC102724621	LOC102724621	rna83968			LOC102724621			NA
WT.mRp.clN_peak_114614	chr2	201071009	201072279	+	247	NA	promoter-TSS (NDUFB3)	-@promoter-@TSS (NDUFB3)	27	FAM126B	FAM126B	XM_006712444			FAM126B			NA
WT.mRp.clN_peak_210564	chr9	39463677	39464810	+	247	NA	Intergenic	Intergenic	-17054	ZNF658B	ZNF658B	rna39741			ZNF658B			NA
WT.mRp.clN_peak_43672	chr12	12356816	12358246	+	247	NA	promoter-TSS (LOH12CR2)	-@promoter-@TSS (LOH12CR2)	445	LOH12CR1	LOH12CR1	rna52045			LOH12CR1			NA
WT.mRp.clN_peak_48260	chr12	75329814	75330478	+	247	NA	promoter-TSS (CAPS2)	-@promoter-@TSS (CAPS2)	-3619	CAPS2	CAPS2	NM_001286548			CAPS2			NA
WT.mRp.clN_peak_78276	chr16	70800448	70801522	+	247	NA	exon (VAC14, exon 1 of 19)	-exon (VAC14, exon 1 of 19)	186	VAC14	VAC14	XM_005256040			VAC14			NA
WT.mRp.clN_peak_82100	chr17	19362115	19363276	+	247	NA	promoter-TSS (B9D1)	-@promoter-@TSS (B9D1)	18	B9D1	B9D1	NM_001243475			B9D1			NA
WT.mRp.clN_peak_99120	chr19	57362829	57364113	+	247	NA	promoter-TSS (ZNF547)	-@promoter-@TSS (ZNF547)	-40	TRAPPC2P1	TRAPPC2P1	rna78372			TRAPPC2P1			NA
WT.mRp.clN_peak_211481	chr9	74951561	74953366	+	247	NA	exon (C9orf40, exon 1 of 2)	-exon (C9orf40, exon 1 of 2)	423	C9orf40	C9orf40	NM_017998			C9orf40			NA
WT.mRp.clN_peak_97120	chr19	36837370	36839011	+	247	NA	promoter-TSS (ZNF790)	-@promoter-@TSS (ZNF790)	385	ZNF790	ZNF790	NM_001242800			ZNF790			NA
WT.mRp.clN_peak_163768	chr5	86617426	86618953	+	247	NA	intron (COX7C, intron 1 of 2)	-intron (COX7C, intron 1 of 2)	222	COX7C	COX7C	NM_001867			COX7C			NA
WT.mRp.clN_peak_97385	chr19	39532186	39533234	+	247	NA	exon (EID2B, exon 1 of 1)	-exon (EID2B, exon 1 of 1)	144	EID2B	EID2B	NM_152361			EID2B			NA
WT.mRp.clN_peak_40457	chr11	114399683	114401047	+	247	NA	promoter-TSS (RBM7)	-@promoter-@TSS (RBM8)	-164	RBM7	RBM7	NM_001286045			RBM7			NA
WT.mRp.clN_peak_17950	chr1	226186090	226187252	+	247	NA	promoter-TSS (ACBD3)	-@promoter-@TSS (ACBD3)	51	ACBD3	ACBD3	NM_022735			ACBD3			NA
WT.mRp.clN_peak_78681	chr16	75555220	75556762	+	247	NA	exon (TMEM231, exon 1 of 6)	-exon (TMEM231, exon 1 of 6)	295	TMEM231	TMEM231	NM_001077418			TMEM231			NA
WT.mRp.clN_peak_10250	chr1	114780088	114781173	+	247	NA	promoter-TSS (SIKE1)	-@promoter-@TSS (SIKE1)	57	SIKE1	SIKE1	NM_025073			SIKE1			NA
WT.mRp.clN_peak_141185	chr3	149085634	149086935	+	247	NA	promoter-TSS (HLTF-AS1)	-promoter-TSS (HLTF-AS1)	-48	HLTF-AS1	HLTF-AS1	rna18889			HLTF-AS1			NA
WT.mRp.clN_peak_10981	chr1	145424620	145426045	+	247	NA	Intergenic	Intergenic	-4736	NBPF20	NBPF20	XM_006711104			NBPF20			NA
WT.mRp.clN_peak_126725	chr22	20885166	20886107	+	246	NA	intron (SNAP29, intron 4 of 4)	-intron (SNAP29, intron 4 of 4)	26632	SNAP29	SNAP29	NM_004782			SNAP29			NA
WT.mRp.clN_peak_125864	chr21	42892500	42894124	+	246	NA	promoter-TSS (NDUFV3)	-@promoter-@TSS (NDUFV3)	44	NDUFV3	NDUFV3	NM_001001503			NDUFV3			NA
WT.mRp.clN_peak_163836	chr5	87411902	87413471	+	246	NA	exon (CCNH, exon 1 of 9)	-exon (CCNH, exon 1 of 9)	185	CCNH	CCNH	NM_001239			CCNH			NA
WT.mRp.clN_peak_213700	chr9	100351929	100353428	+	246	NA	promoter-TSS (TEX10)	-@promoter-@TSS (TEX11)	299	TEX10	TEX10	NM_017746			TEX10			NA
WT.mRp.clN_peak_187426	chr7	33128867	33130157	+	246	NA	promoter-TSS (BBS9)	-@promoter-@TSS (BBS10)	-20122	RP9	RP9	NM_203288			RP9			NA
WT.mRp.clN_peak_197358	chr8	6707799	6709384	+	246	NA	promoter-TSS (LOC102723801)	-@promoter-@TSS (LOC102723801)	234	AGPAT5	AGPAT5	NM_018361			AGPAT5			NA
WT.mRp.clN_peak_200399	chr8	41828027	41829179	+	246	NA	intron (ANK1, intron 1 of 43)	-intron (ANK1, intron 1 of 42)	68159	ANK1	ANK1	XM_005273476			ANK1			NA
WT.mRp.clN_peak_23587	chr10	46227893	46229619	+	246	NA	intron (ANTXRLP1, intron 2 of 2)	-intron (ANTXRLP1, intron 2 of 2)	40852	ANTXRLP1	ANTXRLP1	rna43696			ANTXRLP1			NA
WT.mRp.clN_peak_110013	chr2	135875532	135876801	+	246	NA	intron (MCM6, intron 1 of 16)	-intron (MCM6, intron 1 of 16)	311	MCM6	MCM6	NM_005915			MCM6			NA
WT.mRp.clN_peak_88620	chr18	5004023	5005105	+	246	NA	Intergenic	Intergenic	192692	C18orf42	C18orf42	NM_001145194			C18orf42			NA
WT.mRp.clN_peak_215539	chr9	122904403	122905814	+	246	NA	intron (RC3H2, intron 1 of 17)	-intron (RC3H2, intron 1 of 20)	175	RC3H2	RC3H2	NM_001100588			RC3H2			NA
WT.mRp.clN_peak_178875	chr6	97282244	97283771	+	246	NA	exon (MMS22L, exon 1 of 25)	-exon (MMS22L, exon 1 of 25)	209	MMS22L	MMS22L	XM_006715430			MMS22L			NA
WT.mRp.clN_peak_8622	chr1	93179291	93181056	+	246	NA	promoter-TSS (CCDC18)	-@promoter-@TSS (CCDC18)	516	TMED5	TMED5	NM_016040			TMED5			NA
WT.mRp.clN_peak_33966	chr11	33038924	33040416	+	246	NA	promoter-TSS (TCP11L1)	-@promoter-@TSS (TCP11L1)	252	TCP11L1	TCP11L1	rna47643			TCP11L1			NA
WT.mRp.clN_peak_101770	chr2	27889872	27891336	+	246	NA	promoter-TSS (BRE)	-@promoter-@TSS (BRE)	-11	BRE	BRE	NM_001261840			BRE			NA
WT.mRp.clN_peak_198315	chr8	18083295	18085041	+	246	NA	promoter-TSS (ASAH1)	-@promoter-@TSS (ASAH1)	-101	ASAH1	ASAH1	NM_001127505			ASAH1			NA
WT.mRp.clN_peak_125620	chr21	40841453	40842366	+	246	NA	intron (DSCAM, intron 1 of 32)	-intron (DSCAM, intron 1 of 32)	5204	DSCAM	DSCAM	rna81549			DSCAM			NA
WT.mRp.clN_peak_97762	chr19	44093957	44095416	+	246	NA	intron (ZNF224, intron 1 of 5)	-intron (ZNF224, intron 1 of 5)	325	ZNF224	ZNF224	XM_005259221			ZNF224			NA
WT.mRp.clN_peak_53444	chr13	23432816	23433973	+	246	NA	intron (SACS, intron 1 of 10)	-intron (SACS, intron 1 of 9)	334	SACS	SACS	NM_014363			SACS			NA
WT.mRp.clN_peak_149053	chr4	55853288	55854437	+	246	NA	exon (EXOC1, exon 1 of 19)	-exon (EXOC1, exon 1 of 19)	226	EXOC1	EXOC1	NM_001024924			EXOC1			NA
WT.mRp.clN_peak_45635	chr12	43835466	43836817	+	246	NA	exon (TMEM117, exon 1 of 7)	-exon (TMEM117, exon 1 of 7)	280	TMEM117	TMEM117	NM_001286212			TMEM117			NA
WT.mRp.clN_peak_98114	chr19	46849894	46851146	+	246	NA	promoter-TSS (AP2S1)	-@promoter-@TSS (AP2S1)	249	AP2S1	AP2S1	NM_004069			AP2S1			NA
WT.mRp.clN_peak_102187	chr2	32277583	32278504	+	246	NA	exon (YIPF4, exon 1 of 6)	-exon (YIPF4, exon 1 of 6)	148	YIPF4	YIPF4	XM_005264599			YIPF4			NA
WT.mRp.clN_peak_168723	chr5	151223311	151224234	+	246	NA	intron (CCDC69, intron 1 of 8)	-intron (CCDC69, intron 1 of 8)	321	CCDC69	CCDC69	NM_015621			CCDC69			NA
WT.mRp.clN_peak_99578	chr2	3379482	3380413	+	246	NA	intron (TRAPPC12, intron 1 of 10)	-intron (TRAPPC12, intron 1 of 11)	255	TRAPPC12	TRAPPC12	NM_016030			TRAPPC12			NA
WT.mRp.clN_peak_61034	chr14	39114041	39114776	+	246	NA	exon (GEMIN2, exon 1 of 9)	-exon (GEMIN2, exon 1 of 9)	124	GEMIN2	GEMIN2	NM_001009183			GEMIN2			NA
WT.mRp.clN_peak_171056	chr5	178895494	178896666	+	246	NA	intron (ZFP2, intron 1 of 4)	-intron (ZFP2, intron 1 of 4)	165	ZFP2	ZFP2	NM_030613			ZFP2			NA
WT.mRp.clN_peak_85725	chr17	59565274	59566432	+	246	NA	intron (DHX40, intron 1 of 16)	-intron (DHX40, intron 1 of 16)	274	DHX40	DHX40	XM_006722083			DHX40			NA
WT.mRp.clN_peak_27366	chr10	92290397	92292221	+	246	NA	promoter-TSS (CPEB3)	-@promoter-@TSS (CPEB3)	-42203	MARCH5	MARCH5	NM_017824			MARCH5			NA
WT.mRp.clN_peak_171102	chr5	179530143	179530932	+	246	NA	Intergenic	Intergenic	-20141	RUFY1	RUFY1	NM_001040451			RUFY1			NA
WT.mRp.clN_peak_148173	chr4	40856414	40857518	+	246	NA	intron (APBB2, intron 11 of 17)	-intron (APBB2, intron 12 of 17)	107069	NSUN7	NSUN7	NM_024677			NSUN7			NA
WT.mRp.clN_peak_82816	chr17	30905775	30907171	+	246	NA	promoter-TSS (TEFM)	-@promoter-@TSS (TEFM)	302	TEFM	TEFM	XM_006722084			TEFM			NA
WT.mRp.clN_peak_184631	chr6	170305843	170307257	+	246	NA	promoter-TSS (FAM120B)	-@promoter-@TSS (FAM120B)	-174	FAM120B	FAM120B	NM_001286380			FAM120B			NA
WT.mRp.clN_peak_213098	chr9	94726349	94727369	+	246	NA	intron (C9orf3, intron 1 of 7)	-intron (C9orf3, intron 1 of 7)	255	C9orf3	C9orf3	NM_001193329			C9orf3			NA
WT.mRp.clN_peak_188896	chr7	50449628	50451068	+	246	NA	promoter-TSS (FIGNL1)	-@promoter-@TSS (FIGNL1)	-2364	FIGNL1	FIGNL1	NM_001287496			FIGNL1			NA
WT.mRp.clN_peak_151276	chr4	88158225	88159516	+	246	NA	promoter-TSS (ABCG2)	-@promoter-@TSS (ABCG2)	-285	ABCG2	ABCG2	XM_005263355			ABCG2			NA
WT.mRp.clN_peak_25761	chr10	73167621	73169048	+	246	NA	promoter-TSS (ECD)	-@promoter-@TSS (ECD)	210	FAM149B1	FAM149B1	XM_006717815			FAM149B1			NA
WT.mRp.clN_peak_133177	chr3	40524356	40525860	+	245	NA	exon (ZNF621, exon 1 of 6)	-exon (ZNF621, exon 1 of 6)	211	ZNF621	ZNF621	NM_001287245			ZNF621			NA
WT.mRp.clN_peak_61525	chr14	49692746	49693914	+	245	NA	intron (KLHDC1, intron 1 of 12)	-intron (KLHDC1, intron 1 of 12)	225	KLHDC1	KLHDC1	NM_172193			KLHDC1			NA
WT.mRp.clN_peak_210725	chr9	42743051	42744000	+	245	NA	Intergenic	Intergenic	-90658	LOC102724818	LOC102724818	rna39802			LOC102724818			NA
WT.mRp.clN_peak_208881	chr9	15422226	15423789	+	245	NA	exon (SNAPC3, exon 1 of 9)	-exon (SNAPC3, exon 1 of 9)	311	SNAPC3	SNAPC3	rna39106			SNAPC3			NA
WT.mRp.clN_peak_66404	chr14	104815282	104816947	+	245	NA	Intergenic	Intergenic	-5087	LINC00638	LINC00638	rna60190			LINC00638			NA
WT.mRp.clN_peak_140489	chr3	139389044	139390557	+	245	NA	promoter-TSS (COPB2)	-@promoter-@TSS (COPB2)	-120	COPB2	COPB2	NM_004766			COPB2			NA
WT.mRp.clN_peak_47398	chr12	63779390	63780636	+	245	NA	promoter-TSS (TMEM5)	-@promoter-@TSS (TMEM5)	197	TMEM5	TMEM5	NM_001278237			TMEM5			NA
WT.mRp.clN_peak_83560	chr17	38798963	38800416	+	245	NA	promoter-TSS (PIP4K2B)	-@promoter-@TSS (PIP4K2B)	-12783	PIP4K2B	PIP4K2B	NM_003559			PIP4K2B			NA
WT.mRp.clN_peak_105586	chr2	73779252	73780440	+	245	NA	intron (DUSP11, intron 1 of 7)	-intron (DUSP11, intron 1 of 8)	305	DUSP11	DUSP11	NM_003584			DUSP11			NA
WT.mRp.clN_peak_31609	chr11	3378565	3379390	+	245	NA	intron (ZNF195, intron 1 of 5)	-intron (ZNF195, intron 1 of 4)	245	ZNF195	ZNF195	rna46790			ZNF195			NA
WT.mRp.clN_peak_68484	chr15	48330892	48332441	+	245	NA	promoter-TSS (DUT)	-@promoter-@TSS (DUT)	499	DUT	DUT	NM_001025249			DUT			NA
WT.mRp.clN_peak_208850	chr9	14992714	14994033	+	245	NA	promoter-TSS (LOC389705)	-@promoter-@TSS (LOC389706)	46	LOC389705	LOC389705	rna39100			LOC389705			NA
WT.mRp.clN_peak_194334	chr7	129054200	129055663	+	245	NA	promoter-TSS (TPI1P2)	-@promoter-@TSS (TPI1P2)	242	TNPO3	TNPO3	rna34841			TNPO3			NA
WT.mRp.clN_peak_3005	chr1	27321887	27323015	+	245	NA	intron (TMEM222, intron 1 of 6)	-intron (TMEM222, intron 1 of 5)	306	TMEM222	TMEM222	rna1523			TMEM222			NA
WT.mRp.clN_peak_43402	chr12	9064127	9065880	+	245	NA	promoter-TSS (LINC00612)	-@promoter-@TSS (LINC00612)	67	LINC00612	LINC00612	rna51877			LINC00612			NA
WT.mRp.clN_peak_132013	chr3	25782865	25784088	+	245	NA	promoter-TSS (NGLY1)	-@promoter-@TSS (NGLY1)	-33	NGLY1	NGLY1	NM_001145294			NGLY1			NA
WT.mRp.clN_peak_75393	chr16	22373810	22375479	+	245	NA	promoter-TSS (CDR2)	-@promoter-@TSS (CDR3)	-27	CDR2	CDR2	NM_001802			CDR2			NA
WT.mRp.clN_peak_111318	chr2	156435548	156437020	+	245	NA	promoter-TSS (GPD2)	-@promoter-@TSS (GPD3)	796	GPD2	GPD2	XM_005246470			GPD2			NA
WT.mRp.clN_peak_197791	chr8	11015389	11016888	+	245	NA	intron (XKR6, intron 1 of 2)	-intron (XKR6, intron 1 of 2)	19141	MIR598	MIR598	rna35913			MIR598			NA
WT.mRp.clN_peak_176626	chr6	56541472	56543359	+	245	NA	intron (DST, intron 57 of 98)	-intron (DST, intron 55 of 96)	-294669	COL21A1	COL21A1	rna29705			COL21A1			NA
WT.mRp.clN_peak_160152	chr5	34914824	34916396	+	245	NA	promoter-TSS (RAD1)	-@promoter-@TSS (RAD2)	16	RAD1	RAD1	NM_002853			RAD1			NA
WT.mRp.clN_peak_29926	chr10	119817991	119819830	+	245	NA	promoter-TSS (INPP5F)	-@promoter-@TSS (INPP5F)	54060	MCMBP	MCMBP	NM_001256379			MCMBP			NA
WT.mRp.clN_peak_183757	chr6	160519719	160521067	+	245	NA	Intergenic	Intergenic	-9269	LPAL2	LPAL2	rna31503			LPAL2			NA
WT.mRp.clN_peak_196498	chr7	155509352	155510522	+	245	NA	intron (CNPY1, intron 1 of 3)	-intron (CNPY1, intron 1 of 3)	23907	CNPY1	CNPY1	NM_001103176			CNPY1			NA
WT.mRp.clN_peak_64812	chr14	88824072	88825310	+	245	NA	exon (TTC8, exon 2 of 16)	-exon (TTC8, exon 2 of 16)	461	TTC8	TTC8	NM_001288781			TTC8			NA
WT.mRp.clN_peak_24782	chr10	62268099	62269335	+	245	NA	promoter-TSS (RTKN2)	-@promoter-@TSS (RTKN2)	94	RTKN2	RTKN2	NM_145307			RTKN2			NA
WT.mRp.clN_peak_192461	chr7	103148817	103149875	+	245	NA	promoter-TSS (NAPEPLD)	-@promoter-@TSS (NAPEPLD)	-126	NAPEPLD	NAPEPLD	XM_005250214			NAPEPLD			NA
WT.mRp.clN_peak_17445	chr1	220747813	220749011	+	245	NA	promoter-TSS (MARC2)	-@promoter-@TSS (MARC2)	425	MARC2	MARC2	rna8007			MARC2			NA
WT.mRp.clN_peak_34723	chr11	44095393	44096650	+	245	NA	promoter-TSS (EXT2)	-@promoter-@TSS (EXT3)	472	EXT2	EXT2	NM_000401			EXT2			NA
WT.mRp.clN_peak_141727	chr3	155805581	155806573	+	245	NA	intron (C3orf33, intron 1 of 5)	-intron (C3orf33, intron 1 of 5)	-1966	C3orf33	C3orf33	XM_005247378			C3orf33			NA
WT.mRp.clN_peak_187375	chr7	32489640	32490987	+	245	NA	promoter-TSS (LSM5)	-@promoter-@TSS (LSM6)	550	LSM5	LSM5	NM_001130710			LSM5			NA
WT.mRp.clN_peak_130796	chr3	10738221	10739116	+	245	NA	Intergenic	Intergenic	25524	LINC00606	LINC00606	rna15248			LINC00606			NA
WT.mRp.clN_peak_43308	chr12	8026176	8027613	+	245	NA	Intergenic	Intergenic	-5808	FOXJ2	FOXJ2	NM_018416			FOXJ2			NA
WT.mRp.clN_peak_30391	chr10	124461399	124462475	+	245	NA	exon (LHPP, exon 1 of 6)	-exon (LHPP, exon 1 of 6)	114	LHPP	LHPP	XM_006717943			LHPP			NA
WT.mRp.clN_peak_52268	chr12	123435709	123437173	+	245	NA	exon (RILPL2, exon 1 of 4)	-exon (RILPL2, exon 1 of 4)	236	RILPL2	RILPL2	NM_145058			RILPL2			NA
WT.mRp.clN_peak_133545	chr3	44648339	44649416	+	244	NA	TTS (ZNF197)	-@TTS (ZNF197)	261	ZNF35	ZNF35	XM_005265446			ZNF35			NA
WT.mRp.clN_peak_124399	chr21	25801251	25801810	+	244	NA	Intergenic	Intergenic	61519	GABPA	GABPA	XM_005260939			GABPA			NA
WT.mRp.clN_peak_213378	chr9	97221013	97222740	+	244	NA	promoter-TSS (ANKRD18CP)	-@promoter-@TSS (ANKRD18CP)	-641	ANKRD18CP	ANKRD18CP	rna40648			ANKRD18CP			NA
WT.mRp.clN_peak_140178	chr3	135438889	135439867	+	244	NA	Intergenic	Intergenic	-291583	LOC102724019	LOC102724019	rna18629			LOC102724019			NA
WT.mRp.clN_peak_125179	chr21	36069765	36070554	+	244	NA	exon (CBR1, exon 1 of 3)	-exon (CBR1, exon 1 of 3)	235	CBR1	CBR1	NM_001757			CBR1			NA
WT.mRp.clN_peak_103172	chr2	44361096	44362970	+	244	NA	promoter-TSS (PREPL)	-@promoter-@TSS (PREPL)	-228	PREPL	PREPL	NM_001171603			PREPL			NA
WT.mRp.clN_peak_2032	chr1	19596277	19597722	+	244	NA	promoter-TSS (MINOS1)	-@promoter-@TSS (MINOS1)	22	MINOS1	MINOS1	NM_001204082			MINOS1			NA
WT.mRp.clN_peak_193737	chr7	121395587	121396795	+	244	NA	exon (FAM3C, exon 1 of 10)	-exon (FAM3C, exon 1 of 10)	177	FAM3C	FAM3C	NM_001040020			FAM3C			NA
WT.mRp.clN_peak_55555	chr13	46796407	46798005	+	244	NA	promoter-TSS (ESD)	-@promoter-@TSS (ESD)	82	ESD	ESD	XM_005266278			ESD			NA
WT.mRp.clN_peak_96317	chr19	23685911	23687406	+	244	NA	intron (ZNF675, intron 1 of 4)	-intron (ZNF675, intron 1 of 3)	-28540	ZNF675	ZNF675	XM_006722679			ZNF675			NA
WT.mRp.clN_peak_213246	chr9	95874720	95876340	+	244	NA	promoter-TSS (ERCC6L2)	-@promoter-@TSS (ERCC6L2)	-88	ERCC6L2	ERCC6L2	NM_001010895			ERCC6L2			NA
WT.mRp.clN_peak_107788	chr2	108786331	108787432	+	244	NA	promoter-TSS (CCDC138)	-@promoter-@TSS (CCDC138)	98	CCDC138	CCDC138	XM_005263894			CCDC138			NA
WT.mRp.clN_peak_119926	chr20	21302345	21304087	+	244	NA	promoter-TSS (XRN2)	-@promoter-@TSS (XRN2)	-88	XRN2	XRN2	NM_012255			XRN2			NA
WT.mRp.clN_peak_178001	chr6	83853059	83854346	+	244	NA	exon (RIPPLY2, exon 2 of 4)	-exon (RIPPLY2, exon 2 of 4)	159	RIPPLY2	RIPPLY2	NM_001009994			RIPPLY2			NA
WT.mRp.clN_peak_59634	chr14	20970841	20972060	+	244	NA	Intergenic	Intergenic	15979	RNASE2	RNASE2	NM_002934			RNASE2			NA
WT.mRp.clN_peak_99135	chr19	57613828	57614862	+	244	NA	promoter-TSS (ZNF134)	-@promoter-@TSS (ZNF134)	-117	ZNF134	ZNF134	NM_003435			ZNF134			NA
WT.mRp.clN_peak_96259	chr19	21766748	21767858	+	244	NA	intron (ZNF100, intron 1 of 2)	-intron (ZNF100, intron 1 of 4)	-16547	ZNF100	ZNF100	XM_005259783			ZNF100			NA
WT.mRp.clN_peak_30863	chr10	130109865	130111732	+	244	NA	promoter-TSS (LINC00959)	-@promoter-@TSS (LINC00959)	19	LINC00959	LINC00959	rna46291			LINC00959			NA
WT.mRp.clN_peak_97157	chr19	37691881	37692753	+	244	NA	promoter-TSS (ZNF781)	-@promoter-@TSS (ZNF781)	-13681	ZNF781	ZNF781	XM_006723069			ZNF781			NA
WT.mRp.clN_peak_201953	chr8	66176764	66178261	+	244	NA	intron (CRH, intron 1 of 1)	-intron (CRH, intron 1 of 1)	1099	CRH	CRH	NM_000756			CRH			NA
WT.mRp.clN_peak_77889	chr16	67520991	67521851	+	244	NA	intron (LOC100505942, intron 1 of 1)	-intron (LOC100505942, intron 1 of 1)	7324	LOC100505942	LOC100505942	rna65769			LOC100505942			NA
WT.mRp.clN_peak_20955	chr10	11823042	11824158	+	244	NA	intron (PROSER2, intron 1 of 3)	-intron (PROSER2, intron 1 of 3)	-26607	PROSER2	PROSER2	XM_005252440			PROSER2			NA
WT.mRp.clN_peak_123769	chr21	5128051	5128627	+	244	NA	exon (LOC102724023, exon 1 of 7)	-exon (LOC102724023, exon 1 of 7)	113	LOC102724023	LOC102724023	XM_006723904			LOC102724023			NA
WT.mRp.clN_peak_213359	chr9	97038317	97039766	+	244	NA	promoter-TSS (CTSV)	-@promoter-@TSS (CTSV)	-493	CTSV	CTSV	NM_001201575			CTSV			NA
WT.mRp.clN_peak_150610	chr4	80335560	80336828	+	244	NA	intron (C4orf22, intron 1 of 5)	-intron (C4orf22, intron 1 of 6)	487	C4orf22	C4orf22	NM_152770			C4orf22			NA
WT.mRp.clN_peak_124933	chr21	33479058	33480611	+	244	NA	intron (TMEM50B, intron 1 of 8)	-intron (TMEM50B, intron 1 of 6)	175	TMEM50B	TMEM50B	rna81291			TMEM50B			NA
WT.mRp.clN_peak_129174	chr22	43142716	43143716	+	244	NA	exon (MCAT, exon 1 of 3)	-exon (MCAT, exon 1 of 3)	181	MCAT	MCAT	NM_173467			MCAT			NA
WT.mRp.clN_peak_168681	chr5	150700201	150701515	+	244	NA	promoter-TSS (RBM22)	-@promoter-@TSS (RBM23)	55	RBM22	RBM22	NM_018047			RBM22			NA
WT.mRp.clN_peak_186415	chr7	22499679	22500482	+	244	NA	intron (STEAP1B, intron 1 of 4)	-intron (STEAP1B, intron 1 of 4)	202	STEAP1B	STEAP1B	NM_207342			STEAP1B			NA
WT.mRp.clN_peak_47083	chr12	57935890	57936425	+	244	NA	promoter-TSS (RP11-620J15.3)	-promoter-TSS (RP11-620J15.3)	7	RP11-620J15.3	RP11-620J15	rna53833			RP11-620J15.3			NA
WT.mRp.clN_peak_11341	chr1	149899275	149900635	+	244	NA	exon (BOLA1, exon 2 of 2)	-exon (BOLA1, exon 2 of 2)	398	BOLA1	BOLA1	XM_005245233			BOLA1			NA
WT.mRp.clN_peak_130003	chr22_KI270733v1_random	141501	141721	+	244	NA	Intergenic	Intergenic	18490	LOC102724621	LOC102724621	rna83968			LOC102724621			NA
WT.mRp.clN_peak_145307	chr4	2241497	2242687	+	243	NA	promoter-TSS (HAUS3)	-@promoter-@TSS (HAUS3)	41	HAUS3	HAUS3	NM_024511			HAUS3			NA
WT.mRp.clN_peak_113925	chr2	191020200	191021270	+	243	NA	Intergenic	Intergenic	-6538	STAT1	STAT1	NM_139266			STAT1			NA
WT.mRp.clN_peak_92691	chr18	59402397	59402974	+	243	NA	Intergenic	Intergenic	-43409	LMAN1	LMAN1	NM_005570			LMAN1			NA
WT.mRp.clN_peak_14107	chr1	179953947	179955556	+	243	NA	promoter-TSS (CEP350)	-@promoter-@TSS (CEP351)	-67	CEP350	CEP350	XM_006711666			CEP350			NA
WT.mRp.clN_peak_56224	chr13	56735204	56736655	+	243	NA	Intergenic	Intergenic	-404989	PRR20A	PRR20A	NM_198441			PRR20A			NA
WT.mRp.clN_peak_97414	chr19	39996390	39997668	+	243	NA	promoter-TSS (ZNF546)	-@promoter-@TSS (ZNF546)	-7	ZNF546	ZNF546	NM_178544			ZNF546			NA
WT.mRp.clN_peak_123808	chr21	8988028	8988254	+	243	NA	TTS (MIR3648)	-@TTS (MIR3649)	737	MIR3687	MIR3687	rna80958			MIR3687			NA
WT.mRp.clN_peak_173035	chr6	18387014	18388324	+	243	NA	intron (RNF144B, intron 1 of 6)	-intron (RNF144B, intron 1 of 7)	321	RNF144B	RNF144B	NM_182757			RNF144B			NA
WT.mRp.clN_peak_99140	chr19	57664197	57665207	+	243	NA	Intergenic	Intergenic	-5509	ZSCAN4	ZSCAN4	NM_152677			ZSCAN4			NA
WT.mRp.clN_peak_176715	chr6	57172016	57173399	+	243	NA	promoter-TSS (BAG2)	-@promoter-@TSS (BAG3)	-285	RP11-203B9.4	RP11-203B9	rna29746			RP11-203B9.4			NA
WT.mRp.clN_peak_214007	chr9	105557663	105558631	+	243	NA	promoter-TSS (FKTN)	-@promoter-@TSS (FKTN)	17	FKTN	FKTN	NM_001198963			FKTN			NA
WT.mRp.clN_peak_116027	chr2	218567830	218570025	+	243	NA	promoter-TSS (USP37)	-@promoter-@TSS (USP38)	347	RQCD1	RQCD1	rna14011			RQCD1			NA
WT.mRp.clN_peak_200064	chr8	38267892	38269651	+	243	NA	TTS (WHSC1L1)	-@TTS (WHSC1L1)	552	PPAPDC1B	PPAPDC1B	XM_005273663			PPAPDC1B			NA
WT.mRp.clN_peak_120367	chr20	25407257	25408641	+	243	NA	intron (GINS1, intron 1 of 3)	-intron (GINS1, intron 1 of 6)	220	GINS1	GINS1	NM_021067			GINS1			NA
WT.mRp.clN_peak_37048	chr11	71813340	71814172	+	243	NA	TTS (ZNF705E)	-@TTS (ZNF705E)	103	ALG1L9P	ALG1L9P	rna49535			ALG1L9P			NA
WT.mRp.clN_peak_66314	chr14	103920760	103921889	+	243	NA	intron (C14orf2, intron 1 of 4)	-intron (C14orf2, intron 1 of 4)	242	C14orf2	C14orf2	NM_001127393			C14orf2			NA
WT.mRp.clN_peak_23973	chr10	49538306	49540122	+	243	NA	promoter-TSS (ERCC6)	-@promoter-@TSS (ERCC6)	-91	ERCC6	ERCC6	NM_000124			ERCC6			NA
WT.mRp.clN_peak_54310	chr13	32030801	32031928	+	243	NA	promoter-TSS (FRY)	-@promoter-@TSS (FRY)	275	FRY-AS1	FRY-AS1	rna56136			FRY-AS1			NA
WT.mRp.clN_peak_209957	chr9	33523367	33524859	+	243	NA	promoter-TSS (ANKRD18B)	-@promoter-@TSS (ANKRD18B)	-236	ANKRD18B	ANKRD18B	XM_006716772			ANKRD18B			NA
WT.mRp.clN_peak_71991	chr15	84505659	84505980	+	243	NA	exon (GOLGA6L5P, exon 9 of 9)	-exon (GOLGA6L5P, exon 9 of 9)	4723	LOC102724171	LOC102724171	rna62679			LOC102724171			NA
WT.mRp.clN_peak_192039	chr7	99616372	99617704	+	243	NA	promoter-TSS (ZSCAN25)	-@promoter-@TSS (ZSCAN25)	-2587	ZSCAN25	ZSCAN25	XM_005250198			ZSCAN25			NA
WT.mRp.clN_peak_189251	chr7	55365312	55367018	+	243	NA	exon (LANCL2, exon 1 of 9)	-exon (LANCL2, exon 1 of 9)	717	LANCL2	LANCL2	NM_018697			LANCL2			NA
WT.mRp.clN_peak_10772	chr1	120196795	120197919	+	243	NA	Intergenic	Intergenic	-20836	SEC22B	SEC22B	NM_004892			SEC22B			NA
WT.mRp.clN_peak_3804	chr1	35030982	35032096	+	243	NA	intron (ZMYM6, intron 1 of 15)	-intron (ZMYM6, intron 1 of 15)	429	ZMYM6	ZMYM6	NM_007167			ZMYM6			NA
WT.mRp.clN_peak_182728	chr6	149565660	149567379	+	243	NA	exon (GINM1, exon 1 of 8)	-exon (GINM1, exon 1 of 8)	127	GINM1	GINM1	NM_138785			GINM1			NA
WT.mRp.clN_peak_187229	chr7	30504043	30505482	+	243	NA	promoter-TSS (GGCT)	-@promoter-@TSS (GGCT)	79	GGCT	GGCT	rna32441			GGCT			NA
WT.mRp.clN_peak_169495	chr5	160399453	160400397	+	243	NA	exon (C5orf54, exon 1 of 2)	-exon (C5orf54, exon 1 of 2)	125	C5orf54	C5orf54	NM_022090			C5orf54			NA
WT.mRp.clN_peak_48094	chr12	71685655	71686750	+	243	NA	exon (TMEM19, exon 1 of 6)	-exon (TMEM19, exon 1 of 6)	104	TMEM19	TMEM19	NM_018279			TMEM19			NA
WT.mRp.clN_peak_171116	chr5	179678052	179679412	+	243	NA	exon (CBY3, exon 2 of 2)	-exon (CBY3, exon 2 of 2)	2646	CBY3	CBY3	XM_006714913			CBY3			NA
WT.mRp.clN_peak_110368	chr2	142129993	142131714	+	243	NA	exon (LRP1B, exon 1 of 91)	-exon (LRP1B, exon 1 of 91)	848	LRP1B	LRP1B	NM_018557			LRP1B			NA
WT.mRp.clN_peak_175832	chr6	46129384	46130580	+	243	NA	promoter-TSS (ENPP4)	-@promoter-@TSS (ENPP4)	18	ENPP4	ENPP4	NM_014936			ENPP4			NA
WT.mRp.clN_peak_6488	chr1	63522714	63524038	+	243	NA	promoter-TSS (ITGB3BP)	-@promoter-@TSS (ITGB3BP)	-103	ITGB3BP	ITGB3BP	XM_006710514			ITGB3BP			NA
WT.mRp.clN_peak_152184	chr4	103075398	103077113	+	243	NA	exon (SLC9B2, exon 1 of 12)	-exon (SLC9B2, exon 1 of 12)	517	SLC9B2	SLC9B2	XM_006714084			SLC9B2			NA
WT.mRp.clN_peak_31706	chr11	4393078	4394197	+	243	NA	promoter-TSS (TRIM21)	-@promoter-@TSS (TRIM21)	60	TRIM21	TRIM21	XM_006718283			TRIM21			NA
WT.mRp.clN_peak_210918	chr9	67722974	67723911	+	243	NA	Intergenic	Intergenic	3301	FAM27B	FAM27B	rna39927			FAM27B			NA
WT.mRp.clN_peak_1564	chr1	15584419	15585548	+	243	NA	exon (AGMAT, exon 1 of 7)	-exon (AGMAT, exon 1 of 7)	127	AGMAT	AGMAT	NM_024758			AGMAT			NA
WT.mRp.clN_peak_133550	chr3	44761090	44762483	+	243	NA	promoter-TSS (KIF15)	-@promoter-@TSS (KIF16)	71	KIF15	KIF15	XM_006713264			KIF15			NA
WT.mRp.clN_peak_123277	chr20	59031461	59033010	+	243	NA	TTS (SLMO2)	-@TTS (SLMO2)	132	ATP5E	ATP5E	NM_006886			ATP5E			NA
WT.mRp.clN_peak_98454	chr19	49442632	49443983	+	242	NA	Intergenic	Intergenic	-1756	SLC17A7	SLC17A7	NM_020309			SLC17A7			NA
WT.mRp.clN_peak_28901	chr10	108911636	108912573	+	242	NA	Intergenic	Intergenic	1011449	XPNPEP1	XPNPEP1	NM_001167604			XPNPEP1			NA
WT.mRp.clN_peak_47571	chr12	65728816	65729799	+	242	NA	Intergenic	Intergenic	-95504	HMGA2	HMGA2	NM_003483			HMGA2			NA
WT.mRp.clN_peak_180398	chr6	117919815	117920770	+	242	NA	intron (SLC35F1, intron 1 of 8)	-intron (SLC35F1, intron 1 of 7)	12649	SLC35F1	SLC35F1	XM_005266865			SLC35F1			NA
WT.mRp.clN_peak_202653	chr8	75323993	75324980	+	242	NA	Intergenic	Intergenic	-100124	CASC9	CASC9	rna37384			CASC9			NA
WT.mRp.clN_peak_165685	chr5	115815565	115817124	+	242	NA	exon (CDO1, exon 1 of 5)	-exon (CDO1, exon 1 of 5)	610	CDO1	CDO1	rna25285			CDO1			NA
WT.mRp.clN_peak_7898	chr1	84479073	84480206	+	242	NA	intron (RPF1, intron 1 of 8)	-intron (RPF1, intron 1 of 8)	402	RPF1	RPF1	NM_025065			RPF1			NA
WT.mRp.clN_peak_25155	chr10	68231054	68232370	+	242	NA	exon (ATOH7, exon 1 of 1)	-exon (ATOH7, exon 1 of 1)	401	ATOH7	ATOH7	NM_145178			ATOH7			NA
WT.mRp.clN_peak_141180	chr3	148991156	148992602	+	242	NA	intron (GYG1, intron 1 of 7)	-intron (GYG1, intron 1 of 6)	471	GYG1	GYG1	NM_004130			GYG1			NA
WT.mRp.clN_peak_32919	chr11	17276102	17277422	+	242	NA	promoter-TSS (NUCB2)	-@promoter-@TSS (NUCB2)	-6054	NUCB2	NUCB2	XM_005252948			NUCB2			NA
WT.mRp.clN_peak_70029	chr15	65516758	65518055	+	242	NA	promoter-TSS (DPP8)	-@promoter-@TSS (DPP9)	296	DPP8	DPP8	XM_005254502			DPP8			NA
WT.mRp.clN_peak_165445	chr5	112707165	112708512	+	242	NA	exon (APC, exon 1 of 14)	-exon (APC, exon 1 of 14)	333	APC	APC	NM_000038			APC			NA
WT.mRp.clN_peak_4322	chr1	40160988	40162166	+	242	NA	exon (RLF, exon 1 of 8)	-exon (RLF, exon 1 of 8)	208	RLF	RLF	NM_012421			RLF			NA
WT.mRp.clN_peak_71904	chr15	83010944	83012357	+	242	NA	promoter-TSS (C15orf40)	-promoter-TSS (C15orf40)	-9	C15orf40	C15orf40	XM_006720385			C15orf40			NA
WT.mRp.clN_peak_124592	chr21	28992032	28993452	+	242	NA	intron (LTN1, intron 1 of 13)	-intron (LTN1, intron 1 of 29)	211	LTN1	LTN1	NM_015565			LTN1			NA
WT.mRp.clN_peak_96291	chr19	23273285	23274685	+	242	NA	intron (LOC100132815, intron 1 of 4)	-intron (LOC100132815, intron 1 of 3)	266	LOC100132815	LOC100132815	rna75299			LOC100132815			NA
WT.mRp.clN_peak_9593	chr1	108746278	108747606	+	242	NA	intron (STXBP3, intron 1 of 18)	-intron (STXBP3, intron 1 of 18)	279	STXBP3	STXBP3	NM_007269			STXBP3			NA
WT.mRp.clN_peak_115571	chr2	213283809	213285061	+	242	NA	promoter-TSS (SPAG16)	-@promoter-@TSS (SPAG16)	56	SPAG16	SPAG16	rna13839			SPAG16			NA
WT.mRp.clN_peak_124597	chr21	29073023	29074146	+	242	NA	exon (CCT8, exon 1 of 16)	-exon (CCT8, exon 1 of 16)	213	CCT8	CCT8	NM_001282909			CCT8			NA
WT.mRp.clN_peak_197943	chr8	12193445	12195445	+	242	NA	promoter-TSS (FAM86B1)	-@promoter-@TSS (FAM86B1)	-282	FAM85A	FAM85A	rna35987			FAM85A			NA
WT.mRp.clN_peak_132594	chr3	33113676	33115317	+	242	NA	exon (CRTAP, exon 1 of 7)	-exon (CRTAP, exon 1 of 7)	538	CRTAP	CRTAP	NM_006371			CRTAP			NA
WT.mRp.clN_peak_157565	chr4	185425071	185426669	+	242	NA	promoter-TSS (C4orf47)	-promoter-TSS (C4orf47)	115	UFSP2	UFSP2	NM_018359			UFSP2			NA
WT.mRp.clN_peak_23264	chr10	37975834	37977000	+	242	NA	promoter-TSS (ZNF25)	-@promoter-@TSS (ZNF25)	238	ZNF25	ZNF25	XM_005252384			ZNF25			NA
WT.mRp.clN_peak_119297	chr20	13784602	13785674	+	242	NA	promoter-TSS (ESF1)	-@promoter-@TSS (ESF2)	89	NDUFAF5	NDUFAF5	NM_001039375			NDUFAF5			NA
WT.mRp.clN_peak_4256	chr1	39639245	39640146	+	242	NA	promoter-TSS (HEYL)	-@promoter-@TSS (HEYL)	-6599	HEYL	HEYL	NM_014571			HEYL			NA
WT.mRp.clN_peak_172085	chr6	8063717	8065177	+	242	NA	promoter-TSS (BLOC1S5)	-@promoter-@TSS (BLOC1S5)	-33	BLOC1S5	BLOC1S5	NM_001199322			BLOC1S5			NA
WT.mRp.clN_peak_180290	chr6	116570774	116572388	+	242	NA	exon (RWDD1, exon 1 of 8)	-exon (RWDD1, exon 1 of 8)	214	RWDD1	RWDD1	NM_001007464			RWDD1			NA
WT.mRp.clN_peak_113200	chr2	180006136	180007465	+	242	NA	intron (CWC22, intron 1 of 19)	-intron (CWC22, intron 1 of 19)	497	CWC22	CWC22	XM_005246726			CWC22			NA
WT.mRp.clN_peak_108370	chr2	114661789	114662875	+	242	NA	intron (DPP10, intron 2 of 26)	-intron (DPP10, intron 2 of 26)	171216	DPP10-AS3	DPP10-AS3	rna11780			DPP10-AS3			NA
WT.mRp.clN_peak_153226	chr4	118684940	118685923	+	242	NA	promoter-TSS (METTL14)	-@promoter-@TSS (METTL14)	-612	LOC101929741	LOC101929741	rna22411			LOC101929741			NA
WT.mRp.clN_peak_136858	chr3	85504167	85505608	+	242	NA	promoter-TSS (CADM2)	-@promoter-@TSS (CADM2)	119126	MIR5688	MIR5688	rna17468			MIR5688			NA
WT.mRp.clN_peak_3082	chr1	27914132	27915111	+	242	NA	exon (RPA2, exon 1 of 9)	-exon (RPA2, exon 1 of 9)	123	RPA2	RPA2	XM_005245965			RPA2			NA
WT.mRp.clN_peak_181950	chr6	138773083	138774175	+	242	NA	promoter-TSS (LOC100507462)	-@promoter-@TSS (LOC100507462)	50	LOC100507462	LOC100507462	NM_001242740			LOC100507462			NA
WT.mRp.clN_peak_160717	chr5	41869190	41870971	+	242	NA	promoter-TSS (OXCT1-AS1)	-intron (LOC102723752, intron 1 of 2)	50	OXCT1-AS1	OXCT1-AS1	rna24120			OXCT1-AS1			NA
WT.mRp.clN_peak_176923	chr6	63597882	63598931	+	242	NA	Intergenic	Intergenic	70385	PTP4A1	PTP4A1	NM_003463			PTP4A1			NA
WT.mRp.clN_peak_126805	chr22	21665513	21666727	+	241	NA	exon (PPIL2, exon 1 of 20)	-exon (PPIL2, exon 1 of 20)	108	PPIL2	PPIL2	NM_148176			PPIL2			NA
WT.mRp.clN_peak_105780	chr2	75710159	75711376	+	241	NA	promoter-TSS (GCFC2)	-@promoter-@TSS (GCFC2)	589	GCFC2	GCFC2	rna10727			GCFC2			NA
WT.mRp.clN_peak_97122	chr19	36915786	36917280	+	241	NA	promoter-TSS (ZNF829)	-@promoter-@TSS (ZNF829)	204	ZNF568	ZNF568	NM_001204839			ZNF568			NA
WT.mRp.clN_peak_78172	chr16	69964791	69965794	+	241	NA	TTS (CLEC18A)	-@TTS (CLEC18A)	14112	CLEC18A	CLEC18A	NM_001136214			CLEC18A			NA
WT.mRp.clN_peak_217368	chrUn_KI270538v1	80767	81614	+	241	NA	NA	NA	NA	NA
WT.mRp.clN_peak_29625	chr10	117004471	117006021	+	241	NA	exon (KIAA1598, exon 1 of 17)	-exon (KIAA1598, exon 1 of 17)	149	KIAA1598	KIAA1598	NM_001258300			KIAA1598			NA
WT.mRp.clN_peak_33835	chr11	31509034	31510477	+	241	NA	promoter-TSS (ELP4)	-@promoter-@TSS (ELP5)	-2	ELP4	ELP4	NM_001288726			ELP4			NA
WT.mRp.clN_peak_175483	chr6	42978205	42979657	+	241	NA	exon (PEX6, exon 1 of 17)	-exon (PEX6, exon 1 of 17)	312	PEX6	PEX6	XM_005249180			PEX6			NA
WT.mRp.clN_peak_7108	chr1	70353551	70355134	+	241	NA	promoter-TSS (HHLA3)	-@promoter-@TSS (HHLA3)	446	ANKRD13C	ANKRD13C	XM_006710929			ANKRD13C			NA
WT.mRp.clN_peak_99167	chr19	57915983	57917076	+	241	NA	promoter-TSS (ZNF417)	-@promoter-@TSS (ZNF417)	63	ZNF417	ZNF417	NM_152475			ZNF417			NA
WT.mRp.clN_peak_55206	chr13	43878840	43880300	+	241	NA	promoter-TSS (LACC1)	-@promoter-@TSS (LACC1)	-263	LACC1	LACC1	XM_006719766			LACC1			NA
WT.mRp.clN_peak_105637	chr2	74198333	74199890	+	241	NA	intron (MTHFD2, intron 1 of 6)	-intron (MTHFD2, intron 1 of 7)	548	MTHFD2	MTHFD2	XM_006711924			MTHFD2			NA
WT.mRp.clN_peak_68629	chr15	50685391	50687482	+	241	NA	intron (TRPM7, intron 1 of 22)	-intron (TRPM7, intron 1 of 38)	379	TRPM7	TRPM7	XM_005254486			TRPM7			NA
WT.mRp.clN_peak_12658	chr1	162560800	162562297	+	241	NA	promoter-TSS (UAP1)	-@promoter-@TSS (UAP2)	20	UAP1	UAP1	XM_005245465			UAP1			NA
WT.mRp.clN_peak_64425	chr14	80941082	80942267	+	241	NA	promoter-TSS (CEP128)	-@promoter-@TSS (CEP129)	87	CEP128	CEP128	XM_006720056			CEP128			NA
WT.mRp.clN_peak_167743	chr5	141319965	141321323	+	241	NA	promoter-TSS (LOC101926922)	-@promoter-@TSS (LOC101926922)	140	TAF7	TAF7	NM_005642			TAF7			NA
WT.mRp.clN_peak_212303	chr9	86281683	86283387	+	241	NA	promoter-TSS (ISCA1)	-@promoter-@TSS (ISCA1)	40	ISCA1	ISCA1	NM_030940			ISCA1			NA
WT.mRp.clN_peak_108147	chr2	112583774	112585227	+	241	NA	promoter-TSS (CHCHD5)	-@promoter-@TSS (CHCHD5)	54	CHCHD5	CHCHD5	NM_032309			CHCHD5			NA
WT.mRp.clN_peak_96118	chr19	19732024	19733632	+	241	NA	intron (ZNF14, intron 1 of 3)	-intron (ZNF14, intron 1 of 3)	284	ZNF14	ZNF14	NM_021030			ZNF14			NA
WT.mRp.clN_peak_164488	chr5	96702461	96703738	+	241	NA	intron (CAST, intron 1 of 26)	-intron (CAST, intron 3 of 29)	-40441	CAST	CAST	rna25071			CAST			NA
WT.mRp.clN_peak_23359	chr10	43573466	43575082	+	241	NA	promoter-TSS (ZNF239)	-@promoter-@TSS (ZNF239)	-92	ZNF239	ZNF239	NM_001099283			ZNF239			NA
WT.mRp.clN_peak_75252	chr16	20805849	20807350	+	241	NA	promoter-TSS (ERI2)	-@promoter-@TSS (ERI3)	10	LOC81691	LOC81691	XM_005255606			LOC81691			NA
WT.mRp.clN_peak_96283	chr19	23116684	23117742	+	241	NA	intron (ZNF730, intron 1 of 4)	-intron (ZNF730, intron 1 of 3)	238	ZNF730	ZNF730	XM_006722596			ZNF730			NA
WT.mRp.clN_peak_95361	chr19	12681044	12682189	+	241	NA	promoter-TSS (DHPS)	-@promoter-@TSS (DHPS)	271	DHPS	DHPS	NM_013406			DHPS			NA
WT.mRp.clN_peak_140387	chr3	138186868	138188265	+	241	NA	exon (ARMC8, exon 1 of 21)	-exon (ARMC8, exon 1 of 21)	318	ARMC8	ARMC8	NM_001267042			ARMC8			NA
WT.mRp.clN_peak_167086	chr5	134758309	134759390	+	241	NA	promoter-TSS (DDX46)	-@promoter-@TSS (DDX47)	78	DDX46	DDX46	NM_014829			DDX46			NA
WT.mRp.clN_peak_183361	chr6	157020831	157022500	+	241	NA	intron (ARID1B, intron 4 of 20)	-intron (ARID1B, intron 4 of 18)	-241938	MIR4466	MIR4466	rna31369			MIR4466			NA
WT.mRp.clN_peak_213892	chr9	104763414	104764758	+	241	NA	promoter-TSS (NIPSNAP3B)	-@promoter-@TSS (NIPSNAP3B)	345	NIPSNAP3B	NIPSNAP3B	rna40801			NIPSNAP3B			NA
WT.mRp.clN_peak_67513	chr15	36578941	36580231	+	241	NA	promoter-TSS (C15orf41)	-promoter-TSS (C15orf41)	-15300	C15orf41	C15orf41	NM_001130010			C15orf41			NA
WT.mRp.clN_peak_50174	chr12	101877148	101878217	+	241	NA	exon (DRAM1, exon 1 of 7)	-exon (DRAM1, exon 1 of 7)	240	DRAM1	DRAM1	XM_005269004			DRAM1			NA
WT.mRp.clN_peak_45975	chr12	48197604	48198968	+	241	NA	Intergenic	Intergenic	7034	OR10AD1	OR10AD1	XM_005268641			OR10AD1			NA
WT.mRp.clN_peak_203515	chr8	89983385	89984973	+	240	NA	intron (NBN, intron 1 of 15)	-intron (NBN, intron 1 of 15)	519	NBN	NBN	XM_005250923			NBN			NA
WT.mRp.clN_peak_49543	chr12	94458954	94460732	+	240	NA	promoter-TSS (CCDC41-AS1)	-promoter-TSS (CCDC41-AS1)	139	CCDC41	CCDC41	NM_001042399			CCDC41			NA
WT.mRp.clN_peak_212109	chr9	83706962	83708762	+	240	NA	exon (UBQLN1, exon 1 of 11)	-exon (UBQLN1, exon 1 of 11)	391	UBQLN1	UBQLN1	XM_005251948			UBQLN1			NA
WT.mRp.clN_peak_128599	chr22	38681579	38682537	+	240	NA	exon (TOMM22, exon 1 of 4)	-exon (TOMM22, exon 1 of 4)	109	TOMM22	TOMM22	NM_020243			TOMM22			NA
WT.mRp.clN_peak_23361	chr10	43605989	43607237	+	240	NA	intron (ZNF485, intron 1 of 4)	-intron (ZNF485, intron 1 of 4)	186	ZNF485	ZNF485	XM_006717706			ZNF485			NA
WT.mRp.clN_peak_189336	chr7	64793897	64795960	+	240	NA	intron (ZNF138, intron 1 of 1)	-intron (ZNF138, intron 1 of 4)	540	ZNF138	ZNF138	rna33091			ZNF138			NA
WT.mRp.clN_peak_94641	chr19	4791189	4792777	+	240	NA	exon (FEM1A, exon 1 of 1)	-exon (FEM1A, exon 1 of 1)	267	FEM1A	FEM1A	NM_018708			FEM1A			NA
WT.mRp.clN_peak_104787	chr2	64767693	64768701	+	240	NA	Intergenic	Intergenic	-17283	SERTAD2	SERTAD2	XM_005264669			SERTAD2			NA
WT.mRp.clN_peak_99803	chr2	6865116	6866624	+	240	NA	promoter-TSS (CMPK2)	-@promoter-@TSS (CMPK2)	765	CMPK2	CMPK2	rna9007			CMPK2			NA
WT.mRp.clN_peak_20665	chr10	7817786	7819526	+	240	NA	promoter-TSS (LOC101928197)	-@promoter-@TSS (LOC101928197)	152	TAF3	TAF3	NM_031923			TAF3			NA
WT.mRp.clN_peak_60717	chr14	35045765	35047098	+	240	NA	promoter-TSS (FAM177A1)	-@promoter-@TSS (FAM177A1)	-231	FAM177A1	FAM177A1	NM_173607			FAM177A1			NA
WT.mRp.clN_peak_49606	chr12	95072631	95073831	+	240	NA	intron (NR2C1, intron 1 of 10)	-intron (NR2C1, intron 1 of 11)	384	NR2C1	NR2C1	NM_001127362			NR2C1			NA
WT.mRp.clN_peak_170694	chr5	175871533	175872466	+	240	NA	intron (CPLX2, intron 1 of 3)	-intron (CPLX2, intron 1 of 3)	75460	CPLX2	CPLX2	XM_005265799			CPLX2			NA
WT.mRp.clN_peak_216617	chr9	132669458	132671392	+	240	NA	promoter-TSS (GTF3C4)	-@promoter-@TSS (GTF3C4)	-24	DDX31	DDX31	XM_005272206			DDX31			NA
WT.mRp.clN_peak_56153	chr13	54571865	54573428	+	240	NA	Intergenic	Intergenic	-260649	MIR1297	MIR1297	rna56731			MIR1297			NA
WT.mRp.clN_peak_60770	chr14	35808230	35809482	+	240	NA	exon (RALGAPA1, exon 1 of 42)	-exon (RALGAPA1, exon 1 of 42)	154	RALGAPA1	RALGAPA1	NM_001283043			RALGAPA1			NA
WT.mRp.clN_peak_43696	chr12	12611351	12612672	+	240	NA	exon (CREBL2, exon 1 of 4)	-exon (CREBL2, exon 1 of 4)	178	CREBL2	CREBL2	NM_001310			CREBL2			NA
WT.mRp.clN_peak_15622	chr1	201954924	201956013	+	240	NA	promoter-TSS (TIMM17A)	-@promoter-@TSS (TIMM17A)	-23	TIMM17A	TIMM17A	NM_006335			TIMM17A			NA
WT.mRp.clN_peak_112088	chr2	165793159	165794964	+	240	NA	exon (GALNT3, exon 1 of 11)	-exon (GALNT3, exon 1 of 11)	223	GALNT3	GALNT3	NM_004482			GALNT3			NA
WT.mRp.clN_peak_68301	chr15	45401793	45403616	+	240	NA	promoter-TSS (LOC102724493)	-@promoter-@TSS (LOC102724493)	371	SPATA5L1	SPATA5L1	rna61225			SPATA5L1			NA
WT.mRp.clN_peak_92686	chr18	59358619	59359944	+	240	NA	promoter-TSS (LMAN1)	-@promoter-@TSS (LMAN1)	-5	LMAN1	LMAN1	NM_005570			LMAN1			NA
WT.mRp.clN_peak_51883	chr12	120445694	120446999	+	240	NA	promoter-TSS (TRIAP1)	-@promoter-@TSS (TRIAP1)	66	TRIAP1	TRIAP1	NM_016399			TRIAP1			NA
WT.mRp.clN_peak_12050	chr1	156337186	156339011	+	240	NA	intron (CCT3, intron 1 of 14)	-intron (CCT3, intron 1 of 11)	317	CCT3	CCT3	rna5891			CCT3			NA
WT.mRp.clN_peak_197591	chr8	9002638	9004108	+	240	NA	promoter-TSS (ERI1)	-@promoter-@TSS (ERI2)	503	ERI1	ERI1	XM_006716264			ERI1			NA
WT.mRp.clN_peak_40227	chr11	112279882	112280789	+	240	NA	Intergenic	Intergenic	-4598	LOC100506870	LOC100506870	XM_006718949			LOC100506870			NA
WT.mRp.clN_peak_47290	chr12	62602328	62604003	+	240	NA	promoter-TSS (MIRLET7I)	-@promoter-@TSS (MIRLET7I)	269	C12orf61	C12orf61	NM_175895			C12orf61			NA
WT.mRp.clN_peak_156265	chr4	165112172	165113879	+	240	NA	promoter-TSS (TMEM192)	-@promoter-@TSS (TMEM192)	-153	TMEM192	TMEM192	NM_001100389			TMEM192			NA
WT.mRp.clN_peak_195962	chr7	149090144	149091923	+	240	NA	promoter-TSS (ZNF786)	-@promoter-@TSS (ZNF786)	-256	ZNF786	ZNF786	NM_152411			ZNF786			NA
WT.mRp.clN_peak_66554	chr15	22837863	22839158	+	240	NA	promoter-TSS (NIPA2)	-@promoter-@TSS (NIPA2)	-14711	NIPA2	NIPA2	NM_001008860			NIPA2			NA
WT.mRp.clN_peak_153268	chr4	119211807	119213446	+	240	NA	promoter-TSS (USP53)	-@promoter-@TSS (USP54)	18	LOC101929762	LOC101929762	rna22428			LOC101929762			NA
WT.mRp.clN_peak_140811	chr3	142888283	142889414	+	240	NA	exon (PCOLCE2, exon 1 of 9)	-exon (PCOLCE2, exon 1 of 9)	355	PCOLCE2	PCOLCE2	NM_013363			PCOLCE2			NA
WT.mRp.clN_peak_9613	chr1	109041228	109042739	+	240	NA	exon (WDR47, exon 1 of 15)	-exon (WDR47, exon 1 of 15)	169	WDR47	WDR47	NM_001142550			WDR47			NA
WT.mRp.clN_peak_10157	chr1	113904286	113905809	+	240	NA	promoter-TSS (AP4B1)	-@promoter-@TSS (AP4B1)	0	AP4B1	AP4B1	NM_006594			AP4B1			NA
WT.mRp.clN_peak_46039	chr12	49069401	49070386	+	240	NA	promoter-TSS (RHEBL1)	-@promoter-@TSS (RHEBL1)	132	RHEBL1	RHEBL1	XM_005268634			RHEBL1			NA
WT.mRp.clN_peak_67427	chr15	34969120	34970172	+	240	NA	exon (AQR, exon 1 of 35)	-exon (AQR, exon 1 of 35)	148	AQR	AQR	NM_014691			AQR			NA
WT.mRp.clN_peak_138910	chr3	122563679	122564922	+	240	NA	promoter-TSS (PARP9)	-@promoter-@TSS (PARP9)	-38	DTX3L	DTX3L	NM_138287			DTX3L			NA
WT.mRp.clN_peak_102035	chr2	30446901	30448083	+	240	NA	intron (LCLAT1, intron 1 of 5)	-intron (LCLAT1, intron 1 of 5)	-41730	LCLAT1	LCLAT1	NM_182551			LCLAT1			NA
WT.mRp.clN_peak_47955	chr12	69738373	69740021	+	240	NA	promoter-TSS (RAB3IP)	-@promoter-@TSS (RAB3IP)	-193	RAB3IP	RAB3IP	rna54065			RAB3IP			NA
WT.mRp.clN_peak_88236	chr18	158157	159526	+	240	NA	intron (USP14, intron 1 of 15)	-intron (USP14, intron 1 of 14)	358	USP14	USP14	NM_001037334			USP14			NA
WT.mRp.clN_peak_62451	chr14	59918932	59920584	+	240	NA	promoter-TSS (LRRC9)	-@promoter-@TSS (LRRC9)	45	LRRC9	LRRC9	rna58595			LRRC9			NA
WT.mRp.clN_peak_14639	chr1	185169937	185170694	+	240	NA	intron (SWT1, intron 4 of 18)	-intron (SWT1, intron 4 of 18)	-13331	TRMT1L	TRMT1L	NM_001202423			TRMT1L			NA
WT.mRp.clN_peak_125314	chr21	37257268	37258846	+	240	NA	intron (DSCR3, intron 1 of 6)	-intron (DSCR3, intron 1 of 7)	10067	DSCR3	DSCR3	XM_005260911			DSCR3			NA
WT.mRp.clN_peak_180235	chr6	116100456	116101707	+	240	NA	promoter-TSS (FRK)	-@promoter-@TSS (FRK)	258	NT5DC1	NT5DC1	NM_152729			NT5DC1			NA
WT.mRp.clN_peak_120555	chr20	32109256	32110642	+	240	NA	promoter-TSS (TM9SF4)	-@promoter-@TSS (TM9SF4)	-73	TM9SF4	TM9SF4	NM_014742			TM9SF4			NA
WT.mRp.clN_peak_112830	chr2	175180730	175182109	+	240	NA	exon (ATP5G3, exon 1 of 4)	-exon (ATP5G3, exon 1 of 4)	343	ATP5G3	ATP5G3	NM_001190329			ATP5G3			NA
WT.mRp.clN_peak_154758	chr4	143558609	143560049	+	240	NA	promoter-TSS (GUSBP5)	-@promoter-@TSS (GUSBP5)	-143	GUSBP5	GUSBP5	rna22742			GUSBP5			NA
WT.mRp.clN_peak_62425	chr14	59576283	59577262	+	240	NA	promoter-TSS (CCDC175)	-@promoter-@TSS (CCDC175)	59	CCDC175	CCDC175	NM_001164399			CCDC175			NA
WT.mRp.clN_peak_107747	chr2	108448332	108450048	+	239	NA	promoter-TSS (GCC2)	-@promoter-@TSS (GCC3)	-47	GCC2	GCC2	rna11487			GCC2			NA
WT.mRp.clN_peak_71990	chr15	84500148	84501213	+	239	NA	promoter-TSS (LOC102724171)	-@promoter-@TSS (LOC102724171)	-416	LOC102724171	LOC102724171	rna62679			LOC102724171			NA
WT.mRp.clN_peak_10790	chr1	120449192	120449376	+	239	NA	exon (NBPF8, exon 6 of 20)	-exon (NBPF8, exon 6 of 20)	2826	LOC102724372	LOC102724372	rna4551			LOC102724372			NA
WT.mRp.clN_peak_137256	chr3	97764050	97765582	+	239	NA	TTS (LOC101929298)	-@TTS (LOC101929298)	288	ARL6	ARL6	rna17545			ARL6			NA
WT.mRp.clN_peak_155046	chr4	147617025	147618165	+	239	NA	exon (TMEM184C, exon 1 of 10)	-exon (TMEM184C, exon 1 of 10)	207	TMEM184C	TMEM184C	NM_018241			TMEM184C			NA
WT.mRp.clN_peak_145766	chr4	6640109	6642093	+	239	NA	exon (MRFAP1, exon 2 of 3)	-exon (MRFAP1, exon 2 of 3)	1010	MRFAP1	MRFAP1	NM_001272054			MRFAP1			NA
WT.mRp.clN_peak_153471	chr4	121822555	121824321	+	239	NA	TTS (BBS7)	-@TTS (BBS8)	495	CCNA2	CCNA2	NM_001237			CCNA2			NA
WT.mRp.clN_peak_46930	chr12	56448550	56449903	+	239	NA	TTS (MIP)	-@TTS (MIP)	190	TIMELESS	TIMELESS	NM_003920			TIMELESS			NA
WT.mRp.clN_peak_124687	chr21	30408673	30409206	+	239	NA	Intergenic	Intergenic	12865	KRTAP13-1	KRTAP13-1	NM_181599			KRTAP13-1			NA
WT.mRp.clN_peak_18153	chr1	228635087	228636450	+	239	NA	promoter-TSS (RNA5S12)	-@promoter-@TSS (RNA5S12)	-779	RNA5S12	RNA5S12	rna8362			RNA5S12			NA
WT.mRp.clN_peak_189319	chr7	56370620	56372141	+	239	NA	Intergenic	Intergenic	31599	LOC101930109	LOC101930109	rna33017			LOC101930109			NA
WT.mRp.clN_peak_69734	chr15	63156694	63158309	+	239	NA	promoter-TSS (RPS27L)	-@promoter-@TSS (RPS27L)	41	RPS27L	RPS27L	NM_015920			RPS27L			NA
WT.mRp.clN_peak_2697	chr1	24847604	24848891	+	239	NA	Intergenic	Intergenic	71164	MIR6731	MIR6731	rna1363			MIR6731			NA
WT.mRp.clN_peak_132501	chr3	32391376	32393127	+	239	NA	intron (CMTM7, intron 1 of 3)	-intron (CMTM7, intron 1 of 4)	580	CMTM7	CMTM7	NM_181472			CMTM7			NA
WT.mRp.clN_peak_114312	chr2	197515091	197516838	+	239	NA	promoter-TSS (MOB4)	-@promoter-@TSS (MOB5)	393	MOB4	MOB4	NM_015387			MOB4			NA
WT.mRp.clN_peak_1170	chr1	11272645	11274140	+	239	NA	exon (UBIAD1, exon 1 of 2)	-exon (UBIAD1, exon 1 of 2)	228	UBIAD1	UBIAD1	XM_006710590			UBIAD1			NA
WT.mRp.clN_peak_137093	chr3	93972800	93974322	+	239	NA	intron (PROS1, intron 1 of 15)	-intron (PROS1, intron 1 of 14)	415	PROS1	PROS1	NM_000313			PROS1			NA
WT.mRp.clN_peak_10916	chr1	144418496	144419639	+	239	NA	promoter-TSS (TRNAN27)	-@promoter-@TSS (TRNAN27)	-200	TRNAN27	TRNAN27	rna4633			TRNAN27			NA
WT.mRp.clN_peak_2069	chr1	19882026	19883283	+	239	NA	promoter-TSS (OTUD3)	-@promoter-@TSS (OTUD3)	791	OTUD3	OTUD3	NM_015207			OTUD3			NA
WT.mRp.clN_peak_117076	chr2	231411698	231412836	+	239	NA	Intergenic	Intergenic	15091	B3GNT7	B3GNT7	XM_005246953			B3GNT7			NA
WT.mRp.clN_peak_208890	chr9	15552171	15554380	+	239	NA	exon (CCDC171, exon 1 of 26)	-exon (CCDC171, exon 1 of 26)	-2077	CCDC171	CCDC171	XM_005251399			CCDC171			NA
WT.mRp.clN_peak_124916	chr21	33265736	33267196	+	239	NA	promoter-TSS (IL10RB-AS1)	-promoter-TSS (IL10RB-AS1)	106	IL10RB	IL10RB	NM_000628			IL10RB			NA
WT.mRp.clN_peak_8472	chr1	91500437	91501751	+	239	NA	promoter-TSS (CDC7)	-@promoter-@TSS (CDC8)	247	CDC7	CDC7	NM_003503			CDC7			NA
WT.mRp.clN_peak_148724	chr4	52051100	52052362	+	239	NA	promoter-TSS (SGCB)	-@promoter-@TSS (SGCB)	315	SPATA18	SPATA18	XM_005265716			SPATA18			NA
WT.mRp.clN_peak_14396	chr1	182789239	182790050	+	239	NA	exon (NPL, exon 1 of 11)	-exon (NPL, exon 1 of 11)	195	NPL	NPL	NM_001200051			NPL			NA
WT.mRp.clN_peak_118535	chr20	3819806	3821073	+	239	NA	promoter-TSS (AP5S1)	-@promoter-@TSS (AP5S1)	-85	AP5S1	AP5S1	NM_001204446			AP5S1			NA
WT.mRp.clN_peak_207734	chr8	144852348	144853597	+	239	NA	promoter-TSS (COMMD5)	-@promoter-@TSS (COMMD5)	42	COMMD5	COMMD5	NM_001081003			COMMD5			NA
WT.mRp.clN_peak_121367	chr20	38926031	38927158	+	239	NA	exon (FAM83D, exon 1 of 4)	-exon (FAM83D, exon 1 of 4)	282	FAM83D	FAM83D	NM_030919			FAM83D			NA
WT.mRp.clN_peak_178840	chr6	96836660	96838079	+	239	NA	exon (GPR63, exon 1 of 3)	-exon (GPR63, exon 1 of 3)	-36384	GPR63	GPR63	NM_001143957			GPR63			NA
WT.mRp.clN_peak_24180	chr10	52308315	52309120	+	239	NA	intron (PRKG1-AS1, intron 3 of 5)	-intron (PRKG1-AS1, intron 3 of 5)	5411	PRKG1-AS1	PRKG1-AS1	rna43911			PRKG1-AS1			NA
WT.mRp.clN_peak_31982	chr11	7986755	7987910	+	239	NA	promoter-TSS (EIF3F)	-@promoter-@TSS (EIF3F)	12	EIF3F	EIF3F	NM_003754			EIF3F			NA
WT.mRp.clN_peak_17819	chr1	224929241	224930391	+	239	NA	exon (DNAH14, exon 1 of 11)	-exon (DNAH14, exon 1 of 11)	162	DNAH14	DNAH14	NM_001373			DNAH14			NA
WT.mRp.clN_peak_16718	chr1	211675208	211676295	+	239	NA	promoter-TSS (NEK2)	-@promoter-@TSS (NEK3)	-124	NEK2	NEK2	NM_001204183			NEK2			NA
WT.mRp.clN_peak_123908	chr21	14382605	14383959	+	239	NA	promoter-TSS (HSPA13)	-@promoter-@TSS (HSPA13)	-94	HSPA13	HSPA13	NM_006948			HSPA13			NA
WT.mRp.clN_peak_102655	chr2	38875169	38876810	+	239	NA	promoter-TSS (MORN2)	-@promoter-@TSS (MORN2)	27	MORN2	MORN2	NM_001145450			MORN2			NA
WT.mRp.clN_peak_47626	chr12	66301916	66302954	+	239	NA	promoter-TSS (HELB)	-@promoter-@TSS (HELB)	-132	HELB	HELB	NM_033647			HELB			NA
WT.mRp.clN_peak_53204	chr13	20525142	20526552	+	239	NA	promoter-TSS (CRYL1)	-@promoter-@TSS (CRYL1)	10	CRYL1	CRYL1	NM_015974			CRYL1			NA
WT.mRp.clN_peak_83997	chr17	42608776	42610592	+	239	NA	promoter-TSS (FAM134C)	-@promoter-@TSS (FAM134C)	-257	FAM134C	FAM134C	rna69338			FAM134C			NA
WT.mRp.clN_peak_96301	chr19	23415068	23416342	+	239	NA	Intergenic	Intergenic	-20178	ZNF91	ZNF91	rna75300			ZNF91			NA
WT.mRp.clN_peak_97758	chr19	44024871	44026136	+	239	NA	intron (ZNF222, intron 1 of 2)	-intron (ZNF222, intron 1 of 3)	149	ZNF222	ZNF222	NM_001129996			ZNF222			NA
WT.mRp.clN_peak_87842	chr17	80414269	80415953	+	239	NA	promoter-TSS (ENDOV)	-@promoter-@TSS (ENDOV)	57	LOC100294362	LOC100294362	rna71530			LOC100294362			NA
WT.mRp.clN_peak_128903	chr22	41204949	41205969	+	239	NA	intron (L3MBTL2, intron 1 of 16)	-intron (L3MBTL2, intron 1 of 16)	150	L3MBTL2	L3MBTL2	NM_031488			L3MBTL2			NA
WT.mRp.clN_peak_28274	chr10	101353528	101354984	+	238	NA	exon (BTRC, exon 1 of 15)	-exon (BTRC, exon 1 of 15)	142	BTRC	BTRC	XM_005270264			BTRC			NA
WT.mRp.clN_peak_192667	chr7	105580955	105581786	+	238	NA	exon (EFCAB10, exon 1 of 5)	-exon (EFCAB10, exon 1 of 5)	159	EFCAB10	EFCAB10	rna34374			EFCAB10			NA
WT.mRp.clN_peak_36536	chr11	67427899	67428924	+	238	NA	promoter-TSS (RPS6KB2)	-@promoter-@TSS (RPS6KB2)	-83	RPS6KB2	RPS6KB2	XM_005274165			RPS6KB2			NA
WT.mRp.clN_peak_126286	chr21	46634722	46636266	+	238	NA	promoter-TSS (PRMT2)	-@promoter-@TSS (PRMT2)	-101	PRMT2	PRMT2	NM_001286678			PRMT2			NA
WT.mRp.clN_peak_12716	chr1	163321186	163322439	+	238	NA	promoter-TSS (RGS5)	-@promoter-@TSS (RGS6)	-21	RGS5	RGS5	rna6445			RGS5			NA
WT.mRp.clN_peak_153487	chr4	122151413	122153077	+	238	NA	promoter-TSS (KIAA1109)	-@promoter-@TSS (KIAA1109)	-88	KIAA1109	KIAA1109	NM_015312			KIAA1109			NA
WT.mRp.clN_peak_15765	chr1	202926632	202927862	+	238	NA	promoter-TSS (KLHL12)	-@promoter-@TSS (KLHL12)	1391	KLHL12	KLHL12	XM_006711478			KLHL12			NA
WT.mRp.clN_peak_201752	chr8	63167953	63169265	+	238	NA	promoter-TSS (YTHDF3)	-@promoter-@TSS (YTHDF3)	56	YTHDF3	YTHDF3	NM_152758			YTHDF3			NA
WT.mRp.clN_peak_180678	chr6	122399165	122400675	+	238	NA	intron (HSF2, intron 1 of 12)	-intron (HSF2, intron 1 of 11)	369	HSF2	HSF2	NM_001135564			HSF2			NA
WT.mRp.clN_peak_59317	chr13	112587127	112588761	+	238	NA	exon (TUBGCP3, exon 1 of 22)	-exon (TUBGCP3, exon 1 of 22)	236	TUBGCP3	TUBGCP3	NM_006322			TUBGCP3			NA
WT.mRp.clN_peak_191777	chr7	96709171	96710327	+	238	NA	exon (SHFM1, exon 1 of 3)	-exon (SHFM1, exon 1 of 3)	142	SHFM1	SHFM1	NM_006304			SHFM1			NA
WT.mRp.clN_peak_213328	chr9	96686645	96687375	+	238	NA	promoter-TSS (LOC100996557)	-@promoter-@TSS (LOC100996557)	-70	LOC100996557	LOC100996557	rna40627			LOC100996557			NA
WT.mRp.clN_peak_10605	chr1	118184633	118186192	+	238	NA	promoter-TSS (SPAG17)	-@promoter-@TSS (SPAG17)	-129648	SPAG17	SPAG17	XM_006710430			SPAG17			NA
WT.mRp.clN_peak_184563	chr6	169751171	169752700	+	238	NA	promoter-TSS (TCTE3)	-@promoter-@TSS (TCTE3)	-420	TCTE3	TCTE3	NM_174910			TCTE3			NA
WT.mRp.clN_peak_178396	chr6	89351964	89353442	+	238	NA	exon (UBE2J1, exon 1 of 8)	-exon (UBE2J1, exon 1 of 8)	197	UBE2J1	UBE2J1	NM_016021			UBE2J1			NA
WT.mRp.clN_peak_19330	chr1	241518694	241520165	+	238	NA	intron (FH, intron 1 of 9)	-intron (FH, intron 1 of 9)	356	FH	FH	NM_000143			FH			NA
WT.mRp.clN_peak_196168	chr7	151341208	151342185	+	238	NA	promoter-TSS (NUB1)	-@promoter-@TSS (NUB2)	-3	NUB1	NUB1	NM_001243351			NUB1			NA
WT.mRp.clN_peak_44345	chr12	21656844	21658290	+	238	NA	exon (LDHB, exon 1 of 8)	-exon (LDHB, exon 1 of 8)	404	LDHB	LDHB	XM_006719074			LDHB			NA
WT.mRp.clN_peak_27179	chr10	89414114	89415511	+	238	NA	intron (IFIT5, intron 1 of 1)	-intron (IFIT5, intron 1 of 1)	244	IFIT5	IFIT5	NM_012420			IFIT5			NA
WT.mRp.clN_peak_178354	chr6	88962961	88964208	+	238	NA	promoter-TSS (RNGTT)	-@promoter-@TSS (RNGTT)	137	RNGTT	RNGTT	rna30120			RNGTT			NA
WT.mRp.clN_peak_124108	chr21	17512237	17514033	+	238	NA	exon (CXADR, exon 1 of 5)	-exon (CXADR, exon 1 of 5)	229	CXADR	CXADR	NM_001207066			CXADR			NA
WT.mRp.clN_peak_186024	chr7	17298242	17300034	+	238	NA	promoter-TSS (LOC101927609)	-@promoter-@TSS (LOC101927609)	486	AHR	AHR	NM_001621			AHR			NA
WT.mRp.clN_peak_143377	chr3	179604223	179605365	+	238	NA	promoter-TSS (NDUFB5)	-@promoter-@TSS (NDUFB5)	7	NDUFB5	NDUFB5	NM_002492			NDUFB5			NA
WT.mRp.clN_peak_212878	chr9	92324927	92326366	+	238	NA	promoter-TSS (NOL8)	-@promoter-@TSS (NOL9)	-52	NOL8	NOL8	XM_006717167			NOL8			NA
WT.mRp.clN_peak_141377	chr3	150703145	150704299	+	238	NA	promoter-TSS (LOC101928085)	-@promoter-@TSS (LOC101928085)	267	FAM194A	FAM194A	XM_006713498			FAM194A			NA
WT.mRp.clN_peak_139397	chr3	126982318	126982965	+	238	NA	Intergenic	Intergenic	-5880	PLXNA1	PLXNA1	NM_032242			PLXNA1			NA
WT.mRp.clN_peak_32709	chr11	14891097	14892569	+	238	NA	promoter-TSS (CYP2R1)	-@promoter-@TSS (CYP2R1)	495	CYP2R1	CYP2R1	rna47299			CYP2R1			NA
WT.mRp.clN_peak_21293	chr10	15096615	15098107	+	238	NA	promoter-TSS (C10orf111)	-promoter-TSS (C10orf111)	-13	RPP38	RPP38	NM_183005			RPP38			NA
WT.mRp.clN_peak_120533	chr20	31951204	31952251	+	238	NA	intron (PDRG1, intron 2 of 5)	-intron (PDRG1, intron 1 of 4)	-16275	XKR7	XKR7	NM_001011718			XKR7			NA
WT.mRp.clN_peak_118489	chr20	3470333	3472002	+	238	NA	exon (ATRN, exon 1 of 29)	-exon (ATRN, exon 1 of 29)	149	ATRN	ATRN	NM_139321			ATRN			NA
WT.mRp.clN_peak_44884	chr12	29380428	29381823	+	238	NA	promoter-TSS (ERGIC2)	-@promoter-@TSS (ERGIC2)	85	ERGIC2	ERGIC2	NM_016570			ERGIC2			NA
WT.mRp.clN_peak_126801	chr22	21628977	21630271	+	238	NA	exon (YDJC, exon 2 of 5)	-exon (YDJC, exon 2 of 5)	-4127	CCDC116	CCDC116	NM_152612			CCDC116			NA
WT.mRp.clN_peak_60377	chr14	30621335	30622825	+	238	NA	promoter-TSS (SCFD1)	-@promoter-@TSS (SCFD1)	-177	SCFD1	SCFD1	NM_001257376			SCFD1			NA
WT.mRp.clN_peak_148571	chr4	48015870	48017720	+	238	NA	promoter-TSS (NIPAL1)	-@promoter-@TSS (NIPAL1)	21	NIPAL1	NIPAL1	NM_207330			NIPAL1			NA
WT.mRp.clN_peak_209582	chr9	26945731	26947972	+	237	NA	promoter-TSS (IFT74)	-@promoter-@TSS (IFT75)	619	PLAA	PLAA	NM_001031689			PLAA			NA
WT.mRp.clN_peak_92234	chr18	54269059	54270514	+	237	NA	promoter-TSS (POLI)	-@promoter-@TSS (POLI)	288	POLI	POLI	XM_006722378			POLI			NA
WT.mRp.clN_peak_170894	chr5	177516220	177517745	+	237	NA	promoter-TSS (DDX41)	-@promoter-@TSS (DDX42)	-29	DDX41	DDX41	NM_016222			DDX41			NA
WT.mRp.clN_peak_106826	chr2	96738891	96740270	+	237	NA	intron (LMAN2L, intron 1 of 7)	-intron (LMAN2L, intron 1 of 8)	496	LMAN2L	LMAN2L	rna11130			LMAN2L			NA
WT.mRp.clN_peak_7510	chr1	77779511	77780255	+	237	NA	promoter-TSS (FAM73A)	-@promoter-@TSS (FAM73A)	253	FAM73A	FAM73A	NM_198549			FAM73A			NA
WT.mRp.clN_peak_119695	chr20	18587644	18589010	+	237	NA	promoter-TSS (DTD1)	-@promoter-@TSS (DTD2)	-423	DTD1	DTD1	NM_080820			DTD1			NA
WT.mRp.clN_peak_130730	chr3	10025747	10026930	+	237	NA	promoter-TSS (FANCD2)	-@promoter-@TSS (FANCD2)	-49	FANCD2	FANCD2	XM_005264946			FANCD2			NA
WT.mRp.clN_peak_140708	chr3	141659604	141660896	+	237	NA	Intergenic	Intergenic	-2842	LOC646730	LOC646730	XM_933859			LOC646730			NA
WT.mRp.clN_peak_97158	chr19	37718476	37720025	+	237	NA	promoter-TSS (ZNF607)	-@promoter-@TSS (ZNF607)	-217	ZNF607	ZNF607	XM_006723436			ZNF607			NA
WT.mRp.clN_peak_8550	chr1	92298479	92299863	+	237	NA	promoter-TSS (GLMN)	-@promoter-@TSS (GLMN)	121	RPAP2	RPAP2	NM_024813			RPAP2			NA
WT.mRp.clN_peak_108502	chr2	117803612	117804755	+	237	NA	Intergenic	Intergenic	-10496	DDX18	DDX18	NM_006773			DDX18			NA
WT.mRp.clN_peak_90101	chr18	26089486	26091510	+	237	NA	intron (SS18, intron 1 of 10)	-intron (SS18, intron 1 of 10)	111	SS18	SS18	XM_005258334			SS18			NA
WT.mRp.clN_peak_189070	chr7	52087962	52088998	+	237	NA	Intergenic	Intergenic	-682914	LOC101928257	LOC101928257	rna32951			LOC101928257			NA
WT.mRp.clN_peak_95839	chr19	17510792	17512635	+	237	NA	promoter-TSS (PGLS)	-@promoter-@TSS (PGLS)	244	PGLS	PGLS	NM_012088			PGLS			NA
WT.mRp.clN_peak_43523	chr12	10673635	10674622	+	237	NA	exon (STYK1, exon 1 of 11)	-exon (STYK1, exon 1 of 11)	190	STYK1	STYK1	XM_005253417			STYK1			NA
WT.mRp.clN_peak_165912	chr5	119411759	119412295	+	237	NA	Intergenic	Intergenic	24274	TNFAIP8	TNFAIP8	NM_001286815			TNFAIP8			NA
WT.mRp.clN_peak_79110	chr16	81095799	81096916	+	237	NA	promoter-TSS (GCSH)	-@promoter-@TSS (GCSH)	18	GCSH	GCSH	rna66256			GCSH			NA
WT.mRp.clN_peak_116486	chr2	223957049	223958022	+	237	NA	exon (MRPL44, exon 1 of 4)	-exon (MRPL44, exon 1 of 4)	131	MRPL44	MRPL44	NM_022915			MRPL44			NA
WT.mRp.clN_peak_64828	chr14	89040267	89041425	+	237	NA	Intergenic	Intergenic	61748	TRNAA17	TRNAA17	rna59411			TRNAA17			NA
WT.mRp.clN_peak_3806	chr1	35078997	35080074	+	237	NA	intron (ZMYM1, intron 1 of 8)	-intron (ZMYM1, intron 2 of 10)	150	ZMYM1	ZMYM1	XM_006710904			ZMYM1			NA
WT.mRp.clN_peak_158985	chr5	14011093	14012011	+	237	NA	intron (DNAH5, intron 1 of 78)	-intron (DNAH5, intron 1 of 78)	180	DNAH5	DNAH5	XM_005248262			DNAH5			NA
WT.mRp.clN_peak_182304	chr6	144094803	144096533	+	237	NA	promoter-TSS (SF3B5)	-@promoter-@TSS (SF3B5)	-51	SF3B5	SF3B5	NM_031287			SF3B5			NA
WT.mRp.clN_peak_131264	chr3	15098528	15099933	+	237	NA	promoter-TSS (ZFYVE20)	-@promoter-@TSS (ZFYVE20)	-82	ZFYVE20	ZFYVE20	XM_005265383			ZFYVE20			NA
WT.mRp.clN_peak_114052	chr2	192541960	192543004	+	237	NA	Intergenic	Intergenic	-207363	PCGEM1	PCGEM1	rna13257			PCGEM1			NA
WT.mRp.clN_peak_113422	chr2	183123705	183125121	+	237	NA	promoter-TSS (NUP35)	-@promoter-@TSS (NUP36)	58	NUP35	NUP35	NM_138285			NUP35			NA
WT.mRp.clN_peak_39206	chr11	96389243	96390590	+	237	NA	promoter-TSS (JRKL)	-@promoter-@TSS (JRKL)	3	CCDC82	CCDC82	XM_006718910			CCDC82			NA
WT.mRp.clN_peak_146593	chr4	15702740	15703353	+	237	NA	promoter-TSS (BST1)	-@promoter-@TSS (BST2)	96	BST1	BST1	XM_005248186			BST1			NA
WT.mRp.clN_peak_99211	chr19	58466508	58467942	+	237	NA	promoter-TSS (ZNF324)	-@promoter-@TSS (ZNF324)	-330	ZNF324	ZNF324	NM_014347			ZNF324			NA
WT.mRp.clN_peak_114177	chr2	195656612	195658297	+	237	NA	exon (SLC39A10, exon 1 of 10)	-exon (SLC39A10, exon 1 of 10)	271	SLC39A10	SLC39A10	NM_020342			SLC39A10			NA
WT.mRp.clN_peak_33827	chr11	31369369	31370432	+	237	NA	promoter-TSS (DNAJC24)	-@promoter-@TSS (DNAJC24)	70	DNAJC24	DNAJC24	NM_181706			DNAJC24			NA
WT.mRp.clN_peak_5512	chr1	52842633	52844203	+	237	NA	intron (ZYG11A, intron 1 of 12)	-intron (ZYG11A, intron 1 of 13)	907	ZYG11A	ZYG11A	NM_001004339			ZYG11A			NA
WT.mRp.clN_peak_129989	chr22_KI270733v1_random	47362	48672	+	237	NA	Intergenic	Intergenic	112084	LOC102724621	LOC102724621	rna83968			LOC102724621			NA
WT.mRp.clN_peak_118730	chr20	5949895	5951199	+	237	NA	promoter-TSS (TRMT6)	-@promoter-@TSS (TRMT6)	-130	MCM8	MCM8	NM_001281521			MCM8			NA
WT.mRp.clN_peak_53505	chr13	23979427	23980719	+	237	NA	intron (SPATA13, intron 1 of 4)	-intron (SPATA13, intron 1 of 14)	447	SPATA13	SPATA13	NM_153023			SPATA13			NA
WT.mRp.clN_peak_107020	chr2	99140677	99142178	+	237	NA	promoter-TSS (C2orf15)	-promoter-TSS (C2orf15)	-295	C2orf15	C2orf15	NM_144706			C2orf15			NA
WT.mRp.clN_peak_72541	chr15	90351702	90353137	+	237	NA	intron (ZNF774, intron 1 of 4)	-intron (ZNF774, intron 1 of 3)	116	ZNF774	ZNF774	XM_005254895			ZNF774			NA
WT.mRp.clN_peak_76065	chr16	30584999	30586411	+	237	NA	promoter-TSS (ZNF785)	-@promoter-@TSS (ZNF785)	61	ZNF785	ZNF785	NM_152458			ZNF785			NA
WT.mRp.clN_peak_192852	chr7	107743091	107744788	+	237	NA	exon (CBLL1, exon 1 of 6)	-exon (CBLL1, exon 1 of 6)	112	LOC101927974	LOC101927974	rna34435			LOC101927974			NA
WT.mRp.clN_peak_7387	chr1	76074125	76075536	+	237	NA	exon (ST6GALNAC3, exon 1 of 4)	-exon (ST6GALNAC3, exon 1 of 4)	61570	RP11-550H2.1	RP11-550H2	rna3398			RP11-550H2.1			NA
WT.mRp.clN_peak_80663	chr17	4703552	4704515	+	237	NA	promoter-TSS (LOC101559451)	-@promoter-@TSS (LOC101559451)	-197	LOC101559451	LOC101559451	rna67115			LOC101559451			NA
WT.mRp.clN_peak_139369	chr3	126703608	126705078	+	237	NA	promoter-TSS (CHCHD6)	-@promoter-@TSS (CHCHD6)	-162	CHCHD6	CHCHD6	NM_032343			CHCHD6			NA
WT.mRp.clN_peak_177483	chr6	75243211	75244577	+	237	NA	promoter-TSS (COX7A2)	-@promoter-@TSS (COX7A2)	34	COX7A2	COX7A2	NM_001865			COX7A2			NA
WT.mRp.clN_peak_137892	chr3	108090337	108091927	+	236	NA	promoter-TSS (CD47)	-@promoter-@TSS (CD48)	-74	CD47	CD47	NM_198793			CD47			NA
WT.mRp.clN_peak_99202	chr19	58361972	58363276	+	236	NA	intron (ZNF497, intron 1 of 2)	-intron (ZNF497, intron 1 of 1)	224	ZNF497	ZNF497	NM_001207009			ZNF497			NA
WT.mRp.clN_peak_105668	chr2	74481765	74483673	+	236	NA	promoter-TSS (TTC31)	-@promoter-@TSS (TTC32)	-365	TTC31	TTC31	XM_005264491			TTC31			NA
WT.mRp.clN_peak_49944	chr12	98644157	98645949	+	236	NA	promoter-TSS (APAF1)	-@promoter-@TSS (APAF1)	-2	IKBIP	IKBIP	NM_153687			IKBIP			NA
WT.mRp.clN_peak_152455	chr4	107930703	107932420	+	236	NA	promoter-TSS (CYP2U1)	-@promoter-@TSS (CYP2U1)	-12	CYP2U1	CYP2U1	XM_005262717			CYP2U1			NA
WT.mRp.clN_peak_180298	chr6	116680621	116682452	+	236	NA	promoter-TSS (KPNA5)	-@promoter-@TSS (KPNA5)	313	KPNA5	KPNA5	XM_005266964			KPNA5			NA
WT.mRp.clN_peak_82082	chr17	19237301	19238584	+	236	NA	intron (EPN2, intron 1 of 7)	-intron (EPN2, intron 1 of 7)	18616	LOC388436	LOC388436	rna68117			LOC388436			NA
WT.mRp.clN_peak_174875	chr6	37257367	37258616	+	236	NA	promoter-TSS (TMEM217)	-@promoter-@TSS (TMEM217)	164	TMEM217	TMEM217	NM_001286401			TMEM217			NA
WT.mRp.clN_peak_29824	chr10	119079842	119081488	+	236	NA	exon (EIF3A, exon 1 of 22)	-exon (EIF3A, exon 1 of 22)	157	EIF3A	EIF3A	NM_003750			EIF3A			NA
WT.mRp.clN_peak_99102	chr19	56595092	56596128	+	236	NA	intron (ZNF71, intron 1 of 3)	-intron (ZNF71, intron 1 of 2)	311	ZNF71	ZNF71	NM_021216			ZNF71			NA
WT.mRp.clN_peak_121142	chr20	37095140	37096647	+	236	NA	exon (RBL1, exon 1 of 22)	-exon (RBL1, exon 1 of 22)	107	RBL1	RBL1	XM_006723842			RBL1			NA
WT.mRp.clN_peak_72316	chr15	88466969	88468567	+	236	NA	promoter-TSS (MRPL46)	-@promoter-@TSS (MRPL46)	62	MRPS11	MRPS11	NM_022839			MRPS11			NA
WT.mRp.clN_peak_11026	chr1	145823360	145824854	+	236	NA	promoter-TSS (POLR3C)	-@promoter-@TSS (POLR3C)	-180	RNF115	RNF115	NM_014455			RNF115			NA
WT.mRp.clN_peak_192015	chr7	99407794	99409573	+	236	NA	promoter-TSS (BUD31)	-@promoter-@TSS (BUD32)	-1	PDAP1	PDAP1	NM_014891			PDAP1			NA
WT.mRp.clN_peak_48269	chr12	75511077	75512044	+	236	NA	promoter-TSS (KRR1)	-@promoter-@TSS (KRR2)	78	KRR1	KRR1	NM_007043			KRR1			NA
WT.mRp.clN_peak_167206	chr5	135834212	135835491	+	236	NA	exon (SLC25A48, exon 1 of 5)	-exon (SLC25A48, exon 1 of 5)	173	SLC25A48	SLC25A48	NM_145282			SLC25A48			NA
WT.mRp.clN_peak_65263	chr14	93206628	93208132	+	236	NA	promoter-TSS (C14orf142)	-promoter-TSS (C14orf142)	-266	C14orf142	C14orf142	NM_032490			C14orf142			NA
WT.mRp.clN_peak_157402	chr4	183658550	183660182	+	236	NA	promoter-TSS (TRAPPC11)	-@promoter-@TSS (TRAPPC11)	99	TRAPPC11	TRAPPC11	NM_021942			TRAPPC11			NA
WT.mRp.clN_peak_97755	chr19	43950867	43951805	+	236	NA	promoter-TSS (ZNF221)	-@promoter-@TSS (ZNF221)	113	ZNF221	ZNF221	XM_005259206			ZNF221			NA
WT.mRp.clN_peak_41683	chr11	126303653	126304808	+	236	NA	exon (DCPS, exon 1 of 6)	-exon (DCPS, exon 1 of 6)	478	DCPS	DCPS	NM_014026			DCPS			NA
WT.mRp.clN_peak_52925	chr12	131710373	131712071	+	236	NA	exon (SFSWAP, exon 1 of 19)	-exon (SFSWAP, exon 1 of 19)	127	SFSWAP	SFSWAP	XM_006719559			SFSWAP			NA
WT.mRp.clN_peak_105373	chr2	71129681	71131464	+	236	NA	promoter-TSS (MCEE)	-@promoter-@TSS (MCEE)	258	MPHOSPH10	MPHOSPH10	NM_005791			MPHOSPH10			NA
WT.mRp.clN_peak_106621	chr2	88691060	88692537	+	236	NA	promoter-TSS (LOC102724805)	-@promoter-@TSS (LOC102724805)	140	RPIA	RPIA	NM_144563			RPIA			NA
WT.mRp.clN_peak_12540	chr1	161389624	161390816	+	236	NA	Intergenic	Intergenic	9552	TRNAV29	TRNAV29	rna6326			TRNAV29			NA
WT.mRp.clN_peak_204959	chr8	108248107	108249440	+	236	NA	promoter-TSS (EIF3E)	-@promoter-@TSS (EIF3E)	-43	EIF3E	EIF3E	NM_001568			EIF3E			NA
WT.mRp.clN_peak_205223	chr8	114005508	114006547	+	236	NA	Intergenic	Intergenic	-628874	CSMD3	CSMD3	NM_198123			CSMD3			NA
WT.mRp.clN_peak_1568	chr1	15603156	15603972	+	236	NA	Intergenic	Intergenic	-13894	DDI2	DDI2	NM_032341			DDI2			NA
WT.mRp.clN_peak_105691	chr2	74714794	74715963	+	236	NA	promoter-TSS (LOC102724497)	-@promoter-@TSS (LOC102724497)	81	LOC102724497	LOC102724497	rna10707			LOC102724497			NA
WT.mRp.clN_peak_2950	chr1	26889524	26891146	+	236	NA	promoter-TSS (GPN2)	-@promoter-@TSS (GPN3)	43	GPN2	GPN2	NM_018066			GPN2			NA
WT.mRp.clN_peak_86675	chr17	69326245	69327803	+	236	NA	intron (ABCA5, intron 1 of 38)	-intron (ABCA5, intron 1 of 38)	158	ABCA5	ABCA5	NM_172232			ABCA5			NA
WT.mRp.clN_peak_175471	chr6	42890071	42891272	+	236	NA	TTS (RPL7L1)	-@TTS (RPL7L1)	145	C6orf226	C6orf226	NM_001008739			C6orf226			NA
WT.mRp.clN_peak_127895	chr22	31398425	31400450	+	236	NA	promoter-TSS (DRG1)	-@promoter-@TSS (DRG2)	-116	DRG1	DRG1	NM_004147			DRG1			NA
WT.mRp.clN_peak_11560	chr1	151790077	151791568	+	236	NA	promoter-TSS (TDRKH)	-@promoter-@TSS (TDRKH)	0	LOC101927929	LOC101927929	rna5254			LOC101927929			NA
WT.mRp.clN_peak_129964	chr22_KI270731v1_random	4767	6192	+	235	NA	Intergenic	Intergenic	7554	LOC102724151	LOC102724151	rna83941			LOC102724151			NA
WT.mRp.clN_peak_178764	chr6	95576854	95578318	+	235	NA	promoter-TSS (MANEA)	-@promoter-@TSS (MANEA)	-135	MANEA-AS1	MANEA-AS1	rna30193			MANEA-AS1			NA
WT.mRp.clN_peak_209894	chr9	33076054	33077037	+	235	NA	intron (SMU1, intron 1 of 10)	-intron (SMU1, intron 1 of 11)	151	SMU1	SMU1	NM_018225			SMU1			NA
WT.mRp.clN_peak_152166	chr4	102759996	102761765	+	235	NA	exon (MANBA, exon 1 of 17)	-exon (MANBA, exon 1 of 17)	114	MANBA	MANBA	NM_005908			MANBA			NA
WT.mRp.clN_peak_101594	chr2	26401655	26402607	+	235	NA	exon (DRC1, exon 1 of 17)	-exon (DRC1, exon 1 of 17)	-19157	DRC1	DRC1	NM_145038			DRC1			NA
WT.mRp.clN_peak_32375	chr11	11841140	11842721	+	235	NA	promoter-TSS (LOC102724878)	-@promoter-@TSS (LOC102724878)	507	USP47	USP47	NM_001282659			USP47			NA
WT.mRp.clN_peak_144486	chr3	192788657	192789792	+	235	NA	Intergenic	Intergenic	128937	MB21D2	MB21D2	NM_178496			MB21D2			NA
WT.mRp.clN_peak_108683	chr2	119544128	119545302	+	235	NA	promoter-TSS (PCDP1)	-@promoter-@TSS (PCDP1)	283	PCDP1	PCDP1	XM_006712353			PCDP1			NA
WT.mRp.clN_peak_153219	chr4	118591381	118592293	+	235	NA	promoter-TSS (RP11-384K6.6)	-promoter-TSS (RP11-384K6.6)	-38092	RP11-384K6.6	RP11-384K6	rna22407			RP11-384K6.6			NA
WT.mRp.clN_peak_99186	chr19	58227906	58229602	+	235	NA	promoter-TSS (ZNF544)	-@promoter-@TSS (ZNF544)	50	ZNF544	ZNF544	NM_014480			ZNF544			NA
WT.mRp.clN_peak_63875	chr14	75063446	75064505	+	235	NA	promoter-TSS (ACYP1)	-@promoter-@TSS (ACYP1)	5319	ACYP1	ACYP1	XM_005268240			ACYP1			NA
WT.mRp.clN_peak_67778	chr15	39919587	39921364	+	235	NA	promoter-TSS (LOC100505534)	-@promoter-@TSS (LOC100505534)	-572	LOC100505534	LOC100505534	rna60811			LOC100505534			NA
WT.mRp.clN_peak_67462	chr15	35545229	35546713	+	235	NA	promoter-TSS (DPH6-AS1)	-promoter-TSS (DPH6-AS1)	-224	DPH6-AS1	DPH6-AS1	rna60753			DPH6-AS1			NA
WT.mRp.clN_peak_137031	chr3	89107340	89108378	+	235	NA	intron (EPHA3, intron 1 of 16)	-intron (EPHA3, intron 1 of 16)	238	EPHA3	EPHA3	XM_005264716			EPHA3			NA
WT.mRp.clN_peak_88297	chr18	657112	658860	+	235	NA	exon (C18orf56, exon 1 of 2)	-exon (C18orf56, exon 1 of 2)	354	C18orf56	C18orf56	NM_001012716			C18orf56			NA
WT.mRp.clN_peak_70255	chr15	67253784	67255191	+	235	NA	promoter-TSS (IQCH)	-@promoter-@TSS (IQCH)	201	AAGAB	AAGAB	NM_001271885			AAGAB			NA
WT.mRp.clN_peak_212993	chr9	93566417	93567814	+	235	NA	TTS (FAM120A)	-@TTS (FAM120A)	-9519	PHF2	PHF2	NM_005392			PHF2			NA
WT.mRp.clN_peak_9647	chr1	109282616	109283901	+	235	NA	promoter-TSS (PSRC1)	-@promoter-@TSS (PSRC1)	-90	PSRC1	PSRC1	XM_006710984			PSRC1			NA
WT.mRp.clN_peak_47992	chr12	70242649	70244445	+	235	NA	promoter-TSS (CNOT2)	-@promoter-@TSS (CNOT2)	-167	CNOT2	CNOT2	XM_006719430			CNOT2			NA
WT.mRp.clN_peak_192863	chr7	107890626	107891911	+	235	NA	exon (DLD, exon 1 of 14)	-exon (DLD, exon 1 of 14)	127	DLD	DLD	NM_000108			DLD			NA
WT.mRp.clN_peak_113533	chr2	185738302	185739396	+	235	NA	promoter-TSS (AC007966.1)	-@promoter-@TSS (AC007966.1)	-130	AC007966.1	AC007966	rna13098			AC007966.1			NA
WT.mRp.clN_peak_130737	chr3	10141455	10143018	+	235	NA	intron (VHL, intron 1 of 1)	-intron (VHL, intron 1 of 2)	601	VHL	VHL	NM_000551			VHL			NA
WT.mRp.clN_peak_180924	chr6	125956613	125957573	+	235	NA	exon (HINT3, exon 1 of 5)	-exon (HINT3, exon 1 of 5)	377	HINT3	HINT3	NM_138571			HINT3			NA
WT.mRp.clN_peak_97754	chr19	43934311	43935655	+	235	NA	exon (ZNF45, exon 1 of 10)	-exon (ZNF45, exon 1 of 10)	276	ZNF45	ZNF45	NM_003425			ZNF45			NA
WT.mRp.clN_peak_134721	chr3	56801298	56802380	+	235	NA	exon (ARHGEF3, exon 1 of 10)	-exon (ARHGEF3, exon 1 of 10)	114626	ARHGEF3	ARHGEF3	NM_001128615			ARHGEF3			NA
WT.mRp.clN_peak_95314	chr19	11639280	11640457	+	235	NA	Intergenic	Intergenic	27221	HNRNPA1P10	HNRNPA1P10	rna74456			HNRNPA1P10			NA
WT.mRp.clN_peak_29724	chr10	118045950	118047554	+	235	NA	promoter-TSS (RAB11FIP2)	-@promoter-@TSS (RAB11FIP2)	34	RAB11FIP2	RAB11FIP2	XM_005269629			RAB11FIP2			NA
WT.mRp.clN_peak_89666	chr18	21611902	21612947	+	235	NA	exon (SNRPD1, exon 1 of 4)	-exon (SNRPD1, exon 1 of 4)	125	SNRPD1	SNRPD1	NM_006938			SNRPD1			NA
WT.mRp.clN_peak_181161	chr6	129172224	129173406	+	235	NA	intron (LAMA2, intron 9 of 64)	-intron (LAMA2, intron 9 of 64)	289674	LAMA2	LAMA2	XM_005266981			LAMA2			NA
WT.mRp.clN_peak_39825	chr11	107457266	107458370	+	235	NA	promoter-TSS (CWF19L2)	-@promoter-@TSS (CWF19L2)	-24097	CWF19L2	CWF19L2	NM_152434			CWF19L2			NA
WT.mRp.clN_peak_141054	chr3	146543608	146545009	+	235	NA	intron (PLSCR1, intron 1 of 7)	-intron (PLSCR1, intron 1 of 8)	497	PLSCR1	PLSCR1	NM_021105			PLSCR1			NA
WT.mRp.clN_peak_51881	chr12	120437631	120438550	+	235	NA	promoter-TSS (COX6A1)	-@promoter-@TSS (COX6A1)	0	COX6A1	COX6A1	NM_004373			COX6A1			NA
WT.mRp.clN_peak_41572	chr11	125111037	125112229	+	235	NA	promoter-TSS (TMEM218)	-@promoter-@TSS (TMEM218)	75	TMEM218	TMEM218	NM_001258240			TMEM218			NA
WT.mRp.clN_peak_78990	chr16	79723569	79724349	+	235	NA	intron (LOC102467146, intron 5 of 5)	-intron (LOC102467146, intron 5 of 5)	46573	LOC102467146	LOC102467146	rna66226			LOC102467146			NA
WT.mRp.clN_peak_200463	chr8	42391207	42392558	+	234	NA	exon (VDAC3, exon 1 of 11)	-exon (VDAC3, exon 1 of 11)	258	VDAC3	VDAC3	NM_001135694			VDAC3			NA
WT.mRp.clN_peak_24671	chr10	60778018	60779157	+	234	NA	exon (CDK1, exon 1 of 8)	-exon (CDK1, exon 1 of 8)	5611	CDK1	CDK1	NM_001786			CDK1			NA
WT.mRp.clN_peak_97652	chr19	42313125	42313985	+	234	NA	intron (TMEM145, intron 1 of 14)	-intron (TMEM145, intron 1 of 14)	230	TMEM145	TMEM145	NM_173633			TMEM145			NA
WT.mRp.clN_peak_71167	chr15	75273967	75275980	+	234	NA	Intergenic	Intergenic	-7868	GOLGA6D	GOLGA6D	NM_001145224			GOLGA6D			NA
WT.mRp.clN_peak_55346	chr13	44988913	44990252	+	234	NA	promoter-TSS (NUFIP1)	-@promoter-@TSS (NUFIP1)	44	GPALPP1	GPALPP1	XM_005266444			GPALPP1			NA
WT.mRp.clN_peak_56030	chr13	52651996	52653511	+	234	NA	promoter-TSS (SUGT1)	-@promoter-@TSS (SUGT1)	57	SUGT1	SUGT1	NM_001130912			SUGT1			NA
WT.mRp.clN_peak_82988	chr17	32443915	32445569	+	234	NA	intron (PSMD11, intron 1 of 13)	-intron (PSMD11, intron 1 of 12)	279	PSMD11	PSMD11	NM_002815			PSMD11			NA
WT.mRp.clN_peak_86607	chr17	68413241	68414164	+	234	NA	intron (ARSG, intron 6 of 6)	-intron (ARSG, intron 11 of 11)	10831	MIR635	MIR635	rna70809			MIR635			NA
WT.mRp.clN_peak_63830	chr14	74712253	74713567	+	234	NA	promoter-TSS (FCF1)	-@promoter-@TSS (FCF2)	205	AREL1	AREL1	XM_006720344			AREL1			NA
WT.mRp.clN_peak_145094	chr4	124255	126072	+	234	NA	exon (ZNF718, exon 1 of 4)	-exon (ZNF718, exon 1 of 4)	711	ZNF718	ZNF718	XM_005278364			ZNF718			NA
WT.mRp.clN_peak_89984	chr18	24426319	24427754	+	234	NA	intron (IMPACT, intron 1 of 10)	-intron (IMPACT, intron 1 of 10)	391	IMPACT	IMPACT	NM_018439			IMPACT			NA
WT.mRp.clN_peak_105355	chr2	70994128	70995624	+	234	NA	promoter-TSS (TEX261)	-@promoter-@TSS (TEX262)	-5	TEX261	TEX261	NM_144582			TEX261			NA
WT.mRp.clN_peak_157375	chr4	183443765	183445369	+	234	NA	promoter-TSS (CDKN2AIP)	-@promoter-@TSS (CDKN2AIP)	-68	CDKN2AIP	CDKN2AIP	XM_005263118			CDKN2AIP			NA
WT.mRp.clN_peak_144350	chr3	190321788	190322941	+	234	NA	promoter-TSS (CLDN1)	-@promoter-@TSS (CLDN1)	82	CLDN1	CLDN1	NM_021101			CLDN1			NA
WT.mRp.clN_peak_114826	chr2	203238550	203240136	+	234	NA	promoter-TSS (CYP20A1)	-@promoter-@TSS (CYP20A1)	361	CYP20A1	CYP20A1	NM_177538			CYP20A1			NA
WT.mRp.clN_peak_49770	chr12	96489079	96490058	+	234	NA	promoter-TSS (C12orf55)	-promoter-TSS (C12orf55)	-9	C12orf55	C12orf55	XM_006719724			C12orf55			NA
WT.mRp.clN_peak_214669	chr9	112717302	112718729	+	234	NA	promoter-TSS (INIP)	-@promoter-@TSS (INIP)	-20551	INIP	INIP	NM_021218			INIP			NA
WT.mRp.clN_peak_129960	chr22	50756330	50757530	+	234	NA	promoter-TSS (RPL23AP82)	-@promoter-@TSS (RPL23AP82)	18706	ACR	ACR	NM_001097			ACR			NA
WT.mRp.clN_peak_158084	chr5	1593871	1594991	+	234	NA	promoter-TSS (SDHAP3)	-@promoter-@TSS (SDHAP3)	100	SDHAP3	SDHAP3	rna23669			SDHAP3			NA
WT.mRp.clN_peak_89818	chr18	22932851	22934220	+	234	NA	promoter-TSS (RBBP8)	-@promoter-@TSS (RBBP8)	128	MIR4741	MIR4741	rna72257			MIR4741			NA
WT.mRp.clN_peak_101876	chr2	28869589	28871061	+	234	NA	promoter-TSS (TRMT61B)	-@promoter-@TSS (TRMT61B)	-25	TRMT61B	TRMT61B	NM_017910			TRMT61B			NA
WT.mRp.clN_peak_204839	chr8	106657140	106658825	+	234	NA	exon (OXR1, exon 1 of 14)	-exon (OXR1, exon 1 of 14)	112262	ABRA	ABRA	NM_139166			ABRA			NA
WT.mRp.clN_peak_209258	chr9	20658003	20659174	+	234	NA	intron (FOCAD, intron 1 of 45)	-intron (FOCAD, intron 1 of 45)	26286	LOC101929548	LOC101929548	rna39183			LOC101929548			NA
WT.mRp.clN_peak_188331	chr7	43728712	43730146	+	234	NA	promoter-TSS (COA1)	-@promoter-@TSS (COA2)	103	COA1	COA1	NM_018224			COA1			NA
WT.mRp.clN_peak_168319	chr5	147509046	147510397	+	234	NA	exon (DPYSL3, exon 1 of 14)	-exon (DPYSL3, exon 1 of 14)	-50273	JAKMIP2-AS1	JAKMIP2-AS1	rna26213			JAKMIP2-AS1			NA
WT.mRp.clN_peak_181217	chr6	129767012	129767842	+	234	NA	Intergenic	Intergenic	-57202	ARHGAP18	ARHGAP18	NM_033515			ARHGAP18			NA
WT.mRp.clN_peak_123788	chr21	6498605	6499322	+	234	NA	promoter-TSS (LOC102724636)	-@promoter-@TSS (LOC102724636)	288	LOC102724594	LOC102724594	XM_006723928			LOC102724594			NA
WT.mRp.clN_peak_95318	chr19	11737823	11739469	+	234	NA	intron (ZNF823, intron 1 of 2)	-intron (ZNF823, intron 1 of 3)	-12936	ZNF823	ZNF823	XM_005259982			ZNF823			NA
WT.mRp.clN_peak_44802	chr12	27710029	27711598	+	234	NA	promoter-TSS (MRPS35)	-@promoter-@TSS (MRPS35)	40	MRPS35	MRPS35	NM_001190864			MRPS35			NA
WT.mRp.clN_peak_59887	chr14	23033952	23035559	+	234	NA	exon (PSMB5, exon 1 of 4)	-exon (PSMB5, exon 1 of 4)	385	PSMB5	PSMB5	NM_001130725			PSMB5			NA
WT.mRp.clN_peak_102848	chr2	41840572	41841592	+	234	NA	Intergenic	Intergenic	-36473	AC104654.1	AC104654	rna9873			AC104654.1			NA
WT.mRp.clN_peak_165626	chr5	115169131	115170891	+	234	NA	promoter-TSS (TRIM36)	-@promoter-@TSS (TRIM36)	10496	TRIM36	TRIM36	NM_001017398			TRIM36			NA
WT.mRp.clN_peak_12506	chr1	161097517	161099408	+	234	NA	promoter-TSS (KLHDC9)	-@promoter-@TSS (KLHDC9)	101	KLHDC9	KLHDC9	rna6240			KLHDC9			NA
WT.mRp.clN_peak_212853	chr9	92114934	92116102	+	234	NA	promoter-TSS (SPTLC1)	-@promoter-@TSS (SPTLC1)	-112	SPTLC1	SPTLC1	NM_001281303			SPTLC1			NA
WT.mRp.clN_peak_96137	chr19	20038772	20039708	+	234	NA	promoter-TSS (ZNF682)	-@promoter-@TSS (ZNF682)	-32008	ZNF682	ZNF682	NM_033196			ZNF682			NA
WT.mRp.clN_peak_137258	chr3	97821326	97823735	+	234	NA	promoter-TSS (LOC101929298)	-@promoter-@TSS (LOC101929298)	596	CRYBG3	CRYBG3	NM_153605			CRYBG3			NA
WT.mRp.clN_peak_105366	chr2	71067663	71069175	+	234	NA	promoter-TSS (NAGK)	-@promoter-@TSS (NAGK)	-173	NAGK	NAGK	NM_017567			NAGK			NA
WT.mRp.clN_peak_164215	chr5	93620507	93621916	+	234	NA	promoter-TSS (MIR2277)	-@promoter-@TSS (MIR2278)	-440	MIR2277	MIR2277	rna24982			MIR2277			NA
WT.mRp.clN_peak_200457	chr8	42337784	42339516	+	234	NA	promoter-TSS (POLB)	-@promoter-@TSS (POLB)	159	POLB	POLB	NM_002690			POLB			NA
WT.mRp.clN_peak_95346	chr19	12364657	12366095	+	234	NA	intron (ZNF442, intron 1 of 5)	-intron (ZNF442, intron 1 of 5)	444	ZNF442	ZNF442	XM_006722908			ZNF442			NA
WT.mRp.clN_peak_188249	chr7	42911379	42912620	+	234	NA	promoter-TSS (C7orf25)	-promoter-TSS (C7orf25)	-161	C7orf25	C7orf25	NM_001099858			C7orf25			NA
WT.mRp.clN_peak_4622	chr1	43389279	43390494	+	234	NA	promoter-TSS (MED8)	-@promoter-@TSS (MED9)	-74	MED8	MED8	NM_001001653			MED8			NA
WT.mRp.clN_peak_76024	chr16	30205775	30207396	+	234	NA	exon (LOC613038, exon 1 of 5)	-exon (LOC613038, exon 1 of 5)	342	LOC613038	LOC613038	rna64931			LOC613038			NA
WT.mRp.clN_peak_15007	chr1	193104204	193105840	+	234	NA	intron (GLRX2, intron 1 of 3)	-intron (GLRX2, intron 1 of 3)	1515	GLRX2	GLRX2	XM_005245231			GLRX2			NA
WT.mRp.clN_peak_24016	chr10	50067343	50068798	+	234	NA	promoter-TSS (LOC101928665)	-@promoter-@TSS (LOC101928665)	220	FAM21A	FAM21A	XM_005269805			FAM21A			NA
WT.mRp.clN_peak_130716	chr3	9890249	9891282	+	234	NA	exon (JAGN1, exon 1 of 2)	-exon (JAGN1, exon 1 of 2)	178	JAGN1	JAGN1	NM_032492			JAGN1			NA
WT.mRp.clN_peak_151833	chr4	98142799	98143890	+	233	NA	promoter-TSS (STPG2)	-@promoter-@TSS (STPG2)	-118102	RAP1GDS1	RAP1GDS1	NM_001100429			RAP1GDS1			NA
WT.mRp.clN_peak_7450	chr1	77218645	77220079	+	233	NA	promoter-TSS (PIGK)	-@promoter-@TSS (PIGK)	85	PIGK	PIGK	NM_005482			PIGK			NA
WT.mRp.clN_peak_4075	chr1	37989365	37990640	+	233	NA	promoter-TSS (SF3A3)	-@promoter-@TSS (SF3A3)	339	SF3A3	SF3A3	XM_005270390			SF3A3			NA
WT.mRp.clN_peak_61105	chr14	40347645	40348826	+	233	NA	Intergenic	Intergenic	-606476	LOC644919	LOC644919	rna58238			LOC644919			NA
WT.mRp.clN_peak_37680	chr11	77588975	77590823	+	233	NA	promoter-TSS (AQP11)	-@promoter-@TSS (AQP12)	68	AQP11	AQP11	NM_173039			AQP11			NA
WT.mRp.clN_peak_61806	chr14	52729701	52730966	+	233	NA	exon (STYX, exon 1 of 11)	-exon (STYX, exon 1 of 11)	-16177	STYX	STYX	NM_145251			STYX			NA
WT.mRp.clN_peak_53821	chr13	27361881	27362901	+	233	NA	Intergenic	Intergenic	-62153	GTF3A	GTF3A	NM_002097			GTF3A			NA
WT.mRp.clN_peak_106707	chr2	95401764	95403661	+	233	NA	promoter-TSS (FAHD2A)	-@promoter-@TSS (FAHD2A)	2	FAHD2A	FAHD2A	XM_006712562			FAHD2A			NA
WT.mRp.clN_peak_185212	chr7	5045541	5046741	+	233	NA	exon (RBAK, exon 1 of 5)	-exon (RBAK, exon 1 of 5)	219	RBAK	RBAK	NM_021163			RBAK			NA
WT.mRp.clN_peak_154756	chr4	143513091	143514941	+	233	NA	exon (SMARCA5, exon 1 of 24)	-exon (SMARCA5, exon 1 of 24)	553	SMARCA5	SMARCA5	NM_003601			SMARCA5			NA
WT.mRp.clN_peak_74498	chr16	10743524	10744710	+	233	NA	intron (NUBP1, intron 2 of 9)	-intron (NUBP1, intron 2 of 9)	312	NUBP1	NUBP1	XM_006720886			NUBP1			NA
WT.mRp.clN_peak_36188	chr11	65027017	65027912	+	233	NA	promoter-TSS (SNX15)	-@promoter-@TSS (SNX16)	56	SNX15	SNX15	NM_147777			SNX15			NA
WT.mRp.clN_peak_134382	chr3	52704703	52706560	+	233	NA	promoter-TSS (SPCS1)	-@promoter-@TSS (SPCS1)	-210	SPCS1	SPCS1	NM_014041			SPCS1			NA
WT.mRp.clN_peak_148562	chr4	47913375	47915160	+	233	NA	promoter-TSS (LOC101927157)	-@promoter-@TSS (LOC101927157)	38	LOC101927157	LOC101927157	rna21100			LOC101927157			NA
WT.mRp.clN_peak_79302	chr16	83807609	83808991	+	233	NA	intron (HSBP1, intron 1 of 3)	-intron (HSBP1, intron 1 of 3)	397	HSBP1	HSBP1	NM_001537			HSBP1			NA
WT.mRp.clN_peak_2871	chr1	26233649	26235287	+	233	NA	promoter-TSS (CEP85)	-@promoter-@TSS (CEP86)	-43	CEP85	CEP85	XM_005245969			CEP85			NA
WT.mRp.clN_peak_130894	chr3	11845819	11847250	+	233	NA	exon (TAMM41, exon 1 of 8)	-exon (TAMM41, exon 1 of 8)	385	TAMM41	TAMM41	XM_005264873			TAMM41			NA
WT.mRp.clN_peak_63222	chr14	68862999	68863481	+	233	NA	Intergenic	Intergenic	-69326	ZFP36L1	ZFP36L1	NM_001244701			ZFP36L1			NA
WT.mRp.clN_peak_75394	chr16	22436445	22438634	+	233	NA	exon (RRN3P3, exon 1 of 7)	-exon (RRN3P3, exon 1 of 7)	176	RRN3P3	RRN3P3	rna64529			RRN3P3			NA
WT.mRp.clN_peak_152457	chr4	107989300	107990996	+	233	NA	intron (HADH, intron 1 of 7)	-intron (HADH, intron 1 of 8)	-14487	HADH	HADH	NM_001184705			HADH			NA
WT.mRp.clN_peak_139868	chr3	132029039	132029570	+	233	NA	intron (CPNE4, intron 2 of 16)	-intron (CPNE4, intron 1 of 15)	-43382	MIR5704	MIR5704	rna18540			MIR5704			NA
WT.mRp.clN_peak_116160	chr2	219551939	219553345	+	233	NA	exon (OBSL1, exon 18 of 21)	-exon (OBSL1, exon 18 of 21)	-3502	MIR3132	MIR3132	rna14159			MIR3132			NA
WT.mRp.clN_peak_153192	chr4	118265177	118266310	+	233	NA	Intergenic	Intergenic	-13019	SNHG8	SNHG8	rna22402			SNHG8			NA
WT.mRp.clN_peak_85655	chr17	58692276	58693198	+	233	NA	promoter-TSS (TEX14)	-@promoter-@TSS (TEX15)	164	RAD51C	RAD51C	rna70379			RAD51C			NA
WT.mRp.clN_peak_58632	chr13	102772906	102774429	+	233	NA	promoter-TSS (TEX30)	-@promoter-@TSS (TEX31)	154	TEX30	TEX30	NM_001286775			TEX30			NA
WT.mRp.clN_peak_13276	chr1	169426940	169427674	+	233	NA	exon (CCDC181, exon 1 of 6)	-exon (CCDC181, exon 1 of 6)	33362	CCDC181	CCDC181	XM_005245384			CCDC181			NA
WT.mRp.clN_peak_12116	chr1	156740499	156741639	+	233	NA	promoter-TSS (MRPL24)	-@promoter-@TSS (MRPL24)	62	MRPL24	MRPL24	NM_024540			MRPL24			NA
WT.mRp.clN_peak_123346	chr20	59939478	59941171	+	233	NA	promoter-TSS (FAM217B)	-@promoter-@TSS (FAM217B)	-27	PPP1R3D	PPP1R3D	NM_006242			PPP1R3D			NA
WT.mRp.clN_peak_110161	chr2	137857557	137858142	+	233	NA	Intergenic	Intergenic	68558	LOC101928273	LOC101928273	rna12242			LOC101928273			NA
WT.mRp.clN_peak_140713	chr3	141737859	141739314	+	233	NA	intron (RNF7, intron 1 of 1)	-intron (RNF7, intron 1 of 1)	377	RNF7	RNF7	NM_183237			RNF7			NA
WT.mRp.clN_peak_98707	chr19	52007410	52008885	+	233	NA	promoter-TSS (ZNF615)	-@promoter-@TSS (ZNF615)	83	ZNF615	ZNF615	NM_198480			ZNF615			NA
WT.mRp.clN_peak_47539	chr12	65278125	65279463	+	233	NA	promoter-TSS (MSRB3)	-@promoter-@TSS (MSRB3)	151	MSRB3	MSRB3	NM_001193460			MSRB3			NA
WT.mRp.clN_peak_82550	chr17	28661560	28662914	+	233	NA	promoter-TSS (SUPT6H)	-@promoter-@TSS (SUPT6H)	-48	SDF2	SDF2	rna68317			SDF2			NA
WT.mRp.clN_peak_11848	chr1	154760327	154761013	+	233	NA	intron (KCNN3, intron 3 of 8)	-intron (KCNN3, intron 3 of 8)	99192	KCNN3	KCNN3	NM_002249			KCNN3			NA
WT.mRp.clN_peak_112555	chr2	171921912	171923380	+	233	NA	promoter-TSS (HAT1)	-@promoter-@TSS (HAT2)	221	HAT1	HAT1	rna12804			HAT1			NA
WT.mRp.clN_peak_115232	chr2	208024963	208026077	+	233	NA	promoter-TSS (PLEKHM3)	-@promoter-@TSS (PLEKHM3)	40	PLEKHM3	PLEKHM3	XM_005246544			PLEKHM3			NA
WT.mRp.clN_peak_40973	chr11	119093998	119095793	+	233	NA	exon (H2AFX, exon 1 of 1)	-exon (H2AFX, exon 1 of 1)	572	H2AFX	H2AFX	NM_002105			H2AFX			NA
WT.mRp.clN_peak_164020	chr5	90528614	90530343	+	233	NA	promoter-TSS (LYSMD3)	-@promoter-@TSS (LYSMD3)	-203	LYSMD3	LYSMD3	NM_198273			LYSMD3			NA
WT.mRp.clN_peak_19009	chr1	236603958	236605173	+	233	NA	promoter-TSS (HEATR1)	-@promoter-@TSS (HEATR1)	-27	HEATR1	HEATR1	NM_018072			HEATR1			NA
WT.mRp.clN_peak_62874	chr14	64986542	64987705	+	232	NA	intron (FNTB, intron 1 of 11)	-intron (CHURC1-FNTB, intron 2 of 12)	334	FNTB	FNTB	NM_002028			FNTB			NA
WT.mRp.clN_peak_166424	chr5	127029622	127031473	+	232	NA	promoter-TSS (MARCH3)	-@promoter-@TSS (MARCH3)	45	MARCH3	MARCH3	NM_178450			MARCH3			NA
WT.mRp.clN_peak_178202	chr6	86936705	86938206	+	232	NA	exon (HTR1E, exon 1 of 2)	-exon (HTR1E, exon 1 of 2)	149	HTR1E	HTR1E	NM_000865			HTR1E			NA
WT.mRp.clN_peak_167778	chr5	141702173	141702977	+	232	NA	Intergenic	Intergenic	-20365	ARAP3	ARAP3	NM_022481			ARAP3			NA
WT.mRp.clN_peak_217293	chrUn_GL000214v1	117498	118761	+	232	NA	Intergenic	Intergenic	-46376	LOC100289026	LOC100289026	rna87693			LOC100289026			NA
WT.mRp.clN_peak_44404	chr12	22624417	22626243	+	232	NA	exon (ETNK1, exon 1 of 3)	-exon (ETNK1, exon 1 of 3)	185	ETNK1	ETNK1	NM_018638			ETNK1			NA
WT.mRp.clN_peak_189569	chr7	67302107	67303324	+	232	NA	promoter-TSS (PMS2P4)	-@promoter-@TSS (PMS2P4)	77	STAG3L4	STAG3L4	rna33190			STAG3L4			NA
WT.mRp.clN_peak_208551	chr9	9606613	9607180	+	232	NA	intron (PTPRD, intron 7 of 45)	-intron (PTPRD, intron 7 of 45)	-209413	PTPRD	PTPRD	NM_002839			PTPRD			NA
WT.mRp.clN_peak_93120	chr18	65750026	65751733	+	232	NA	promoter-TSS (CDH7)	-@promoter-@TSS (CDH8)	627	CDH7	CDH7	NM_033646			CDH7			NA
WT.mRp.clN_peak_48608	chr12	79934119	79935916	+	232	NA	promoter-TSS (PPP1R12A)	-@promoter-@TSS (PPP1R12A)	180	PPP1R12A	PPP1R12A	NM_001143885			PPP1R12A			NA
WT.mRp.clN_peak_100343	chr2	11465327	11466769	+	232	NA	promoter-TSS (E2F6)	-@promoter-@TSS (E2F6)	129	E2F6	E2F6	NM_212540			E2F6			NA
WT.mRp.clN_peak_112469	chr2	170770269	170771606	+	232	NA	promoter-TSS (ERICH2)	-@promoter-@TSS (ERICH2)	-81	ERICH2	ERICH2	XM_209489			ERICH2			NA
WT.mRp.clN_peak_82175	chr17	20008592	20010482	+	232	NA	intron (SPECC1, intron 1 of 14)	-intron (SPECC1, intron 1 of 14)	-31700	AKAP10	AKAP10	NM_007202			AKAP10			NA
WT.mRp.clN_peak_97148	chr19	37469007	37469817	+	232	NA	promoter-TSS (ZNF570)	-@promoter-@TSS (ZNF570)	75	ZNF570	ZNF570	XM_005258567			ZNF570			NA
WT.mRp.clN_peak_162903	chr5	75510581	75512211	+	232	NA	promoter-TSS (POLK)	-@promoter-@TSS (POLK)	238	COL4A3BP	COL4A3BP	NM_001130105			COL4A3BP			NA
WT.mRp.clN_peak_174898	chr6	37499333	37500323	+	232	NA	promoter-TSS (CCDC167)	-@promoter-@TSS (CCDC167)	96	CCDC167	CCDC167	NM_138493			CCDC167			NA
WT.mRp.clN_peak_59471	chr13	113758584	113760126	+	232	NA	promoter-TSS (TMEM255B)	-@promoter-@TSS (TMEM255B)	90	TMEM255B	TMEM255B	XM_006719986			TMEM255B			NA
WT.mRp.clN_peak_45989	chr12	48681404	48682804	+	232	NA	intron (KANSL2, intron 1 of 9)	-intron (KANSL2, intron 1 of 9)	148	KANSL2	KANSL2	NM_017822			KANSL2			NA
WT.mRp.clN_peak_99132	chr19	57578269	57579259	+	232	NA	exon (ZNF416, exon 1 of 4)	-exon (ZNF416, exon 1 of 4)	134	ZNF416	ZNF416	XM_005259051			ZNF416			NA
WT.mRp.clN_peak_167558	chr5	139438639	139440014	+	232	NA	intron (DNAJC18, intron 1 of 7)	-intron (DNAJC18, intron 1 of 7)	199	DNAJC18	DNAJC18	XM_005271917			DNAJC18			NA
WT.mRp.clN_peak_8750	chr1	94236328	94238009	+	232	NA	intron (ARHGAP29, intron 1 of 22)	-intron (ARHGAP29, intron 1 of 22)	398	ARHGAP29	ARHGAP29	NM_004815			ARHGAP29			NA
WT.mRp.clN_peak_46936	chr12	56487482	56488858	+	232	NA	promoter-TSS (GLS2)	-@promoter-@TSS (GLS3)	219	GLS2	GLS2	NM_013267			GLS2			NA
WT.mRp.clN_peak_142102	chr3	160448994	160450416	+	232	NA	promoter-TSS (LOC401098)	-@promoter-@TSS (LOC401099)	-77	LOC401098	LOC401098	rna19177			LOC401098			NA
WT.mRp.clN_peak_18731	chr1	234372997	234374246	+	232	NA	promoter-TSS (COA6)	-@promoter-@TSS (COA7)	12	LOC101927765	LOC101927765	rna8510			LOC101927765			NA
WT.mRp.clN_peak_75296	chr16	21300601	21302710	+	232	NA	intron (CRYM-AS1, intron 1 of 2)	-intron (CRYM, intron 1 of 8)	806	CRYM-AS1	CRYM-AS1	rna64486			CRYM-AS1			NA
WT.mRp.clN_peak_10248	chr1	114756822	114758441	+	232	NA	intron (CSDE1, intron 1 of 18)	-intron (CSDE1, intron 1 of 19)	419	CSDE1	CSDE1	NM_001242892			CSDE1			NA
WT.mRp.clN_peak_96486	chr19	29605393	29606701	+	232	NA	promoter-TSS (POP4)	-@promoter-@TSS (POP5)	-216	POP4	POP4	NM_006627			POP4			NA
WT.mRp.clN_peak_15764	chr1	202888342	202889546	+	232	NA	intron (RABIF, intron 1 of 1)	-intron (RABIF, intron 1 of 1)	313	RABIF	RABIF	NM_002871			RABIF			NA
WT.mRp.clN_peak_68545	chr15	49169804	49170909	+	232	NA	exon (GALK2, exon 1 of 11)	-exon (GALK2, exon 1 of 11)	109	GALK2	GALK2	XM_006720464			GALK2			NA
WT.mRp.clN_peak_196613	chr7	156639821	156641401	+	232	NA	promoter-TSS (RNF32)	-@promoter-@TSS (RNF33)	43	C7orf13	C7orf13	rna35620			C7orf13			NA
WT.mRp.clN_peak_48766	chr12	82357835	82359364	+	232	NA	promoter-TSS (CCDC59)	-@promoter-@TSS (CCDC59)	102	METTL25	METTL25	NM_032230			METTL25			NA
WT.mRp.clN_peak_70842	chr15	72319576	72320770	+	232	NA	promoter-TSS (CELF6)	-@promoter-@TSS (CELF6)	11	CELF6	CELF6	NM_052840			CELF6			NA
WT.mRp.clN_peak_82173	chr17	19992872	19993241	+	232	NA	Intergenic	Intergenic	-15219	AKAP10	AKAP10	NM_007202			AKAP10			NA
WT.mRp.clN_peak_75135	chr16	19067218	19068448	+	232	NA	promoter-TSS (COQ7)	-@promoter-@TSS (COQ8)	-59	COQ7	COQ7	NM_016138			COQ7			NA
WT.mRp.clN_peak_144391	chr3	190964738	190965562	+	232	NA	Intergenic	Intergenic	-72749	GMNC	GMNC	XM_005247707			GMNC			NA
WT.mRp.clN_peak_188638	chr7	47253583	47255087	+	232	NA	Intergenic	Intergenic	303655	LOC102723974	LOC102723974	XM_006715818			LOC102723974			NA
WT.mRp.clN_peak_107022	chr2	99180706	99181877	+	232	NA	promoter-TSS (MITD1)	-@promoter-@TSS (MITD1)	212	MRPL30	MRPL30	rna11275			MRPL30			NA
WT.mRp.clN_peak_34928	chr11	45771145	45772421	+	232	NA	intron (DKFZp779M0652, intron 1 of 1)	-intron (DKFZp779M0652, intron 1 of 1)	351	DKFZp779M0652	DKFZp779M0652	rna47863			DKFZp779M0652			NA
WT.mRp.clN_peak_101761	chr2	27771045	27772359	+	231	NA	promoter-TSS (MRPL33)	-@promoter-@TSS (MRPL33)	-15	MRPL33	MRPL33	NM_145330			MRPL33			NA
WT.mRp.clN_peak_71825	chr15	82261974	82263545	+	231	NA	promoter-TSS (FAM154B)	-@promoter-@TSS (FAM154B)	4	EFTUD1	EFTUD1	NM_024580			EFTUD1			NA
WT.mRp.clN_peak_156925	chr4	176195192	176195943	+	231	NA	exon (SPATA4, exon 1 of 6)	-exon (SPATA4, exon 1 of 6)	104	SPATA4	SPATA4	NM_144644			SPATA4			NA
WT.mRp.clN_peak_90920	chr18	36828133	36830182	+	231	NA	promoter-TSS (TPGS2)	-@promoter-@TSS (TPGS2)	18	KIAA1328	KIAA1328	XM_006722511			KIAA1328			NA
WT.mRp.clN_peak_152580	chr4	109559668	109561258	+	231	NA	promoter-TSS (CCDC109B)	-@promoter-@TSS (CCDC109B)	-528	CCDC109B	CCDC109B	XM_006714246			CCDC109B			NA
WT.mRp.clN_peak_117052	chr2	231197905	231199448	+	231	NA	promoter-TSS (ARMC9)	-@promoter-@TSS (ARMC9)	96	ARMC9	ARMC9	NM_001271466			ARMC9			NA
WT.mRp.clN_peak_176720	chr6	57221291	57223050	+	231	NA	promoter-TSS (RAB23)	-@promoter-@TSS (RAB24)	144	RAB23	RAB23	NM_001278666			RAB23			NA
WT.mRp.clN_peak_164836	chr5	103258423	103260136	+	231	NA	promoter-TSS (C5orf30)	-promoter-TSS (C5orf30)	16	C5orf30	C5orf30	NM_033211			C5orf30			NA
WT.mRp.clN_peak_4329	chr1	40257316	40258756	+	231	NA	promoter-TSS (ZMPSTE24)	-@promoter-@TSS (ZMPSTE24)	-14	ZMPSTE24	ZMPSTE24	NM_005857			ZMPSTE24			NA
WT.mRp.clN_peak_194457	chr7	130204822	130205931	+	231	NA	promoter-TSS (SSMEM1)	-@promoter-@TSS (SSMEM1)	98	TMEM209	TMEM209	NM_032842			TMEM209			NA
WT.mRp.clN_peak_215322	chr9	120792802	120794082	+	231	NA	promoter-TSS (FBXW2)	-@promoter-@TSS (FBXW2)	-20	FBXW2	FBXW2	XM_005251913			FBXW2			NA
WT.mRp.clN_peak_215339	chr9	120928393	120929560	+	231	NA	intron (TRAF1, intron 1 of 8)	-intron (TRAF1, intron 1 of 8)	-2081	TRAF1	TRAF1	NM_001190945			TRAF1			NA
WT.mRp.clN_peak_36317	chr11	65833189	65834419	+	231	NA	promoter-TSS (SNX32)	-@promoter-@TSS (SNX33)	-30	SNX32	SNX32	XM_006718488			SNX32			NA
WT.mRp.clN_peak_77792	chr16	66829570	66831260	+	231	NA	intron (NAE1, intron 1 of 20)	-intron (NAE1, intron 1 of 20)	562	NAE1	NAE1	XM_005256215			NAE1			NA
WT.mRp.clN_peak_71804	chr15	81994985	81995950	+	231	NA	Intergenic	Intergenic	50676	MEX3B	MEX3B	NM_032246			MEX3B			NA
WT.mRp.clN_peak_68154	chr15	43824309	43825010	+	231	NA	promoter-TSS (MFAP1)	-@promoter-@TSS (MFAP1)	94	MFAP1	MFAP1	NM_005926			MFAP1			NA
WT.mRp.clN_peak_145284	chr4	2021475	2022326	+	231	NA	Intergenic	Intergenic	-20093	C4orf48	C4orf48	NM_001141936			C4orf48			NA
WT.mRp.clN_peak_28126	chr10	100185170	100186905	+	231	NA	promoter-TSS (ERLIN1)	-@promoter-@TSS (ERLIN1)	-8	ERLIN1	ERLIN1	NM_001100626			ERLIN1			NA
WT.mRp.clN_peak_82749	chr17	30291027	30292712	+	231	NA	exon (BLMH, exon 1 of 12)	-exon (BLMH, exon 1 of 12)	297	BLMH	BLMH	NM_000386			BLMH			NA
WT.mRp.clN_peak_47395	chr12	63667866	63669625	+	231	NA	promoter-TSS (DPY19L2)	-@promoter-@TSS (DPY19L2)	-200	DPY19L2	DPY19L2	XM_006719352			DPY19L2			NA
WT.mRp.clN_peak_84271	chr17	44708216	44709454	+	231	NA	promoter-TSS (DBF4B)	-@promoter-@TSS (DBF4B)	227	DBF4B	DBF4B	XM_006722105			DBF4B			NA
WT.mRp.clN_peak_34668	chr11	43358461	43360014	+	231	NA	intron (TTC17, intron 1 of 19)	-intron (TTC17, intron 1 of 23)	-30413	TTC17	TTC17	NM_018259			TTC17			NA
WT.mRp.clN_peak_192388	chr7	102363259	102364841	+	231	NA	exon (LOC100289561, exon 1 of 5)	-exon (LOC100289561, exon 1 of 5)	189	LOC100289561	LOC100289561	NM_001242713			LOC100289561			NA
WT.mRp.clN_peak_6062	chr1	58249632	58250823	+	231	NA	intron (DAB1, intron 1 of 16)	-intron (DAB1, intron 1 of 16)	312	DAB1	DAB1	NM_021080			DAB1			NA
WT.mRp.clN_peak_95083	chr19	9538037	9538987	+	231	NA	promoter-TSS (LOC101928238)	-@promoter-@TSS (LOC101928238)	-227	LOC101928238	LOC101928238	rna74188			LOC101928238			NA
WT.mRp.clN_peak_204620	chr8	103414383	103416602	+	231	NA	promoter-TSS (SLC25A32)	-@promoter-@TSS (SLC25A32)	-157	SLC25A32	SLC25A32	NM_030780			SLC25A32			NA
WT.mRp.clN_peak_138305	chr3	114056079	114057570	+	231	NA	promoter-TSS (QTRTD1)	-@promoter-@TSS (QTRTD1)	72	QTRTD1	QTRTD1	NM_024638			QTRTD1			NA
WT.mRp.clN_peak_91597	chr18	46946484	46947308	+	231	NA	promoter-TSS (KATNAL2)	-@promoter-@TSS (KATNAL2)	17748	TCEB3CL2	TCEB3CL2	NM_001242907			TCEB3CL2			NA
WT.mRp.clN_peak_185404	chr7	6729158	6731180	+	231	NA	Intergenic	Intergenic	-5136	PMS2CL	PMS2CL	rna31982			PMS2CL			NA
WT.mRp.clN_peak_27686	chr10	95655588	95657234	+	231	NA	intron (ALDH18A1, intron 1 of 17)	-intron (ALDH18A1, intron 1 of 17)	284	ALDH18A1	ALDH18A1	NM_002860			ALDH18A1			NA
WT.mRp.clN_peak_34694	chr11	43680185	43681582	+	231	NA	exon (HSD17B12, exon 1 of 11)	-exon (HSD17B12, exon 1 of 11)	290	HSD17B12	HSD17B12	NM_016142			HSD17B12			NA
WT.mRp.clN_peak_94476	chr19	3434612	3435635	+	231	NA	exon (NFIC, exon 6 of 11)	-exon (NFIC, exon 6 of 11)	45419	C19orf77	C19orf77	NM_001136503			C19orf77			NA
WT.mRp.clN_peak_185536	chr7	8261204	8262834	+	231	NA	promoter-TSS (ICA1)	-@promoter-@TSS (ICA2)	24974	LOC100505938	LOC100505938	rna32031			LOC100505938			NA
WT.mRp.clN_peak_78292	chr16	71288157	71289861	+	230	NA	promoter-TSS (LOC102723786)	-@promoter-@TSS (LOC102723786)	76	LOC102723786	LOC102723786	rna66041			LOC102723786			NA
WT.mRp.clN_peak_69732	chr15	63121427	63122764	+	230	NA	exon (LACTB, exon 1 of 5)	-exon (LACTB, exon 1 of 5)	289	LACTB	LACTB	NM_032857			LACTB			NA
WT.mRp.clN_peak_158765	chr5	10332939	10333984	+	230	NA	Intergenic	Intergenic	18936	LOC101929977	LOC101929977	rna23771			LOC101929977			NA
WT.mRp.clN_peak_138976	chr3	123201367	123202799	+	230	NA	intron (SEC22A, intron 1 of 6)	-intron (SEC22A, intron 1 of 6)	156	SEC22A	SEC22A	NM_012430			SEC22A			NA
WT.mRp.clN_peak_98817	chr19	53254354	53255449	+	230	NA	promoter-TSS (ZNF677)	-@promoter-@TSS (ZNF677)	65	ZNF677	ZNF677	XM_005258863			ZNF677			NA
WT.mRp.clN_peak_188018	chr7	39622836	39624690	+	230	NA	promoter-TSS (RALA)	-@promoter-@TSS (RALA)	-460	RALA	RALA	NM_005402			RALA			NA
WT.mRp.clN_peak_202593	chr8	74350015	74351256	+	230	NA	intron (GDAP1, intron 1 of 5)	-intron (GDAP1, intron 1 of 5)	252	GDAP1	GDAP1	rna37367			GDAP1			NA
WT.mRp.clN_peak_33923	chr11	32583429	32585231	+	230	NA	intron (EIF3M, intron 1 of 10)	-intron (EIF3M, intron 1 of 10)	563	EIF3M	EIF3M	NM_006360			EIF3M			NA
WT.mRp.clN_peak_171299	chr6	692356	693673	+	230	NA	promoter-TSS (EXOC2)	-@promoter-@TSS (EXOC2)	127	EXOC2	EXOC2	NM_018303			EXOC2			NA
WT.mRp.clN_peak_77921	chr16	67833044	67834438	+	230	NA	intron (CENPT, intron 3 of 11)	-intron (CENPT, intron 4 of 15)	1917	CENPT	CENPT	NM_025082			CENPT			NA
WT.mRp.clN_peak_171517	chr6	3117955	3119579	+	230	NA	promoter-TSS (BPHL)	-@promoter-@TSS (BPHL)	75	BPHL	BPHL	rna27298			BPHL			NA
WT.mRp.clN_peak_29490	chr10	114937896	114939331	+	230	NA	intron (TRUB1, intron 1 of 7)	-intron (TRUB1, intron 1 of 7)	420	TRUB1	TRUB1	NM_139169			TRUB1			NA
WT.mRp.clN_peak_96925	chr19	34859777	34860983	+	230	NA	promoter-TSS (LOC102723540)	-@promoter-@TSS (LOC102723540)	-194	LOC102723540	LOC102723540	rna75505			LOC102723540			NA
WT.mRp.clN_peak_77979	chr16	68310255	68311770	+	230	NA	promoter-TSS (PRMT7)	-@promoter-@TSS (PRMT7)	38	PRMT7	PRMT7	XM_006721198			PRMT7			NA
WT.mRp.clN_peak_97129	chr19	37172474	37173172	+	230	NA	promoter-TSS (ZNF585A)	-@promoter-@TSS (ZNF585A)	-82	ZNF585A	ZNF585A	NM_152655			ZNF585A			NA
WT.mRp.clN_peak_113540	chr2	185970212	185971034	+	230	NA	Intergenic	Intergenic	115694	AC097500.2	AC097500	rna13104			AC097500.2			NA
WT.mRp.clN_peak_210861	chr9	66152450	66154466	+	230	NA	promoter-TSS (ANKRD20A3)	-@promoter-@TSS (ANKRD20A3)	-304	ANKRD20A3	ANKRD20A3	XM_005272525			ANKRD20A3			NA
WT.mRp.clN_peak_10961	chr1	145094805	145095317	+	230	NA	promoter-TSS (FAM72D)	-@promoter-@TSS (FAM72D)	-939	FAM72D	FAM72D	NM_207418			FAM72D			NA
WT.mRp.clN_peak_53079	chr12	132908141	132909378	+	230	NA	Intergenic	Intergenic	20965	LOC101928530	LOC101928530	rna55784			LOC101928530			NA
WT.mRp.clN_peak_35921	chr11	62761163	62762327	+	230	NA	intron (POLR2G, intron 1 of 7)	-intron (POLR2G, intron 1 of 7)	206	POLR2G	POLR2G	NM_002696			POLR2G			NA
WT.mRp.clN_peak_161749	chr5	59767891	59769000	+	230	NA	exon (PDE4D, exon 1 of 15)	-exon (PDE4D, exon 1 of 15)	-64757	MIR582	MIR582	rna24377			MIR582			NA
WT.mRp.clN_peak_43727	chr12	12890527	12891727	+	230	NA	exon (GPRC5A, exon 1 of 4)	-exon (GPRC5A, exon 1 of 4)	105	GPRC5A	GPRC5A	NM_003979			GPRC5A			NA
WT.mRp.clN_peak_160722	chr5	41903663	41904948	+	230	NA	promoter-TSS (C5orf51)	-promoter-TSS (C5orf51)	-1157	C5orf51	C5orf51	NM_175921			C5orf51			NA
WT.mRp.clN_peak_45282	chr12	38316255	38317390	+	230	NA	promoter-TSS (ALG10B)	-@promoter-@TSS (ALG10B)	-182	ALG10B	ALG10B	NM_001013620			ALG10B			NA
WT.mRp.clN_peak_115407	chr2	210476231	210477769	+	230	NA	promoter-TSS (CPS1)	-@promoter-@TSS (CPS2)	623	LANCL1	LANCL1	XM_005246243			LANCL1			NA
WT.mRp.clN_peak_183404	chr6	157273887	157275448	+	230	NA	Intergenic	Intergenic	39080	LOC101928946	LOC101928946	rna31372			LOC101928946			NA
WT.mRp.clN_peak_41421	chr11	123301435	123302368	+	230	NA	Intergenic	Intergenic	79560	MIR4493	MIR4493	rna51025			MIR4493			NA
WT.mRp.clN_peak_126774	chr22	21418903	21419324	+	230	NA	exon (HIC2, exon 1 of 3)	-exon (HIC2, exon 1 of 3)	722	HIC2	HIC2	NM_015094			HIC2			NA
WT.mRp.clN_peak_44833	chr12	28190012	28191663	+	230	NA	exon (LOC729291, exon 2 of 2)	-exon (LOC729291, exon 2 of 2)	363	CCDC91	CCDC91	XM_005253414			CCDC91			NA
WT.mRp.clN_peak_177205	chr6	70412819	70414399	+	230	NA	promoter-TSS (FAM135A)	-@promoter-@TSS (FAM135A)	123	FAM135A	FAM135A	XM_005248744			FAM135A			NA
WT.mRp.clN_peak_19810	chr1	246723667	246725322	+	230	NA	exon (SCCPDH, exon 1 of 12)	-exon (SCCPDH, exon 1 of 12)	418	SCCPDH	SCCPDH	NM_016002			SCCPDH			NA
WT.mRp.clN_peak_80539	chr17	3723057	3724774	+	230	NA	promoter-TSS (GSG2)	-@promoter-@TSS (GSG3)	12	GSG2	GSG2	NM_031965			GSG2			NA
WT.mRp.clN_peak_67950	chr15	41416342	41418187	+	230	NA	exon (RTF1, exon 1 of 18)	-exon (RTF1, exon 1 of 18)	160	RTF1	RTF1	NM_015138			RTF1			NA
WT.mRp.clN_peak_10491	chr1	117059452	117061209	+	230	NA	promoter-TSS (TTF2)	-@promoter-@TSS (TTF3)	42	TTF2	TTF2	XM_006710980			TTF2			NA
WT.mRp.clN_peak_130926	chr3	12287053	12289060	+	230	NA	promoter-TSS (PPARG)	-@promoter-@TSS (PPARG)	-82022	PPARG	PPARG	NM_138711			PPARG			NA
WT.mRp.clN_peak_200434	chr8	42152126	42153639	+	230	NA	promoter-TSS (AP3M2)	-@promoter-@TSS (AP3M2)	-1252	AP3M2	AP3M2	XM_006716276			AP3M2			NA
WT.mRp.clN_peak_210559	chr9	39078410	39079120	+	230	NA	exon (CNTNAP3, exon 22 of 24)	-exon (CNTNAP3, exon 22 of 24)	128954	LOC101927042	LOC101927042	rna39726			LOC101927042			NA
WT.mRp.clN_peak_137537	chr3	101573397	101575076	+	230	NA	promoter-TSS (PCNP)	-@promoter-@TSS (PCNP)	38	PCNP	PCNP	NM_020357			PCNP			NA
WT.mRp.clN_peak_177742	chr6	79536538	79537902	+	230	NA	promoter-TSS (LCA5)	-@promoter-@TSS (LCA6)	-82	LCA5	LCA5	NM_001122769			LCA5			NA
WT.mRp.clN_peak_171439	chr6	2244756	2246655	+	230	NA	promoter-TSS (GMDS)	-@promoter-@TSS (GMDS)	-48	GMDS-AS1	GMDS-AS1	rna27243			GMDS-AS1			NA
WT.mRp.clN_peak_119287	chr20	13638281	13639453	+	230	NA	promoter-TSS (TASP1)	-@promoter-@TSS (TASP1)	65	TASP1	TASP1	NM_017714			TASP1			NA
WT.mRp.clN_peak_166750	chr5	131796175	131797860	+	230	NA	promoter-TSS (FNIP1)	-@promoter-@TSS (FNIP1)	46	FNIP1	FNIP1	NM_001008738			FNIP1			NA
WT.mRp.clN_peak_38455	chr11	87036468	87038219	+	230	NA	promoter-TSS (TMEM135)	-@promoter-@TSS (TMEM135)	-501	TMEM135	TMEM135	rna50084			TMEM135			NA
WT.mRp.clN_peak_15602	chr1	201828821	201829902	+	230	NA	exon (IPO9, exon 1 of 24)	-exon (IPO9, exon 1 of 24)	198	IPO9-AS1	IPO9-AS1	rna7286			IPO9-AS1			NA
WT.mRp.clN_peak_120191	chr20	23799180	23799761	+	230	NA	Intergenic	Intergenic	27205	CST2	CST2	NM_001322			CST2			NA
WT.mRp.clN_peak_210582	chr9	40223368	40223883	+	230	NA	intron (ANKRD20A2, intron 1 of 14)	-intron (ANKRD20A2, intron 1 of 14)	296	ANKRD20A2	ANKRD20A2	NM_001012421			ANKRD20A2			NA
WT.mRp.clN_peak_151207	chr4	87422114	87423107	+	230	NA	promoter-TSS (NUDT9)	-@promoter-@TSS (NUDT9)	13	NUDT9	NUDT9	NM_024047			NUDT9			NA
WT.mRp.clN_peak_35057	chr11	46700104	46701628	+	230	NA	promoter-TSS (ZNF408)	-@promoter-@TSS (ZNF408)	99	ZNF408	ZNF408	NM_024741			ZNF408			NA
WT.mRp.clN_peak_75352	chr16	21952337	21953955	+	230	NA	promoter-TSS (UQCRC2)	-@promoter-@TSS (UQCRC2)	-142	UQCRC2	UQCRC2	NM_003366			UQCRC2			NA
WT.mRp.clN_peak_101375	chr2	24359757	24361053	+	230	NA	exon (ITSN2, exon 1 of 40)	-exon (ITSN2, exon 1 of 40)	123	ITSN2	ITSN2	NM_019595			ITSN2			NA
WT.mRp.clN_peak_49013	chr12	88141628	88143009	+	230	NA	promoter-TSS (CEP290)	-@promoter-@TSS (CEP291)	-6083	TMTC3	TMTC3	NM_181783			TMTC3			NA
WT.mRp.clN_peak_112540	chr2	171687162	171688575	+	230	NA	exon (DYNC1I2, exon 1 of 18)	-exon (DYNC1I2, exon 1 of 18)	158	DYNC1I2	DYNC1I2	NM_001271790			DYNC1I2			NA
WT.mRp.clN_peak_51131	chr12	112408633	112409881	+	229	NA	promoter-TSS (RPL6)	-@promoter-@TSS (RPL7)	21	RPL6	RPL6	XM_005253920			RPL6			NA
WT.mRp.clN_peak_1728	chr1	16709366	16709991	+	229	NA	intron (ESPNP, intron 1 of 10)	-intron (ESPNP, intron 1 of 10)	10479	ESPNP	ESPNP	rna926			ESPNP			NA
WT.mRp.clN_peak_134282	chr3	51982472	51983650	+	229	NA	promoter-TSS (ACY1)	-@promoter-@TSS (ACY2)	-223	ACY1	ACY1	NM_001198898			ACY1			NA
WT.mRp.clN_peak_173951	chr6	29553233	29554136	+	229	NA	Intergenic	Intergenic	6241	UBD	UBD	NM_006398			UBD			NA
WT.mRp.clN_peak_71287	chr15	76310639	76311839	+	229	NA	intron (ETFA, intron 1 of 11)	-intron (ETFA, intron 1 of 11)	230	ETFA	ETFA	NM_000126			ETFA			NA
WT.mRp.clN_peak_188014	chr7	39565759	39566995	+	229	NA	promoter-TSS (YAE1D1)	-@promoter-@TSS (YAE1D1)	1	YAE1D1	YAE1D1	NM_001282446			YAE1D1			NA
WT.mRp.clN_peak_18067	chr1	227734635	227736045	+	229	NA	promoter-TSS (JMJD4)	-@promoter-@TSS (JMJD4)	71	JMJD4	JMJD4	NM_023007			JMJD4			NA
WT.mRp.clN_peak_71461	chr15	78148953	78150295	+	229	NA	intron (IDH3A, intron 1 of 10)	-intron (IDH3A, intron 1 of 10)	262	IDH3A	IDH3A	XM_005254336			IDH3A			NA
WT.mRp.clN_peak_134711	chr3	56682212	56683725	+	229	NA	exon (FAM208A, exon 1 of 24)	-exon (FAM208A, exon 1 of 24)	-14479	FAM208A	FAM208A	XM_006713077			FAM208A			NA
WT.mRp.clN_peak_168475	chr5	149357569	149358618	+	229	NA	promoter-TSS (PCYOX1L)	-@promoter-@TSS (PCYOX1L)	-5726	PCYOX1L	PCYOX1L	NM_024028			PCYOX1L			NA
WT.mRp.clN_peak_194373	chr7	129433493	129435239	+	229	NA	promoter-TSS (STRIP2)	-@promoter-@TSS (STRIP2)	-67	STRIP2	STRIP2	NM_020704			STRIP2			NA
WT.mRp.clN_peak_11947	chr1	155609738	155610755	+	229	NA	promoter-TSS (MSTO1)	-@promoter-@TSS (MSTO1)	76	MSTO1	MSTO1	NM_001256532			MSTO1			NA
WT.mRp.clN_peak_127063	chr22	23750582	23751837	+	229	NA	promoter-TSS (ZNF70)	-@promoter-@TSS (ZNF70)	-117	ZNF70	ZNF70	NM_021916			ZNF70			NA
WT.mRp.clN_peak_165541	chr5	113487367	113489051	+	229	NA	intron (MCC, intron 1 of 19)	-intron (MCC, intron 1 of 18)	103	MCC	MCC	NM_001085377			MCC			NA
WT.mRp.clN_peak_85682	chr17	59219993	59221396	+	229	NA	exon (GDPD1, exon 1 of 10)	-exon (GDPD1, exon 1 of 10)	227	GDPD1	GDPD1	NM_001165993			GDPD1			NA
WT.mRp.clN_peak_53241	chr13	20901853	20903551	+	229	NA	promoter-TSS (XPO4)	-@promoter-@TSS (XPO4)	46726	LINC00367	LINC00367	rna55908			LINC00367			NA
WT.mRp.clN_peak_120503	chr20	31738628	31739880	+	229	NA	promoter-TSS (TPX2)	-@promoter-@TSS (TPX3)	-75	TPX2	TPX2	XM_005260340			TPX2			NA
WT.mRp.clN_peak_23560	chr10	45971095	45973317	+	229	NA	promoter-TSS (TIMM23)	-@promoter-@TSS (TIMM23)	194	LOC728407	LOC728407	rna43684			LOC728407			NA
WT.mRp.clN_peak_210093	chr9	34637113	34638320	+	229	NA	exon (SIGMAR1, exon 1 of 4)	-exon (SIGMAR1, exon 1 of 4)	110	SIGMAR1	SIGMAR1	NM_001282207			SIGMAR1			NA
WT.mRp.clN_peak_202135	chr8	68330219	68332242	+	229	NA	exon (C8orf34, exon 1 of 7)	-exon (C8orf34, exon 1 of 7)	261	LOC286189	LOC286189	rna37257			LOC286189			NA
WT.mRp.clN_peak_203079	chr8	81841447	81843063	+	229	NA	promoter-TSS (SNX16)	-@promoter-@TSS (SNX17)	49	SNX16	SNX16	XM_005251284			SNX16			NA
WT.mRp.clN_peak_98711	chr19	52048221	52049580	+	229	NA	promoter-TSS (ZNF432)	-@promoter-@TSS (ZNF432)	-80	ZNF432	ZNF432	NM_014650			ZNF432			NA
WT.mRp.clN_peak_47848	chr12	68932561	68933829	+	229	NA	promoter-TSS (CPM)	-@promoter-@TSS (CPM)	7	CPM	CPM	NM_001874			CPM			NA
WT.mRp.clN_peak_149121	chr4	56544488	56545183	+	229	NA	intron (THEGL, intron 1 of 8)	-intron (THEGL, intron 1 of 8)	14226	THEGL	THEGL	NM_001256475			THEGL			NA
WT.mRp.clN_peak_22213	chr10	26696874	26698645	+	229	NA	promoter-TSS (PDSS1)	-@promoter-@TSS (PDSS1)	335	PDSS1	PDSS1	NM_014317			PDSS1			NA
WT.mRp.clN_peak_43547	chr12	11171086	11172467	+	229	NA	promoter-TSS (PRH1-PRR4)	-promoter-TSS (PRH1-PRR4)	-151	PRH1-PRR4	PRH1-PRR4	rna52003			PRH1-PRR4			NA
WT.mRp.clN_peak_152787	chr4	112230973	112232676	+	229	NA	promoter-TSS (AP1AR)	-@promoter-@TSS (AP1AR)	87	AP1AR	AP1AR	NM_018569			AP1AR			NA
WT.mRp.clN_peak_120168	chr20	23636488	23638059	+	229	NA	intron (CST3, intron 1 of 3)	-intron (CST3, intron 1 of 2)	775	CST3	CST3	NM_000099			CST3			NA
WT.mRp.clN_peak_188869	chr7	50092605	50093616	+	229	NA	exon (ZPBP, exon 1 of 8)	-exon (ZPBP, exon 1 of 8)	154	ZPBP	ZPBP	NM_007009			ZPBP			NA
WT.mRp.clN_peak_179261	chr6	104940169	104941993	+	229	NA	promoter-TSS (LINC00577)	-@promoter-@TSS (LINC00577)	-554	LINC00577	LINC00577	rna30297			LINC00577			NA
WT.mRp.clN_peak_13590	chr1	173420236	173420599	+	229	NA	intron (LOC101928673, intron 3 of 3)	-intron (LOC100506023, intron 2 of 2)	-17726	LOC102724568	LOC102724568	rna6728			LOC102724568			NA
WT.mRp.clN_peak_126622	chr22	19986225	19987268	+	229	NA	intron (ARVCF, intron 3 of 10)	-intron (ARVCF, intron 3 of 19)	22932	MIR4761	MIR4761	rna82156			MIR4761			NA
WT.mRp.clN_peak_49569	chr12	94649309	94650640	+	229	NA	intron (TMCC3, intron 1 of 3)	-intron (TMCC3, intron 1 of 3)	-5549	TMCC3	TMCC3	NM_020698			TMCC3			NA
WT.mRp.clN_peak_163409	chr5	80407100	80408782	+	229	NA	promoter-TSS (ZFYVE16)	-@promoter-@TSS (ZFYVE16)	-72	ZFYVE16	ZFYVE16	NM_001284236			ZFYVE16			NA
WT.mRp.clN_peak_161148	chr5	53560219	53561373	+	229	NA	intron (NDUFS4, intron 1 of 3)	-intron (NDUFS4, intron 1 of 4)	160	NDUFS4	NDUFS4	NM_002495			NDUFS4			NA
WT.mRp.clN_peak_127989	chr22	32411357	32412635	+	229	NA	intron (RTCB, intron 1 of 11)	-intron (RTCB, intron 1 of 11)	291	RTCB	RTCB	NM_014306			RTCB			NA
WT.mRp.clN_peak_113806	chr2	189674022	189675157	+	229	NA	exon (ANKAR, exon 1 of 19)	-exon (ANKAR, exon 1 of 19)	-1867	ANKAR	ANKAR	rna13171			ANKAR			NA
WT.mRp.clN_peak_192963	chr7	108569031	108570796	+	229	NA	promoter-TSS (THAP5)	-@promoter-@TSS (THAP5)	168	DNAJB9	DNAJB9	NM_012328			DNAJB9			NA
WT.mRp.clN_peak_153827	chr4	127963894	127966204	+	229	NA	promoter-TSS (C4orf29)	-promoter-TSS (C4orf29)	161	MFSD8	MFSD8	NM_152778			MFSD8			NA
WT.mRp.clN_peak_124862	chr21	32611581	32613456	+	228	NA	promoter-TSS (C21orf59)	-promoter-TSS (C21orf59)	85	C21orf59	C21orf59	NM_021254			C21orf59			NA
WT.mRp.clN_peak_148406	chr4	44725523	44727051	+	228	NA	intron (GNPDA2, intron 1 of 7)	-intron (GNPDA2, intron 1 of 5)	347	GNPDA2	GNPDA2	rna21056			GNPDA2			NA
WT.mRp.clN_peak_50947	chr12	110501084	110502567	+	228	NA	promoter-TSS (RAD9B)	-@promoter-@TSS (RAD9B)	101	RAD9B	RAD9B	NM_152442			RAD9B			NA
WT.mRp.clN_peak_209892	chr9	33024064	33026109	+	228	NA	promoter-TSS (DNAJA1)	-@promoter-@TSS (DNAJA1)	-125	DNAJA1	DNAJA1	NM_001539			DNAJA1			NA
WT.mRp.clN_peak_179287	chr6	105179309	105180294	+	228	NA	intron (POPDC3, intron 1 of 3)	-intron (POPDC3, intron 1 of 3)	-3546	POPDC3	POPDC3	NM_022361			POPDC3			NA
WT.mRp.clN_peak_71879	chr15	82709171	82710369	+	228	NA	promoter-TSS (AP3B2)	-@promoter-@TSS (AP3B2)	4223	AC105339.1	AC105339	rna62602			AC105339.1			NA
WT.mRp.clN_peak_183762	chr6	160678750	160679717	+	228	NA	Intergenic	Intergenic	-12858	LPA	LPA	NM_005577			LPA			NA
WT.mRp.clN_peak_119114	chr20	11379304	11380270	+	228	NA	Intergenic	Intergenic	-106404	LOC339593	LOC339593	rna79004			LOC339593			NA
WT.mRp.clN_peak_152328	chr4	105707951	105709460	+	228	NA	promoter-TSS (INTS12)	-@promoter-@TSS (INTS12)	-73	GSTCD	GSTCD	NM_001031720			GSTCD			NA
WT.mRp.clN_peak_177234	chr6	70955477	70957455	+	228	NA	exon (B3GAT2, exon 1 of 4)	-exon (B3GAT2, exon 1 of 4)	615	B3GAT2	B3GAT2	NM_080742			B3GAT2			NA
WT.mRp.clN_peak_104847	chr2	65227047	65228678	+	228	NA	exon (ACTR2, exon 1 of 10)	-exon (ACTR2, exon 1 of 10)	167	ACTR2	ACTR2	NM_001005386			ACTR2			NA
WT.mRp.clN_peak_127814	chr22	30667414	30668562	+	228	NA	promoter-TSS (DUSP18)	-@promoter-@TSS (DUSP18)	-101	DUSP18	DUSP18	XM_005261367			DUSP18			NA
WT.mRp.clN_peak_50422	chr12	105107154	105108400	+	228	NA	promoter-TSS (KIAA1033)	-@promoter-@TSS (KIAA1033)	63	KIAA1033	KIAA1033	XM_005268743			KIAA1033			NA
WT.mRp.clN_peak_24372	chr10	56154906	56156072	+	228	NA	Intergenic	Intergenic	205813	ZWINT	ZWINT	rna43938			ZWINT			NA
WT.mRp.clN_peak_173840	chr6	28281273	28282179	+	228	NA	exon (PGBD1, exon 1 of 7)	-exon (PGBD1, exon 1 of 7)	-2468	PGBD1	PGBD1	NM_032507			PGBD1			NA
WT.mRp.clN_peak_53271	chr13	21139923	21141156	+	228	NA	promoter-TSS (SAP18)	-@promoter-@TSS (SAP19)	25	SAP18	SAP18	NM_005870			SAP18			NA
WT.mRp.clN_peak_139160	chr3	124729999	124731165	+	228	NA	exon (UMPS, exon 1 of 6)	-exon (UMPS, exon 1 of 6)	216	UMPS	UMPS	NM_000373			UMPS			NA
WT.mRp.clN_peak_32453	chr11	12411743	12412675	+	228	NA	intron (PARVA, intron 1 of 12)	-intron (PARVA, intron 1 of 12)	35768	PARVA	PARVA	NM_018222			PARVA			NA
WT.mRp.clN_peak_155509	chr4	153222184	153224138	+	228	NA	intron (TRIM2, intron 2 of 12)	-intron (TRIM2, intron 1 of 11)	-68454	TRIM2	TRIM2	NM_001130067			TRIM2			NA
WT.mRp.clN_peak_202589	chr8	74320283	74322062	+	228	NA	exon (JPH1, exon 1 of 6)	-exon (JPH1, exon 1 of 6)	314	JPH1	JPH1	XM_005251274			JPH1			NA
WT.mRp.clN_peak_13603	chr1	173669146	173669963	+	228	NA	intron (ANKRD45, intron 1 of 5)	-intron (ANKRD45, intron 1 of 5)	308	ANKRD45	ANKRD45	NM_198493			ANKRD45			NA
WT.mRp.clN_peak_181666	chr6	135497229	135498863	+	228	NA	promoter-TSS (AHI1)	-@promoter-@TSS (AHI2)	245	LINC00271	LINC00271	rna30945			LINC00271			NA
WT.mRp.clN_peak_5562	chr1	53219738	53221130	+	228	NA	intron (C1orf123, intron 1 of 7)	-intron (C1orf123, intron 1 of 7)	183	C1orf123	C1orf123	NM_017887			C1orf123			NA
WT.mRp.clN_peak_87249	chr17	75666792	75667807	+	228	NA	promoter-TSS (RECQL5)	-@promoter-@TSS (RECQL5)	-29	SAP30BP	SAP30BP	NM_013260			SAP30BP			NA
WT.mRp.clN_peak_146935	chr4	21303917	21304778	+	228	NA	promoter-TSS (KCNIP4)	-@promoter-@TSS (KCNIP4)	160411	MIR7978	MIR7978	rna20741			MIR7978			NA
WT.mRp.clN_peak_137340	chr3	98900595	98902151	+	228	NA	exon (DCBLD2, exon 1 of 16)	-exon (DCBLD2, exon 1 of 16)	316	DCBLD2	DCBLD2	NM_080927			DCBLD2			NA
WT.mRp.clN_peak_33961	chr11	33015501	33016700	+	228	NA	promoter-TSS (DEPDC7)	-@promoter-@TSS (DEPDC7)	-82	DEPDC7	DEPDC7	NM_001077242			DEPDC7			NA
WT.mRp.clN_peak_49797	chr12	96906861	96908567	+	228	NA	exon (NEDD1, exon 2 of 14)	-exon (NEDD1, exon 2 of 14)	481	NEDD1	NEDD1	XM_005268644			NEDD1			NA
WT.mRp.clN_peak_173442	chr6	24494501	24495939	+	228	NA	exon (ALDH5A1, exon 1 of 10)	-exon (ALDH5A1, exon 1 of 10)	251	ALDH5A1	ALDH5A1	NM_170740			ALDH5A1			NA
WT.mRp.clN_peak_165874	chr5	118987976	118988927	+	228	NA	promoter-TSS (DTWD2)	-@promoter-@TSS (DTWD2)	94	DTWD2	DTWD2	NM_173666			DTWD2			NA
WT.mRp.clN_peak_84183	chr17	44014106	44015292	+	228	NA	intron (TMEM101, intron 1 of 3)	-intron (TMEM101, intron 1 of 3)	538	TMEM101	TMEM101	XM_005257737			TMEM101			NA
WT.mRp.clN_peak_84963	chr17	50372366	50373654	+	228	NA	promoter-TSS (EME1)	-@promoter-@TSS (EME2)	191	MRPL27	MRPL27	NM_016504			MRPL27			NA
WT.mRp.clN_peak_35655	chr11	60905600	60906961	+	228	NA	intron (PRPF19, intron 1 of 15)	-intron (PRPF19, intron 1 of 15)	309	PRPF19	PRPF19	NM_014502			PRPF19			NA
WT.mRp.clN_peak_89304	chr18	11688876	11690375	+	228	NA	exon (GNAL, exon 1 of 12)	-exon (GNAL, exon 1 of 12)	396	GNAL	GNAL	rna72085			GNAL			NA
WT.mRp.clN_peak_148001	chr4	39458262	39460082	+	228	NA	promoter-TSS (RPL9)	-@promoter-@TSS (RPL10)	183	LIAS	LIAS	NM_001278590			LIAS			NA
WT.mRp.clN_peak_166093	chr5	122774672	122775912	+	228	NA	exon (SNX2, exon 1 of 15)	-exon (SNX2, exon 1 of 15)	296	SNX2	SNX2	NM_001278199			SNX2			NA
WT.mRp.clN_peak_18064	chr1	227563400	227564475	+	228	NA	intron (ZNF678, intron 1 of 3)	-intron (ZNF678, intron 1 of 3)	418	ZNF678	ZNF678	rna8227			ZNF678			NA
WT.mRp.clN_peak_170651	chr5	175478215	175479609	+	228	NA	intron (SFXN1, intron 1 of 10)	-intron (SFXN1, intron 1 of 10)	350	SFXN1	SFXN1	XM_005266012			SFXN1			NA
WT.mRp.clN_peak_106679	chr2	95076653	95077522	+	228	NA	Intergenic	Intergenic	44872	MRPS5	MRPS5	NM_031902			MRPS5			NA
WT.mRp.clN_peak_113316	chr2	181891429	181892935	+	227	NA	exon (SSFA2, exon 1 of 18)	-exon (SSFA2, exon 1 of 18)	374	SSFA2	SSFA2	NM_001287504			SSFA2			NA
WT.mRp.clN_peak_209305	chr9	21334612	21335707	+	227	NA	exon (KLHL9, exon 1 of 1)	-exon (KLHL9, exon 1 of 1)	271	KLHL9	KLHL9	NM_018847			KLHL9			NA
WT.mRp.clN_peak_87192	chr17	75288800	75290050	+	227	NA	promoter-TSS (SLC25A19)	-@promoter-@TSS (SLC25A19)	-213	SLC25A19	SLC25A19	NM_001126121			SLC25A19			NA
WT.mRp.clN_peak_130674	chr3	9422626	9423373	+	227	NA	intron (SETD5, intron 1 of 24)	-intron (SETD5, intron 1 of 22)	-10486	SETD5	SETD5	NM_001080517			SETD5			NA
WT.mRp.clN_peak_27046	chr10	87817532	87819154	+	227	NA	promoter-TSS (ATAD1)	-@promoter-@TSS (ATAD1)	30	CFL1P1	CFL1P1	rna44800			CFL1P1			NA
WT.mRp.clN_peak_185873	chr7	15015554	15016325	+	227	NA	Intergenic	Intergenic	-112283	DGKB	DGKB	XM_005249629			DGKB			NA
WT.mRp.clN_peak_157284	chr4	182806281	182807250	+	227	NA	Intergenic	Intergenic	110497	DCTD	DCTD	NM_001921			DCTD			NA
WT.mRp.clN_peak_32588	chr11	13462462	13464050	+	227	NA	promoter-TSS (BTBD10)	-@promoter-@TSS (BTBD10)	-22982	BTBD10	BTBD10	NM_032320			BTBD10			NA
WT.mRp.clN_peak_209161	chr9	19408274	19409910	+	227	NA	exon (ACER2, exon 1 of 6)	-exon (ACER2, exon 1 of 6)	165	ACER2	ACER2	XM_005251448			ACER2			NA
WT.mRp.clN_peak_103110	chr2	43595414	43596735	+	227	NA	promoter-TSS (THADA)	-@promoter-@TSS (THADA)	-28	THADA	THADA	XM_006712064			THADA			NA
WT.mRp.clN_peak_179258	chr6	104858745	104860208	+	227	NA	promoter-TSS (HACE1)	-@promoter-@TSS (HACE1)	443	HACE1	HACE1	rna30292			HACE1			NA
WT.mRp.clN_peak_121690	chr20	43656962	43658190	+	227	NA	Intergenic	Intergenic	-9443	MYBL2	MYBL2	NM_001278610			MYBL2			NA
WT.mRp.clN_peak_151389	chr4	89640758	89641569	+	227	NA	Intergenic	Intergenic	-195238	RP11-67M1.1	RP11-67M1	rna21971			RP11-67M1.1			NA
WT.mRp.clN_peak_46887	chr12	56103788	56105419	+	227	NA	exon (PA2G4, exon 1 of 13)	-exon (PA2G4, exon 1 of 13)	284	PA2G4	PA2G4	NM_006191			PA2G4			NA
WT.mRp.clN_peak_156823	chr4	174282979	174284864	+	227	NA	promoter-TSS (CEP44)	-@promoter-@TSS (CEP45)	330	FBXO8	FBXO8	NM_012180			FBXO8			NA
WT.mRp.clN_peak_93513	chr18	74290899	74292513	+	227	NA	intron (CYB5A, intron 1 of 4)	-intron (CYB5A, intron 1 of 3)	310	CYB5A	CYB5A	NM_001190807			CYB5A			NA
WT.mRp.clN_peak_28862	chr10	107914280	107915679	+	227	NA	Intergenic	Intergenic	211457	LOC101927573	LOC101927573	rna45649			LOC101927573			NA
WT.mRp.clN_peak_209640	chr9	27572621	27574269	+	227	NA	promoter-TSS (C9orf72)	-promoter-TSS (C9orf72)	38	C9orf72	C9orf72	NM_145005			C9orf72			NA
WT.mRp.clN_peak_4151	chr1	38872696	38873993	+	227	NA	promoter-TSS (MYCBP)	-@promoter-@TSS (MYCBP)	34	MYCBP	MYCBP	rna2122			MYCBP			NA
WT.mRp.clN_peak_19002	chr1	236523123	236524809	+	227	NA	exon (LGALS8, exon 1 of 10)	-exon (LGALS8, exon 1 of 10)	542	LGALS8-AS1	LGALS8-AS1	rna8574			LGALS8-AS1			NA
WT.mRp.clN_peak_73853	chr16	2867916	2868688	+	227	NA	promoter-TSS (LOC101929566)	-@promoter-@TSS (LOC101929566)	-684	LOC101929566	LOC101929566	rna63722			LOC101929566			NA
WT.mRp.clN_peak_192244	chr7	101243843	101245547	+	227	NA	intron (FIS1, intron 1 of 4)	-intron (FIS1, intron 1 of 4)	395	FIS1	FIS1	NM_016068			FIS1			NA
WT.mRp.clN_peak_69315	chr15	58770640	58772285	+	227	NA	promoter-TSS (LOC101928725)	-@promoter-@TSS (LOC101928725)	268	FAM63B	FAM63B	NM_001040453			FAM63B			NA
WT.mRp.clN_peak_152585	chr4	109728196	109730698	+	227	NA	intron (PLA2G12A, intron 1 of 3)	-intron (PLA2G12A, intron 1 of 3)	639	PLA2G12A	PLA2G12A	NM_030821			PLA2G12A			NA
WT.mRp.clN_peak_39072	chr11	95089060	95090617	+	227	NA	promoter-TSS (ENDOD1)	-@promoter-@TSS (ENDOD1)	28	ENDOD1	ENDOD1	NM_015036			ENDOD1			NA
WT.mRp.clN_peak_198672	chr8	22244516	22246182	+	227	NA	promoter-TSS (MIR320A)	-@promoter-@TSS (MIR320A)	243	POLR3D	POLR3D	NM_001722			POLR3D			NA
WT.mRp.clN_peak_150276	chr4	76585872	76586482	+	227	NA	promoter-TSS (SHROOM3)	-@promoter-@TSS (SHROOM3)	10580	MIR548AH	MIR548AH	rna21651			MIR548AH			NA
WT.mRp.clN_peak_126841	chr22	21937792	21939130	+	227	NA	intron (PPM1F, intron 3 of 7)	-intron (PPM1F, intron 3 of 7)	14417	PPM1F	PPM1F	NM_014634			PPM1F			NA
WT.mRp.clN_peak_18367	chr1	230641879	230643308	+	227	NA	exon (COG2, exon 1 of 18)	-exon (COG2, exon 1 of 18)	137	COG2	COG2	NM_007357			COG2			NA
WT.mRp.clN_peak_107926	chr2	110204436	110205308	+	227	NA	intron (NPHP1, intron 1 of 13)	-intron (NPHP1, intron 1 of 19)	139	NPHP1	NPHP1	NM_001128178			NPHP1			NA
WT.mRp.clN_peak_119710	chr20	18793726	18794731	+	227	NA	promoter-TSS (LINC00652)	-@promoter-@TSS (LINC00652)	179	LOC100270804	LOC100270804	rna79161			LOC100270804			NA
WT.mRp.clN_peak_189346	chr7	65006194	65007363	+	227	NA	promoter-TSS (ERV3-1)	-promoter-TSS (ERV3-1)	-32	ERV3-1	ERV3-1	NM_001007253			ERV3-1			NA
WT.mRp.clN_peak_127768	chr22	30356296	30357640	+	227	NA	promoter-TSS (SF3A1)	-@promoter-@TSS (SF3A1)	-13	CCDC157	CCDC157	XM_006724279			CCDC157			NA
WT.mRp.clN_peak_173846	chr6	28383143	28384144	+	227	NA	intron (ZSCAN12, intron 4 of 6)	-intron (ZSCAN12, intron 4 of 4)	16121	ZSCAN12	ZSCAN12	rna28106			ZSCAN12			NA
WT.mRp.clN_peak_102211	chr2	32626815	32628508	+	227	NA	promoter-TSS (TTC27)	-@promoter-@TSS (TTC28)	-372	TTC27	TTC27	NM_017735			TTC27			NA
WT.mRp.clN_peak_105588	chr2	73828616	73829866	+	227	NA	promoter-TSS (STAMBP)	-@promoter-@TSS (STAMBP)	14	STAMBP	STAMBP	NM_006463			STAMBP			NA
WT.mRp.clN_peak_35403	chr11	57567418	57568614	+	227	NA	promoter-TSS (UBE2L6)	-@promoter-@TSS (UBE2L6)	314	UBE2L6	UBE2L6	NM_198183			UBE2L6			NA
WT.mRp.clN_peak_77800	chr16	66879894	66881374	+	227	NA	promoter-TSS (PDP2)	-@promoter-@TSS (PDP3)	-2381	PDP2	PDP2	XM_005256066			PDP2			NA
WT.mRp.clN_peak_146053	chr4	8580344	8581457	+	227	NA	exon (GPR78, exon 1 of 3)	-exon (GPR78, exon 1 of 3)	663	GPR78	GPR78	NM_080819			GPR78			NA
WT.mRp.clN_peak_202113	chr8	67951643	67953060	+	227	NA	promoter-TSS (PREX2)	-@promoter-@TSS (PREX2)	-17	PREX2	PREX2	NM_024870			PREX2			NA
WT.mRp.clN_peak_84570	chr17	47423445	47424694	+	227	NA	intron (EFCAB13, intron 23 of 24)	-intron (EFCAB13, intron 21 of 21)	68551	MRPL45P2	MRPL45P2	rna69839			MRPL45P2			NA
WT.mRp.clN_peak_76125	chr16	31032670	31034559	+	227	NA	promoter-TSS (STX4)	-@promoter-@TSS (STX5)	18	STX4	STX4	NM_004604			STX4			NA
WT.mRp.clN_peak_52288	chr12	123601417	123603084	+	227	NA	exon (DDX55, exon 1 of 14)	-exon (DDX55, exon 1 of 14)	-3846	DDX55	DDX55	rna55568			DDX55			NA
WT.mRp.clN_peak_137298	chr3	98521732	98523338	+	227	NA	intron (CLDND1, intron 1 of 5)	-intron (CLDND1, intron 1 of 4)	531	CLDND1	CLDND1	NM_019895			CLDND1			NA
WT.mRp.clN_peak_191431	chr7	92178927	92179881	+	227	NA	Intergenic	Intergenic	-14128	LRRD1	LRRD1	NM_001161528			LRRD1			NA
WT.mRp.clN_peak_57088	chr13	75548986	75550524	+	226	NA	promoter-TSS (COMMD6)	-@promoter-@TSS (COMMD6)	-4	UCHL3	UCHL3	NM_006002			UCHL3			NA
WT.mRp.clN_peak_203852	chr8	94822543	94824274	+	226	NA	exon (INTS8, exon 1 of 27)	-exon (INTS8, exon 1 of 27)	118	INTS8	INTS8	rna37671			INTS8			NA
WT.mRp.clN_peak_53089	chr12	133079682	133081264	+	226	NA	promoter-TSS (ZNF140)	-@promoter-@TSS (ZNF140)	54	ZNF140	ZNF140	rna55803			ZNF140			NA
WT.mRp.clN_peak_208204	chr9	5437205	5438448	+	226	NA	exon (PLGRKT, exon 1 of 6)	-exon (PLGRKT, exon 1 of 6)	-12677	CD274	CD274	rna38960			CD274			NA
WT.mRp.clN_peak_181718	chr6	136288797	136290656	+	226	NA	exon (BCLAF1, exon 1 of 12)	-exon (BCLAF1, exon 1 of 12)	919	BCLAF1	BCLAF1	XM_005267238			BCLAF1			NA
WT.mRp.clN_peak_134112	chr3	50088485	50090053	+	226	NA	intron (RBM5, intron 1 of 23)	-intron (RBM5, intron 1 of 24)	361	RBM5	RBM5	XM_006712919			RBM5			NA
WT.mRp.clN_peak_192425	chr7	102591812	102593119	+	226	NA	promoter-TSS (LOC101929837)	-@promoter-@TSS (LOC101929837)	-91	LOC101929837	LOC101929837	rna34269			LOC101929837			NA
WT.mRp.clN_peak_80310	chr17	1684133	1685395	+	226	NA	intron (PRPF8, intron 1 of 42)	-intron (PRPF8, intron 1 of 42)	118	PRPF8	PRPF8	NM_006445			PRPF8			NA
WT.mRp.clN_peak_122985	chr20	56468058	56469062	+	226	NA	promoter-TSS (RTFDC1)	-@promoter-@TSS (RTFDC1)	-25	RTFDC1	RTFDC1	NM_001283036			RTFDC1			NA
WT.mRp.clN_peak_62200	chr14	57111669	57113000	+	226	NA	Intergenic	Intergenic	156513	EXOC5	EXOC5	NM_006544			EXOC5			NA
WT.mRp.clN_peak_133519	chr3	44337950	44339150	+	226	NA	promoter-TSS (TCAIM)	-@promoter-@TSS (TCAIM)	418	TCAIM	TCAIM	NM_001282914			TCAIM			NA
WT.mRp.clN_peak_60736	chr14	35291300	35293063	+	226	NA	promoter-TSS (PSMA6)	-@promoter-@TSS (PSMA6)	-136	PSMA6	PSMA6	NM_001282233			PSMA6			NA
WT.mRp.clN_peak_209159	chr9	19378850	19380918	+	226	NA	intron (RPS6, intron 1 of 5)	-intron (RPS6, intron 1 of 5)	353	RPS6	RPS6	NM_001010			RPS6			NA
WT.mRp.clN_peak_121164	chr20	37289346	37290138	+	226	NA	promoter-TSS (MANBAL)	-@promoter-@TSS (MANBAL)	94	MANBAL	MANBAL	NM_022077			MANBAL			NA
WT.mRp.clN_peak_50835	chr12	109572982	109574210	+	226	NA	promoter-TSS (MVK)	-@promoter-@TSS (MVK)	-43	MMAB	MMAB	rna54889			MMAB			NA
WT.mRp.clN_peak_167723	chr5	140966013	140967580	+	226	NA	promoter-TSS (PCDHAC2)	-@promoter-@TSS (PCDHAC2)	29	PCDHAC2	PCDHAC2	NM_018899			PCDHAC2			NA
WT.mRp.clN_peak_121105	chr20	36676648	36678145	+	226	NA	intron (NDRG3, intron 6 of 13)	-intron (NDRG3, intron 7 of 14)	-31189	SLA2	SLA2	NM_032214			SLA2			NA
WT.mRp.clN_peak_109741	chr2	132352230	132353817	+	226	NA	exon (FAM201B, exon 2 of 2)	-exon (FAM201B, exon 2 of 2)	3761	FAM201B	FAM201B	rna12149			FAM201B			NA
WT.mRp.clN_peak_183611	chr6	158869176	158870513	+	226	NA	promoter-TSS (C6orf99)	-promoter-TSS (C6orf99)	-11	C6orf99	C6orf99	XM_005266789			C6orf99			NA
WT.mRp.clN_peak_158440	chr5	6377593	6379067	+	226	NA	intron (MED10, intron 1 of 3)	-intron (MED10, intron 1 of 3)	196	MED10	MED10	NM_032286			MED10			NA
WT.mRp.clN_peak_42614	chr12	1690113	1691791	+	226	NA	promoter-TSS (ADIPOR2)	-@promoter-@TSS (ADIPOR2)	-107	ADIPOR2	ADIPOR2	XM_005253789			ADIPOR2			NA
WT.mRp.clN_peak_13513	chr1	172443686	172444626	+	226	NA	promoter-TSS (PIGC)	-@promoter-@TSS (PIGC)	15	C1orf105	C1orf105	NM_139240			C1orf105			NA
WT.mRp.clN_peak_191519	chr7	93231640	93232826	+	226	NA	promoter-TSS (CCDC132)	-@promoter-@TSS (CCDC132)	-110	CCDC132	CCDC132	NM_017667			CCDC132			NA
WT.mRp.clN_peak_76212	chr16	46620811	46621828	+	226	NA	promoter-TSS (SHCBP1)	-@promoter-@TSS (SHCBP1)	80	SHCBP1	SHCBP1	NM_024745			SHCBP1			NA
WT.mRp.clN_peak_66684	chr15	25437891	25439708	+	226	NA	promoter-TSS (UBE3A)	-@promoter-@TSS (UBE3A)	244	UBE3A	UBE3A	XM_005268268			UBE3A			NA
WT.mRp.clN_peak_79602	chr16	85898409	85899527	+	226	NA	promoter-TSS (IRF8)	-@promoter-@TSS (IRF9)	-3893	IRF8	IRF8	XM_006721187			IRF8			NA
WT.mRp.clN_peak_128902	chr22	41196899	41198175	+	226	NA	promoter-TSS (LOC101927279)	-@promoter-@TSS (LOC101927279)	-81	LOC101927279	LOC101927279	rna83405			LOC101927279			NA
WT.mRp.clN_peak_167925	chr5	142713039	142713650	+	226	NA	Intergenic	Intergenic	-2861	LOC101926975	LOC101926975	rna26121			LOC101926975			NA
WT.mRp.clN_peak_195424	chr7	141014369	141015562	+	226	NA	promoter-TSS (MRPS33)	-@promoter-@TSS (MRPS33)	16	MRPS33	MRPS33	NM_053035			MRPS33			NA
WT.mRp.clN_peak_175123	chr6	39724638	39725962	+	226	NA	exon (KIF6, exon 1 of 22)	-exon (KIF6, exon 1 of 22)	105	KIF6	KIF6	NM_001289021			KIF6			NA
WT.mRp.clN_peak_163364	chr5	79990559	79991965	+	226	NA	promoter-TSS (MTX3)	-@promoter-@TSS (MTX4)	-3	MTX3	MTX3	NM_001167741			MTX3			NA
WT.mRp.clN_peak_113058	chr2	178112108	178113565	+	226	NA	exon (RBM45, exon 1 of 10)	-exon (RBM45, exon 1 of 10)	414	RBM45	RBM45	XM_005246287			RBM45			NA
WT.mRp.clN_peak_47058	chr12	57693436	57694947	+	226	NA	exon (OS9, exon 1 of 14)	-exon (OS9, exon 1 of 14)	168	OS9	OS9	NM_001017957			OS9			NA
WT.mRp.clN_peak_68995	chr15	55407585	55409003	+	226	NA	promoter-TSS (C15orf65)	-promoter-TSS (C15orf65)	216	CCPG1	CCPG1	NM_001204450			CCPG1			NA
WT.mRp.clN_peak_188247	chr7	42887805	42889368	+	226	NA	Intergenic	Intergenic	23252	C7orf25	C7orf25	NM_001099858			C7orf25			NA
WT.mRp.clN_peak_97774	chr19	44400697	44401883	+	225	NA	intron (ZNF285, intron 1 of 4)	-intron (ZNF285, intron 1 of 3)	-6299	ZNF285	ZNF285	XM_005258734			ZNF285			NA
WT.mRp.clN_peak_162453	chr5	69166655	69168108	+	225	NA	intron (CCNB1, intron 1 of 8)	-intron (CCNB1, intron 1 of 8)	371	CCNB1	CCNB1	NM_031966			CCNB1			NA
WT.mRp.clN_peak_105218	chr2	69829036	69830700	+	225	NA	exon (GMCL1, exon 1 of 14)	-exon (GMCL1, exon 1 of 14)	182	GMCL1	GMCL1	NM_178439			GMCL1			NA
WT.mRp.clN_peak_126343	chr22	17158455	17160195	+	225	NA	promoter-TSS (CECR5)	-@promoter-@TSS (CECR5)	-64	CECR5-AS1	CECR5-AS1	rna81986			CECR5-AS1			NA
WT.mRp.clN_peak_192666	chr7	105531625	105533005	+	225	NA	promoter-TSS (PUS7)	-@promoter-@TSS (PUS8)	-10073	PUS7	PUS7	XM_006716030			PUS7			NA
WT.mRp.clN_peak_168683	chr5	150758151	150759492	+	225	NA	promoter-TSS (DCTN4)	-@promoter-@TSS (DCTN4)	212	DCTN4	DCTN4	NM_016221			DCTN4			NA
WT.mRp.clN_peak_210138	chr9	35161413	35162942	+	225	NA	exon (UNC13B, exon 1 of 39)	-exon (UNC13B, exon 1 of 39)	198	UNC13B	UNC13B	XM_006716716			UNC13B			NA
WT.mRp.clN_peak_206896	chr8	134905594	134906613	+	225	NA	Intergenic	Intergenic	56168	RP11-1057B8.2	RP11-1057B8	rna38326			RP11-1057B8.2			NA
WT.mRp.clN_peak_99146	chr19	57746461	57747772	+	225	NA	intron (ZNF776, intron 1 of 2)	-intron (ZNF776, intron 1 of 2)	320	ZNF776	ZNF776	NM_173632			ZNF776			NA
WT.mRp.clN_peak_206631	chr8	131903618	131905116	+	225	NA	intron (EFR3A, intron 1 of 22)	-intron (EFR3A, intron 1 of 22)	258	EFR3A	EFR3A	NM_015137			EFR3A			NA
WT.mRp.clN_peak_69804	chr15	63833074	63834678	+	225	NA	promoter-TSS (HERC1)	-@promoter-@TSS (HERC1)	72	HERC1	HERC1	NM_003922			HERC1			NA
WT.mRp.clN_peak_100087	chr2	9554962	9556616	+	225	NA	promoter-TSS (ADAM17)	-@promoter-@TSS (ADAM17)	-1	ADAM17	ADAM17	NM_003183			ADAM17			NA
WT.mRp.clN_peak_21376	chr10	16249851	16250889	+	225	NA	Intergenic	Intergenic	-33360	LOC102724039	LOC102724039	rna42959			LOC102724039			NA
WT.mRp.clN_peak_91511	chr18	46027900	46028822	+	225	NA	intron (PSTPIP2, intron 2 of 14)	-intron (PSTPIP2, intron 2 of 14)	43923	PSTPIP2	PSTPIP2	NM_024430			PSTPIP2			NA
WT.mRp.clN_peak_167821	chr5	142024769	142025407	+	225	NA	Intergenic	Intergenic	-12749	GNPDA1	GNPDA1	NM_005471			GNPDA1			NA
WT.mRp.clN_peak_97415	chr19	40055068	40056596	+	225	NA	intron (ZNF780B, intron 1 of 5)	-intron (ZNF780B, intron 1 of 4)	348	ZNF780B	ZNF780B	XM_005258591			ZNF780B			NA
WT.mRp.clN_peak_8709	chr1	93878487	93879964	+	225	NA	promoter-TSS (DNTTIP2)	-@promoter-@TSS (DNTTIP2)	-19	DNTTIP2	DNTTIP2	NM_014597			DNTTIP2			NA
WT.mRp.clN_peak_34666	chr11	43311554	43313036	+	225	NA	intron (API5, intron 1 of 12)	-intron (API5, intron 1 of 13)	340	API5	API5	NM_006595			API5			NA
WT.mRp.clN_peak_75873	chr16	28974072	28975575	+	225	NA	promoter-TSS (SPNS1)	-@promoter-@TSS (SPNS1)	112	SPNS1	SPNS1	NM_032038			SPNS1			NA
WT.mRp.clN_peak_60017	chr14	24215550	24216220	+	225	NA	TTS (NEDD8)	-@TTS (NEDD8)	185	MDP1	MDP1	NM_001199821			MDP1			NA
WT.mRp.clN_peak_106734	chr2	96009504	96011454	+	225	NA	promoter-TSS (FAHD2CP)	-@promoter-@TSS (FAHD2CP)	-72	FAHD2CP	FAHD2CP	rna11056			FAHD2CP			NA
WT.mRp.clN_peak_39864	chr11	107927929	107929390	+	225	NA	exon (RAB39A, exon 1 of 2)	-exon (RAB39A, exon 1 of 2)	108	RAB39A	RAB39A	NM_017516			RAB39A			NA
WT.mRp.clN_peak_182472	chr6	145734630	145736126	+	225	NA	exon (EPM2A, exon 1 of 5)	-exon (EPM2A, exon 1 of 5)	-49082	EPM2A	EPM2A	XM_006715564			EPM2A			NA
WT.mRp.clN_peak_197976	chr8	12658704	12659813	+	225	NA	exon (LOC729732, exon 2 of 9)	-exon (LOC729732, exon 2 of 9)	6353	LOC729732	LOC729732	rna36009			LOC729732			NA
WT.mRp.clN_peak_35542	chr11	59565701	59566642	+	225	NA	TTS (TRNAF1)	-@TTS (TRNAF1)	281	TRNAF1	TRNAF1	rna48333			TRNAF1			NA
WT.mRp.clN_peak_189242	chr7	55254324	55255960	+	225	NA	intron (LOC102724011, intron 2 of 4)	-intron (LOC102724011, intron 2 of 4)	410	LOC102724011	LOC102724011	XM_006715819			LOC102724011			NA
WT.mRp.clN_peak_43966	chr12	15788327	15790204	+	225	NA	exon (EPS8, exon 1 of 21)	-exon (EPS8, exon 1 of 21)	-76340	EPS8	EPS8	NM_004447			EPS8			NA
WT.mRp.clN_peak_111303	chr2	156254267	156255503	+	225	NA	Intergenic	Intergenic	77830	NR4A2	NR4A2	NM_006186			NR4A2			NA
WT.mRp.clN_peak_4775	chr1	44739324	44740555	+	225	NA	exon (KIF2C, exon 1 of 21)	-exon (KIF2C, exon 1 of 21)	-6451	KIF2C	KIF2C	XM_005270395			KIF2C			NA
WT.mRp.clN_peak_90538	chr18	31942199	31943838	+	225	NA	exon (TRAPPC8, exon 1 of 29)	-exon (TRAPPC8, exon 1 of 29)	194	TRAPPC8	TRAPPC8	XM_005258233			TRAPPC8			NA
WT.mRp.clN_peak_48374	chr12	76558689	76560289	+	225	NA	promoter-TSS (OSBPL8)	-@promoter-@TSS (OSBPL8)	314	OSBPL8	OSBPL8	NM_020841			OSBPL8			NA
WT.mRp.clN_peak_81079	chr17	8435411	8436843	+	225	NA	intron (NDEL1, intron 1 of 8)	-intron (NDEL1, intron 1 of 9)	-8131	NDEL1	NDEL1	NM_030808			NDEL1			NA
WT.mRp.clN_peak_162829	chr5	74766243	74767820	+	225	NA	promoter-TSS (NSA2)	-@promoter-@TSS (NSA3)	40	NSA2	NSA2	NM_001271665			NSA2			NA
WT.mRp.clN_peak_1070	chr1	10471864	10472839	+	225	NA	exon (DFFA, exon 1 of 6)	-exon (DFFA, exon 1 of 6)	205	DFFA	DFFA	NM_213566			DFFA			NA
WT.mRp.clN_peak_43671	chr12	12349795	12351102	+	225	NA	promoter-TSS (MANSC1)	-@promoter-@TSS (MANSC1)	-213	MANSC1	MANSC1	NM_018050			MANSC1			NA
WT.mRp.clN_peak_29414	chr10	114173310	114174966	+	225	NA	promoter-TSS (C10orf118)	-promoter-TSS (C10orf118)	34	MIR2110	MIR2110	rna45819			MIR2110			NA
WT.mRp.clN_peak_162665	chr5	72955337	72956921	+	225	NA	exon (FCHO2, exon 1 of 25)	-exon (FCHO2, exon 1 of 25)	148	FCHO2	FCHO2	NM_138782			FCHO2			NA
WT.mRp.clN_peak_63347	chr14	69766487	69768023	+	225	NA	exon (SRSF5, exon 1 of 8)	-exon (SRSF5, exon 1 of 8)	144	SRSF5	SRSF5	XM_005268000			SRSF5			NA
WT.mRp.clN_peak_213743	chr9	101028188	101029907	+	225	NA	exon (LPPR1, exon 1 of 8)	-exon (LPPR1, exon 1 of 8)	298	LPPR1	LPPR1	NM_017753			LPPR1			NA
WT.mRp.clN_peak_28364	chr10	102055390	102056560	+	225	NA	intron (C10orf76, intron 1 of 24)	-intron (C10orf76, intron 1 of 25)	198	C10orf76	C10orf76	NM_024541			C10orf76			NA
WT.mRp.clN_peak_155774	chr4	157075557	157076826	+	225	NA	promoter-TSS (GLRB)	-@promoter-@TSS (GLRB)	66	GLRB	GLRB	NM_001166060			GLRB			NA
WT.mRp.clN_peak_133046	chr3	39051362	39052858	+	225	NA	promoter-TSS (WDR48)	-@promoter-@TSS (WDR49)	124	WDR48	WDR48	NM_020839			WDR48			NA
WT.mRp.clN_peak_96235	chr19	21327928	21329733	+	225	NA	intron (ZNF708, intron 1 of 3)	-intron (ZNF708, intron 1 of 3)	595	ZNF708	ZNF708	XM_006722872			ZNF708			NA
WT.mRp.clN_peak_178997	chr6	99424773	99426159	+	225	NA	promoter-TSS (PNISR)	-@promoter-@TSS (PNISR)	-168	PNISR	PNISR	XM_005266912			PNISR			NA
WT.mRp.clN_peak_190246	chr7	75072653	75074249	+	225	NA	exon (WBSCR16, exon 1 of 9)	-exon (WBSCR16, exon 1 of 9)	430	WBSCR16	WBSCR16	NM_148842			WBSCR16			NA
WT.mRp.clN_peak_182735	chr6	149717311	149718722	+	225	NA	promoter-TSS (LATS1)	-@promoter-@TSS (LATS1)	404	LOC645967	LOC645967	rna31192			LOC645967			NA
WT.mRp.clN_peak_28365	chr10	102064408	102066337	+	225	NA	promoter-TSS (HPS6)	-@promoter-@TSS (HPS7)	5	HPS6	HPS6	NM_024747			HPS6			NA
WT.mRp.clN_peak_215860	chr9	125706623	125707612	+	225	NA	exon (MAPKAP1, exon 1 of 12)	-exon (MAPKAP1, exon 1 of 12)	117	MAPKAP1	MAPKAP1	NM_001006621			MAPKAP1			NA
WT.mRp.clN_peak_89578	chr18	14131835	14132825	+	225	NA	exon (ZNF519, exon 1 of 3)	-exon (ZNF519, exon 1 of 3)	160	ZNF519	ZNF519	rna72204			ZNF519			NA
WT.mRp.clN_peak_209380	chr9	22446457	22448250	+	225	NA	exon (DMRTA1, exon 1 of 2)	-exon (DMRTA1, exon 1 of 2)	512	DMRTA1	DMRTA1	NM_022160			DMRTA1			NA
[truncated: 220,752+ more rows]

## Sheet: Fig5-7,Suppl6-7_ATAC_peaks_KO
Suppl. Data 5: d8 spontaneous DE diff ATAC-seq: KO peaks annotated
PeakID (cmd=annotatePeaks.pl GPX2.mRp.clN_peaks.broadPeak genome.fa -gid -gtf genes.gtf -cpu 6)	Chr	Start	End	Strand	Peak Score	Focus Ratio/Region Size	Annotation	Detailed Annotation	Distance to TSS	Nearest PromoterID	Entrez ID	Nearest Unigene	Nearest Refseq	Nearest Ensembl	Gene Name	Gene Alias	Gene Description	Gene Type
GPX2.mRp.clN_peak_118530	chr22_KI270733v1_random	135015	136200	+	4199	NA	Intergenic	Intergenic	24494	LOC102724621	LOC102724621	rna83968			LOC102724621			NA
GPX2.mRp.clN_peak_76281	chr17	43246178	43246916	+	3440	NA	Intergenic	Intergenic	-12570	RNU2-1	RNU2-1	rna69455			RNU2-1			NA
GPX2.mRp.clN_peak_118542	chr22_KI270733v1_random	175041	175497	+	3240	NA	Intergenic	Intergenic	-15168	LOC102724621	LOC102724621	rna83968			LOC102724621			NA
GPX2.mRp.clN_peak_202101	chrX	156030461	156030741	+	2884	NA	Intergenic	Intergenic	27772	IL9R	IL9R	XM_006724817			IL9R			NA
GPX2.mRp.clN_peak_76282	chr17	43251601	43252067	+	2581	NA	Intergenic	Intergenic	-17857	RNU2-1	RNU2-1	rna69455			RNU2-1			NA
GPX2.mRp.clN_peak_118529	chr22_KI270733v1_random	129960	130327	+	2371	NA	Intergenic	Intergenic	29958	LOC102724621	LOC102724621	rna83968			LOC102724621			NA
GPX2.mRp.clN_peak_197782	chrUn_KI270438v1	103893	105021	+	1959	NA	NA	NA	NA	NA
GPX2.mRp.clN_peak_118539	chr22_KI270733v1_random	168040	169197	+	1938	NA	Intergenic	Intergenic	-8517	LOC102724621	LOC102724621	rna83968			LOC102724621			NA
GPX2.mRp.clN_peak_197784	chrUn_KI270438v1	112044	112443	+	1561	NA	NA	NA	NA	NA
GPX2.mRp.clN_peak_197760	chrUn_GL000220v1	118766	120442	+	1421	NA	TTS (RNA45S5)	-@TTS (RNA45S5)	6256	RNA28S5	RNA28S5	rna87648			RNA28S5			NA
GPX2.mRp.clN_peak_118538	chr22_KI270733v1_random	166398	166800	+	1397	NA	Intergenic	Intergenic	-6498	LOC102724621	LOC102724621	rna83968			LOC102724621			NA
GPX2.mRp.clN_peak_197783	chrUn_KI270438v1	109198	110580	+	1367	NA	NA	NA	NA	NA
GPX2.mRp.clN_peak_74482	chr17	19187765	19188306	+	1306	NA	promoter-TSS (SNORD3A)	-@promoter-@TSS (SNORD3A)	19	SNORD3A	SNORD3A	rna68115			SNORD3A			NA
GPX2.mRp.clN_peak_69146	chr16	46398300	46398955	+	1113	NA	Intergenic	Intergenic	170470	ANKRD26P1	ANKRD26P1	rna65144			ANKRD26P1			NA
GPX2.mRp.clN_peak_112854	chr21	8234049	8234851	+	1112	NA	Intergenic	Intergenic	8623	LOC102723570	LOC102723570	rna80952			LOC102723570			NA
GPX2.mRp.clN_peak_148016	chr5	71289904	71290285	+	1096	NA	Intergenic	Intergenic	-81964	GUSBP9	GUSBP9	rna24606			GUSBP9			NA
GPX2.mRp.clN_peak_76280	chr17	43231672	43233529	+	1094	NA	Intergenic	Intergenic	1377	RNU2-1	RNU2-1	rna69455			RNU2-1			NA
GPX2.mRp.clN_peak_197720	chrUn_GL000195v1	86279	87179	+	934	NA	promoter-TSS (LOC389831)	-@promoter-@TSS (LOC389832)	-32	LOC389831	LOC389831	NM_001242480			LOC389831			NA
GPX2.mRp.clN_peak_118541	chr22_KI270733v1_random	173090	173345	+	873	NA	Intergenic	Intergenic	-13116	LOC102724621	LOC102724621	rna83968			LOC102724621			NA
GPX2.mRp.clN_peak_118515	chr22_KI270733v1_random	23952	25223	+	859	NA	Intergenic	Intergenic	135514	LOC102724621	LOC102724621	rna83968			LOC102724621			NA
GPX2.mRp.clN_peak_74738	chr17	26885297	26885954	+	858	NA	Intergenic	Intergenic	408317	MIR4522	MIR4522	rna68242			MIR4522			NA
GPX2.mRp.clN_peak_69144	chr16	46389227	46391377	+	844	NA	Intergenic	Intergenic	178795	ANKRD26P1	ANKRD26P1	rna65144			ANKRD26P1			NA
GPX2.mRp.clN_peak_80127	chr17_GL000205v2_random	87796	90098	+	736	NA	Intergenic	Intergenic	-30981	MGC70870	MGC70870	rna71845			MGC70870			NA
GPX2.mRp.clN_peak_89437	chr19	47920038	47920489	+	712	NA	Intergenic	Intergenic	1834	SNAR-A1	SNAR-A1	rna76910			SNAR-A1			NA
GPX2.mRp.clN_peak_118535	chr22_KI270733v1_random	158546	158956	+	700	NA	exon (LOC102724621, exon 1 of 1)	-exon (LOC102724621, exon 1 of 1)	1350	LOC102724621	LOC102724621	rna83968			LOC102724621			NA
GPX2.mRp.clN_peak_1553	chr1	16612141	16614011	+	658	NA	intron (NBPF1, intron 1 of 27)	-intron (NBPF1, intron 1 of 27)	529	NBPF1	NBPF1	NM_017940			NBPF1			NA
GPX2.mRp.clN_peak_98667	chr2	113583393	113584721	+	657	NA	promoter-TSS (MIR1302-3)	-promoter-TSS (MIR1302-3)	404	WASH2P	WASH2P	rna11730			WASH2P			NA
GPX2.mRp.clN_peak_172308	chr7	56373406	56373788	+	632	NA	Intergenic	Intergenic	29382	LOC101930109	LOC101930109	rna33017			LOC101930109			NA
GPX2.mRp.clN_peak_197809	chrUn_KI270744v1	11046	11480	+	620	NA	Intergenic	Intergenic	32763	LOC102723382	LOC102723382	rna87671			LOC102723382			NA
GPX2.mRp.clN_peak_112856	chr21	8419713	8420865	+	617	NA	Intergenic	Intergenic	5808	LOC102723584	LOC102723584	rna80953			LOC102723584			NA
GPX2.mRp.clN_peak_69143	chr16	46386318	46388126	+	590	NA	Intergenic	Intergenic	181875	ANKRD26P1	ANKRD26P1	rna65144			ANKRD26P1			NA
GPX2.mRp.clN_peak_65162	chr15	82445331	82446064	+	572	NA	promoter-TSS (LOC102724034)	-@promoter-@TSS (LOC102724034)	23	LOC102724034	LOC102724034	rna62582			LOC102724034			NA
GPX2.mRp.clN_peak_191652	chr9	39808793	39810195	+	572	NA	exon (GLIDR, exon 2 of 2)	-exon (GLIDR, exon 2 of 2)	564	GLIDR	GLIDR	rna39742			GLIDR			NA
GPX2.mRp.clN_peak_179679	chr8	7610527	7611967	+	570	NA	Intergenic	Intergenic	-52143	FAM90A7P	FAM90A7P	rna35828			FAM90A7P			NA
GPX2.mRp.clN_peak_74473	chr17	19063326	19064005	+	567	NA	TTS (SNORD3B-2)	-TTS (SNORD3B-2)	471	SNORD3B-2	SNORD3B-2	rna68110			SNORD3B-2			NA
GPX2.mRp.clN_peak_155362	chr5	175967859	175968703	+	566	NA	promoter-TSS (THOC3)	-@promoter-@TSS (THOC3)	34	THOC3	THOC3	NM_032361			THOC3			NA
GPX2.mRp.clN_peak_118526	chr22_KI270733v1_random	122813	123333	+	553	NA	Intergenic	Intergenic	37028	LOC102724621	LOC102724621	rna83968			LOC102724621			NA
GPX2.mRp.clN_peak_21198	chr10	46565634	46566085	+	550	NA	Intergenic	Intergenic	-9245	GPRIN2	GPRIN2	XM_005277666			GPRIN2			NA
GPX2.mRp.clN_peak_178074	chr7	143836384	143837499	+	534	NA	promoter-TSS (LOC154761)	-@promoter-@TSS (LOC154762)	-224	LOC154761	LOC154761	rna35259			LOC154761			NA
GPX2.mRp.clN_peak_197762	chrUn_GL000220v1	141946	143299	+	524	NA	Intergenic	Intergenic	3479	LOC102723515	LOC102723515	XM_006709933			LOC102723515			NA
GPX2.mRp.clN_peak_68974	chr16	30194412	30195065	+	522	NA	promoter-TSS (BOLA2B)	-@promoter-@TSS (BOLA2B)	305	SLX1A-SULT1A3	SLX1A-SULT1A3	rna64929			SLX1A-SULT1A3			NA
GPX2.mRp.clN_peak_197749	chrUn_GL000220v1	6948	8260	+	504	NA	promoter-TSS (LOC100507395)	-@promoter-@TSS (LOC100507395)	-462	LOC100507395	LOC100507395	rna87642			LOC100507395			NA
GPX2.mRp.clN_peak_112836	chr21	6368625	6369320	+	489	NA	Intergenic	Intergenic	98535	LOC102724560	LOC102724560	XM_006723926			LOC102724560			NA
GPX2.mRp.clN_peak_118527	chr22_KI270733v1_random	124156	125071	+	479	NA	Intergenic	Intergenic	35488	LOC102724621	LOC102724621	rna83968			LOC102724621			NA
GPX2.mRp.clN_peak_148005	chr5	70400986	70402427	+	479	NA	Intergenic	Intergenic	-13664	GTF2H2B	GTF2H2B	rna24577			GTF2H2B			NA
GPX2.mRp.clN_peak_197780	chrUn_KI270330v1	930	1646	+	479	NA	NA	NA	NA	NA
GPX2.mRp.clN_peak_191672	chr9	40991324	40992899	+	474	NA	promoter-TSS (LOC100132352)	-@promoter-@TSS (LOC100132352)	-226	LOC100132352	LOC100132352	rna39772			LOC100132352			NA
GPX2.mRp.clN_peak_179657	chr8	7354668	7355669	+	467	NA	exon (FAM66B, exon 1 of 7)	-exon (FAM66B, exon 1 of 7)	186	FAM66B	FAM66B	rna35807			FAM66B			NA
GPX2.mRp.clN_peak_129390	chr3	158644345	158644918	+	461	NA	exon (GFM1, exon 1 of 18)	-exon (GFM1, exon 1 of 18)	134	GFM1	GFM1	NM_024996			GFM1			NA
GPX2.mRp.clN_peak_90371	chr1_KI270711v1_random	22947	23441	+	459	NA	intron (LOC102724250, intron 6 of 19)	-intron (LOC102724250, intron 6 of 20)	8900	LOC102724250	LOC102724250	XM_006724884			LOC102724250			NA
GPX2.mRp.clN_peak_197710	chrUn_GL000195v1	29965	31379	+	459	NA	Intergenic	Intergenic	56025	LOC389831	LOC389831	NM_001242480			LOC389831			NA
GPX2.mRp.clN_peak_191949	chr9	67726055	67726699	+	456	NA	intron (FAM27B, intron 1 of 1)	-intron (FAM27B, intron 1 of 1)	366	FAM27B	FAM27B	rna39927			FAM27B			NA
GPX2.mRp.clN_peak_64382	chr15	74099799	74100468	+	450	NA	intron (LOC732265, intron 3 of 6)	-intron (LOC732265, intron 3 of 6)	4978	LOC732265	LOC732265	XM_006720819			LOC732265			NA
GPX2.mRp.clN_peak_60827	chr15	30471043	30471519	+	445	NA	Intergenic	Intergenic	-41492	LOC101060569	LOC101060569	XM_006720802			LOC101060569			NA
GPX2.mRp.clN_peak_191840	chr9	62837260	62838973	+	440	NA	promoter-TSS (PTGER4P2-CDK2AP2P2)	-promoter-TSS (PTGER4P2-CDK2AP2P2)	228	LOC100132249	LOC100132249	rna39827			LOC100132249			NA
GPX2.mRp.clN_peak_74483	chr17	19196532	19196876	+	438	NA	Intergenic	Intergenic	-6459	SNORD3C	SNORD3C	rna68116			SNORD3C			NA
GPX2.mRp.clN_peak_71267	chr16	74367418	74368983	+	436	NA	promoter-TSS (LOC283922)	-@promoter-@TSS (LOC283923)	55	LOC283922	LOC283922	rna66118			LOC283922			NA
GPX2.mRp.clN_peak_71274	chr16	74406698	74407691	+	435	NA	Intergenic	Intergenic	-10853	LOC102723936	LOC102723936	rna66122			LOC102723936			NA
GPX2.mRp.clN_peak_9990	chr1	147928250	147929141	+	432	NA	promoter-TSS (GPR89B)	-@promoter-@TSS (GPR89B)	275	GPR89B	GPR89B	XM_005277401			GPR89B			NA
GPX2.mRp.clN_peak_21206	chr10	46597507	46598216	+	428	NA	exon (LOC101927699, exon 1 of 2)	-exon (LOC101927699, exon 1 of 2)	284	LOC101927699	LOC101927699	rna43723			LOC101927699			NA
GPX2.mRp.clN_peak_160818	chr6	57046145	57046968	+	421	NA	promoter-TSS (KIAA1586)	-@promoter-@TSS (KIAA1586)	24	KIAA1586	KIAA1586	NM_001286275			KIAA1586			NA
GPX2.mRp.clN_peak_141199	chr4	146175574	146176481	+	420	NA	intron (LSM6, intron 1 of 3)	-intron (LSM6, intron 1 of 3)	344	LSM6	LSM6	NM_007080			LSM6			NA
GPX2.mRp.clN_peak_172880	chr7	73004609	73006831	+	420	NA	exon (STAG3L3, exon 1 of 9)	-exon (STAG3L3, exon 1 of 9)	223	STAG3L3	STAG3L3	rna33239			STAG3L3			NA
GPX2.mRp.clN_peak_191819	chr9	61853964	61854549	+	414	NA	exon (FAM27C, exon 1 of 2)	-exon (FAM27C, exon 1 of 2)	172	FAM27C	FAM27C	rna39815			FAM27C			NA
GPX2.mRp.clN_peak_9613	chr1	120068716	120069748	+	413	NA	promoter-TSS (LOC101929178)	-@promoter-@TSS (LOC101929178)	-720	LOC101929178	LOC101929178	rna4541			LOC101929178			NA
GPX2.mRp.clN_peak_118540	chr22_KI270733v1_random	169927	170108	+	411	NA	Intergenic	Intergenic	-9916	LOC102724621	LOC102724621	rna83968			LOC102724621			NA
GPX2.mRp.clN_peak_24241	chr10	87342140	87343318	+	408	NA	promoter-TSS (NUTM2A-AS1)	-promoter-TSS (NUTM2A-AS1)	-171	NUTM2A-AS1	NUTM2A-AS1	rna44781			NUTM2A-AS1			NA
GPX2.mRp.clN_peak_61476	chr15	39976313	39977103	+	403	NA	exon (EIF2AK4, exon 12 of 39)	-exon (EIF2AK4, exon 12 of 39)	42578	EIF2AK4	EIF2AK4	XM_005254392			EIF2AK4			NA
GPX2.mRp.clN_peak_143824	chr5	11448	11729	+	398	NA	Intergenic	Intergenic	-80602	PLEKHG4B	PLEKHG4B	XM_006714446			PLEKHG4B			NA
GPX2.mRp.clN_peak_119261	chr3	10738727	10739116	+	394	NA	Intergenic	Intergenic	25271	LINC00606	LINC00606	rna15248			LINC00606			NA
GPX2.mRp.clN_peak_68811	chr16	28749940	28750424	+	390	NA	Intergenic	Intergenic	-8534	NPIPB9	NPIPB9	XM_006721000			NPIPB9			NA
GPX2.mRp.clN_peak_112852	chr21	8220365	8220897	+	389	NA	Intergenic	Intergenic	22442	LOC102723570	LOC102723570	rna80952			LOC102723570			NA
GPX2.mRp.clN_peak_197724	chrUn_GL000195v1	137427	138725	+	389	NA	Intergenic	Intergenic	-51379	LOC389831	LOC389831	NM_001242480			LOC389831			NA
GPX2.mRp.clN_peak_9883	chr1	146228001	146229429	+	387	NA	exon (NOTCH2NL, exon 1 of 5)	-exon (NOTCH2NL, exon 1 of 5)	317	NOTCH2NL	NOTCH2NL	NM_203458			NOTCH2NL			NA
GPX2.mRp.clN_peak_9828	chr1	145607839	145608729	+	386	NA	promoter-TSS (NBPF25P)	-@promoter-@TSS (NBPF25P)	324	GPR89A	GPR89A	XM_006711492			GPR89A			NA
GPX2.mRp.clN_peak_67974	chr16	14974120	14976166	+	385	NA	promoter-TSS (PDXDC1)	-@promoter-@TSS (PDXDC1)	552	PDXDC1	PDXDC1	XM_006720866			PDXDC1			NA
GPX2.mRp.clN_peak_68136	chr16	18401190	18401615	+	385	NA	TTS (MIR3180-3)	-TTS (MIR3180-3)	852	MIR3180-3	MIR3180-3	rna64352			MIR3180-3			NA
GPX2.mRp.clN_peak_90224	chr19	56393217	56393997	+	385	NA	promoter-TSS (ZNF582)	-@promoter-@TSS (ZNF582)	-21	ZNF582	ZNF582	NM_144690			ZNF582			NA
GPX2.mRp.clN_peak_74478	chr17	19111113	19112857	+	379	NA	TTS (SNORD3D)	-@TTS (SNORD3D)	651	SNORD3D	SNORD3D	rna68112			SNORD3D			NA
GPX2.mRp.clN_peak_24530	chr10	91923297	91924473	+	377	NA	promoter-TSS (BTAF1)	-@promoter-@TSS (BTAF1)	116	BTAF1	BTAF1	XM_005270265			BTAF1			NA
GPX2.mRp.clN_peak_17865	chr1	247936809	247937669	+	377	NA	promoter-TSS (OR2L13)	-@promoter-@TSS (OR2L13)	48	OR2L13	OR2L13	NM_175911			OR2L13			NA
GPX2.mRp.clN_peak_175112	chr7	102572113	102573740	+	377	NA	promoter-TSS (POLR2J3)	-@promoter-@TSS (POLR2J3)	-266	POLR2J3	POLR2J3	XM_006716033			POLR2J3			NA
GPX2.mRp.clN_peak_184868	chr8	81685798	81686595	+	374	NA	intron (IMPA1, intron 1 of 9)	-intron (IMPA1, intron 1 of 9)	158	IMPA1	IMPA1	NM_001144879			IMPA1			NA
GPX2.mRp.clN_peak_56358	chr14	56579441	56580441	+	373	NA	exon (TMEM260, exon 1 of 16)	-exon (TMEM260, exon 1 of 16)	150	TMEM260	TMEM260	XM_006720176			TMEM260			NA
GPX2.mRp.clN_peak_19126	chr10	15088398	15088996	+	371	NA	promoter-TSS (ACBD7)	-@promoter-@TSS (ACBD7)	79	ACBD7	ACBD7	NM_001039844			ACBD7			NA
GPX2.mRp.clN_peak_76661	chr17	46225014	46226054	+	370	NA	promoter-TSS (KANSL1)	-@promoter-@TSS (KANSL1)	-160	KANSL1	KANSL1	XM_006721826			KANSL1			NA
GPX2.mRp.clN_peak_137912	chr4	88378557	88379565	+	370	NA	exon (HERC6, exon 1 of 22)	-exon (HERC6, exon 1 of 22)	375	HERC6	HERC6	XM_005263083			HERC6			NA
GPX2.mRp.clN_peak_90265	chr19	57499718	57500784	+	369	NA	intron (ZNF773, intron 1 of 3)	-intron (ZNF773, intron 1 of 3)	311	ZNF773	ZNF773	XM_005258880			ZNF773			NA
GPX2.mRp.clN_peak_190235	chr9	17578641	17579778	+	368	NA	exon (SH3GL2, exon 1 of 9)	-exon (SH3GL2, exon 1 of 9)	-74652	SH3GL2	SH3GL2	XM_005251549			SH3GL2			NA
GPX2.mRp.clN_peak_118537	chr22_KI270733v1_random	161986	162852	+	368	NA	Intergenic	Intergenic	-2318	LOC102724621	LOC102724621	rna83968			LOC102724621			NA
GPX2.mRp.clN_peak_109123	chr20	20051761	20052911	+	367	NA	promoter-TSS (C20orf26)	-promoter-TSS (C20orf26)	-187	C20orf26	C20orf26	XM_005260689			C20orf26			NA
GPX2.mRp.clN_peak_103990	chr2	196068351	196069476	+	366	NA	promoter-TSS (DNAH7)	-@promoter-@TSS (DNAH7)	-101	DNAH7	DNAH7	NM_018897			DNAH7			NA
GPX2.mRp.clN_peak_43526	chr12	71685626	71686612	+	365	NA	promoter-TSS (TMEM19)	-@promoter-@TSS (TMEM19)	21	TMEM19	TMEM19	NM_018279			TMEM19			NA
GPX2.mRp.clN_peak_143035	chr4	177309525	177310472	+	365	NA	exon (NEIL3, exon 1 of 10)	-exon (NEIL3, exon 1 of 10)	161	NEIL3	NEIL3	NM_018248			NEIL3			NA
GPX2.mRp.clN_peak_147372	chr5	60699519	60700819	+	365	NA	promoter-TSS (DEPDC1B)	-@promoter-@TSS (DEPDC1B)	-3	DEPDC1B	DEPDC1B	NM_018369			DEPDC1B			NA
GPX2.mRp.clN_peak_161694	chr6	78867132	78868316	+	364	NA	promoter-TSS (IRAK1BP1)	-@promoter-@TSS (IRAK1BP1)	173	IRAK1BP1	IRAK1BP1	XM_005248656			IRAK1BP1			NA
GPX2.mRp.clN_peak_48250	chr13	21603452	21604487	+	364	NA	exon (MICU2, exon 1 of 12)	-exon (MICU2, exon 1 of 12)	239	MICU2	MICU2	NM_152726			MICU2			NA
GPX2.mRp.clN_peak_163249	chr6	106360257	106361458	+	363	NA	promoter-TSS (AIM1)	-@promoter-@TSS (AIM2)	49	AIM1	AIM1	NM_001624			AIM1			NA
GPX2.mRp.clN_peak_55231	chr14	37171836	37172884	+	363	NA	exon (SLC25A21, exon 1 of 11)	-exon (SLC25A21, exon 1 of 11)	300	SLC25A21	SLC25A21	NM_001171170			SLC25A21			NA
GPX2.mRp.clN_peak_24250	chr10	87504138	87505561	+	361	NA	TTS (MIR4678)	-@TTS (MIR4679)	383	MINPP1	MINPP1	NM_001178117			MINPP1			NA
GPX2.mRp.clN_peak_7641	chr1	92298531	92299877	+	360	NA	promoter-TSS (GLMN)	-@promoter-@TSS (GLMN)	154	RPAP2	RPAP2	NM_024813			RPAP2			NA
GPX2.mRp.clN_peak_62159	chr15	49045819	49046936	+	359	NA	exon (SECISBP2L, exon 1 of 18)	-exon (SECISBP2L, exon 1 of 18)	186	SECISBP2L	SECISBP2L	NM_001193489			SECISBP2L			NA
GPX2.mRp.clN_peak_29965	chr11	22829227	22830207	+	358	NA	exon (SVIP, exon 1 of 4)	-exon (SVIP, exon 1 of 4)	119	SVIP	SVIP	NM_148893			SVIP			NA
GPX2.mRp.clN_peak_57354	chr14	69191235	69192143	+	358	NA	promoter-TSS (EXD2)	-@promoter-@TSS (EXD3)	-77	EXD2	EXD2	NM_018199			EXD2			NA
GPX2.mRp.clN_peak_145314	chr5	21459138	21459904	+	357	NA	promoter-TSS (GUSBP1)	-@promoter-@TSS (GUSBP1)	41	GUSBP1	GUSBP1	rna23851			GUSBP1			NA
GPX2.mRp.clN_peak_175167	chr7	103297066	103297910	+	357	NA	promoter-TSS (PMPCB)	-@promoter-@TSS (PMPCB)	60	PMPCB	PMPCB	XM_006716181			PMPCB			NA
GPX2.mRp.clN_peak_77544	chr17	56960678	56961214	+	357	NA	exon (COIL, exon 1 of 7)	-exon (COIL, exon 1 of 7)	104	COIL	COIL	NM_004645			COIL			NA
GPX2.mRp.clN_peak_126408	chr3	119468500	119469661	+	357	NA	exon (POGLUT1, exon 1 of 11)	-exon (POGLUT1, exon 1 of 11)	142	POGLUT1	POGLUT1	NM_152305			POGLUT1			NA
GPX2.mRp.clN_peak_14019	chr1	201954954	201955986	+	356	NA	promoter-TSS (TIMM17A)	-@promoter-@TSS (TIMM17A)	-21	TIMM17A	TIMM17A	NM_006335			TIMM17A			NA
GPX2.mRp.clN_peak_194541	chr9	101449167	101449724	+	355	NA	Intergenic	Intergenic	-13665	ALDOB	ALDOB	NM_000035			ALDOB			NA
GPX2.mRp.clN_peak_113799	chr21	32569214	32570076	+	353	NA	Intergenic	Intergenic	15890	TCP10L	TCP10L	NM_144659			TCP10L			NA
GPX2.mRp.clN_peak_142194	chr4	162163791	162164627	+	350	NA	promoter-TSS (FSTL5)	-@promoter-@TSS (FSTL5)	-175	FSTL5	FSTL5	NM_020116			FSTL5			NA
GPX2.mRp.clN_peak_160230	chr6	49462563	49463923	+	349	NA	promoter-TSS (MUT)	-@promoter-@TSS (MUT)	55	MUT	MUT	XM_005249143			MUT			NA
GPX2.mRp.clN_peak_50347	chr13	48037402	48038463	+	349	NA	intron (NUDT15, intron 1 of 2)	-intron (NUDT15, intron 1 of 2)	365	NUDT15	NUDT15	NM_018283			NUDT15			NA
GPX2.mRp.clN_peak_197765	chrUn_GL000224v1	3511	5069	+	349	NA	Intergenic	Intergenic	-46833	LOC100287610	LOC100287610	rna87652			LOC100287610			NA
GPX2.mRp.clN_peak_198080	chrX	3842361	3843696	+	349	NA	intron (LOC389906, intron 1 of 4)	-intron (LOC389906, intron 1 of 4)	866	LOC389906	LOC389906	rna84101			LOC389906			NA
GPX2.mRp.clN_peak_154013	chr5	157731180	157732119	+	349	NA	intron (THG1L, intron 1 of 5)	-intron (THG1L, intron 1 of 5)	236	THG1L	THG1L	XM_005265939			THG1L			NA
GPX2.mRp.clN_peak_32429	chr11	63974158	63975116	+	349	NA	promoter-TSS (COX8A)	-@promoter-@TSS (COX8A)	30	COX8A	COX8A	NM_004074			COX8A			NA
GPX2.mRp.clN_peak_21098	chr10	45726578	45728291	+	348	NA	exon (FAM21C, exon 2 of 29)	-exon (FAM21C, exon 2 of 29)	234	FAM21C	FAM21C	NM_015262			FAM21C			NA
GPX2.mRp.clN_peak_103890	chr2	193170682	193171755	+	348	NA	Intergenic	Intergenic	421373	PCGEM1	PCGEM1	rna13257			PCGEM1			NA
GPX2.mRp.clN_peak_170556	chr7	33062155	33063566	+	347	NA	promoter-TSS (NT5C3A)	-@promoter-@TSS (NT5C3A)	-520	LOC101928355	LOC101928355	rna32519			LOC101928355			NA
GPX2.mRp.clN_peak_29949	chr11	22624775	22626091	+	347	NA	exon (FANCF, exon 1 of 1)	-exon (FANCF, exon 1 of 1)	408	FANCF	FANCF	NM_022725			FANCF			NA
GPX2.mRp.clN_peak_94691	chr2	54115147	54116170	+	346	NA	exon (ACYP2, exon 1 of 4)	-exon (ACYP2, exon 1 of 4)	385	ACYP2	ACYP2	NM_138448			ACYP2			NA
GPX2.mRp.clN_peak_48682	chr13	27270346	27271497	+	346	NA	promoter-TSS (RASL11A)	-@promoter-@TSS (RASL11A)	-239	RASL11A	RASL11A	XM_005266371			RASL11A			NA
GPX2.mRp.clN_peak_89721	chr19	50147512	50148546	+	345	NA	Intergenic	Intergenic	-4184	LOC100287477	LOC100287477	XM_006723533			LOC100287477			NA
GPX2.mRp.clN_peak_95999	chr2	71331553	71332638	+	345	NA	intron (ZNF638, intron 1 of 26)	-intron (ZNF638, intron 1 of 27)	-41846	ZNF638-IT1	ZNF638-IT1	rna10528			ZNF638-IT1			NA
GPX2.mRp.clN_peak_172287	chr7	55951736	55952504	+	345	NA	intron (MRPS17, intron 1 of 2)	-intron (MRPS17, intron 1 of 2)	202	MRPS17	MRPS17	NM_015969			MRPS17			NA
GPX2.mRp.clN_peak_162198	chr6	87322403	87323238	+	344	NA	intron (SMIM8, intron 1 of 2)	-intron (SMIM8, intron 1 of 3)	232	SMIM8	SMIM8	NM_001287445			SMIM8			NA
GPX2.mRp.clN_peak_21146	chr10	46284368	46285152	+	343	NA	Intergenic	Intergenic	-2237	ANTXRL	ANTXRL	XM_006717684			ANTXRL			NA
GPX2.mRp.clN_peak_76714	chr17	46922618	46923612	+	342	NA	promoter-TSS (GOSR2)	-@promoter-@TSS (GOSR2)	-11	GOSR2	GOSR2	XM_005257843			GOSR2			NA
GPX2.mRp.clN_peak_57767	chr14	73949821	73950752	+	342	NA	promoter-TSS (COQ6)	-@promoter-@TSS (COQ7)	6	COQ6	COQ6	NM_182476			COQ6			NA
GPX2.mRp.clN_peak_84761	chr18	70205223	70206389	+	342	NA	promoter-TSS (RTTN)	-@promoter-@TSS (RTTN)	-80	RTTN	RTTN	XM_006722435			RTTN			NA
GPX2.mRp.clN_peak_146602	chr5	44808688	44809955	+	341	NA	promoter-TSS (RP11-53O19.1)	-promoter-TSS (RP11-53O19.1)	396	MRPS30	MRPS30	NM_016640			MRPS30			NA
GPX2.mRp.clN_peak_55698	chr14	47901183	47901931	+	341	NA	Intergenic	Intergenic	-106543	LINC00648	LINC00648	rna58278			LINC00648			NA
GPX2.mRp.clN_peak_43390	chr12	69585248	69586289	+	341	NA	promoter-TSS (CCT2)	-@promoter-@TSS (CCT3)	340	CCT2	CCT2	NM_001198842			CCT2			NA
GPX2.mRp.clN_peak_29311	chr11	14519671	14520805	+	340	NA	intron (PSMA1, intron 2 of 10)	-intron (PSMA1, intron 1 of 4)	-20380	COPB1	COPB1	NM_001144062			COPB1			NA
GPX2.mRp.clN_peak_126080	chr3	114152554	114153128	+	340	NA	intron (DRD3, intron 2 of 6)	-intron (DRD3, intron 3 of 6)	19151	DRD3	DRD3	NM_001282563			DRD3			NA
GPX2.mRp.clN_peak_107972	chr20	3819919	3821073	+	339	NA	promoter-TSS (AP5S1)	-@promoter-@TSS (AP5S1)	-28	AP5S1	AP5S1	NM_001204446			AP5S1			NA
GPX2.mRp.clN_peak_71354	chr16	75148299	75149443	+	338	NA	intron (ZFP1, intron 1 of 2)	-intron (ZFP1, intron 1 of 3)	377	ZFP1	ZFP1	XM_005255819			ZFP1			NA
GPX2.mRp.clN_peak_52616	chr13	96052801	96054055	+	338	NA	promoter-TSS (UGGT2)	-@promoter-@TSS (UGGT2)	54	UGGT2	UGGT2	NM_020121			UGGT2			NA
GPX2.mRp.clN_peak_46950	chr12	120445972	120446988	+	338	NA	promoter-TSS (TRIAP1)	-@promoter-@TSS (TRIAP1)	42	GATC	GATC	NM_176818			GATC			NA
GPX2.mRp.clN_peak_144069	chr5	2038312	2039109	+	338	NA	Intergenic	Intergenic	119455	LOC101929108	LOC101929108	XM_006714510			LOC101929108			NA
GPX2.mRp.clN_peak_87489	chr19	20038810	20039672	+	338	NA	promoter-TSS (ZNF682)	-@promoter-@TSS (ZNF682)	-32009	ZNF682	ZNF682	NM_033196			ZNF682			NA
GPX2.mRp.clN_peak_112058	chr20	56468101	56469021	+	337	NA	promoter-TSS (RTFDC1)	-@promoter-@TSS (RTFDC1)	-24	RTFDC1	RTFDC1	NM_001283036			RTFDC1			NA
GPX2.mRp.clN_peak_172318	chr7	64665735	64666796	+	337	NA	exon (ZNF107, exon 1 of 5)	-exon (ZNF107, exon 1 of 5)	182	ZNF107	ZNF107	XM_005250401			ZNF107			NA
GPX2.mRp.clN_peak_71722	chr16	80540430	80541270	+	337	NA	promoter-TSS (DYNLRB2)	-@promoter-@TSS (DYNLRB2)	-236	DYNLRB2	DYNLRB2	XM_006721295			DYNLRB2			NA
GPX2.mRp.clN_peak_178539	chr7	151448180	151448932	+	337	NA	Intergenic	Intergenic	-8386	CRYGN	CRYGN	XM_005249952			CRYGN			NA
GPX2.mRp.clN_peak_109595	chr20	24992081	24993185	+	336	NA	exon (APMAP, exon 1 of 9)	-exon (APMAP, exon 1 of 9)	341	APMAP	APMAP	XM_005260763			APMAP			NA
GPX2.mRp.clN_peak_149920	chr5	100534757	100536207	+	336	NA	promoter-TSS (FAM174A)	-@promoter-@TSS (FAM174A)	135	FAM174A	FAM174A	XM_006714600			FAM174A			NA
GPX2.mRp.clN_peak_164619	chr6	125956615	125957599	+	336	NA	exon (HINT3, exon 1 of 5)	-exon (HINT3, exon 1 of 5)	391	HINT3	HINT3	NM_138571			HINT3			NA
GPX2.mRp.clN_peak_39002	chr12	7439687	7440438	+	336	NA	intron (CD163L1, intron 2 of 19)	-intron (CD163L1, intron 2 of 19)	4121	CD163L1	CD163L1	XM_006719061			CD163L1			NA
GPX2.mRp.clN_peak_126365	chr3	119034207	119035439	+	336	NA	promoter-TSS (IGSF11)	-@promoter-@TSS (IGSF11)	-33	IGSF11	IGSF11	NM_152538			IGSF11			NA
GPX2.mRp.clN_peak_191238	chr9	35095891	35096879	+	335	NA	exon (PIGO, exon 1 of 13)	-exon (PIGO, exon 1 of 13)	195	PIGO	PIGO	NM_152850			PIGO			NA
GPX2.mRp.clN_peak_1556	chr1	16644071	16645780	+	335	NA	promoter-TSS (LOC101927663)	-@promoter-@TSS (LOC101927663)	-219	LOC101927663	LOC101927663	rna918			LOC101927663			NA
GPX2.mRp.clN_peak_86689	chr19	11597264	11598122	+	335	NA	intron (ZNF627, intron 1 of 3)	-intron (ZNF627, intron 1 of 3)	273	ZNF627	ZNF627	NM_145295			ZNF627			NA
GPX2.mRp.clN_peak_11277	chr1	161749485	161750592	+	335	NA	exon (DUSP12, exon 1 of 6)	-exon (DUSP12, exon 1 of 6)	270	DUSP12	DUSP12	NM_007240			DUSP12			NA
GPX2.mRp.clN_peak_97520	chr2	99180767	99181836	+	335	NA	promoter-TSS (MITD1)	-@promoter-@TSS (MITD1)	222	MRPL30	MRPL30	rna11275			MRPL30			NA
GPX2.mRp.clN_peak_135683	chr4	53377485	53378319	+	335	NA	exon (FIP1L1, exon 1 of 18)	-exon (FIP1L1, exon 1 of 18)	260	FIP1L1	FIP1L1	NM_001134937			FIP1L1			NA
GPX2.mRp.clN_peak_101038	chr2	151409504	151410757	+	335	NA	promoter-TSS (RIF1)	-@promoter-@TSS (RIF2)	176	RIF1	RIF1	NM_001177664			RIF1			NA
GPX2.mRp.clN_peak_96110	chr2	72825196	72826174	+	335	NA	intron (EXOC6B, intron 1 of 22)	-intron (EXOC6B, intron 1 of 21)	-61698	SPR	SPR	NM_003124			SPR			NA
GPX2.mRp.clN_peak_74186	chr17	16568605	16569533	+	334	NA	promoter-TSS (ZNF287)	-@promoter-@TSS (ZNF287)	-104	ZNF287	ZNF287	NM_020653			ZNF287			NA
GPX2.mRp.clN_peak_50280	chr13	46796460	46797469	+	333	NA	intron (ESD, intron 1 of 9)	-intron (ESD, intron 1 of 9)	324	ESD	ESD	XM_005266278			ESD			NA
GPX2.mRp.clN_peak_162209	chr6	87472447	87473858	+	333	NA	intron (SLC35A1, intron 1 of 7)	-intron (SLC35A1, intron 1 of 6)	227	SLC35A1	SLC35A1	NM_001168398			SLC35A1			NA
GPX2.mRp.clN_peak_102923	chr2	178112082	178113281	+	333	NA	exon (RBM45, exon 1 of 10)	-exon (RBM45, exon 1 of 10)	259	RBM45	RBM45	XM_005246287			RBM45			NA
GPX2.mRp.clN_peak_197711	chrUn_GL000195v1	32338	33897	+	333	NA	Intergenic	Intergenic	53580	LOC389831	LOC389831	NM_001242480			LOC389831			NA
GPX2.mRp.clN_peak_191928	chr9	67058528	67059555	+	332	NA	Intergenic	Intergenic	-66503	SPATA31A3	SPATA31A3	XM_005272517			SPATA31A3			NA
GPX2.mRp.clN_peak_90382	chr1_KI270713v1_random	20855	22641	+	332	NA	Intergenic	Intergenic	7080	TRNAN-GUU-7	TRNAN-GUU-7	rna8882			TRNAN-GUU			NA
GPX2.mRp.clN_peak_163671	chr6	110958167	110959452	+	332	NA	exon (GTF3C6, exon 1 of 6)	-exon (GTF3C6, exon 1 of 6)	249	GTF3C6	GTF3C6	NM_138408			GTF3C6			NA
GPX2.mRp.clN_peak_67109	chr16	3234600	3235520	+	332	NA	exon (ZNF200, exon 1 of 5)	-exon (ZNF200, exon 1 of 5)	385	ZNF200	ZNF200	XM_005255556			ZNF200			NA
GPX2.mRp.clN_peak_70184	chr16	58392305	58393372	+	331	NA	intron (GINS3, intron 1 of 1)	-intron (GINS3, intron 1 of 3)	444	GINS3	GINS3	NM_022770			GINS3			NA
GPX2.mRp.clN_peak_109643	chr20	25407337	25408230	+	331	NA	promoter-TSS (GINS1)	-@promoter-@TSS (GINS1)	54	GINS1	GINS1	NM_021067			GINS1			NA
GPX2.mRp.clN_peak_86720	chr19	12399940	12401463	+	330	NA	intron (ZNF799, intron 1 of 3)	-intron (ZNF799, intron 1 of 3)	573	ZNF799	ZNF799	NM_001080821			ZNF799			NA
GPX2.mRp.clN_peak_132008	chr3	195989417	195990912	+	330	NA	intron (SDHAP1, intron 1 of 16)	-intron (SDHAP1, intron 1 of 16)	115	SDHAP1	SDHAP1	rna19927			SDHAP1			NA
GPX2.mRp.clN_peak_197756	chrUn_GL000220v1	51737	53754	+	329	NA	Intergenic	Intergenic	-44384	LOC100507412	LOC100507412	rna87643			LOC100507412			NA
GPX2.mRp.clN_peak_47026	chr12	121015903	121016622	+	329	NA	intron (C12orf43, intron 1 of 6)	-intron (C12orf43, intron 1 of 5)	240	C12orf43	C12orf43	NM_001286191			C12orf43			NA
GPX2.mRp.clN_peak_147952	chr5	69217704	69218492	+	328	NA	intron (MRPS36, intron 1 of 3)	-intron (MRPS36, intron 1 of 3)	352	MRPS36	MRPS36	NM_033281			MRPS36			NA
GPX2.mRp.clN_peak_24342	chr10	88879944	88881136	+	328	NA	promoter-TSS (STAMBPL1)	-@promoter-@TSS (STAMBPL1)	-145	STAMBPL1	STAMBPL1	NM_020799			STAMBPL1			NA
GPX2.mRp.clN_peak_187386	chr8	123041574	123042788	+	328	NA	exon (DERL1, exon 1 of 8)	-exon (DERL1, exon 1 of 8)	-16409	DERL1	DERL1	NM_024295			DERL1			NA
GPX2.mRp.clN_peak_21912	chr10	58384706	58386047	+	328	NA	exon (TFAM, exon 1 of 6)	-exon (TFAM, exon 1 of 6)	233	TFAM	TFAM	NM_003201			TFAM			NA
GPX2.mRp.clN_peak_5820	chr1	62783731	62784843	+	327	NA	promoter-TSS (ATG4C)	-@promoter-@TSS (ATG4C)	-863	ATG4C	ATG4C	NM_032852			ATG4C			NA
GPX2.mRp.clN_peak_193280	chr9	87725507	87726783	+	327	NA	promoter-TSS (CTSL)	-@promoter-@TSS (CTSL)	-1221	CTSL	CTSL	NM_001912			CTSL			NA
GPX2.mRp.clN_peak_150737	chr5	115295840	115297073	+	327	NA	promoter-TSS (CCDC112)	-@promoter-@TSS (CCDC112)	299	CCDC112	CCDC112	NM_001040440			CCDC112			NA
GPX2.mRp.clN_peak_122260	chr3	49939745	49940751	+	327	NA	intron (RBM6, intron 1 of 20)	-intron (RBM6, intron 1 of 16)	167	RBM6	RBM6	NM_005777			RBM6			NA
GPX2.mRp.clN_peak_9621	chr1	120175905	120176802	+	326	NA	exon (SEC22B, exon 1 of 5)	-exon (SEC22B, exon 1 of 5)	168	SEC22B	SEC22B	NM_004892			SEC22B			NA
GPX2.mRp.clN_peak_147505	chr5	62403325	62404653	+	326	NA	promoter-TSS (DIMT1)	-@promoter-@TSS (DIMT1)	-88	DIMT1	DIMT1	NM_014473			DIMT1			NA
GPX2.mRp.clN_peak_88768	chr19	41439473	41440187	+	326	NA	promoter-TSS (ATP5SL)	-@promoter-@TSS (ATP5SL)	108	ATP5SL	ATP5SL	NM_018035			ATP5SL			NA
GPX2.mRp.clN_peak_48223	chr13	21176044	21177369	+	326	NA	promoter-TSS (SKA3)	-@promoter-@TSS (SKA4)	-158	SKA3	SKA3	NM_001166017			SKA3			NA
GPX2.mRp.clN_peak_87633	chr19	23686376	23687396	+	326	NA	intron (ZNF675, intron 1 of 4)	-intron (ZNF675, intron 1 of 3)	-28768	ZNF675	ZNF675	XM_006722679			ZNF675			NA
GPX2.mRp.clN_peak_21300	chr10	47552724	47554006	+	326	NA	intron (BMS1P6, intron 1 of 8)	-intron (ANXA8, intron 1 of 11)	158	BMS1P6	BMS1P6	rna43767			BMS1P6			NA
GPX2.mRp.clN_peak_174527	chr7	97117141	97118186	+	326	NA	exon (ACN9, exon 1 of 2)	-exon (ACN9, exon 1 of 2)	1070	ACN9	ACN9	NM_020186			ACN9			NA
GPX2.mRp.clN_peak_129585	chr3	161221020	161221845	+	325	NA	exon (NMD3, exon 1 of 16)	-exon (NMD3, exon 1 of 16)	108	NMD3	NMD3	XM_005247511			NMD3			NA
GPX2.mRp.clN_peak_47133	chr12	121888371	121889373	+	325	NA	promoter-TSS (HPD)	-@promoter-@TSS (HPD)	141	PSMD9	PSMD9	rna55399			PSMD9			NA
GPX2.mRp.clN_peak_648	chr1	7961157	7962179	+	324	NA	promoter-TSS (PARK7)	-@promoter-@TSS (PARK7)	-254	PARK7	PARK7	NM_001123377			PARK7			NA
GPX2.mRp.clN_peak_108301	chr20	8018927	8020078	+	324	NA	exon (TMX4, exon 1 of 8)	-exon (TMX4, exon 1 of 8)	244	TMX4	TMX4	NM_021156			TMX4			NA
GPX2.mRp.clN_peak_111968	chr20	54207619	54208822	+	324	NA	intron (PFDN4, intron 1 of 3)	-intron (PFDN4, intron 1 of 3)	257	PFDN4	PFDN4	NM_002623			PFDN4			NA
GPX2.mRp.clN_peak_7052	chr1	83860494	83861274	+	323	NA	promoter-TSS (RP11-475O6.1-2)	-promoter-TSS (RP11-475O6.1-2)	205	RP11-475O6.1	RP11-475O6	rna3494			RP11-475O6.1			NA
GPX2.mRp.clN_peak_51710	chr13	75537397	75538379	+	323	NA	promoter-TSS (COMMD6)	-@promoter-@TSS (COMMD6)	-72	COMMD6	COMMD6	NM_001287394			COMMD6			NA
GPX2.mRp.clN_peak_124623	chr3	81760884	81762203	+	323	NA	exon (GBE1, exon 1 of 16)	-exon (GBE1, exon 1 of 16)	256	GBE1	GBE1	NM_000158			GBE1			NA
GPX2.mRp.clN_peak_95271	chr2	62505572	62506550	+	323	NA	exon (TMEM17, exon 1 of 4)	-exon (TMEM17, exon 1 of 4)	408	TMEM17	TMEM17	XM_005264199			TMEM17			NA
GPX2.mRp.clN_peak_128315	chr3	142224922	142225968	+	323	NA	exon (GK5, exon 1 of 16)	-exon (GK5, exon 1 of 16)	162	GK5	GK5	rna18802			GK5			NA
GPX2.mRp.clN_peak_67054	chr16	2867962	2868690	+	323	NA	promoter-TSS (LOC101929566)	-@promoter-@TSS (LOC101929566)	-708	LOC101929566	LOC101929566	rna63722			LOC101929566			NA
GPX2.mRp.clN_peak_146647	chr5	50440637	50441920	+	323	NA	exon (EMB, exon 1 of 9)	-exon (EMB, exon 1 of 9)	122	EMB	EMB	NM_198449			EMB			NA
GPX2.mRp.clN_peak_54809	chr14	31419795	31420969	+	323	NA	promoter-TSS (LOC101927124)	-@promoter-@TSS (LOC101927124)	200	HEATR5A	HEATR5A	NM_015473			HEATR5A			NA
GPX2.mRp.clN_peak_63493	chr15	65516948	65518053	+	322	NA	promoter-TSS (DPP8)	-@promoter-@TSS (DPP9)	202	DPP8	DPP8	XM_005254502			DPP8			NA
GPX2.mRp.clN_peak_96364	chr2	75710205	75711279	+	322	NA	promoter-TSS (GCFC2)	-@promoter-@TSS (GCFC2)	614	GCFC2	GCFC2	rna10727			GCFC2			NA
GPX2.mRp.clN_peak_97673	chr2	101307798	101309166	+	322	NA	promoter-TSS (MIR5696)	-@promoter-@TSS (MIR5697)	234	RNF149	RNF149	XM_005263920			RNF149			NA
GPX2.mRp.clN_peak_192204	chr9	71446247	71447558	+	322	NA	promoter-TSS (TRPM3)	-@promoter-@TSS (TRPM3)	-4	TRPM3	TRPM3	XM_005252218			TRPM3			NA
GPX2.mRp.clN_peak_64647	chr15	76310965	76311839	+	322	NA	promoter-TSS (ETFA)	-@promoter-@TSS (ETFA)	67	ETFA	ETFA	NM_000126			ETFA			NA
GPX2.mRp.clN_peak_48048	chr12	132986002	132987021	+	322	NA	exon (ZNF26, exon 1 of 5)	-exon (ZNF26, exon 1 of 5)	130	ZNF26	ZNF26	rna55795			ZNF26			NA
GPX2.mRp.clN_peak_191704	chr9	41358095	41359542	+	321	NA	exon (LOC101927903, exon 1 of 1)	-exon (LOC101927903, exon 1 of 1)	1174	LOC101927903	LOC101927903	XM_005272524			LOC101927903			NA
GPX2.mRp.clN_peak_173263	chr7	76461685	76462158	+	321	NA	intron (DTX2, intron 1 of 9)	-intron (DTX2, intron 1 of 10)	-1524	DTX2	DTX2	NM_001102594			DTX2			NA
GPX2.mRp.clN_peak_48986	chr13	30306808	30307980	+	321	NA	promoter-TSS (KATNAL1)	-@promoter-@TSS (KATNAL1)	25629	RNU6-64P	RNU6-64P	rna56103			RNU6-64P			NA
GPX2.mRp.clN_peak_191874	chr9	64368057	64369995	+	321	NA	promoter-TSS (ANKRD20A4)	-@promoter-@TSS (ANKRD20A4)	-537	ANKRD20A4	ANKRD20A4	NM_001098805			ANKRD20A4			NA
GPX2.mRp.clN_peak_87606	chr19	23273521	23274722	+	321	NA	exon (LOC100132815, exon 1 of 4)	-exon (LOC100132815, exon 1 of 4)	130	LOC100132815	LOC100132815	rna75299			LOC100132815			NA
GPX2.mRp.clN_peak_82430	chr18	35376449	35377636	+	320	NA	promoter-TSS (ZNF396)	-@promoter-@TSS (ZNF396)	-755	ZNF396	ZNF396	NM_145756			ZNF396			NA
GPX2.mRp.clN_peak_65724	chr15	89690155	89691210	+	320	NA	promoter-TSS (WDR93)	-@promoter-@TSS (WDR94)	102	PEX11A	PEX11A	NM_001271573			PEX11A			NA
GPX2.mRp.clN_peak_131294	chr3	187139041	187139924	+	320	NA	promoter-TSS (RPL39L)	-@promoter-@TSS (RPL39L)	-7	RPL39L	RPL39L	NM_052969			RPL39L			NA
GPX2.mRp.clN_peak_35059	chr11	93783915	93785212	+	320	NA	exon (MED17, exon 1 of 12)	-exon (MED17, exon 1 of 12)	283	MED17	MED17	NM_004268			MED17			NA
GPX2.mRp.clN_peak_120409	chr3	25789709	25790535	+	319	NA	promoter-TSS (NGLY1)	-@promoter-@TSS (NGLY1)	50	OXSM	OXSM	XM_006713216			OXSM			NA
GPX2.mRp.clN_peak_162762	chr6	97282604	97283771	+	319	NA	promoter-TSS (MMS22L)	-@promoter-@TSS (MMS22L)	29	MMS22L	MMS22L	XM_006715430			MMS22L			NA
GPX2.mRp.clN_peak_44345	chr12	88035376	88036289	+	319	NA	intron (C12orf29, intron 1 of 6)	-intron (C12orf29, intron 1 of 6)	341	C12orf29	C12orf29	NM_001009894			C12orf29			NA
GPX2.mRp.clN_peak_9151	chr1	114780081	114781064	+	319	NA	exon (SIKE1, exon 1 of 5)	-exon (SIKE1, exon 1 of 5)	115	SIKE1	SIKE1	NM_025073			SIKE1			NA
GPX2.mRp.clN_peak_172379	chr7	65770065	65771215	+	319	NA	exon (LOC441242, exon 1 of 8)	-exon (LOC441242, exon 1 of 8)	15114	SNORA22	SNORA22	rna33132			SNORA22			NA
GPX2.mRp.clN_peak_54394	chr14	23969356	23970592	+	319	NA	promoter-TSS (DHRS4L2)	-@promoter-@TSS (DHRS4L2)	-15777	DHRS4-AS1	DHRS4-AS1	rna57883			DHRS4-AS1			NA
GPX2.mRp.clN_peak_34842	chr11	90222229	90223613	+	319	NA	exon (CHORDC1, exon 1 of 10)	-exon (CHORDC1, exon 1 of 10)	156	CHORDC1	CHORDC1	NM_012124			CHORDC1			NA
GPX2.mRp.clN_peak_162205	chr6	87407697	87408892	+	318	NA	intron (C6orf165, intron 1 of 12)	-intron (C6orf165, intron 1 of 12)	322	C6orf165	C6orf165	NM_001031743			C6orf165			NA
GPX2.mRp.clN_peak_55575	chr14	44896999	44898116	+	318	NA	exon (C14orf28, exon 1 of 5)	-exon (C14orf28, exon 1 of 5)	327	C14orf28	C14orf28	NM_001017923			C14orf28			NA
GPX2.mRp.clN_peak_155094	chr5	173144350	173145489	+	318	NA	intron (BNIP1, intron 1 of 5)	-intron (BNIP1, intron 1 of 5)	477	BNIP1	BNIP1	NM_013980			BNIP1			NA
GPX2.mRp.clN_peak_100218	chr2	135984894	135986185	+	318	NA	exon (DARS, exon 1 of 16)	-exon (DARS, exon 1 of 16)	113	DARS	DARS	NM_001349			DARS			NA
GPX2.mRp.clN_peak_54400	chr14	24035896	24036998	+	318	NA	promoter-TSS (DHRS4L1)	-@promoter-@TSS (DHRS4L1)	35	DHRS4L1	DHRS4L1	NM_001277864			DHRS4L1			NA
GPX2.mRp.clN_peak_118528	chr22_KI270733v1_random	127990	128606	+	318	NA	Intergenic	Intergenic	31803	LOC102724621	LOC102724621	rna83968			LOC102724621			NA
GPX2.mRp.clN_peak_166483	chr6	152301619	152302513	+	317	NA	intron (SYNE1, intron 91 of 144)	-intron (SYNE1, intron 90 of 145)	334827	SYNE1	SYNE1	NM_182961			SYNE1			NA
GPX2.mRp.clN_peak_143810	chr4	189940078	189941382	+	317	NA	promoter-TSS (FRG1)	-@promoter-@TSS (FRG2)	-1231	FRG1	FRG1	XM_006714166			FRG1			NA
GPX2.mRp.clN_peak_38478	chr12	2003709	2004884	+	317	NA	exon (DCP1B, exon 1 of 9)	-exon (DCP1B, exon 1 of 9)	-13062	DCP1B	DCP1B	XM_006718971			DCP1B			NA
GPX2.mRp.clN_peak_193739	chr9	92877591	92878425	+	317	NA	promoter-TSS (ZNF484)	-@promoter-@TSS (ZNF484)	36	ZNF484	ZNF484	XM_006717299			ZNF484			NA
GPX2.mRp.clN_peak_16840	chr1	234373003	234374056	+	317	NA	promoter-TSS (COA6)	-@promoter-@TSS (COA7)	104	LOC101927765	LOC101927765	rna8510			LOC101927765			NA
GPX2.mRp.clN_peak_8558	chr1	108660614	108661728	+	317	NA	promoter-TSS (HENMT1)	-@promoter-@TSS (HENMT1)	-68	HENMT1	HENMT1	NM_144584			HENMT1			NA
GPX2.mRp.clN_peak_145974	chr5	35617472	35618526	+	317	NA	exon (SPEF2, exon 1 of 37)	-exon (SPEF2, exon 1 of 37)	201	SPEF2	SPEF2	NM_024867			SPEF2			NA
GPX2.mRp.clN_peak_10114	chr1	149708248	149708955	+	317	NA	Intergenic	Intergenic	4023	TRNAV22	TRNAV22	rna4940			TRNAV22			NA
GPX2.mRp.clN_peak_91662	chr2	15591465	15592453	+	317	NA	intron (DDX1, intron 1 of 25)	-intron (DDX1, intron 1 of 25)	338	DDX1	DDX1	NM_004939			DDX1			NA
GPX2.mRp.clN_peak_39408	chr12	12356806	12358033	+	316	NA	promoter-TSS (LOH12CR2)	-@promoter-@TSS (LOH12CR2)	333	LOH12CR1	LOH12CR1	rna52045			LOH12CR1			NA
GPX2.mRp.clN_peak_106726	chr2	232605881	232606668	+	316	NA	intron (EFHD1, intron 1 of 3)	-intron (EFHD1, intron 1 of 3)	-27223	EFHD1	EFHD1	NM_001243252			EFHD1			NA
GPX2.mRp.clN_peak_20920	chr10	43436331	43437576	+	316	NA	promoter-TSS (ZNF487)	-@promoter-@TSS (ZNF487)	-173	ZNF487	ZNF487	rna43597			ZNF487			NA
GPX2.mRp.clN_peak_183625	chr8	63038404	63039744	+	316	NA	promoter-TSS (GGH)	-@promoter-@TSS (GGH)	-23	GGH	GGH	NM_003878			GGH			NA
GPX2.mRp.clN_peak_69436	chr16	50065794	50066820	+	315	NA	intron (HEATR3, intron 1 of 13)	-intron (HEATR3, intron 1 of 14)	-3896	HEATR3	HEATR3	NM_182922			HEATR3			NA
GPX2.mRp.clN_peak_106844	chr2	233565981	233566963	+	315	NA	promoter-TSS (USP40)	-@promoter-@TSS (USP41)	-882	USP40	USP40	XM_005246088			USP40			NA
GPX2.mRp.clN_peak_161796	chr6	80106181	80107175	+	315	NA	promoter-TSS (BCKDHB)	-@promoter-@TSS (BCKDHB)	39	BCKDHB	BCKDHB	NM_000056			BCKDHB			NA
GPX2.mRp.clN_peak_157224	chr6	15661968	15663175	+	315	NA	intron (DTNBP1, intron 1 of 9)	-intron (DTNBP1, intron 1 of 9)	487	DTNBP1	DTNBP1	NM_001271667			DTNBP1			NA
GPX2.mRp.clN_peak_171129	chr7	40134003	40135464	+	315	NA	promoter-TSS (SUGCT)	-@promoter-@TSS (SUGCT)	-81	MPLKIP	MPLKIP	NM_138701			MPLKIP			NA
GPX2.mRp.clN_peak_7086	chr1	84620557	84621245	+	314	NA	exon (LOC101927773, exon 1 of 3)	-exon (LOC101927773, exon 1 of 3)	130	LOC101927773	LOC101927773	rna3542			LOC101927773			NA
GPX2.mRp.clN_peak_3478	chr1	35769247	35770317	+	314	NA	intron (CLSPN, intron 1 of 24)	-intron (CLSPN, intron 1 of 23)	168	CLSPN	CLSPN	NM_022111			CLSPN			NA
GPX2.mRp.clN_peak_39157	chr12	9064162	9065809	+	314	NA	promoter-TSS (LINC00612)	-@promoter-@TSS (LINC00612)	85	LINC00612	LINC00612	rna51877			LINC00612			NA
GPX2.mRp.clN_peak_130717	chr3	180601589	180602794	+	314	NA	promoter-TSS (TTC14)	-@promoter-@TSS (TTC15)	48	TTC14	TTC14	NM_001288582			TTC14			NA
GPX2.mRp.clN_peak_70900	chr16	69753956	69755270	+	314	NA	exon (NOB1, exon 2 of 9)	-exon (NOB1, exon 2 of 9)	355	NOB1	NOB1	NM_014062			NOB1			NA
GPX2.mRp.clN_peak_130902	chr3	183447226	183448207	+	313	NA	promoter-TSS (LINC00888)	-@promoter-@TSS (LINC00888)	65	LINC00888	LINC00888	rna19511			LINC00888			NA
GPX2.mRp.clN_peak_52496	chr13	94601414	94602435	+	313	NA	promoter-TSS (GPR180)	-@promoter-@TSS (GPR181)	74	GPR180	GPR180	NM_180989			GPR180			NA
GPX2.mRp.clN_peak_108845	chr20	16729490	16730678	+	313	NA	exon (SNRPB2, exon 1 of 7)	-exon (SNRPB2, exon 1 of 7)	120	SNRPB2	SNRPB2	NM_003092			SNRPB2			NA
GPX2.mRp.clN_peak_130723	chr3	180679064	180680306	+	313	NA	promoter-TSS (CCDC39)	-@promoter-@TSS (CCDC39)	-190	CCDC39	CCDC39	NM_181426			CCDC39			NA
GPX2.mRp.clN_peak_141105	chr4	145097498	145098933	+	313	NA	promoter-TSS (ANAPC10)	-@promoter-@TSS (ANAPC10)	4	ANAPC10	ANAPC10	NM_001256708			ANAPC10			NA
GPX2.mRp.clN_peak_102713	chr2	175180735	175182075	+	313	NA	exon (ATP5G3, exon 1 of 4)	-exon (ATP5G3, exon 1 of 4)	357	ATP5G3	ATP5G3	NM_001190329			ATP5G3			NA
GPX2.mRp.clN_peak_174551	chr7	97871768	97872962	+	312	NA	promoter-TSS (ASNS)	-@promoter-@TSS (ASNS)	177	ASNS	ASNS	NM_183356			ASNS			NA
GPX2.mRp.clN_peak_158048	chr6	26659236	26660334	+	312	NA	promoter-TSS (ZNF322)	-@promoter-@TSS (ZNF322)	-33	ZNF322	ZNF322	NM_001242797			ZNF322			NA
GPX2.mRp.clN_peak_74872	chr17	28356784	28358042	+	312	NA	promoter-TSS (TMEM199)	-@promoter-@TSS (TMEM199)	167	POLDIP2	POLDIP2	NM_015584			POLDIP2			NA
GPX2.mRp.clN_peak_140839	chr4	140523720	140524861	+	312	NA	promoter-TSS (ELMOD2)	-@promoter-@TSS (ELMOD2)	108	ELMOD2	ELMOD2	XM_005262885			ELMOD2			NA
GPX2.mRp.clN_peak_29325	chr11	14643490	14645060	+	312	NA	promoter-TSS (PSMA1)	-@promoter-@TSS (PSMA1)	630	PDE3B	PDE3B	NM_000922			PDE3B			NA
GPX2.mRp.clN_peak_84165	chr18	59358629	59359788	+	312	NA	promoter-TSS (LMAN1)	-@promoter-@TSS (LMAN1)	68	LMAN1	LMAN1	NM_005570			LMAN1			NA
GPX2.mRp.clN_peak_10097	chr1	149557940	149558947	+	312	NA	promoter-TSS (TRNAN-GUU-6)	-promoter-TSS (TRNAN-GUU-6)	50	TRNAN-GUU-6	TRNAN-GUU-6	rna4927			TRNAN-GUU			NA
GPX2.mRp.clN_peak_160502	chr6	53347528	53349350	+	311	NA	exon (ELOVL5, exon 1 of 8)	-exon (ELOVL5, exon 1 of 8)	-10822	ELOVL5	ELOVL5	NM_001242831			ELOVL5			NA
GPX2.mRp.clN_peak_1883	chr1	19882188	19883202	+	311	NA	promoter-TSS (OTUD3)	-@promoter-@TSS (OTUD3)	832	OTUD3	OTUD3	NM_015207			OTUD3			NA
GPX2.mRp.clN_peak_86465	chr19	9309174	9310236	+	311	NA	promoter-TSS (ZNF699)	-@promoter-@TSS (ZNF699)	9	ZNF699	ZNF699	XM_005259897			ZNF699			NA
GPX2.mRp.clN_peak_184522	chr8	76307436	76308912	+	311	NA	Intergenic	Intergenic	-98480	LINC01111	LINC01111	rna37390			LINC01111			NA
GPX2.mRp.clN_peak_164335	chr6	121334242	121335566	+	311	NA	promoter-TSS (TBC1D32)	-@promoter-@TSS (TBC1D32)	-404	TBC1D32	TBC1D32	XM_005266861			TBC1D32			NA
GPX2.mRp.clN_peak_28704	chr11	8168452	8169425	+	311	NA	promoter-TSS (LOC101927936)	-@promoter-@TSS (LOC101927936)	150	RIC3	RIC3	rna47087			RIC3			NA
GPX2.mRp.clN_peak_186949	chr8	116938164	116938864	+	310	NA	exon (AARD, exon 1 of 2)	-exon (AARD, exon 1 of 2)	289	AARD	AARD	NM_001025357			AARD			NA
GPX2.mRp.clN_peak_35795	chr11	106021682	106022804	+	310	NA	promoter-TSS (MSANTD4)	-@promoter-@TSS (MSANTD4)	7	MSANTD4	MSANTD4	XM_005271698			MSANTD4			NA
GPX2.mRp.clN_peak_57179	chr14	67674161	67675593	+	310	NA	promoter-TSS (VTI1B)	-@promoter-@TSS (VTI1B)	8	VTI1B	VTI1B	NM_006370			VTI1B			NA
GPX2.mRp.clN_peak_197771	chrUn_GL000224v1	18645	19038	+	310	NA	Intergenic	Intergenic	-32282	LOC100287610	LOC100287610	rna87652			LOC100287610			NA
GPX2.mRp.clN_peak_36311	chr11	113314222	113315115	+	310	NA	promoter-TSS (TTC12)	-@promoter-@TSS (TTC13)	139	TTC12	TTC12	XM_005271607			TTC12			NA
GPX2.mRp.clN_peak_124964	chr3	93979707	93980749	+	310	NA	promoter-TSS (ARL13B)	-@promoter-@TSS (ARL13B)	89	ARL13B	ARL13B	NM_182896			ARL13B			NA
GPX2.mRp.clN_peak_61886	chr15	44662857	44664129	+	309	NA	exon (SPG11, exon 1 of 38)	-exon (SPG11, exon 1 of 38)	185	SPG11	SPG11	NM_025137			SPG11			NA
GPX2.mRp.clN_peak_125376	chr3	101778728	101779897	+	309	NA	promoter-TSS (NXPE3)	-@promoter-@TSS (NXPE3)	127	NXPE3	NXPE3	NM_145037			NXPE3			NA
GPX2.mRp.clN_peak_142924	chr4	174828718	174829981	+	309	NA	promoter-TSS (GLRA3)	-@promoter-@TSS (GLRA3)	-34	GLRA3	GLRA3	NM_001042543			GLRA3			NA
GPX2.mRp.clN_peak_141228	chr4	146945430	146946260	+	309	NA	promoter-TSS (TTC29)	-@promoter-@TSS (TTC30)	23	TTC29	TTC29	NM_031956			TTC29			NA
GPX2.mRp.clN_peak_145919	chr5	34838633	34839671	+	309	NA	promoter-TSS (TTC23L)	-@promoter-@TSS (TTC23L)	10	TTC23L	TTC23L	XM_006714448			TTC23L			NA
GPX2.mRp.clN_peak_191448	chr9	37079371	37080655	+	309	NA	exon (LOC100506710, exon 1 of 2)	-exon (LOC100506710, exon 1 of 2)	117	LOC100506710	LOC100506710	rna39673			LOC100506710			NA
GPX2.mRp.clN_peak_115531	chr22	21416361	21416727	+	309	NA	promoter-TSS (HIC2)	-@promoter-@TSS (HIC3)	-1847	HIC2	HIC2	NM_015094			HIC2			NA
GPX2.mRp.clN_peak_35013	chr11	93196999	93198343	+	309	NA	promoter-TSS (SLC36A4)	-@promoter-@TSS (SLC36A4)	299	SLC36A4	SLC36A4	NM_152313			SLC36A4			NA
GPX2.mRp.clN_peak_60852	chr15	30903413	30904385	+	309	NA	promoter-TSS (FAN1)	-@promoter-@TSS (FAN2)	26	FAN1	FAN1	NM_014967			FAN1			NA
GPX2.mRp.clN_peak_190977	chr9	32384227	32385279	+	309	NA	promoter-TSS (ACO1)	-@promoter-@TSS (ACO2)	-14828	ACO1	ACO1	XM_005251476			ACO1			NA
GPX2.mRp.clN_peak_91997	chr2	19989470	19990618	+	309	NA	promoter-TSS (WDR35)	-@promoter-@TSS (WDR36)	4	WDR35	WDR35	NM_001006657			WDR35			NA
GPX2.mRp.clN_peak_110079	chr20	34215461	34216367	+	309	NA	Intergenic	Intergenic	-25468	ASIP	ASIP	XM_005260412			ASIP			NA
GPX2.mRp.clN_peak_40809	chr12	32679024	32680098	+	309	NA	promoter-TSS (DNM1L)	-@promoter-@TSS (DNM1L)	-147	DNM1L	DNM1L	NM_001278465			DNM1L			NA
GPX2.mRp.clN_peak_98741	chr2	114661734	114662881	+	308	NA	intron (DPP10, intron 2 of 26)	-intron (DPP10, intron 2 of 26)	171241	DPP10-AS3	DPP10-AS3	rna11780			DPP10-AS3			NA
GPX2.mRp.clN_peak_143507	chr4	185142573	185143555	+	308	NA	promoter-TSS (SLC25A4)	-@promoter-@TSS (SLC25A4)	-199	SLC25A4	SLC25A4	NM_001151			SLC25A4			NA
GPX2.mRp.clN_peak_194650	chr9	104763480	104764677	+	308	NA	promoter-TSS (NIPSNAP3B)	-@promoter-@TSS (NIPSNAP3B)	337	NIPSNAP3B	NIPSNAP3B	rna40801			NIPSNAP3B			NA
GPX2.mRp.clN_peak_165696	chr6	142146848	142147765	+	308	NA	exon (VTA1, exon 1 of 7)	-exon (VTA1, exon 1 of 7)	144	VTA1	VTA1	NM_001286371			VTA1			NA
GPX2.mRp.clN_peak_102788	chr2	176269124	176270249	+	307	NA	intron (MTX2, intron 1 of 8)	-intron (MTX2, intron 1 of 9)	291	MTX2	MTX2	rna12922			MTX2			NA
GPX2.mRp.clN_peak_108100	chr20	5119139	5120356	+	307	NA	exon (PCNA, exon 2 of 7)	-exon (PCNA, exon 2 of 7)	161	PCNA-AS1	PCNA-AS1	rna78912			PCNA-AS1			NA
GPX2.mRp.clN_peak_175856	chr7	112789604	112790791	+	307	NA	exon (TMEM168, exon 1 of 6)	-exon (TMEM168, exon 1 of 6)	226	TMEM168	TMEM168	XM_005250527			TMEM168			NA
GPX2.mRp.clN_peak_70584	chr16	66829598	66831273	+	307	NA	intron (NAE1, intron 1 of 20)	-intron (NAE1, intron 1 of 20)	542	NAE1	NAE1	XM_005256215			NAE1			NA
GPX2.mRp.clN_peak_90346	chr19	58451056	58452379	+	306	NA	promoter-TSS (ZNF324B)	-@promoter-@TSS (ZNF324B)	98	ZNF324B	ZNF324B	NM_207395			ZNF324B			NA
GPX2.mRp.clN_peak_170832	chr7	36366639	36367642	+	306	NA	promoter-TSS (KIAA0895)	-@promoter-@TSS (KIAA0895)	-10865	KIAA0895	KIAA0895	NM_001100425			KIAA0895			NA
GPX2.mRp.clN_peak_180118	chr8	12115657	12116503	+	306	NA	TTS (ZNF705D)	-@TTS (ZNF705D)	298	FAM66D	FAM66D	rna35968			FAM66D			NA
GPX2.mRp.clN_peak_101332	chr2	156254269	156255125	+	306	NA	Intergenic	Intergenic	78018	NR4A2	NR4A2	NM_006186			NR4A2			NA
GPX2.mRp.clN_peak_150768	chr5	115625455	115626647	+	306	NA	exon (TMED7-TICAM2, exon 1 of 4)	-exon (TMED7-TICAM2, exon 1 of 4)	128	TMED7	TMED7	NM_181836			TMED7			NA
GPX2.mRp.clN_peak_180922	chr8	23246252	23247349	+	306	NA	exon (CHMP7, exon 2 of 11)	-exon (CHMP7, exon 2 of 11)	208	CHMP7	CHMP7	XM_005273687			CHMP7			NA
GPX2.mRp.clN_peak_17774	chr1	246565676	246567047	+	306	NA	promoter-TSS (CNST)	-@promoter-@TSS (CNST)	-98	TFB2M	TFB2M	NM_022366			TFB2M			NA
GPX2.mRp.clN_peak_196092	chr9	122930976	122932244	+	305	NA	promoter-TSS (ZBTB26)	-@promoter-@TSS (ZBTB26)	-110	ZBTB26	ZBTB26	NM_020924			ZBTB26			NA
GPX2.mRp.clN_peak_17038	chr1	236097111	236097435	+	305	NA	Intergenic	Intergenic	-32096	NID1	NID1	NM_002508			NID1			NA
GPX2.mRp.clN_peak_110582	chr20	38747735	38748990	+	305	NA	promoter-TSS (ACTR5)	-@promoter-@TSS (ACTR5)	-80	ACTR5	ACTR5	NM_024855			ACTR5			NA
GPX2.mRp.clN_peak_67113	chr16	3304999	3306115	+	305	NA	promoter-TSS (TIGD7)	-@promoter-@TSS (TIGD7)	-118	TIGD7	TIGD7	NM_033208			TIGD7			NA
GPX2.mRp.clN_peak_146806	chr5	53560270	53561330	+	305	NA	intron (NDUFS4, intron 1 of 3)	-intron (NDUFS4, intron 1 of 4)	164	NDUFS4	NDUFS4	NM_002495			NDUFS4			NA
GPX2.mRp.clN_peak_137917	chr4	88456537	88457862	+	305	NA	promoter-TSS (HERC5)	-@promoter-@TSS (HERC5)	82	HERC5	HERC5	NM_016323			HERC5			NA
GPX2.mRp.clN_peak_90231	chr19	56566881	56568199	+	305	NA	promoter-TSS (ZNF470)	-@promoter-@TSS (ZNF470)	58	ZNF470	ZNF470	XM_005258911			ZNF470			NA
GPX2.mRp.clN_peak_136913	chr4	75630106	75631194	+	305	NA	promoter-TSS (CDKL2)	-@promoter-@TSS (CDKL2)	-394	CDKL2	CDKL2	NM_003948			CDKL2			NA
GPX2.mRp.clN_peak_105675	chr2	218710331	218711522	+	305	NA	promoter-TSS (TTLL4)	-@promoter-@TSS (TTLL4)	91	TTLL4	TTLL4	XM_006712875			TTLL4			NA
GPX2.mRp.clN_peak_51537	chr13	72726897	72728331	+	305	NA	promoter-TSS (BORA)	-@promoter-@TSS (BORA)	186	MZT1	MZT1	NM_001071775			MZT1			NA
GPX2.mRp.clN_peak_36365	chr11	113773110	113774146	+	304	NA	promoter-TSS (ZW10)	-@promoter-@TSS (ZW11)	75	ZW10	ZW10	NM_004724			ZW10			NA
GPX2.mRp.clN_peak_41218	chr12	43805450	43806862	+	304	NA	exon (TWF1, exon 1 of 9)	-exon (TWF1, exon 1 of 9)	219	TWF1	TWF1	rna52688			TWF1			NA
GPX2.mRp.clN_peak_85421	chr18	79987908	79989104	+	304	NA	promoter-TSS (TXNL4A)	-@promoter-@TSS (TXNL4A)	40	TXNL4A	TXNL4A	XM_005266645			TXNL4A			NA
GPX2.mRp.clN_peak_98648	chr2	113437599	113438575	+	304	NA	intron (CBWD2, intron 1 of 9)	-intron (CBWD2, intron 1 of 14)	396	CBWD2	CBWD2	NM_172003			CBWD2			NA
GPX2.mRp.clN_peak_138627	chr4	101790516	101791456	+	304	NA	intron (BANK1, intron 1 of 15)	-intron (BANK1, intron 1 of 15)	379	BANK1	BANK1	NM_017935			BANK1			NA
GPX2.mRp.clN_peak_46765	chr12	118016505	118017315	+	303	NA	intron (RFC5, intron 1 of 10)	-intron (RFC5, intron 1 of 11)	209	RFC5	RFC5	NM_181578			RFC5			NA
GPX2.mRp.clN_peak_125728	chr3	108588978	108590088	+	303	NA	promoter-TSS (DZIP3)	-@promoter-@TSS (DZIP3)	-1	DZIP3	DZIP3	NM_014648			DZIP3			NA
GPX2.mRp.clN_peak_54072	chr14	20989284	20990547	+	303	NA	promoter-TSS (METTL17)	-@promoter-@TSS (METTL17)	-58	METTL17	METTL17	XM_006720235			METTL17			NA
GPX2.mRp.clN_peak_53363	chr13	106917661	106918466	+	303	NA	Intergenic	Intergenic	264183	LINC00443	LINC00443	rna57240			LINC00443			NA
GPX2.mRp.clN_peak_71759	chr16	81076525	81077881	+	303	NA	promoter-TSS (C16orf46)	-promoter-TSS (C16orf46)	41	C16orf46	C16orf46	NM_001100873			C16orf46			NA
GPX2.mRp.clN_peak_165051	chr6	132512578	132513625	+	303	NA	promoter-TSS (STX7)	-@promoter-@TSS (STX8)	97	STX7	STX7	NM_003569			STX7			NA
GPX2.mRp.clN_peak_177287	chr7	134316227	134317408	+	303	NA	exon (SLC35B4, exon 1 of 10)	-exon (SLC35B4, exon 1 of 10)	258	SLC35B4	SLC35B4	NM_032826			SLC35B4			NA
GPX2.mRp.clN_peak_87554	chr19	21141743	21142575	+	303	NA	exon (ZNF431, exon 1 of 5)	-exon (ZNF431, exon 1 of 5)	-39578	ZNF431	ZNF431	XM_006722673			ZNF431			NA
GPX2.mRp.clN_peak_92123	chr2	20822174	20823383	+	303	NA	intron (C2orf43, intron 1 of 7)	-intron (C2orf43, intron 1 of 5)	349	C2orf43	C2orf43	NM_001282719			C2orf43			NA
GPX2.mRp.clN_peak_87657	chr19	24086626	24087687	+	302	NA	promoter-TSS (ZNF254)	-@promoter-@TSS (ZNF254)	-37948	ZNF254	ZNF254	XM_005260169			ZNF254			NA
GPX2.mRp.clN_peak_184672	chr8	79783425	79784463	+	302	NA	intron (RP11-27N21.3, intron 1 of 2)	-intron (RP11-26J3.1, intron 4 of 5)	313	RP11-27N21.3	RP11-27N21	rna37416			RP11-27N21.3			NA
GPX2.mRp.clN_peak_12684	chr1	180502010	180503407	+	302	NA	exon (ACBD6, exon 1 of 8)	-exon (ACBD6, exon 1 of 8)	179	ACBD6	ACBD6	NM_032360			ACBD6			NA
GPX2.mRp.clN_peak_98487	chr2	111883591	111884885	+	302	NA	promoter-TSS (ANAPC1)	-@promoter-@TSS (ANAPC1)	-5347	ANAPC1	ANAPC1	XM_006712690			ANAPC1			NA
GPX2.mRp.clN_peak_56207	chr14	54901840	54903396	+	302	NA	exon (GCH1, exon 1 of 6)	-exon (GCH1, exon 1 of 6)	267	GCH1	GCH1	XM_005267530			GCH1			NA
GPX2.mRp.clN_peak_167032	chr6	158644140	158645526	+	302	NA	promoter-TSS (DYNLT1)	-@promoter-@TSS (DYNLT1)	-66	SYTL3	SYTL3	NM_001242394			SYTL3			NA
GPX2.mRp.clN_peak_149528	chr5	94110909	94112009	+	302	NA	promoter-TSS (FAM172A)	-@promoter-@TSS (FAM172A)	240	FAM172A	FAM172A	NM_001163417			FAM172A			NA
GPX2.mRp.clN_peak_97228	chr2	95991458	95993113	+	302	NA	promoter-TSS (ANKRD36C)	-@promoter-@TSS (ANKRD36C)	35	ANKRD36C	ANKRD36C	rna11051			ANKRD36C			NA
GPX2.mRp.clN_peak_190207	chr9	17134544	17135892	+	302	NA	exon (CNTLN, exon 1 of 7)	-exon (CNTLN, exon 1 of 7)	201	CNTLN	CNTLN	NM_017738			CNTLN			NA
GPX2.mRp.clN_peak_98857	chr2	117814421	117815408	+	302	NA	intron (DDX18, intron 1 of 13)	-intron (DDX18, intron 1 of 13)	235	DDX18	DDX18	NM_006773			DDX18			NA
GPX2.mRp.clN_peak_118703	chr3	3179234	3180024	+	302	NA	promoter-TSS (CRBN)	-@promoter-@TSS (CRBN)	70	CRBN	CRBN	NM_001173482			CRBN			NA
GPX2.mRp.clN_peak_142974	chr4	176195036	176195944	+	301	NA	exon (SPATA4, exon 1 of 6)	-exon (SPATA4, exon 1 of 6)	181	SPATA4	SPATA4	NM_144644			SPATA4			NA
GPX2.mRp.clN_peak_127142	chr3	128153137	128154036	+	301	NA	exon (EEFSEC, exon 1 of 7)	-exon (EEFSEC, exon 1 of 7)	323	RUVBL1	RUVBL1	XM_005247841			RUVBL1			NA
GPX2.mRp.clN_peak_128051	chr3	139343748	139344751	+	301	NA	intron (MRPS22, intron 1 of 7)	-intron (MRPS22, intron 1 of 7)	255	MRPS22	MRPS22	XM_006713703			MRPS22			NA
GPX2.mRp.clN_peak_196090	chr9	122904442	122905789	+	301	NA	exon (RC3H2, exon 1 of 21)	-exon (RC3H2, exon 1 of 21)	168	RC3H2	RC3H2	NM_001100588			RC3H2			NA
GPX2.mRp.clN_peak_185981	chr8	100558975	100559948	+	301	NA	exon (ANKRD46, exon 1 of 5)	-exon (ANKRD46, exon 1 of 5)	287	ANKRD46	ANKRD46	NM_198401			ANKRD46			NA
GPX2.mRp.clN_peak_126407	chr3	119463102	119464158	+	301	NA	promoter-TSS (TMEM39A)	-@promoter-@TSS (TMEM39A)	52	TMEM39A	TMEM39A	rna18031			TMEM39A			NA
GPX2.mRp.clN_peak_15632	chr1	220045388	220046840	+	301	NA	intron (EPRS, intron 1 of 31)	-intron (EPRS, intron 1 of 31)	544	EPRS	EPRS	NM_004446			EPRS			NA
GPX2.mRp.clN_peak_121142	chr3	37175494	37177199	+	301	NA	promoter-TSS (LRRFIP2)	-@promoter-@TSS (LRRFIP2)	-19	LRRFIP2	LRRFIP2	NM_001134369			LRRFIP2			NA
GPX2.mRp.clN_peak_94655	chr2	53767525	53768356	+	301	NA	exon (CHAC2, exon 1 of 3)	-exon (CHAC2, exon 1 of 3)	148	CHAC2	CHAC2	NM_001008708			CHAC2			NA
GPX2.mRp.clN_peak_113852	chr21	33324276	33325851	+	301	NA	exon (IFNAR1, exon 1 of 11)	-exon (IFNAR1, exon 1 of 11)	620	IFNAR1	IFNAR1	NM_000629			IFNAR1			NA
GPX2.mRp.clN_peak_108099	chr20	5112600	5113673	+	301	NA	promoter-TSS (TMEM230)	-@promoter-@TSS (TMEM230)	-1163	TMEM230	TMEM230	NM_001009925			TMEM230			NA
GPX2.mRp.clN_peak_151599	chr5	129094174	129095657	+	300	NA	exon (ISOC1, exon 1 of 5)	-exon (ISOC1, exon 1 of 5)	166	ISOC1	ISOC1	NM_016048			ISOC1			NA
GPX2.mRp.clN_peak_95211	chr2	61763744	61764843	+	300	NA	Intergenic	Intergenic	89850	FAM161A	FAM161A	NM_032180			FAM161A			NA
GPX2.mRp.clN_peak_185265	chr8	89983622	89984827	+	300	NA	intron (NBN, intron 1 of 15)	-intron (NBN, intron 1 of 15)	474	NBN	NBN	XM_005250923			NBN			NA
GPX2.mRp.clN_peak_20852	chr10	42781970	42783463	+	300	NA	promoter-TSS (BMS1)	-@promoter-@TSS (BMS2)	-59	BMS1	BMS1	NM_014753			BMS1			NA
GPX2.mRp.clN_peak_89757	chr19	50475998	50477068	+	300	NA	promoter-TSS (EMC10)	-@promoter-@TSS (EMC11)	51	EMC10	EMC10	XM_006723162			EMC10			NA
GPX2.mRp.clN_peak_136048	chr4	57163482	57164578	+	300	NA	intron (IGFBP7-AS1, intron 1 of 4)	-intron (IGFBP7-AS1, intron 1 of 4)	-53645	IGFBP7	IGFBP7	NM_001253835			IGFBP7			NA
GPX2.mRp.clN_peak_5725	chr1	61724610	61725666	+	300	NA	promoter-TSS (TM2D1)	-@promoter-@TSS (TM2D1)	13	TM2D1	TM2D1	NM_032027			TM2D1			NA
GPX2.mRp.clN_peak_13658	chr1	197902171	197903259	+	300	NA	exon (C1orf53, exon 1 of 3)	-exon (C1orf53, exon 1 of 3)	163	C1orf53	C1orf53	NM_001024594			C1orf53			NA
GPX2.mRp.clN_peak_157938	chr6	25882015	25882474	+	300	NA	Intergenic	Intergenic	-8001	SLC17A3	SLC17A3	NM_006632			SLC17A3			NA
GPX2.mRp.clN_peak_142260	chr4	163494212	163495338	+	300	NA	exon (TMA16, exon 1 of 7)	-exon (TMA16, exon 1 of 7)	254	TMA16	TMA16	NM_018352			TMA16			NA
GPX2.mRp.clN_peak_87574	chr19	21505407	21506355	+	300	NA	intron (ZNF429, intron 1 of 3)	-intron (ZNF429, intron 1 of 3)	246	ZNF429	ZNF429	NM_001001415			ZNF429			NA
GPX2.mRp.clN_peak_16022	chr1	224929251	224930183	+	299	NA	promoter-TSS (DNAH14)	-@promoter-@TSS (DNAH14)	63	DNAH14	DNAH14	NM_001373			DNAH14			NA
GPX2.mRp.clN_peak_17116	chr1	236794729	236796385	+	299	NA	exon (MTR, exon 1 of 33)	-exon (MTR, exon 1 of 33)	-15003	MTR	MTR	NM_000254			MTR			NA
GPX2.mRp.clN_peak_87651	chr19	24033274	24034246	+	299	NA	intron (ZNF254, intron 1 of 1)	-intron (ZNF254, intron 1 of 1)	-75830	LOC100505851	LOC100505851	rna75316			LOC100505851			NA
GPX2.mRp.clN_peak_191451	chr9	37119977	37121386	+	299	NA	promoter-TSS (ZCCHC7)	-@promoter-@TSS (ZCCHC7)	209	ZCCHC7	ZCCHC7	NM_032226			ZCCHC7			NA
GPX2.mRp.clN_peak_95786	chr2	69436721	69438032	+	299	NA	exon (NFU1, exon 1 of 8)	-exon (NFU1, exon 1 of 8)	252	NFU1	NFU1	XM_006711988			NFU1			NA
GPX2.mRp.clN_peak_37539	chr11	125887105	125888430	+	299	NA	promoter-TSS (HYLS1)	-@promoter-@TSS (HYLS1)	116	HYLS1	HYLS1	NM_145014			HYLS1			NA
GPX2.mRp.clN_peak_70176	chr16	58249623	58250559	+	299	NA	exon (CCDC113, exon 1 of 8)	-exon (CCDC113, exon 1 of 8)	155	CCDC113	CCDC113	NM_014157			CCDC113			NA
GPX2.mRp.clN_peak_82402	chr18	35040945	35042277	+	299	NA	promoter-TSS (MAPRE2)	-@promoter-@TSS (MAPRE2)	-39	MAPRE2	MAPRE2	NM_001143827			MAPRE2			NA
GPX2.mRp.clN_peak_55233	chr14	37197452	37198418	+	299	NA	promoter-TSS (MIPOL1)	-@promoter-@TSS (MIPOL1)	-30	MIPOL1	MIPOL1	NM_001195297			MIPOL1			NA
GPX2.mRp.clN_peak_84690	chr18	68714342	68715617	+	299	NA	promoter-TSS (CCDC102B)	-@promoter-@TSS (CCDC102B)	125	TMX3	TMX3	XM_005266713			TMX3			NA
GPX2.mRp.clN_peak_53630	chr13	110560904	110562198	+	299	NA	exon (RAB20, exon 1 of 2)	-exon (RAB20, exon 1 of 2)	173	RAB20	RAB20	NM_017817			RAB20			NA
GPX2.mRp.clN_peak_182923	chr8	53842578	53844037	+	299	NA	promoter-TSS (ATP6V1H)	-@promoter-@TSS (ATP6V1H)	-274	ATP6V1H	ATP6V1H	NM_015941			ATP6V1H			NA
GPX2.mRp.clN_peak_58416	chr14	81169616	81170832	+	299	NA	Intergenic	Intergenic	-3975	LOC101928431	LOC101928431	rna59320			LOC101928431			NA
GPX2.mRp.clN_peak_172520	chr7	67302098	67303322	+	299	NA	promoter-TSS (PMS2P4)	-@promoter-@TSS (PMS2P4)	72	STAG3L4	STAG3L4	rna33190			STAG3L4			NA
GPX2.mRp.clN_peak_30171	chr11	27506091	27507303	+	298	NA	promoter-TSS (LIN7C)	-@promoter-@TSS (LIN7C)	82	LIN7C	LIN7C	NM_018362			LIN7C			NA
GPX2.mRp.clN_peak_7575	chr1	91404074	91405119	+	298	NA	intron (HFM1, intron 1 of 38)	-intron (HFM1, intron 1 of 38)	-29179	HFM1	HFM1	NM_001017975			HFM1			NA
GPX2.mRp.clN_peak_157392	chr6	17705651	17707272	+	298	NA	promoter-TSS (NUP153)	-@promoter-@TSS (NUP154)	-36	NUP153	NUP153	NM_001278210			NUP153			NA
GPX2.mRp.clN_peak_49151	chr13	32030844	32031866	+	298	NA	promoter-TSS (FRY)	-@promoter-@TSS (FRY)	284	FRY-AS1	FRY-AS1	rna56136			FRY-AS1			NA
GPX2.mRp.clN_peak_139697	chr4	119454233	119455948	+	298	NA	promoter-TSS (LOC101926918)	-@promoter-@TSS (LOC101926918)	307	LOC645513	LOC645513	rna22451			LOC645513			NA
GPX2.mRp.clN_peak_56213	chr14	55026863	55027702	+	298	NA	promoter-TSS (WDHD1)	-@promoter-@TSS (WDHD1)	156	SOCS4	SOCS4	NM_199421			SOCS4			NA
GPX2.mRp.clN_peak_127630	chr3	133805440	133806524	+	298	NA	exon (SRPRB, exon 2 of 8)	-exon (SRPRB, exon 2 of 8)	21949	SRPRB	SRPRB	NM_021203			SRPRB			NA
GPX2.mRp.clN_peak_167502	chr6	165308951	165309742	+	298	NA	promoter-TSS (C6orf118)	-promoter-TSS (C6orf118)	-349	C6orf118	C6orf118	NM_144980			C6orf118			NA
GPX2.mRp.clN_peak_95895	chr2	70301107	70302365	+	297	NA	intron (FAM136A, intron 1 of 3)	-intron (FAM136A, intron 1 of 2)	320	FAM136A	FAM136A	NM_032822			FAM136A			NA
GPX2.mRp.clN_peak_104555	chr2	203238558	203240076	+	297	NA	promoter-TSS (CYP20A1)	-@promoter-@TSS (CYP20A1)	335	CYP20A1	CYP20A1	NM_177538			CYP20A1			NA
GPX2.mRp.clN_peak_84502	chr18	63949162	63949827	+	297	NA	intron (HMSD, intron 1 of 3)	-intron (HMSD, intron 1 of 3)	140	HMSD	HMSD	NM_001123366			HMSD			NA
GPX2.mRp.clN_peak_169918	chr7	25603029	25603993	+	297	NA	Intergenic	Intergenic	59675	LOC646588	LOC646588	rna32283			LOC646588			NA
GPX2.mRp.clN_peak_43287	chr12	68686534	68687425	+	297	NA	promoter-TSS (NUP107)	-@promoter-@TSS (NUP108)	19	NUP107	NUP107	NM_020401			NUP107			NA
GPX2.mRp.clN_peak_98690	chr2	113755771	113757382	+	297	NA	promoter-TSS (SLC35F5)	-@promoter-@TSS (SLC35F5)	44	SLC35F5	SLC35F5	NM_025181			SLC35F5			NA
GPX2.mRp.clN_peak_71536	chr16	78099146	78100345	+	297	NA	promoter-TSS (WWOX)	-@promoter-@TSS (WWOX)	91	WWOX	WWOX	NM_016373			WWOX			NA
GPX2.mRp.clN_peak_177297	chr7	134458231	134459476	+	297	NA	intron (AKR1B1, intron 1 of 9)	-intron (AKR1B1, intron 1 of 9)	276	AKR1B1	AKR1B1	NM_001628			AKR1B1			NA
GPX2.mRp.clN_peak_90266	chr19	57527183	57528064	+	297	NA	intron (ZNF549, intron 1 of 2)	-intron (ZNF549, intron 1 of 3)	348	ZNF549	ZNF549	XM_006723128			ZNF549			NA
GPX2.mRp.clN_peak_120964	chr3	33798117	33799414	+	297	NA	exon (PDCD6IP, exon 1 of 18)	-exon (PDCD6IP, exon 1 of 18)	194	PDCD6IP	PDCD6IP	NM_001162429			PDCD6IP			NA
GPX2.mRp.clN_peak_1427	chr1	15603151	15604034	+	296	NA	Intergenic	Intergenic	-13866	DDI2	DDI2	NM_032341			DDI2			NA
GPX2.mRp.clN_peak_107124	chr2	237085151	237086354	+	296	NA	exon (COPS8, exon 1 of 8)	-exon (COPS8, exon 1 of 8)	311	COPS8	COPS8	NM_006710			COPS8			NA
GPX2.mRp.clN_peak_80360	chr18	3296675	3297691	+	296	NA	Intergenic	Intergenic	35070	MYL12B	MYL12B	NM_033546			MYL12B			NA
GPX2.mRp.clN_peak_128330	chr3	142577894	142579260	+	296	NA	intron (ATR, intron 1 of 46)	-intron (ATR, intron 1 of 46)	216	ATR	ATR	NM_001184			ATR			NA
GPX2.mRp.clN_peak_202374	chrY	56685426	56685853	+	296	NA	Intergenic	Intergenic	-270604	SPRY3-2	SPRY3-2	NM_005840.1-2			SPRY3			NA
GPX2.mRp.clN_peak_179694	chr8	7913542	7914178	+	296	NA	Intergenic	Intergenic	-12477	ZNF705B	ZNF705B	NM_001193630			ZNF705B			NA
GPX2.mRp.clN_peak_55108	chr14	35808408	35809434	+	296	NA	promoter-TSS (RALGAPA1)	-@promoter-@TSS (RALGAPA1)	89	RALGAPA1	RALGAPA1	NM_001283043			RALGAPA1			NA
GPX2.mRp.clN_peak_25528	chr10	102853938	102854734	+	295	NA	exon (C10orf32, exon 1 of 5)	-exon (C10orf32, exon 1 of 5)	126	C10orf32	C10orf32	NM_144591			C10orf32			NA
GPX2.mRp.clN_peak_45310	chr12	100573125	100574614	+	295	NA	intron (GAS2L3, intron 1 of 8)	-intron (GAS2L3, intron 1 of 9)	186	GAS2L3	GAS2L3	XM_005268805			GAS2L3			NA
GPX2.mRp.clN_peak_139860	chr4	121800669	121801756	+	295	NA	promoter-TSS (EXOSC9)	-@promoter-@TSS (EXOSC9)	-78	EXOSC9	EXOSC9	NM_001034194			EXOSC9			NA
GPX2.mRp.clN_peak_125106	chr3	97821409	97823303	+	295	NA	promoter-TSS (CRYBG3)	-@promoter-@TSS (CRYBG3)	422	CRYBG3	CRYBG3	NM_153605			CRYBG3			NA
GPX2.mRp.clN_peak_8452	chr1	107056189	107057975	+	295	NA	exon (PRMT6, exon 1 of 1)	-exon (PRMT6, exon 1 of 1)	437	PRMT6	PRMT6	NM_018137			PRMT6			NA
GPX2.mRp.clN_peak_96232	chr2	74198333	74199655	+	295	NA	intron (MTHFD2, intron 1 of 6)	-intron (MTHFD2, intron 1 of 7)	431	MTHFD2	MTHFD2	XM_006711924			MTHFD2			NA
GPX2.mRp.clN_peak_146541	chr5	43483364	43484721	+	295	NA	promoter-TSS (C5orf28)	-promoter-TSS (C5orf28)	104	C5orf28	C5orf28	XM_006714486			C5orf28			NA
GPX2.mRp.clN_peak_182387	chr8	41828027	41829186	+	295	NA	intron (ANK1, intron 1 of 43)	-intron (ANK1, intron 1 of 42)	68156	ANK1	ANK1	XM_005273476			ANK1			NA
GPX2.mRp.clN_peak_25571	chr10	103350216	103351391	+	295	NA	exon (PCGF6, exon 1 of 10)	-exon (PCGF6, exon 1 of 10)	285	PCGF6	PCGF6	NM_001011663			PCGF6			NA
GPX2.mRp.clN_peak_148791	chr5	80407556	80408783	+	295	NA	intron (ZFYVE16, intron 1 of 4)	-intron (ZFYVE16, intron 1 of 18)	156	ZFYVE16	ZFYVE16	NM_001284236			ZFYVE16			NA
GPX2.mRp.clN_peak_148793	chr5	80487585	80488738	+	295	NA	intron (FAM151B, intron 1 of 5)	-intron (FAM151B, intron 1 of 5)	-13348	FAM151B	FAM151B	NM_205548			FAM151B			NA
GPX2.mRp.clN_peak_17384	chr1	241518836	241520130	+	294	NA	intron (FH, intron 1 of 9)	-intron (FH, intron 1 of 9)	302	FH	FH	NM_000143			FH			NA
GPX2.mRp.clN_peak_55910	chr14	51239792	51240778	+	294	NA	exon (TMX1, exon 1 of 8)	-exon (TMX1, exon 1 of 8)	117	TMX1	TMX1	NM_030755			TMX1			NA
GPX2.mRp.clN_peak_97384	chr2	97589501	97591067	+	294	NA	promoter-TSS (ANKRD36B)	-@promoter-@TSS (ANKRD36B)	-39	ANKRD36B	ANKRD36B	XM_006712667			ANKRD36B			NA
GPX2.mRp.clN_peak_126499	chr3	120595898	120596837	+	294	NA	promoter-TSS (NDUFB4)	-@promoter-@TSS (NDUFB4)	86	NDUFB4	NDUFB4	NM_004547			NDUFB4			NA
GPX2.mRp.clN_peak_69270	chr16	48244126	48245321	+	293	NA	intron (LONP2, intron 1 of 13)	-intron (LONP2, intron 1 of 14)	421	LONP2	LONP2	XM_005256191			LONP2			NA
GPX2.mRp.clN_peak_121864	chr3	45841188	45842518	+	293	NA	intron (LZTFL1, intron 3 of 11)	-intron (LZTFL1, intron 3 of 11)	305	LZTFL1	LZTFL1	NM_001276378			LZTFL1			NA
GPX2.mRp.clN_peak_194759	chr9	105557666	105558571	+	293	NA	promoter-TSS (FKTN)	-@promoter-@TSS (FKTN)	-12	FKTN	FKTN	NM_001198963			FKTN			NA
GPX2.mRp.clN_peak_174812	chr7	100335203	100336714	+	293	NA	promoter-TSS (STAG3L5P-PVRIG2P-PILRB)	-promoter-TSS (STAG3L5P-PVRIG2P-PILRB)	-107	STAG3L5P-PVRIG2P-PILRB	STAG3L5P-PVRIG2P-PILRB	rna34051			STAG3L5P-PVRIG2P-PILRB			NA
GPX2.mRp.clN_peak_88162	chr19	34772370	34773520	+	293	NA	promoter-TSS (ZNF599)	-@promoter-@TSS (ZNF599)	-188	ZNF599	ZNF599	NM_001007248			ZNF599			NA
GPX2.mRp.clN_peak_66515	chr15	100349577	100350629	+	293	NA	exon (SPATA41, exon 1 of 2)	-exon (SPATA41, exon 1 of 2)	130	SPATA41	SPATA41	rna63142			SPATA41			NA
GPX2.mRp.clN_peak_87568	chr19	21396771	21397775	+	293	NA	promoter-TSS (LOC102724570)	-@promoter-@TSS (LOC102724570)	140	ZNF493	ZNF493	XM_006722732			ZNF493			NA
GPX2.mRp.clN_peak_185407	chr8	92964903	92966437	+	293	NA	promoter-TSS (TRIQK)	-@promoter-@TSS (TRIQK)	-44133	TRIQK	TRIQK	NM_001171795			TRIQK			NA
GPX2.mRp.clN_peak_35267	chr11	95923466	95925253	+	293	NA	promoter-TSS (MTMR2)	-@promoter-@TSS (MTMR2)	-250	MTMR2	MTMR2	NM_201281			MTMR2			NA
GPX2.mRp.clN_peak_196591	chr9	127734498	127735611	+	293	NA	intron (TOR2A, intron 1 of 4)	-intron (TOR2A, intron 1 of 4)	271	TOR2A	TOR2A	NM_001134430			TOR2A			NA
GPX2.mRp.clN_peak_177780	chr7	140397766	140398641	+	293	NA	intron (SLC37A3, intron 1 of 14)	-intron (SLC37A3, intron 1 of 13)	347	SLC37A3	SLC37A3	NM_001287498			SLC37A3			NA
GPX2.mRp.clN_peak_178407	chr7	149837957	149839269	+	293	NA	exon (ZNF862, exon 1 of 8)	-exon (ZNF862, exon 1 of 8)	-2244	ZNF862	ZNF862	rna35392			ZNF862			NA
GPX2.mRp.clN_peak_62854	chr15	59104731	59105751	+	293	NA	exon (CCNB2, exon 1 of 9)	-exon (CCNB2, exon 1 of 9)	156	CCNB2	CCNB2	NM_004701			CCNB2			NA
GPX2.mRp.clN_peak_86681	chr19	11528495	11529425	+	292	NA	promoter-TSS (ECSIT)	-@promoter-@TSS (ECSIT)	212	ECSIT	ECSIT	NM_016581			ECSIT			NA
GPX2.mRp.clN_peak_160538	chr6	53651283	53652721	+	292	NA	exon (KLHL31, exon 3 of 3)	-exon (KLHL31, exon 3 of 3)	13592	KLHL31	KLHL31	NM_001003760			KLHL31			NA
GPX2.mRp.clN_peak_164993	chr6	131627746	131628659	+	292	NA	promoter-TSS (MED23)	-@promoter-@TSS (MED24)	33	MED23	MED23	NM_004830			MED23			NA
GPX2.mRp.clN_peak_167957	chr6	169701429	169702984	+	292	NA	promoter-TSS (C6orf120)	-promoter-TSS (C6orf120)	45	C6orf120	C6orf120	NM_001029863			C6orf120			NA
GPX2.mRp.clN_peak_64253	chr15	72670416	72671331	+	292	NA	Intergenic	Intergenic	15276	HIGD2B	HIGD2B	rna62105			HIGD2B			NA
GPX2.mRp.clN_peak_184434	chr8	74350008	74351274	+	292	NA	intron (GDAP1, intron 1 of 5)	-intron (GDAP1, intron 1 of 5)	258	GDAP1	GDAP1	rna37367			GDAP1			NA
GPX2.mRp.clN_peak_133516	chr4	13654205	13655145	+	292	NA	promoter-TSS (LINC01182)	-@promoter-@TSS (LINC01182)	-504	LINC01182	LINC01182	rna20607			LINC01182			NA
GPX2.mRp.clN_peak_58449	chr14	81533241	81534491	+	291	NA	promoter-TSS (SEL1L)	-@promoter-@TSS (SEL1L)	-9	SEL1L	SEL1L	NM_005065			SEL1L			NA
GPX2.mRp.clN_peak_65219	chr15	83010956	83012274	+	291	NA	promoter-TSS (C15orf40)	-promoter-TSS (C15orf40)	26	C15orf40	C15orf40	XM_006720385			C15orf40			NA
GPX2.mRp.clN_peak_184703	chr8	80029558	80030574	+	291	NA	exon (MRPS28, exon 1 of 3)	-exon (MRPS28, exon 1 of 3)	205	MRPS28	MRPS28	NM_014018			MRPS28			NA
GPX2.mRp.clN_peak_132085	chr3	196867219	196868653	+	291	NA	promoter-TSS (SENP5)	-@promoter-@TSS (SENP5)	-58	SENP5	SENP5	XM_005269310			SENP5			NA
GPX2.mRp.clN_peak_162014	chr6	84227041	84228371	+	291	NA	promoter-TSS (KIAA1009)	-@promoter-@TSS (KIAA1009)	-39	KIAA1009	KIAA1009	XM_005248678			KIAA1009			NA
GPX2.mRp.clN_peak_175130	chr7	102672461	102673791	+	291	NA	Intergenic	Intergenic	-1397	POLR2J2	POLR2J2	NM_032959			POLR2J2			NA
GPX2.mRp.clN_peak_173695	chr7	83161970	83163265	+	291	NA	exon (PCLO, exon 1 of 20)	-exon (PCLO, exon 1 of 20)	267	PCLO	PCLO	XM_006715926			PCLO			NA
GPX2.mRp.clN_peak_124817	chr3	87226721	87228028	+	291	NA	exon (CHMP2B, exon 1 of 5)	-exon (CHMP2B, exon 1 of 5)	111	CHMP2B	CHMP2B	NM_001244644			CHMP2B			NA
GPX2.mRp.clN_peak_117320	chr22	39388296	39389028	+	290	NA	Intergenic	Intergenic	-11092	TAB1	TAB1	NM_153497			TAB1			NA
GPX2.mRp.clN_peak_166246	chr6	149717358	149718679	+	290	NA	promoter-TSS (LATS1)	-@promoter-@TSS (LATS1)	406	LOC645967	LOC645967	rna31192			LOC645967			NA
GPX2.mRp.clN_peak_65215	chr15	82985664	82986902	+	290	NA	promoter-TSS (FAM103A1)	-@promoter-@TSS (FAM103A1)	80	FAM103A1	FAM103A1	NM_031452			FAM103A1			NA
GPX2.mRp.clN_peak_48117	chr13	20127426	20128906	+	290	NA	Intergenic	Intergenic	33219	GJA3	GJA3	XM_005266353			GJA3			NA
GPX2.mRp.clN_peak_179812	chr8	8963229	8964061	+	290	NA	Intergenic	Intergenic	-39225	ERI1	ERI1	XM_006716264			ERI1			NA
GPX2.mRp.clN_peak_185940	chr8	100157769	100158749	+	290	NA	promoter-TSS (SPAG1)	-@promoter-@TSS (SPAG1)	-76	SPAG1	SPAG1	NM_003114			SPAG1			NA
GPX2.mRp.clN_peak_173951	chr7	87875750	87877273	+	290	NA	promoter-TSS (SLC25A40)	-@promoter-@TSS (SLC25A40)	18	DBF4	DBF4	NM_006716			DBF4			NA
GPX2.mRp.clN_peak_121763	chr3	44729144	44729906	+	290	NA	promoter-TSS (ZNF501)	-@promoter-@TSS (ZNF501)	-81	ZNF501	ZNF501	NM_001258280			ZNF501			NA
GPX2.mRp.clN_peak_40454	chr12	28189961	28191774	+	290	NA	exon (LOC729291, exon 2 of 2)	-exon (LOC729291, exon 2 of 2)	393	CCDC91	CCDC91	XM_005253414			CCDC91			NA
GPX2.mRp.clN_peak_21522	chr10	50067432	50068692	+	290	NA	promoter-TSS (LOC101928665)	-@promoter-@TSS (LOC101928665)	212	FAM21A	FAM21A	XM_005269805			FAM21A			NA
GPX2.mRp.clN_peak_168027	chr6	170305849	170307307	+	290	NA	promoter-TSS (FAM120B)	-@promoter-@TSS (FAM120B)	-146	FAM120B	FAM120B	NM_001286380			FAM120B			NA
GPX2.mRp.clN_peak_142523	chr4	168480016	168480809	+	290	NA	promoter-TSS (DDX60L)	-@promoter-@TSS (DDX60L)	68	DDX60L	DDX60L	XM_005263347			DDX60L			NA
GPX2.mRp.clN_peak_147384	chr5	60944461	60946230	+	290	NA	promoter-TSS (ERCC8)	-@promoter-@TSS (ERCC8)	216	NDUFAF2	NDUFAF2	NM_174889			NDUFAF2			NA
GPX2.mRp.clN_peak_166872	chr6	157322954	157324334	+	290	NA	exon (TMEM242, exon 1 of 4)	-exon (TMEM242, exon 1 of 4)	577	TMEM242	TMEM242	NM_018452			TMEM242			NA
GPX2.mRp.clN_peak_162338	chr6	89352084	89353433	+	290	NA	exon (UBE2J1, exon 1 of 8)	-exon (UBE2J1, exon 1 of 8)	142	UBE2J1	UBE2J1	NM_016021			UBE2J1			NA
GPX2.mRp.clN_peak_150431	chr5	110738261	110739739	+	290	NA	promoter-TSS (SLC25A46)	-@promoter-@TSS (SLC25A46)	-78	TMEM232	TMEM232	XM_006714670			TMEM232			NA
GPX2.mRp.clN_peak_90305	chr19	57915942	57917074	+	290	NA	promoter-TSS (ZNF417)	-@promoter-@TSS (ZNF417)	84	ZNF417	ZNF417	NM_152475			ZNF417			NA
GPX2.mRp.clN_peak_68776	chr16	28491306	28492454	+	290	NA	exon (CLN3, exon 1 of 15)	-exon (CLN3, exon 1 of 15)	202	CLN3	CLN3	NM_001286104			CLN3			NA
GPX2.mRp.clN_peak_179819	chr8	9002524	9003605	+	289	NA	exon (ERI1, exon 1 of 7)	-exon (ERI1, exon 1 of 7)	194	ERI1	ERI1	XM_006716264			ERI1			NA
GPX2.mRp.clN_peak_119133	chr3	9362729	9363610	+	289	NA	promoter-TSS (THUMPD3)	-@promoter-@TSS (THUMPD3)	300	THUMPD3	THUMPD3	NM_015453			THUMPD3			NA
GPX2.mRp.clN_peak_92692	chr2	27889946	27891292	+	289	NA	promoter-TSS (BRE)	-@promoter-@TSS (BRE)	4	BRE	BRE	NM_001261840			BRE			NA
GPX2.mRp.clN_peak_197816	chrUn_KI270744v1	122515	122876	+	289	NA	Intergenic	Intergenic	-13285	LOC102723433	LOC102723433	XM_006724938			LOC102723433			NA
GPX2.mRp.clN_peak_6651	chr1	76073658	76075341	+	289	NA	promoter-TSS (ST6GALNAC3)	-@promoter-@TSS (ST6GALNAC3)	61239	RP11-550H2.1	RP11-550H2	rna3398			RP11-550H2.1			NA
GPX2.mRp.clN_peak_43819	chr12	77064929	77066185	+	289	NA	promoter-TSS (E2F7)	-@promoter-@TSS (E2F7)	23	E2F7	E2F7	NM_203394			E2F7			NA
GPX2.mRp.clN_peak_111068	chr20	45415832	45416738	+	289	NA	exon (PIGT, exon 1 of 11)	-exon (PIGT, exon 1 of 11)	218	PIGT	PIGT	rna80052			PIGT			NA
GPX2.mRp.clN_peak_126311	chr3	117996685	117997916	+	289	NA	Intergenic	Intergenic	272833	LOC101926953	LOC101926953	rna18010			LOC101926953			NA
GPX2.mRp.clN_peak_173137	chr7	75442035	75443474	+	289	NA	exon (POM121C, exon 1 of 13)	-exon (POM121C, exon 1 of 13)	550	POM121C	POM121C	NM_001099415			POM121C			NA
GPX2.mRp.clN_peak_50901	chr13	56735216	56736505	+	289	NA	Intergenic	Intergenic	-405058	PRR20A	PRR20A	NM_198441			PRR20A			NA
GPX2.mRp.clN_peak_26560	chr10	117004599	117006026	+	289	NA	promoter-TSS (KIAA1598)	-@promoter-@TSS (KIAA1598)	83	KIAA1598	KIAA1598	NM_001258300			KIAA1598			NA
GPX2.mRp.clN_peak_121414	chr3	40505433	40506515	+	289	NA	promoter-TSS (ZNF620)	-@promoter-@TSS (ZNF620)	14	ZNF620	ZNF620	NM_001256167			ZNF620			NA
GPX2.mRp.clN_peak_38715	chr12	4538231	4539293	+	289	NA	promoter-TSS (RAD51AP1)	-@promoter-@TSS (RAD51AP1)	-12	RAD51AP1	RAD51AP1	NM_006479			RAD51AP1			NA
GPX2.mRp.clN_peak_163122	chr6	104858864	104860214	+	289	NA	promoter-TSS (HACE1)	-@promoter-@TSS (HACE1)	380	HACE1	HACE1	rna30292			HACE1			NA
GPX2.mRp.clN_peak_32567	chr11	65027142	65027900	+	289	NA	exon (SNX15, exon 1 of 8)	-exon (SNX15, exon 1 of 8)	113	SNX15	SNX15	NM_147777			SNX15			NA
GPX2.mRp.clN_peak_191650	chr9	39790476	39792776	+	289	NA	Intergenic	Intergenic	18432	GLIDR	GLIDR	rna39742			GLIDR			NA
GPX2.mRp.clN_peak_103267	chr2	183123764	183125148	+	289	NA	exon (NUP35, exon 1 of 10)	-exon (NUP35, exon 1 of 10)	101	NUP35	NUP35	NM_138285			NUP35			NA
GPX2.mRp.clN_peak_7424	chr1	89524005	89525652	+	289	NA	promoter-TSS (LRRC8B)	-@promoter-@TSS (LRRC8B)	-24351	LRRC8B	LRRC8B	XM_006710541			LRRC8B			NA
GPX2.mRp.clN_peak_87548	chr19	21081938	21082737	+	288	NA	exon (ZNF714, exon 1 of 5)	-exon (ZNF714, exon 1 of 5)	190	ZNF714	ZNF714	NM_182515			ZNF714			NA
GPX2.mRp.clN_peak_172871	chr7	72924564	72925617	+	288	NA	promoter-TSS (POM121)	-@promoter-@TSS (POM122)	29673	NSUN5P2	NSUN5P2	rna33230			NSUN5P2			NA
GPX2.mRp.clN_peak_178526	chr7	151341113	151342113	+	288	NA	promoter-TSS (NUB1)	-@promoter-@TSS (NUB2)	-86	NUB1	NUB1	NM_001243351			NUB1			NA
GPX2.mRp.clN_peak_95149	chr2	61065468	61066689	+	288	NA	promoter-TSS (KIAA1841)	-@promoter-@TSS (KIAA1841)	188	KIAA1841	KIAA1841	NM_032506			KIAA1841			NA
GPX2.mRp.clN_peak_163407	chr6	108074057	108075289	+	288	NA	promoter-TSS (OSTM1)	-@promoter-@TSS (OSTM1)	46	OSTM1	OSTM1	NM_014028			OSTM1			NA
GPX2.mRp.clN_peak_63061	chr15	62059758	62061026	+	288	NA	promoter-TSS (VPS13C)	-@promoter-@TSS (VPS13C)	73	VPS13C	VPS13C	NM_018080			VPS13C			NA
GPX2.mRp.clN_peak_97179	chr2	95076726	95077417	+	288	NA	Intergenic	Intergenic	44888	MRPS5	MRPS5	NM_031902			MRPS5			NA
GPX2.mRp.clN_peak_78620	chr17	68247422	68248651	+	288	NA	promoter-TSS (AMZ2)	-@promoter-@TSS (AMZ3)	-32	AMZ2	AMZ2	NM_001033571			AMZ2			NA
GPX2.mRp.clN_peak_125991	chr3	112990589	112991595	+	288	NA	exon (GTPBP8, exon 1 of 6)	-exon (GTPBP8, exon 1 of 6)	615	GTPBP8	GTPBP8	rna17885			GTPBP8			NA
GPX2.mRp.clN_peak_148119	chr5	72847980	72849333	+	287	NA	intron (TNPO1, intron 2 of 23)	-intron (TNPO1, intron 2 of 24)	-29979	MIR4804	MIR4804	rna24640			MIR4804			NA
GPX2.mRp.clN_peak_148115	chr5	72816106	72817385	+	287	NA	promoter-TSS (TNPO1)	-@promoter-@TSS (TNPO1)	97	TNPO1	TNPO1	NM_002270			TNPO1			NA
GPX2.mRp.clN_peak_17408	chr1	241847687	241848830	+	287	NA	promoter-TSS (EXO1)	-@promoter-@TSS (EXO2)	67	EXO1	EXO1	NM_003686			EXO1			NA
GPX2.mRp.clN_peak_155709	chr5	179633686	179634998	+	287	NA	Intergenic	Intergenic	-10632	HNRNPH1	HNRNPH1	NM_005520			HNRNPH1			NA
GPX2.mRp.clN_peak_4173	chr1	43389258	43390337	+	287	NA	promoter-TSS (MED8)	-@promoter-@TSS (MED9)	15	MED8	MED8	NM_001001653			MED8			NA
GPX2.mRp.clN_peak_19195	chr10	15859785	15860870	+	287	NA	promoter-TSS (FAM188A)	-@promoter-@TSS (FAM188A)	180	FAM188A	FAM188A	NM_024948			FAM188A			NA
GPX2.mRp.clN_peak_163347	chr6	107458821	107460366	+	287	NA	promoter-TSS (PDSS2)	-@promoter-@TSS (PDSS2)	-18	PDSS2	PDSS2	NM_020381			PDSS2			NA
GPX2.mRp.clN_peak_20843	chr10	42637729	42638850	+	287	NA	intron (ZNF33B, intron 1 of 4)	-intron (ZNF33B, intron 1 of 4)	280	ZNF33B	ZNF33B	XM_006717965			ZNF33B			NA
GPX2.mRp.clN_peak_160742	chr6	56542494	56543414	+	287	NA	intron (DST, intron 57 of 98)	-intron (DST, intron 55 of 96)	-295208	COL21A1	COL21A1	rna29705			COL21A1			NA
GPX2.mRp.clN_peak_122144	chr3	48846966	48848330	+	287	NA	promoter-TSS (PRKAR2A-AS1)	-promoter-TSS (PRKAR2A-AS1)	187	PRKAR2A	PRKAR2A	NM_004157			PRKAR2A			NA
GPX2.mRp.clN_peak_105079	chr2	210475569	210477589	+	287	NA	intron (LANCL1, intron 1 of 9)	-intron (LANCL1, intron 1 of 9)	1044	LANCL1	LANCL1	XM_005246243			LANCL1			NA
GPX2.mRp.clN_peak_191700	chr9	41272833	41274579	+	287	NA	Intergenic	Intergenic	86286	LOC101927903	LOC101927903	XM_005272524			LOC101927903			NA
GPX2.mRp.clN_peak_66013	chr15	92714267	92715049	+	286	NA	exon (LOC643797, exon 1 of 1)	-exon (LOC643797, exon 1 of 1)	458	LOC643797	LOC643797	rna63001			LOC643797			NA
GPX2.mRp.clN_peak_160820	chr6	57089535	57090468	+	286	NA	promoter-TSS (ZNF451)	-@promoter-@TSS (ZNF451)	-9	ZNF451	ZNF451	XM_005248994			ZNF451			NA
GPX2.mRp.clN_peak_38891	chr12	6363348	6364228	+	286	NA	intron (SCNN1A, intron 1 of 11)	-intron (SCNN1A, intron 2 of 12)	11436	SCNN1A	SCNN1A	NM_001159575			SCNN1A			NA
GPX2.mRp.clN_peak_113559	chr21	28992038	28993310	+	286	NA	intron (LTN1, intron 1 of 13)	-intron (LTN1, intron 1 of 29)	279	LTN1	LTN1	NM_015565			LTN1			NA
GPX2.mRp.clN_peak_27347	chr10	125718870	125720358	+	286	NA	promoter-TSS (EDRF1)	-@promoter-@TSS (EDRF1)	86	EDRF1	EDRF1	NM_015608			EDRF1			NA
GPX2.mRp.clN_peak_126478	chr3	120348353	120349885	+	286	NA	exon (LRRC58, exon 1 of 4)	-exon (LRRC58, exon 1 of 4)	220	LRRC58	LRRC58	NM_001099678			LRRC58			NA
GPX2.mRp.clN_peak_170355	chr7	30504131	30505441	+	286	NA	promoter-TSS (GGCT)	-@promoter-@TSS (GGCT)	55	GGCT	GGCT	rna32441			GGCT			NA
GPX2.mRp.clN_peak_70590	chr16	66879922	66881244	+	286	NA	promoter-TSS (PDP2)	-@promoter-@TSS (PDP3)	-2432	PDP2	PDP2	XM_005256066			PDP2			NA
GPX2.mRp.clN_peak_127454	chr3	131026283	131027304	+	286	NA	promoter-TSS (NEK11)	-@promoter-@TSS (NEK12)	61	ASTE1	ASTE1	NM_001288950			ASTE1			NA
GPX2.mRp.clN_peak_55111	chr14	35825392	35827194	+	286	NA	promoter-TSS (BRMS1L)	-@promoter-@TSS (BRMS1L)	-3502	BRMS1L	BRMS1L	XM_006720275			BRMS1L			NA
GPX2.mRp.clN_peak_113553	chr21	28884590	28885618	+	286	NA	intron (N6AMT1, intron 1 of 6)	-intron (N6AMT1, intron 1 of 5)	269	N6AMT1	N6AMT1	rna81130			N6AMT1			NA
GPX2.mRp.clN_peak_155666	chr5	178895468	178896603	+	286	NA	intron (ZFP2, intron 1 of 4)	-intron (ZFP2, intron 1 of 4)	120	ZFP2	ZFP2	NM_030613			ZFP2			NA
GPX2.mRp.clN_peak_8191	chr1	99969354	99970684	+	286	NA	promoter-TSS (SLC35A3)	-@promoter-@TSS (SLC35A3)	-12	SLC35A3	SLC35A3	NM_001271685			SLC35A3			NA
GPX2.mRp.clN_peak_39661	chr12	15220718	15221776	+	286	NA	exon (RERG, exon 1 of 4)	-exon (RERG, exon 1 of 4)	230	RERG	RERG	NM_032918			RERG			NA
GPX2.mRp.clN_peak_104233	chr2	199910925	199912137	+	286	NA	promoter-TSS (LOC101927687)	-@promoter-@TSS (LOC101927687)	275	C2orf69	C2orf69	NM_153689			C2orf69			NA
GPX2.mRp.clN_peak_106248	chr2	226835419	226836702	+	286	NA	promoter-TSS (RHBDD1)	-@promoter-@TSS (RHBDD1)	124	RHBDD1	RHBDD1	NM_001167608			RHBDD1			NA
GPX2.mRp.clN_peak_173331	chr7	77121576	77122844	+	286	NA	promoter-TSS (CCDC146)	-@promoter-@TSS (CCDC146)	-62512	LOC100505767	LOC100505767	XM_005250742			LOC100505767			NA
GPX2.mRp.clN_peak_102874	chr2	177552249	177553655	+	286	NA	promoter-TSS (TTC30B)	-@promoter-@TSS (TTC30B)	-156	TTC30B	TTC30B	NM_152517			TTC30B			NA
GPX2.mRp.clN_peak_190444	chr9	20658010	20659194	+	286	NA	intron (FOCAD, intron 1 of 45)	-intron (FOCAD, intron 1 of 45)	26272	LOC101929548	LOC101929548	rna39183			LOC101929548			NA
GPX2.mRp.clN_peak_36054	chr11	110208872	110209984	+	286	NA	intron (RDX, intron 6 of 7)	-intron (RDX, intron 14 of 15)	87284	RDX	RDX	NM_001260495			RDX			NA
GPX2.mRp.clN_peak_96314	chr2	74958158	74959178	+	286	NA	promoter-TSS (POLE4)	-@promoter-@TSS (POLE4)	20	POLE4	POLE4	NM_019896			POLE4			NA
GPX2.mRp.clN_peak_120484	chr3	27368838	27369702	+	286	NA	exon (NEK10, exon 1 of 25)	-exon (NEK10, exon 1 of 25)	151	NEK10	NEK10	XM_006713000			NEK10			NA
GPX2.mRp.clN_peak_192979	chr9	83707107	83708815	+	286	NA	exon (UBQLN1, exon 1 of 11)	-exon (UBQLN1, exon 1 of 11)	292	UBQLN1	UBQLN1	XM_005251948			UBQLN1			NA
GPX2.mRp.clN_peak_106079	chr2	223957050	223957975	+	286	NA	exon (MRPL44, exon 1 of 4)	-exon (MRPL44, exon 1 of 4)	108	MRPL44	MRPL44	NM_022915			MRPL44			NA
GPX2.mRp.clN_peak_131581	chr3	190862480	190863254	+	286	NA	promoter-TSS (GMNC)	-@promoter-@TSS (GMNC)	-15063	SNAR-I	SNAR-I	rna19787			SNAR-I			NA
GPX2.mRp.clN_peak_131253	chr3	186806072	186807468	+	286	NA	promoter-TSS (RFC4)	-@promoter-@TSS (RFC5)	-75	RFC4	RFC4	NM_181573			RFC4			NA
GPX2.mRp.clN_peak_127462	chr3	131361236	131362510	+	286	NA	promoter-TSS (NUDT16P1)	-@promoter-@TSS (NUDT16P1)	-1	NUDT16P1	NUDT16P1	rna18527			NUDT16P1			NA
GPX2.mRp.clN_peak_82485	chr18	36066730	36067943	+	285	NA	promoter-TSS (RPRD1A)	-@promoter-@TSS (RPRD1A)	198	RPRD1A	RPRD1A	XM_005258293			RPRD1A			NA
GPX2.mRp.clN_peak_8862	chr1	111507578	111508794	+	285	NA	intron (ADORA3, intron 1 of 5)	-intron (ADORA3, intron 1 of 5)	34319	C1orf162	C1orf162	NM_174896			C1orf162			NA
GPX2.mRp.clN_peak_57913	chr14	75126517	75127717	+	285	NA	promoter-TSS (NEK9)	-@promoter-@TSS (NEK10)	-62	NEK9	NEK9	XM_005268209			NEK9			NA
GPX2.mRp.clN_peak_86158	chr19	5790450	5791387	+	285	NA	intron (DUS3L, intron 1 of 12)	-intron (DUS3L, intron 1 of 11)	292	DUS3L	DUS3L	NM_020175			DUS3L			NA
GPX2.mRp.clN_peak_53124	chr13	102393940	102395149	+	285	NA	promoter-TSS (FGF14-IT1)	-promoter-TSS (FGF14-IT1)	-25	FGF14-IT1	FGF14-IT1	rna57199			FGF14-IT1			NA
GPX2.mRp.clN_peak_16242	chr1	227541771	227542984	+	285	NA	Intergenic	Intergenic	-21142	ZNF678	ZNF678	rna8227			ZNF678			NA
GPX2.mRp.clN_peak_122828	chr3	56682399	56683718	+	285	NA	promoter-TSS (FAM208A)	-@promoter-@TSS (FAM208A)	-14569	FAM208A	FAM208A	XM_006713077			FAM208A			NA
GPX2.mRp.clN_peak_81829	chr18	26226060	26227349	+	285	NA	exon (TAF4B, exon 1 of 15)	-exon (TAF4B, exon 1 of 15)	249	TAF4B	TAF4B	NM_005640			TAF4B			NA
GPX2.mRp.clN_peak_38275	chr12	66316	67500	+	285	NA	promoter-TSS (IQSEC3)	-@promoter-@TSS (IQSEC3)	-10468	IQSEC3	IQSEC3	NM_001170738			IQSEC3			NA
GPX2.mRp.clN_peak_1570	chr1	16709496	16710015	+	285	NA	intron (ESPNP, intron 1 of 10)	-intron (ESPNP, intron 1 of 10)	10402	ESPNP	ESPNP	rna926			ESPNP			NA
GPX2.mRp.clN_peak_135477	chr4	48269150	48270468	+	285	NA	promoter-TSS (TEC)	-@promoter-@TSS (TEC)	-41254	TEC	TEC	NM_003215			TEC			NA
GPX2.mRp.clN_peak_182436	chr8	42337851	42339286	+	285	NA	promoter-TSS (POLB)	-@promoter-@TSS (POLB)	77	POLB	POLB	NM_002690			POLB			NA
GPX2.mRp.clN_peak_146116	chr5	37379020	37379737	+	285	NA	promoter-TSS (WDR70)	-@promoter-@TSS (WDR71)	113	WDR70	WDR70	XM_005248318			WDR70			NA
GPX2.mRp.clN_peak_106663	chr2	231961053	231962487	+	285	NA	intron (DIS3L2, intron 1 of 20)	-intron (DIS3L2, intron 1 of 13)	187	DIS3L2	DIS3L2	NM_001257281			DIS3L2			NA
GPX2.mRp.clN_peak_42915	chr12	63779166	63780602	+	284	NA	promoter-TSS (TMEM5)	-@promoter-@TSS (TMEM5)	68	TMEM5	TMEM5	NM_001278237			TMEM5			NA
GPX2.mRp.clN_peak_50707	chr13	52449896	52450855	+	284	NA	promoter-TSS (VPS36)	-@promoter-@TSS (VPS37)	303	VPS36	VPS36	NM_001282168			VPS36			NA
GPX2.mRp.clN_peak_105698	chr2	218908751	218909518	+	284	NA	intron (AC073128.10, intron 3 of 4)	-intron (AC073128.10, intron 3 of 4)	21503	AC073128.10	AC073128	rna14055			AC073128.10			NA
GPX2.mRp.clN_peak_153750	chr5	154038264	154039476	+	284	NA	promoter-TSS (MFAP3)	-@promoter-@TSS (MFAP3)	66	FAM114A2	FAM114A2	NM_018691			FAM114A2			NA
GPX2.mRp.clN_peak_62115	chr15	48331122	48332368	+	284	NA	promoter-TSS (DUT)	-@promoter-@TSS (DUT)	578	DUT	DUT	NM_001025249			DUT			NA
GPX2.mRp.clN_peak_103420	chr2	186693649	186694739	+	284	NA	exon (FAM171B, exon 1 of 8)	-exon (FAM171B, exon 1 of 8)	-41853	FAM171B	FAM171B	XM_005246362			FAM171B			NA
GPX2.mRp.clN_peak_151395	chr5	126422706	126424092	+	284	NA	promoter-TSS (GRAMD3)	-@promoter-@TSS (GRAMD3)	-29458	LOC101927514	LOC101927514	rna25407			LOC101927514			NA
GPX2.mRp.clN_peak_190726	chr9	26891914	26893079	+	284	NA	exon (CAAP1, exon 1 of 6)	-exon (CAAP1, exon 1 of 6)	312	CAAP1	CAAP1	NM_024828			CAAP1			NA
GPX2.mRp.clN_peak_173102	chr7	74890194	74891472	+	284	NA	promoter-TSS (STAG3L2)	-@promoter-@TSS (STAG3L2)	65	PMS2P5	PMS2P5	rna33378			PMS2P5			NA
GPX2.mRp.clN_peak_145770	chr5	32585467	32586417	+	284	NA	intron (SUB1, intron 1 of 4)	-intron (SUB1, intron 1 of 4)	443	SUB1	SUB1	NM_006713			SUB1			NA
GPX2.mRp.clN_peak_14160	chr1	202888377	202889641	+	284	NA	exon (RABIF, exon 1 of 2)	-exon (RABIF, exon 1 of 2)	248	RABIF	RABIF	NM_002871			RABIF			NA
GPX2.mRp.clN_peak_138817	chr4	105472995	105474393	+	284	NA	intron (PPA2, intron 1 of 11)	-intron (PPA2, intron 1 of 10)	376	PPA2	PPA2	NM_176869			PPA2			NA
GPX2.mRp.clN_peak_179686	chr8	7783561	7784306	+	284	NA	promoter-TSS (PRR23D2)	-@promoter-@TSS (PRR23D2)	-291	PRR23D2	PRR23D2	XM_005272402			PRR23D2			NA
GPX2.mRp.clN_peak_138490	chr4	99562885	99564150	+	284	NA	promoter-TSS (MTTP)	-@promoter-@TSS (MTTP)	515	TRMT10A	TRMT10A	XM_006714418			TRMT10A			NA
GPX2.mRp.clN_peak_79171	chr17	75288846	75290162	+	283	NA	promoter-TSS (SLC25A19)	-@promoter-@TSS (SLC25A19)	-292	SLC25A19	SLC25A19	NM_001126121			SLC25A19			NA
GPX2.mRp.clN_peak_62106	chr15	48177504	48178699	+	283	NA	promoter-TSS (CTXN2)	-@promoter-@TSS (CTXN2)	215	MYEF2	MYEF2	XM_005254423			MYEF2			NA
GPX2.mRp.clN_peak_108158	chr20	5911106	5912018	+	283	NA	exon (CHGB, exon 1 of 5)	-exon (CHGB, exon 1 of 5)	234	CHGB	CHGB	NM_001819			CHGB			NA
GPX2.mRp.clN_peak_88156	chr19	34676902	34678394	+	283	NA	promoter-TSS (ZNF302)	-@promoter-@TSS (ZNF302)	9	ZNF302	ZNF302	NM_018443			ZNF302			NA
GPX2.mRp.clN_peak_21169	chr10	46396032	46398700	+	283	NA	promoter-TSS (LINC00842)	-@promoter-@TSS (LINC00842)	-996	LINC00842	LINC00842	rna43704			LINC00842			NA
GPX2.mRp.clN_peak_173124	chr7	75156359	75157995	+	283	NA	intron (NCF1C, intron 10 of 10)	-intron (NCF1C, intron 10 of 10)	14821	NCF1C	NCF1C	rna33389			NCF1C			NA
GPX2.mRp.clN_peak_36188	chr11	111870709	111871758	+	283	NA	promoter-TSS (ALG9)	-@promoter-@TSS (ALG10)	348	ALG9	ALG9	NM_001077690			ALG9			NA
GPX2.mRp.clN_peak_180129	chr8	12193446	12195448	+	283	NA	promoter-TSS (FAM86B1)	-@promoter-@TSS (FAM86B1)	-280	FAM85A	FAM85A	rna35987			FAM85A			NA
GPX2.mRp.clN_peak_62167	chr15	49154965	49156432	+	283	NA	promoter-TSS (GALK2)	-@promoter-@TSS (GALK2)	-41	COPS2	COPS2	NM_001143887			COPS2			NA
GPX2.mRp.clN_peak_189447	chr9	5304355	5304812	+	283	NA	promoter-TSS (RLN2)	-@promoter-@TSS (RLN3)	28	RLN2	RLN2	NM_005059			RLN2			NA
GPX2.mRp.clN_peak_140165	chr4	127622619	127623944	+	283	NA	Intergenic	Intergenic	-9651	INTU	INTU	NM_015693			INTU			NA
GPX2.mRp.clN_peak_39228	chr12	10153221	10154382	+	283	NA	Intergenic	Intergenic	18337	OLR1	OLR1	NM_001172633			OLR1			NA
GPX2.mRp.clN_peak_99871	chr2	130797366	130798871	+	283	NA	Intergenic	Intergenic	-38798	ARHGEF4	ARHGEF4	XM_005263688			ARHGEF4			NA
GPX2.mRp.clN_peak_150658	chr5	113513390	113514620	+	282	NA	exon (YTHDC2, exon 1 of 30)	-exon (YTHDC2, exon 1 of 30)	311	YTHDC2	YTHDC2	rna25252			YTHDC2			NA
GPX2.mRp.clN_peak_14451	chr1	205210570	205212066	+	282	NA	exon (DSTYK, exon 1 of 13)	-exon (DSTYK, exon 1 of 13)	281	DSTYK	DSTYK	NM_015375			DSTYK			NA
GPX2.mRp.clN_peak_189050	chr9	214396	215717	+	282	NA	exon (C9orf66, exon 1 of 1)	-exon (C9orf66, exon 1 of 1)	191	DOCK8	DOCK8	NM_001190458			DOCK8			NA
GPX2.mRp.clN_peak_87470	chr19	19732383	19733555	+	282	NA	exon (ZNF14, exon 1 of 4)	-exon (ZNF14, exon 1 of 4)	143	ZNF14	ZNF14	NM_021030			ZNF14			NA
GPX2.mRp.clN_peak_25893	chr10	108911677	108912539	+	282	NA	Intergenic	Intergenic	1011445	XPNPEP1	XPNPEP1	NM_001167604			XPNPEP1			NA
GPX2.mRp.clN_peak_46118	chr12	110613767	110614705	+	282	NA	exon (TCTN1, exon 1 of 15)	-exon (TCTN1, exon 1 of 15)	113	TCTN1	TCTN1	XM_005253936			TCTN1			NA
GPX2.mRp.clN_peak_130627	chr3	179071089	179072294	+	282	NA	promoter-TSS (ZMAT3)	-@promoter-@TSS (ZMAT3)	-91	ZMAT3	ZMAT3	XM_005247706			ZMAT3			NA
GPX2.mRp.clN_peak_180399	chr8	17026697	17028076	+	282	NA	exon (MICU3, exon 1 of 15)	-exon (MICU3, exon 1 of 15)	142	MICU3	MICU3	NM_181723			MICU3			NA
GPX2.mRp.clN_peak_39999	chr12	21500984	21502411	+	282	NA	promoter-TSS (RECQL)	-@promoter-@TSS (RECQL)	-68	GOLT1B	GOLT1B	NM_016072			GOLT1B			NA
GPX2.mRp.clN_peak_118500	chr22_KI270731v1_random	4846	5936	+	282	NA	Intergenic	Intergenic	7642	LOC102724151	LOC102724151	rna83941			LOC102724151			NA
GPX2.mRp.clN_peak_143537	chr4	185425030	185426541	+	282	NA	promoter-TSS (C4orf47)	-promoter-TSS (C4orf47)	200	UFSP2	UFSP2	NM_018359			UFSP2			NA
GPX2.mRp.clN_peak_95882	chr2	70190202	70191396	+	282	NA	promoter-TSS (C2orf42)	-promoter-TSS (C2orf42)	-7900	C2orf42	C2orf42	NM_017880			C2orf42			NA
GPX2.mRp.clN_peak_152611	chr5	140174604	140176057	+	282	NA	intron (CYSTM1, intron 1 of 2)	-intron (CYSTM1, intron 1 of 2)	262	CYSTM1	CYSTM1	NM_032412			CYSTM1			NA
GPX2.mRp.clN_peak_133827	chr4	17810158	17811476	+	282	NA	promoter-TSS (DCAF16)	-@promoter-@TSS (DCAF16)	4	NCAPG	NCAPG	NM_022346			NCAPG			NA
GPX2.mRp.clN_peak_117534	chr22	41468375	41469624	+	282	NA	promoter-TSS (ACO2)	-@promoter-@TSS (ACO3)	-126	ACO2	ACO2	NM_001098			ACO2			NA
GPX2.mRp.clN_peak_24329	chr10	88582662	88583743	+	281	NA	promoter-TSS (RNLS)	-@promoter-@TSS (RNLS)	-75	LIPJ	LIPJ	NM_001010939			LIPJ			NA
GPX2.mRp.clN_peak_50709	chr13	52570017	52570581	+	281	NA	intron (TPTE2P3, intron 17 of 23)	-intron (TPTE2P3, intron 17 of 23)	-47171	HNRNPA1L2	HNRNPA1L2	NM_001011724			HNRNPA1L2			NA
GPX2.mRp.clN_peak_161986	chr6	83853036	83854400	+	281	NA	exon (RIPPLY2, exon 2 of 4)	-exon (RIPPLY2, exon 2 of 4)	175	RIPPLY2	RIPPLY2	NM_001009994			RIPPLY2			NA
GPX2.mRp.clN_peak_175503	chr7	107579736	107580800	+	281	NA	promoter-TSS (BCAP29)	-@promoter-@TSS (BCAP29)	291	BCAP29	BCAP29	rna34426			BCAP29			NA
GPX2.mRp.clN_peak_87584	chr19	21766811	21767866	+	281	NA	intron (ZNF100, intron 1 of 2)	-intron (ZNF100, intron 1 of 4)	-16582	ZNF100	ZNF100	XM_005259783			ZNF100			NA
GPX2.mRp.clN_peak_50130	chr13	45464239	45465653	+	281	NA	promoter-TSS (COG3)	-@promoter-@TSS (COG4)	31	COG3	COG3	NM_031431			COG3			NA
GPX2.mRp.clN_peak_192923	chr9	83062087	83063511	+	281	NA	exon (RASEF, exon 1 of 17)	-exon (RASEF, exon 1 of 17)	-14194	RASEF	RASEF	NM_152573			RASEF			NA
GPX2.mRp.clN_peak_140181	chr4	127880528	127881812	+	281	NA	promoter-TSS (PLK4)	-@promoter-@TSS (PLK5)	277	PLK4	PLK4	NM_001190801			PLK4			NA
GPX2.mRp.clN_peak_26431	chr10	114937911	114938865	+	281	NA	exon (TRUB1, exon 1 of 8)	-exon (TRUB1, exon 1 of 8)	195	TRUB1	TRUB1	NM_139169			TRUB1			NA
GPX2.mRp.clN_peak_58023	chr14	76151569	76152696	+	281	NA	intron (GPATCH2L, intron 1 of 7)	-intron (GPATCH2L, intron 1 of 9)	-2222	GPATCH2L	GPATCH2L	XM_006720192			GPATCH2L			NA
GPX2.mRp.clN_peak_26650	chr10	118045992	118047464	+	281	NA	promoter-TSS (RAB11FIP2)	-@promoter-@TSS (RAB11FIP2)	58	RAB11FIP2	RAB11FIP2	XM_005269629			RAB11FIP2			NA
GPX2.mRp.clN_peak_172392	chr7	65981726	65982703	+	281	NA	promoter-TSS (GUSB)	-@promoter-@TSS (GUSB)	16	GUSB	GUSB	NM_000181			GUSB			NA
GPX2.mRp.clN_peak_68458	chr16	23452470	23453554	+	281	NA	promoter-TSS (COG7)	-@promoter-@TSS (COG8)	198	COG7	COG7	rna64543			COG7			NA
GPX2.mRp.clN_peak_135090	chr4	40856117	40857505	+	281	NA	intron (APBB2, intron 11 of 17)	-intron (APBB2, intron 12 of 17)	106914	NSUN7	NSUN7	NM_024677			NSUN7			NA
GPX2.mRp.clN_peak_156087	chr6	3118082	3119430	+	281	NA	promoter-TSS (BPHL)	-@promoter-@TSS (BPHL)	64	BPHL	BPHL	rna27298			BPHL			NA
GPX2.mRp.clN_peak_69944	chr16	56519365	56520648	+	281	NA	promoter-TSS (BBS2)	-@promoter-@TSS (BBS3)	89	BBS2	BBS2	NM_031885			BBS2			NA
GPX2.mRp.clN_peak_87542	chr19	20922989	20924038	+	280	NA	intron (ZNF85, intron 1 of 3)	-intron (ZNF85, intron 1 of 4)	260	ZNF85	ZNF85	XM_006722877			ZNF85			NA
GPX2.mRp.clN_peak_147586	chr5	64165421	64166702	+	280	NA	promoter-TSS (RNF180)	-@promoter-@TSS (RNF181)	218	RNF180	RNF180	XM_006714589			RNF180			NA
GPX2.mRp.clN_peak_155714	chr5	179678052	179679342	+	280	NA	exon (CBY3, exon 2 of 2)	-exon (CBY3, exon 2 of 2)	2681	CBY3	CBY3	XM_006714913			CBY3			NA
GPX2.mRp.clN_peak_31129	chr11	43358490	43359949	+	280	NA	intron (TTC17, intron 1 of 19)	-intron (TTC17, intron 1 of 23)	-30431	TTC17	TTC17	NM_018259			TTC17			NA
GPX2.mRp.clN_peak_99025	chr2	119544112	119545031	+	280	NA	promoter-TSS (PCDP1)	-@promoter-@TSS (PCDP1)	139	PCDP1	PCDP1	XM_006712353			PCDP1			NA
GPX2.mRp.clN_peak_110358	chr20	36676611	36677912	+	280	NA	intron (NDRG3, intron 6 of 13)	-intron (NDRG3, intron 7 of 14)	-31054	SLA2	SLA2	NM_032214			SLA2			NA
GPX2.mRp.clN_peak_176342	chr7	121395657	121396740	+	280	NA	exon (FAM3C, exon 1 of 10)	-exon (FAM3C, exon 1 of 10)	170	FAM3C	FAM3C	NM_001040020			FAM3C			NA
GPX2.mRp.clN_peak_40028	chr12	22046102	22047007	+	280	NA	exon (CMAS, exon 1 of 8)	-exon (CMAS, exon 1 of 8)	378	CMAS	CMAS	NM_018686			CMAS			NA
GPX2.mRp.clN_peak_158089	chr6	27311955	27313046	+	280	NA	promoter-TSS (POM121L2)	-@promoter-@TSS (POM121L2)	-268	POM121L2	POM121L2	NM_033482			POM121L2			NA
GPX2.mRp.clN_peak_86214	chr19	6361381	6362005	+	280	NA	exon (CLPP, exon 1 of 6)	-exon (CLPP, exon 1 of 6)	241	CLPP	CLPP	NM_006012			CLPP			NA
GPX2.mRp.clN_peak_196373	chr9	125706598	125707639	+	280	NA	exon (MAPKAP1, exon 1 of 12)	-exon (MAPKAP1, exon 1 of 12)	116	MAPKAP1	MAPKAP1	NM_001006621			MAPKAP1			NA
GPX2.mRp.clN_peak_33622	chr11	74492941	74494306	+	280	NA	promoter-TSS (LIPT2)	-@promoter-@TSS (LIPT2)	87	LIPT2	LIPT2	NM_001144869			LIPT2			NA
GPX2.mRp.clN_peak_116412	chr22	29882865	29883959	+	280	NA	intron (MTMR3, intron 1 of 19)	-intron (MTMR3, intron 1 of 19)	-45138	ASCC2	ASCC2	NM_032204			ASCC2			NA
GPX2.mRp.clN_peak_68329	chr16	21501345	21502839	+	279	NA	exon (LOC100271836, exon 1 of 29)	-exon (LOC100271836, exon 1 of 29)	189	LOC100271836	LOC100271836	rna64490			LOC100271836			NA
GPX2.mRp.clN_peak_172322	chr7	64794064	64795148	+	279	NA	intron (ZNF138, intron 1 of 1)	-intron (ZNF138, intron 1 of 4)	218	ZNF138	ZNF138	rna33091			ZNF138			NA
GPX2.mRp.clN_peak_86469	chr19	9435056	9435911	+	279	NA	promoter-TSS (ZNF266)	-@promoter-@TSS (ZNF266)	90	ZNF266	ZNF266	NM_001271314			ZNF266			NA
GPX2.mRp.clN_peak_45039	chr12	96489281	96490109	+	279	NA	exon (C12orf55, exon 1 of 61)	-exon (C12orf55, exon 1 of 61)	118	C12orf55	C12orf55	XM_006719724			C12orf55			NA
GPX2.mRp.clN_peak_7482	chr1	89994713	89995708	+	279	NA	promoter-TSS (ZNF326)	-@promoter-@TSS (ZNF326)	43	ZNF326	ZNF326	XM_005270780			ZNF326			NA
GPX2.mRp.clN_peak_15007	chr1	211382445	211383487	+	279	NA	intron (LINC00467, intron 1 of 5)	-intron (LINC00467, intron 1 of 5)	211	LINC00467	LINC00467	rna7802			LINC00467			NA
GPX2.mRp.clN_peak_197815	chrUn_KI270744v1	118927	121056	+	279	NA	Intergenic	Intergenic	-10581	LOC102723433	LOC102723433	XM_006724938			LOC102723433			NA
GPX2.mRp.clN_peak_129578	chr3	161104391	161105778	+	279	NA	promoter-TSS (B3GALNT1)	-@promoter-@TSS (B3GALNT1)	183	B3GALNT1	B3GALNT1	NM_001038628			B3GALNT1			NA
GPX2.mRp.clN_peak_109733	chr20	31514123	31515227	+	279	NA	exon (HM13, exon 1 of 12)	-exon (HM13, exon 1 of 12)	265	HM13	HM13	XM_005260562			HM13			NA
GPX2.mRp.clN_peak_147010	chr5	55994509	55995673	+	279	NA	promoter-TSS (IL6ST)	-@promoter-@TSS (IL6ST)	-76	FLJ31104	FLJ31104	rna24317			FLJ31104			NA
GPX2.mRp.clN_peak_16333	chr1	228635087	228636431	+	279	NA	promoter-TSS (RNA5S12)	-@promoter-@TSS (RNA5S12)	-770	RNA5S12	RNA5S12	rna8362			RNA5S12			NA
GPX2.mRp.clN_peak_87168	chr19	17292453	17293030	+	279	NA	exon (ABHD8, exon 5 of 5)	-exon (ABHD8, exon 5 of 5)	10732	ABHD8	ABHD8	NM_024527			ABHD8			NA
GPX2.mRp.clN_peak_86725	chr19	12550788	12552095	+	279	NA	exon (ZNF564, exon 1 of 4)	-exon (ZNF564, exon 1 of 4)	101	ZNF564	ZNF564	NM_144976			ZNF564			NA
GPX2.mRp.clN_peak_56629	chr14	60164020	60165591	+	279	NA	intron (DHRS7, intron 2 of 7)	-intron (DHRS7, intron 1 of 6)	1500	DHRS7	DHRS7	XM_005267757			DHRS7			NA
GPX2.mRp.clN_peak_175122	chr7	102616392	102616760	+	279	NA	intron (RASA4, intron 1 of 20)	-intron (RASA4, intron 1 of 19)	181	RASA4	RASA4	NM_001079877			RASA4			NA
GPX2.mRp.clN_peak_155893	chr6	692369	693671	+	279	NA	promoter-TSS (EXOC2)	-@promoter-@TSS (EXOC2)	121	EXOC2	EXOC2	NM_018303			EXOC2			NA
GPX2.mRp.clN_peak_161987	chr6	83859248	83860473	+	279	NA	intron (CYB5R4, intron 1 of 15)	-intron (CYB5R4, intron 1 of 15)	209	CYB5R4	CYB5R4	NM_016230			CYB5R4			NA
GPX2.mRp.clN_peak_14161	chr1	202926619	202927642	+	279	NA	exon (KLHL12, exon 1 of 12)	-exon (KLHL12, exon 1 of 12)	1508	KLHL12	KLHL12	XM_006711478			KLHL12			NA
GPX2.mRp.clN_peak_86737	chr19	12681049	12682003	+	279	NA	promoter-TSS (DHPS)	-@promoter-@TSS (DHPS)	361	DHPS	DHPS	NM_013406			DHPS			NA
GPX2.mRp.clN_peak_182441	chr8	42391277	42392490	+	278	NA	exon (VDAC3, exon 1 of 11)	-exon (VDAC3, exon 1 of 11)	259	VDAC3	VDAC3	NM_001135694			VDAC3			NA
GPX2.mRp.clN_peak_8373	chr1	103525127	103526549	+	278	NA	promoter-TSS (LOC101928436)	-@promoter-@TSS (LOC101928436)	-118	RNPC3	RNPC3	NM_017619			RNPC3			NA
GPX2.mRp.clN_peak_173930	chr7	87345019	87346354	+	278	NA	promoter-TSS (CROT)	-@promoter-@TSS (CROT)	51	CROT	CROT	NM_021151			CROT			NA
GPX2.mRp.clN_peak_25237	chr10	100285845	100287132	+	278	NA	promoter-TSS (BLOC1S2)	-@promoter-@TSS (BLOC1S2)	224	BLOC1S2	BLOC1S2	NM_001282437			BLOC1S2			NA
GPX2.mRp.clN_peak_163308	chr6	107027894	107028922	+	278	NA	promoter-TSS (C6orf203)	-promoter-TSS (C6orf203)	-396	C6orf203	C6orf203	NM_016487			C6orf203			NA
GPX2.mRp.clN_peak_162895	chr6	99567995	99569204	+	278	NA	exon (CCNC, exon 1 of 12)	-exon (CCNC, exon 1 of 12)	374	CCNC	CCNC	NM_001013399			CCNC			NA
GPX2.mRp.clN_peak_48052	chr12	133129789	133131002	+	278	NA	promoter-TSS (ZNF891)	-@promoter-@TSS (ZNF891)	78	ZNF891	ZNF891	NM_001277291			ZNF891			NA
GPX2.mRp.clN_peak_101828	chr2	162343682	162344780	+	278	NA	promoter-TSS (GCA)	-@promoter-@TSS (GCA)	25344	GCA	GCA	XM_006712399			GCA			NA
GPX2.mRp.clN_peak_62149	chr15	48877808	48878729	+	278	NA	promoter-TSS (SHC4)	-@promoter-@TSS (SHC5)	175	EID1	EID1	NM_014335			EID1			NA
GPX2.mRp.clN_peak_86692	chr19	11639408	11640451	+	278	NA	Intergenic	Intergenic	27160	HNRNPA1P10	HNRNPA1P10	rna74456			HNRNPA1P10			NA
GPX2.mRp.clN_peak_83769	chr18	54828136	54829116	+	278	NA	exon (RAB27B, exon 1 of 6)	-exon (RAB27B, exon 1 of 6)	427	RAB27B	RAB27B	XM_006722518			RAB27B			NA
GPX2.mRp.clN_peak_48053	chr12	133181227	133182091	+	278	NA	exon (ZNF268, exon 1 of 4)	-exon (ZNF268, exon 1 of 4)	250	ZNF268	ZNF268	NM_003415			ZNF268			NA
GPX2.mRp.clN_peak_167205	chr6	160519755	160521012	+	278	NA	Intergenic	Intergenic	-9259	LPAL2	LPAL2	rna31503			LPAL2			NA
GPX2.mRp.clN_peak_138392	chr4	98142804	98143873	+	278	NA	promoter-TSS (STPG2)	-@promoter-@TSS (STPG2)	-118108	RAP1GDS1	RAP1GDS1	NM_001100429			RAP1GDS1			NA
GPX2.mRp.clN_peak_64231	chr15	72375448	72376705	+	278	NA	promoter-TSS (HEXA-AS1)	-promoter-TSS (HEXA-AS1)	-37	HEXA-AS1	HEXA-AS1	rna62092			HEXA-AS1			NA
GPX2.mRp.clN_peak_175343	chr7	105580938	105581784	+	278	NA	exon (EFCAB10, exon 1 of 5)	-exon (EFCAB10, exon 1 of 5)	168	EFCAB10	EFCAB10	rna34374			EFCAB10			NA
GPX2.mRp.clN_peak_90306	chr19	57934728	57935723	+	278	NA	promoter-TSS (ZNF418)	-@promoter-@TSS (ZNF418)	204	ZNF418	ZNF418	XM_005258532			ZNF418			NA
GPX2.mRp.clN_peak_48155	chr13	20525190	20526515	+	278	NA	promoter-TSS (CRYL1)	-@promoter-@TSS (CRYL1)	5	CRYL1	CRYL1	NM_015974			CRYL1			NA
GPX2.mRp.clN_peak_135438	chr4	47836551	47838170	+	278	NA	intron (LOC101927179, intron 1 of 2)	-intron (CORIN, intron 1 of 19)	746	CORIN	CORIN	NM_001278586			CORIN			NA
GPX2.mRp.clN_peak_24876	chr10	96129512	96130915	+	278	NA	intron (ZNF518A, intron 1 of 5)	-intron (ZNF518A, intron 1 of 6)	498	ZNF518A	ZNF518A	NM_001278526			ZNF518A			NA
GPX2.mRp.clN_peak_101596	chr2	159711939	159713169	+	278	NA	promoter-TSS (MARCH7)	-@promoter-@TSS (MARCH7)	65	MARCH7	MARCH7	NM_001282806			MARCH7			NA
GPX2.mRp.clN_peak_161250	chr6	70566279	70567550	+	278	NA	promoter-TSS (C6orf57)	-promoter-TSS (C6orf57)	-8	C6orf57	C6orf57	NM_145267			C6orf57			NA
GPX2.mRp.clN_peak_193157	chr9	86353734	86355076	+	278	NA	promoter-TSS (ZCCHC6)	-@promoter-@TSS (ZCCHC6)	34	ZCCHC6	ZCCHC6	NM_001185059			ZCCHC6			NA
GPX2.mRp.clN_peak_176986	chr7	130204805	130205906	+	278	NA	promoter-TSS (SSMEM1)	-@promoter-@TSS (SSMEM1)	119	TMEM209	TMEM209	NM_032842			TMEM209			NA
GPX2.mRp.clN_peak_197796	chrUn_KI270467v1	2069	3865	+	278	NA	NA	NA	NA	NA
GPX2.mRp.clN_peak_12955	chr1	183185656	183186571	+	277	NA	promoter-TSS (LAMC2)	-@promoter-@TSS (LAMC2)	7286	LAMC2	LAMC2	XM_006711316			LAMC2			NA
GPX2.mRp.clN_peak_171397	chr7	43925966	43927033	+	277	NA	promoter-TSS (URGCP)	-@promoter-@TSS (URGCP)	-11932	UBE2D4	UBE2D4	XM_006715736			UBE2D4			NA
[truncated: 201,713+ more rows]

## Sheet: Fig5-7,Suppl6-7_ATAC_motifs
Suppl. Table 4: d8 spontaneous DE diff ATAC-seq: MOTIF enrichment WT and KO
[truncated: 42 more rows]
