# Supplementary material for: Oxidative stress and GPX2 control pancreatic vs. non-pancreatic cell fate in human endoderm
Source: Nat Commun. 2026 Jan 3;17:1407. doi: 10.1038/s41467-025-68145-x (PMC12881361; doi:10.1038/s41467-025-68145-x)
Supplement: Supplementary file 10 — Source data [file 41467_2025_68145_MOESM10_ESM.xlsx]

## Sheet: Figure 1B
1B.
	Pluri	DE	PFG	PEN	PP	EP	SC-β
	1.00919	2.87866	2.2319	2.85322	3.21887	2.97478	2.82229
	0.974333	0.827737	1.43097	1.25868	1.36708	2.11075	2.83894
	1.01648	0.966828	1.2776	0.758011	1.82562	2.67841

## Sheet: Figure 1D
1D.
		WT1_pluri	WT2_pluri	DE_BR1_B1	DE_BR2_B2	PP_BR1_C1	PP_BR3_C3
	GPX1	1.00241	1.03222	1.01174	1.06227	1.03326	1
	GPX2	1.14378	1	1.14018	1.265	1.86289	1.94497
	GPX3	1.02935	1	1.29984	1.31251	1.08736	1.09753
	GPX4	1	1.01425	1.03111	1.04133	1.00941	1.00141
	GPX7	1.08468	1.06556	1.23042	1.25708	1	1.02649
	GPX8	1.12912	1.12781	1	1.00457	1.18044	1.18143
	SOD1	1.00801	1.01474	1.01668	1.03173	1	1.01271
	SOD3	1.39337	1.23535	1	1.05023	1.98574	2.16518
	PRDX1	1.07719	1.08461	1.05998	1.06495	1.00159	1
	PRDX2	1.00432	1	1.09807	1.10181	1.1104	1.12024
	PRDX3	1.03172	1.03553	1	1.00701	1.02529	1.01981
	PRDX4	1.0936	1.10841	1.00697	1	1.05862	1.05529
	PRDX5	1	1.00824	1.11841	1.13623	1.01787	1.02408
	PRDX6	1.08365	1.08518	1	1.00426	1.01903	1.01772

## Sheet: Figure 1I
1I.

## Sheet: Figure 2A
2A.

## Sheet: Figure 2B
2B.	oxidative stress
	cytopl.	2.13841	3.9415	0.207544
	mitoch.	-0.289841	0.215682	0.18923

## Sheet: Figure 2C
2C.	SOX17
	WT	KO
	1.44215	1.38937
	1.47583	1.42146
	1.31777	1.40188
	1.64687	1.6351
	1.22599	1.36873
	1.31615	1.31308
	1.45866	1.31266
	1.43493	1.59323
	1.39837	1.227
	1.32251	1.10051
	1.4867	1.20925
	1.43678	1.11776
	1.39221	1.26462
		1.1806

## Sheet: Figure 2D
2D.	SOX17			HHEX			CDX2			HNF4A
	WT	KO		WT	KO		WT	KO		WT	KO
	0.915225	1.16585		0.676948	0.319862		0.442164	0.812369		0.962638	1.62856
	1.02762	1.19506		0.596352	0.39308		0.320532	1.12121		0.917499	1.44694
	0.999372	1.10847		0.612955	0.348597		0.274978	0.661111		0.920967	1.28655
	0.92477	1.23104		0.611074	0.436523		0.368475	0.587977		0.983321	1.38073
	0.916575	1.48061		0.612156	0.574408		0.179525	0.463377		0.894146	1.56045
	0.958597	1.45103		0.611479	0.549875		0.172828	0.410436		0.961839	0.916929
	0.857304	1.35637		0.641226	0.584456		0.435454	0.447245		1.03095	1.09058
	1.01826	1.55531		0.632466	0.532404		0.573175	0.734196		0.919258	0.920095
	0.914971	1.13947		0.553821	0.512366		0.308624	0.428311		1.11343	1.09198
	1.03443	1.32844		0.599789	0.626888		0.29042	0.418988		0.827121	1.29099
	0.909781	1.13204		0.662583	0.646064		0.333383	0.493271		0.877182	0.998717
	0.919559	1.17287		0.681135	0.345589		0.43617	0.448606		0.872462	1.03249
	0.968204	1.11923		0.566997	0.454717		0.32119				0.660263
	1.02931	0.88531		0.869031	0.510751		0.385561				0.943565
	0.919453	0.871849		0.436968	0.38227
	1.07592	0.956506		0.6521	0.431498
	0.874764	0.91979		0.539512	0.354083
	0.931925	1.06847		0.681385	0.403566
	0.931935	0.95861		0.352447	0.34759
	1.00628	0.6688		0.983354	0.371457
	0.961942	0.836142		0.537195	0.518157
	1.02383	0.847806
	0.88437

## Sheet: Figure 2E
2E.	PDX1			SOX9			CDX2			HHEX
	WT	KO		WT	KO		WT	KO		WT	KO
	0.649948	0.747166		0.869547	1.04286		0.808662	0.910633		0.626695	0.356017
	0.610381	0.636226		0.841249	0.992011		0.957364	0.884763		0.421158	0.283262
	0.700158	0.71975		0.961257	0.965482		0.748807	0.959016		0.331278	0.31298
	0.636241	1.39364		0.811381	1.33482		0.772198	0.908979		0.620002	0.362916
	0.5492	1.19577		0.893754	1.35459		0.810346	1.02797		0.569067	0.351764
	0.749358	1.1895		0.821717	1.41608		0.604558	1.1807		0.314488	0.144876
	0.433979	1.31661		0.897105	1.46703		0.752161	1.08854		0.455866	0.241755
	0.86419	1.26334		0.914265	1.46744		0.684157	0.964185		0.325731	0.147951
	0.680527	0.769522		0.848276	1.47284		0.785107	0.540689		0.436541	0.19562
	0.597522	0.732194		0.918362	1.65831		0.950604	0.738335		0.557302	0.177231
	0.652886	0.845383		0.802531			0.746249	0.765615		0.6268	0.0990459
	0.665792	0.775008					0.790907	0.706999		0.431732
	0.707494	1.46048					0.76541	0.562766		0.559181
	0.611269	1.16378					0.740385	0.806667		0.45043
	0.651424	1.42305					0.609605	0.639408
	0.62654	1.6728					0.883713	0.707732
							0.649707	1.06828
							0.894861	1.05101
							0.934659	1.11122
							0.788339	1.17339
							0.791908	1.13047
							0.84047	1.24811
							0.713906

## Sheet: Figure 3C
3C.	Data in Supplementary Data 1

## Sheet: Figure 3G
3G.	Data in Supplementary Data 2

[truncated: 40 more sheets: Figure 3N, Figure 4C, Figure 4H, Figure 5D, Figure 5F, Figure 5H, Figure 5I, Figure 5K, Figure 5L, Figure 6F, Figure 6G, Figure 7A, Figure 7B, Figure 7D, Figure 7E, Figure 7I, Figure 7L, Supplementary Figure 1B, Supplementary Figure 2C, Supplementary Figure 2F …]
